# Supplementary material for: Oogenesis and lipid metabolism in the deep-sea sponge Phakellia ventilabrum (Linnaeus, 1767)
Source: Sci Rep. 2022 Apr 15;12:6317. doi: 10.1038/s41598-022-10058-6 (PMC9012834; doi:10.1038/s41598-022-10058-6)
Supplement: Supplementary file 2 — Supplementary Table S1. [file 41598_2022_10058_MOESM2_ESM.xls]

## Sheet: A. lipid_identification
		RT.sec	RT.min	family	lipid(NC:NU)	Variable name	Species fragmentation	adducts	mz (error ppm)	fragment.name m/z (error ppm)
	1	176.697	2.94495	FA	FA(14:0)	FA(14:0)_1		[M-H]-	Istplg1 227.2029 (7.9 ppm); Istplg2 228.2059 (5.9 ppm)
	2	200.794	3.34657	FA	FA(15:0)	FA(15:0)_2		[M-H]-	Istplg1 241.2187 (8.1 ppm); Istplg2 242.2219 (6.9 ppm)
	3	209.205	3.48675	FA	FA(15:0)	FA(15:0)_3		[M-H]-	Istplg1 241.2191 (9.8 ppm); Istplg2 242.2223 (8.6 ppm)
	4	171.289	2.85482	FA	FA(15:1)	FA(15:1)_1		[M-H]-	Istplg1 239.2028 (6.9 ppm); Istplg2 240.2064 (7.7 ppm)
	5	248.237	4.13728	FA	FA(16:0)	FA(16:0)_2		[M-H]-	Istplg1 255.2355 (12.0 ppm); Istplg2 256.2376 (6.9 ppm)
	6	191.094	3.18491	FA	FA(16:1)	FA(16:1)_1		[M-H]-	Istplg1 253.2218 (19.7 ppm); Istplg2 254.2222 (7.9 ppm)
	7	201.93	3.36551	FA	FA(16:1)	FA(16:1)_2		[M-H]-	Istplg1 253.2186 (7.2 ppm); Istplg2 254.2220 (7.3 ppm)
	8	163.294	2.72157	FA	FA(16:2)	FA(16:2)_1		[M-H]-	Istplg1 251.2027 (6.3 ppm); Istplg2 252.2063 (7.1 ppm)
	9	271.055	4.51758	FA	FA(17:0)	FA(17:0)_2		[M-H]-	Istplg1 269.2502 (8.0 ppm); Istplg2 270.2533 (6.8 ppm)
	10	290.637	4.84395	FA	FA(17:0)	FA(17:0)_3		[M-H]-	Istplg1 269.2485 (1.6 ppm); Istplg2 270.2519 (1.4 ppm)
	11	217.271	3.62118	FA	FA(17:1)	FA(17:1)_1		[M-H]-	Istplg1 267.2365 (15.1 ppm); Istplg2 268.2380 (8.2 ppm)
	12	185.179	3.08632	FA	FA(17:2)	FA(17:2)_1		[M-H]-	Istplg1 265.2188 (7.5 ppm); Istplg2 266.2219 (6.4 ppm)
	13	317.524	5.29206	FA	FA(18:0)	FA(18:0)_3		[M-H]-	Istplg1 283.2650 (4.5 ppm); Istplg2 284.2683 (4.2 ppm)
	14	337.329	5.62214	FA	FA(18:0)	FA(18:0)_4		[M-H]-	Istplg1 283.2656 (6.6 ppm); Istplg2 284.2687 (5.5 ppm)
	15	261.051	4.35085	FA	FA(18:1)	FA(18:1)_2		[M-H]-	Istplg1 281.2497 (5.9 ppm); Istplg2 282.2528 (4.8 ppm)
	16	281.82	4.697	FA	FA(18:1)	FA(18:1)_3		[M-H]-	Istplg1 281.2487 (2.1 ppm); Istplg2 282.2522 (2.4 ppm)
	17	219.148	3.65247	FA	FA(18:2)	FA(18:2)_1		[M-H]-	Istplg1 279.2344 (7.3 ppm); Istplg2 280.2374 (5.5 ppm)
	18	363.891	6.06485	FA	FA(19:0)	FA(19:0)_1		[M-H]-	Istplg1 297.2808 (4.9 ppm); Istplg2 298.2837 (2.9 ppm)
	19	385.096	6.41827	FA	FA(19:0)	FA(19:0)_2		[M-H]-	Istplg1 297.2810 (5.4 ppm); Istplg2 298.2831 (1.2 ppm)
	20	292.798	4.87996	FA	FA(19:1)	FA(19:1)_1		[M-H]-	Istplg1 295.2643 (2.1 ppm); Istplg2 296.2669 (-0.7 ppm)
	21	302.812	5.04687	FA	FA(19:1)	FA(19:1)_2		[M-H]-	Istplg1 295.2643 (2.1 ppm); Istplg2 296.2669 (-0.7 ppm)
	22	315.799	5.26331	FA	FA(19:1)	FA(19:1)_4		[M-H]-	Istplg1 295.2645 (2.6 ppm); Istplg2 296.2671 (-0.0 ppm)
	23	247.506	4.1251	FA	FA(19:2)	FA(19:2)_1		[M-H]-	Istplg1 293.2496 (5.2 ppm); Istplg2 294.2527 (4.0 ppm)
	24	264.693	4.41156	FA	FA(19:2)	FA(19:2)_2		[M-H]-	Istplg1 293.2503 (7.8 ppm); Istplg2 294.2541 (8.9 ppm)
	25	418.7	6.97833	FA	FA(20:0)	FA(20:0)_2		[M-H]-	Istplg1 311.2970 (6.4 ppm); Istplg2 312.3003 (5.8 ppm)
	26	437.145	7.28575	FA	FA(20:0)	FA(20:0)_3		[M-H]-	Istplg1 311.2964 (4.3 ppm); Istplg2 312.2994 (3.2 ppm)
	27	320.334	5.3389	FA	FA(20:1)	FA(20:1)_1		[M-H]-	Istplg1 309.2797 (1.2 ppm); Istplg2 310.2830 (0.7 ppm)
	28	347.302	5.78837	FA	FA(20:1)	FA(20:1)_2		[M-H]-	Istplg1 309.2803 (3.0 ppm); Istplg2 310.2839 (3.5 ppm)
	29	367.219	6.12031	FA	FA(20:1)	FA(20:1)_3		[M-H]-	Istplg1 309.2804 (3.4 ppm); Istplg2 310.2819 (-2.9 ppm)
	30	373.428	6.2238	FA	FA(20:1)	FA(20:1)_4		[M-H]-	Istplg1 309.2813 (6.2 ppm); Istplg2 310.2846 (5.8 ppm)
	31	285.625	4.76041	FA	FA(20:2)	FA(20:2)_1		[M-H]-	Istplg1 307.2635 (-0.8 ppm); Istplg2 308.2689 (5.7 ppm)
	32	294.543	4.90905	FA	FA(20:2)	FA(20:2)_2		[M-H]-	Istplg1 307.2638 (0.3 ppm); Istplg2 308.2683 (3.9 ppm)
	33	309.701	5.16169	FA	FA(20:2)	FA(20:2)_3		[M-H]-	Istplg1 307.2645 (2.5 ppm); Istplg2 308.2673 (0.7 ppm)
	34	193.905	3.23175	FA	FA(20:4)	FA(20:4)_1		[M-H]-	Istplg1 303.2337 (4.3 ppm); Istplg2 304.2369 (3.5 ppm)
	35	206.76	3.446	FA	FA(20:4)	FA(20:4)_2		[M-H]-	Istplg1 303.2337 (4.3 ppm); Istplg2 304.2369 (3.5 ppm)
	36	170.305	2.83842	FA	FA(20:5)	FA(20:5)_1		[M-H]-	Istplg1 301.2204 (12.0 ppm); Istplg2 302.2219 (5.7 ppm)
	37	464.702	7.74503	FA	FA(21:0)	FA(21:0)_1		[M-H]-	Istplg1 325.3110 (1.2 ppm); Istplg2 326.3145 (1.1 ppm)
	38	384.924	6.41539	FA	FA(21:1)	FA(21:1)_1		[M-H]-	Istplg1 323.2966 (4.9 ppm); Istplg2 324.2977 (-2.4 ppm)
	39	394.309	6.57181	FA	FA(21:1)	FA(21:1)_2		[M-H]-	Istplg1 323.2948 (-0.5 ppm); Istplg2 324.2990 (1.9 ppm)
	40	412.389	6.87315	FA	FA(21:1)	FA(21:1)_3		[M-H]-	Istplg1 323.2948 (-0.5 ppm); Istplg2 324.2990 (1.9 ppm)
	41	422.799	7.04664	FA	FA(21:1)	FA(21:1)_4		[M-H]-	Istplg1 323.2961 (3.4 ppm); Istplg2 324.2981 (-1.1 ppm)
	42	241.337	4.02229	FA	FA(21:4)	FA(21:4)_1		[M-H]-	Istplg1 317.2493 (3.9 ppm); Istplg2 318.2525 (3.3 ppm)
	43	517.227	8.62046	FA	FA(22:0)	FA(22:0)_1		[M-H]-	Istplg1 339.3275 (3.4 ppm); Istplg2 340.3286 (-3.2 ppm)
	44	538.838	8.98064	FA	FA(22:0)	FA(22:0)_2		[M-H]-	Istplg1 339.3268 (1.5 ppm); Istplg2 340.3322 (7.4 ppm)
	45	441.031	7.35052	FA	FA(22:1)	FA(22:1)_2		[M-H]-	Istplg1 337.3118 (3.5 ppm); Istplg2 338.3154 (3.8 ppm)
	46	472.829	7.88048	FA	FA(22:1)	FA(22:1)_4		[M-H]-	Istplg1 337.3105 (-0.4 ppm); Istplg2 338.3155 (4.2 ppm)
	47	401.999	6.69999	FA	FA(22:2)	FA(22:2)_1		[M-H]-	Istplg1 335.2952 (0.7 ppm); Istplg2 336.2991 (2.1 ppm)
	48	264.48	4.40801	FA	FA(22:4)	FA(22:4)_1		[M-H]-	Istplg1 331.2660 (7.0 ppm); Istplg2 332.2690 (5.7 ppm)
	49	218.387	3.63979	FA	FA(22:5)	FA(22:5)_1		[M-H]-	Istplg1 329.2495 (4.3 ppm); Istplg2 330.2531 (5.0 ppm)
	50	235.635	3.92726	FA	FA(22:5)	FA(22:5)_2		[M-H]-	Istplg1 329.2491 (3.1 ppm); Istplg2 330.2543 (8.5 ppm)
	51	194.422	3.24037	FA	FA(22:6)	FA(22:6)_1		[M-H]-	Istplg1 327.2342 (5.5 ppm); Istplg2 328.2371 (3.8 ppm)
	52	565.289	9.42148	FA	FA(23:0)	FA(23:0)_1		[M-H]-	Istplg1 353.3437 (4.9 ppm); Istplg2 354.3470 (4.6 ppm)
	53	573.659	9.56099	FA	FA(23:0)	FA(23:0)_2		[M-H]-	Istplg1 353.3432 (3.4 ppm); Istplg2 354.3456 (0.5 ppm)
	54	489.651	8.16084	FA	FA(23:1)	FA(23:1)_1		[M-H]-	Istplg1 351.3275 (3.5 ppm); Istplg2 352.3290 (-2.1 ppm)
	55	511.383	8.52306	FA	FA(23:1)	FA(23:1)_2		[M-H]-	Istplg1 351.3263 (-0.1 ppm); Istplg2 352.3311 (3.9 ppm)
	56	437.51	7.29184	FA	FA(23:2)	FA(23:2)_1		[M-H]-	Istplg1 349.3111 (1.3 ppm); Istplg2 350.3146 (1.5 ppm)
	57	449.98	7.49966	FA	FA(23:2)	FA(23:2)_2		[M-H]-	Istplg1 349.3125 (5.3 ppm); Istplg2 350.3130 (-3.1 ppm)
	58	613.554	10.2259	FA	FA(24:0)	FA(24:0)_1		[M-H]-	Istplg1 367.3586 (2.7 ppm); Istplg2 368.3621 (2.9 ppm)
	59	633.775	10.5629	FA	FA(24:0)	FA(24:0)_2		[M-H]-	Istplg1 367.3584 (2.1 ppm); Istplg2 368.3631 (5.5 ppm)
	60	499.685	8.32808	FA	FA(24:2)	FA(24:2)_3		[M-H]-	Istplg1 363.3276 (3.5 ppm); Istplg2 364.3304 (2.0 ppm)
	61	411.547	6.85911	FA	FA(24:3)	FA(24:3)_1		[M-H]-	Istplg1 361.3119 (3.5 ppm); Istplg2 362.3156 (4.2 ppm)
	62	431.96	7.19934	FA	FA(24:3)	FA(24:3)_2		[M-H]-	Istplg1 361.3122 (4.3 ppm); Istplg2 362.3155 (3.9 ppm)
	63	658.997	10.9833	FA	FA(25:0)	FA(25:0)_1		[M-H]-	Istplg1 381.3748 (4.1 ppm); Istplg2 382.3775 (2.0 ppm)
	64	580.2	9.67	FA	FA(25:1)	FA(25:1)_2		[M-H]-	Istplg1 379.3578 (0.6 ppm); Istplg2 380.3608 (-0.6 ppm)
	65	595.2	9.92	FA	FA(25:1)	FA(25:1)_3		[M-H]-	Istplg1 379.3584 (2.1 ppm); Istplg2 380.3624 (3.5 ppm)
	66	547.584	9.1264	FA	FA(25:2)	FA(25:2)_3		[M-H]-	Istplg1 377.3428 (2.2 ppm); Istplg2 378.3459 (1.4 ppm)
	67	460.207	7.67011	FA	FA(25:3)	FA(25:3)_2		[M-H]-	Istplg1 375.3272 (2.5 ppm); Istplg2 376.3317 (5.3 ppm)
	68	479.687	7.99479	FA	FA(25:3)	FA(25:3)_3		[M-H]-	Istplg1 375.3272 (2.5 ppm); Istplg2 376.3309 (3.2 ppm)
	69	720.32	12.0053	FA	FA(26:0)	FA(26:0)_2		[M-H]-	Istplg1 395.3892 (0.6 ppm); Istplg2 396.3932 (2.1 ppm)
	70	625.2	10.42	FA	FA(26:1)	FA(26:1)_1		[M-H]-	Istplg1 393.3754 (5.5 ppm); Istplg2 394.3790 (5.9 ppm)
	71	640.2	10.67	FA	FA(26:1)	FA(26:1)_2		[M-H]-	Istplg1 393.3755 (5.6 ppm); Istplg2 394.3772 (1.4 ppm)
	72	573.142	9.55237	FA	FA(26:2)	FA(26:2)_2		[M-H]-	Istplg1 391.3589 (3.4 ppm); Istplg2 392.3616 (1.4 ppm)
	73	594.307	9.90511	FA	FA(26:2)	FA(26:2)_4		[M-H]-	Istplg1 391.3607 (7.8 ppm); Istplg2 392.3624 (3.4 ppm)
	74	503.52	8.392	FA	FA(26:3)	FA(26:3)_1		[M-H]-	Istplg1 389.3427 (2.0 ppm); Istplg2 390.3457 (0.9 ppm)
	75	743.483	12.3914	FA	FA(27:0)	FA(27:0)_1		[M-H]-	Istplg1 409.4055 (2.4 ppm); Istplg2 410.4083 (0.8 ppm)
	76	668.941	11.149	FA	FA(27:1)	FA(27:1)_1		[M-H]-	Istplg1 407.3900 (2.6 ppm); Istplg2 408.3931 (1.9 ppm)
	77	616.871	10.2812	FA	FA(27:2)	FA(27:2)_1		[M-H]-	Istplg1 405.3769 (8.9 ppm); Istplg2 406.3783 (4.0 ppm)
	78	622.157	10.3693	FA	FA(27:2)	FA(27:2)_2		[M-H]-	Istplg1 405.3752 (4.9 ppm); Istplg2 406.3781 (3.6 ppm)
	79	638.289	10.6382	FA	FA(27:2)	FA(27:2)_3		[M-H]-	Istplg1 405.3745 (3.1 ppm); Istplg2 406.3776 (2.3 ppm)
	80	535.734	8.9289	FA	FA(27:3)	FA(27:3)_1		[M-H]-	Istplg1 403.3581 (1.3 ppm); Istplg2 404.3613 (0.7 ppm)
	81	549.167	9.15278	FA	FA(27:3)	FA(27:3)_2		[M-H]-	Istplg1 403.3577 (0.3 ppm); Istplg2 404.3618 (1.9 ppm)
	82	569.033	9.48388	FA	FA(27:3)	FA(27:3)_3		[M-H]-	Istplg1 403.3595 (4.6 ppm); Istplg2 404.3630 (5.0 ppm)
	83	799.489	13.3248	FA	FA(28:0)	FA(28:0)_1		[M-H]-	Istplg1 423.4205 (0.7 ppm); Istplg2 424.4231 (-1.3 ppm)
	84	709.565	11.8261	FA	FA(28:1)	FA(28:1)_1		[M-H]-	Istplg1 421.4057 (2.8 ppm); Istplg2 422.4074 (-1.4 ppm)
	85	633	10.55	FA	FA(28:2)	FA(28:2)_1		[M-H]-	Istplg1 419.3895 (1.4 ppm); Istplg2 420.3932 (2.2 ppm)
	86	642	10.7	FA	FA(28:2)	FA(28:2)_2		[M-H]-	Istplg1 419.3910 (4.9 ppm); Istplg2 420.3944 (4.9 ppm)
	87	656.4	10.94	FA	FA(28:2)	FA(28:2)_3		[M-H]-	Istplg1 419.3903 (3.4 ppm); Istplg2 420.3937 (3.2 ppm)
	88	676.2	11.27	FA	FA(28:2)	FA(28:2)_4		[M-H]-	Istplg1 419.3891 (0.4 ppm); Istplg2 420.3929 (1.5 ppm)
	89	579.493	9.65822	FA	FA(28:3)	FA(28:3)_1		[M-H]-	Istplg1 417.3741 (2.1 ppm); Istplg2 418.3776 (2.1 ppm)
	90	594.165	9.90274	FA	FA(28:3)	FA(28:3)_2		[M-H]-	Istplg1 417.3744 (2.8 ppm); Istplg2 418.3775 (1.9 ppm)
	91	614.842	10.2474	FA	FA(28:3)	FA(28:3)_3		[M-H]-	Istplg1 417.3741 (2.0 ppm); Istplg2 418.3773 (1.4 ppm)
	92	749.672	12.4945	FA	FA(29:1)	FA(29:1)_1		[M-H]-	Istplg1 435.4213 (2.5 ppm); Istplg2 436.4230 (-1.4 ppm)
	93	702.24	11.704	FA	FA(29:2)	FA(29:2)_2		[M-H]-	Istplg1 433.4058 (2.9 ppm); Istplg2 434.4089 (2.2 ppm)
	94	622.888	10.3815	FA	FA(29:3)	FA(29:3)_1		[M-H]-	Istplg1 431.3903 (3.2 ppm); Istplg2 432.3944 (4.7 ppm)
	95	632.4	10.54	FA	FA(29:3)	FA(29:3)_2		[M-H]-	Istplg1 431.3895 (1.3 ppm); Istplg2 432.3932 (2.1 ppm)
	96	652.8	10.88	FA	FA(29:3)	FA(29:3)_3		[M-H]-	Istplg1 431.3906 (4.0 ppm); Istplg2 432.3946 (5.3 ppm)
	97	218.123	3.63539	LPC	LPC(15:0)	LPC(15:0)_1		[M+H]+	Istplg1 482.3238 (-1.7 ppm); Istplg2 483.3268 (-2.5 ppm)	phosphocholine 184.0734 (-2.5 ppm); choline-H2O 86.0966 (-4.8 ppm); choline 104.1101 (24.3 ppm)
								[M+HCO2]-	Istplg1 526.3153 (1.5 ppm); Istplg2 527.3203 (4.5 ppm)
	98	233.2	3.88667	LPC	LPC(15:0)	LPC(15:0)_2		[M+H]+	Istplg1 482.3248 (0.3 ppm); Istplg2 483.3282 (0.3 ppm)	phosphocholine 184.0738 (-0.5 ppm); choline-H2O 86.0970 (0.8 ppm)
								[M+HCO2]-	Istplg1 526.3154 (1.8 ppm); Istplg2 527.3202 (4.4 ppm)
	99	240.414	4.0069	LPC	LPC(15:0)	LPC(15:0)_3		[M+H]+	Istplg1 482.3229 (-3.7 ppm); Istplg2 483.3238 (-8.7 ppm)
	100	201.058	3.35096	LPC	LPC(15:1)	LPC(15:1)_2		[M+H]+	Istplg1 480.3091 (0.2 ppm); Istplg2 481.3092 (-6.5 ppm)	phosphocholine 184.0741 (1.0 ppm); choline 104.1078 (2.9 ppm); NL_H2O 462.2972 (-2.7 ppm); choline-H2O 86.0963 (-7.9 ppm)
	101	263.08	4.38467	LPC	LPC(16:0)	LPC(16:0)_1		[M+H]+	Istplg1 496.3409 (1.1 ppm); Istplg2 497.3456 (3.8 ppm)	phosphocholine 184.0737 (-1.1 ppm); choline-H2O 86.0966 (-4.7 ppm); choline 104.1054 (-20.8 ppm); NL_H2O 478.3240 (-12.0 ppm)
								[M+HCO2]-	Istplg1 540.3309 (1.5 ppm); Istplg2 541.3329 (-1.1 ppm)
	102	269.168	4.48613	LPC	LPC(16:0)	LPC(16:0)_2		[M+H]+	Istplg1 496.3418 (3.0 ppm); Istplg2 497.3442 (1.0 ppm)	phosphocholine 184.0728 (-5.7 ppm); choline 104.1086 (10.0 ppm); choline-H2O 86.0968 (-2.4 ppm); NL_H2O 478.3247 (-10.5 ppm)
								[M+HCO2]-	Istplg1 540.3307 (1.0 ppm); Istplg2 541.3342 (1.3 ppm)
	103	278.979	4.64965	LPC	LPC(16:0)	LPC(16:0)_3		[M+H]+	Istplg1 496.3400 (-0.6 ppm); Istplg2 497.3453 (3.2 ppm)	phosphocholine 184.0741 (1.3 ppm); choline 104.1064 (-11.1 ppm); choline-H2O 86.0972 (2.2 ppm); NL_H2O 478.3289 (-1.7 ppm)
								[M+HCO2]-	Istplg1 540.3286 (-2.9 ppm); Istplg2 541.3323 (-2.2 ppm)
	104	220.853	3.68088	LPC	LPC(16:1)	LPC(16:1)_1	LPC(16:1)	[M+H]+	Istplg1 494.3250 (0.6 ppm); Istplg2 495.3274 (-1.2 ppm)	phosphocholine 184.0728 (-5.7 ppm); choline-H2O 86.0960 (-10.8 ppm); choline 104.1073 (-1.9 ppm); NL_H2O 476.3149 (1.7 ppm)
								[M+HCO2]-	Istplg1 538.3149 (0.7 ppm); Istplg2 539.3173 (-1.1 ppm)	FA(16:1).carboxylate 253.2185 (7.0 ppm); NL_HCO2+CH3 478.2948 (3.0 ppm); glycerophosphodimethylethanolamine-H-H2O 224.0712 (10.7 ppm)
	105	178.412	2.97353	LPC	LPC(16:2)	LPC(16:2)_1		[M+H]+	Istplg1 492.3087 (-0.6 ppm); Istplg2 493.3111 (-2.5 ppm)
	106	289.663	4.82771	LPC	LPC(17:0)	LPC(17:0)_1		[M+H]+	Istplg1 510.3564 (0.8 ppm); Istplg2 511.3594 (0.2 ppm)	phosphocholine 184.0736 (-1.3 ppm); choline-H2O 86.0969 (-0.3 ppm); choline 104.1060 (-14.5 ppm)
								[M+HCO2]-	Istplg1 554.3458 (-0.1 ppm); Istplg2 555.3508 (3.0 ppm)
	107	299.403	4.99005	LPC	LPC(17:0)	LPC(17:0)_2	LPC(17:0)	[M+H]+	Istplg1 510.3568 (1.7 ppm); Istplg2 511.3596 (0.5 ppm)	phosphocholine 184.0737 (-0.7 ppm); choline-H2O 86.0970 (0.0 ppm); choline 104.1076 (0.2 ppm); NL_H2O 492.3464 (2.1 ppm)
								[M+HCO2]-	Istplg1 554.3450 (-1.5 ppm); Istplg2 555.3483 (-1.5 ppm)	FA(17:0).carboxylate 269.2490 (3.4 ppm); NL_HCO2+CH3 494.3240 (-1.4 ppm); glycerophosphodimethylethanolamine-H-H2O 224.0693 (2.2 ppm)
								[M-CH3]-	Istplg1 494.3234 (-2.6 ppm); Istplg2 495.3286 (1.2 ppm)	FA(17:0).carboxylate 269.2489 (3.0 ppm); glycerophosphodimethylethanolamine-H-H2O 224.0711 (10.3 ppm)
	108	306.069	5.10115	LPC	LPC(17:0)	LPC(17:0)_3	LPC(17:0)	[M+H]+	Istplg1 510.3568 (1.5 ppm); Istplg2 511.3600 (1.2 ppm)	phosphocholine 184.0742 (1.6 ppm); choline 104.1074 (-1.2 ppm); choline-H2O 86.0973 (4.3 ppm); NL_H2O 492.3444 (-2.0 ppm)
								[M+HCO2]-	Istplg1 554.3463 (0.9 ppm); Istplg2 555.3492 (0.2 ppm)	FA(17:0).carboxylate 269.2488 (2.9 ppm); NL_HCO2+CH3 494.3233 (-2.8 ppm); glycerophosphodimethylethanolamine-H-H2O 224.0696 (3.5 ppm); glycerophosphate-H-H2O 152.9931 (-14.5 ppm)
								[M-CH3]-	Istplg1 494.3240 (-1.4 ppm); Istplg2 495.3289 (1.9 ppm)
	109	246.542	4.10904	LPC	LPC(17:1)	LPC(17:1)_2	LPC(17:1)	[M+H]+	Istplg1 508.3408 (1.0 ppm); Istplg2 509.3442 (1.0 ppm)	phosphocholine 184.0735 (-2.0 ppm); choline-H2O 86.0967 (-3.4 ppm); choline 104.1078 (3.0 ppm); NL_H2O 490.3318 (4.3 ppm)
								[M+HCO2]-	Istplg1 552.3309 (1.4 ppm); Istplg2 553.3343 (1.4 ppm)	FA(17:1).carboxylate 267.2332 (3.1 ppm); NL_HCO2+CH3 492.3080 (-2.0 ppm); glycerophosphodimethylethanolamine-H-H2O 224.0701 (6.0 ppm); glycerophosphate-H-H2O 152.9958 (3.6 ppm)
	110	251.22	4.18699	LPC	LPC(17:1)	LPC(17:1)_3		[M+H]+	Istplg1 508.3412 (1.7 ppm); Istplg2 509.3446 (1.8 ppm)	phosphocholine 184.0738 (-0.6 ppm); choline-H2O 86.0977 (8.0 ppm); choline 104.1059 (-15.3 ppm); NL_H2O 490.3296 (-0.4 ppm)
	111	260.554	4.34257	LPC	LPC(17:1)	LPC(17:1)_4		[M+H]+	Istplg1 508.3419 (3.1 ppm); Istplg2 509.3461 (4.7 ppm)	phosphocholine 184.0738 (-0.3 ppm); choline 104.1079 (3.7 ppm); choline-H2O 86.0956 (-16.4 ppm); NL_H2O 490.3326 (5.8 ppm)
	112	330.429	5.50716	LPC	LPC(18:0)	LPC(18:0)_1		[M+H]+	Istplg1 524.3724 (1.4 ppm); Istplg2 525.3749 (-0.2 ppm)	phosphocholine 184.0741 (1.2 ppm); choline 104.1075 (-0.3 ppm); choline-H2O 86.0969 (-0.7 ppm); NL_H2O 506.3555 (-11.0 ppm)
								[M+HCO2]-	Istplg1 568.3606 (-1.5 ppm); Istplg2 569.3662 (2.5 ppm)
								[M-CH3]-	Istplg1 508.3402 (-0.2 ppm); Istplg2 509.3403 (-6.6 ppm)
	113	341.225	5.68708	LPC	LPC(18:0)	LPC(18:0)_2	LPC(18:0)	[M+H]+	Istplg1 524.3725 (1.7 ppm); Istplg2 525.3754 (0.7 ppm)	phosphocholine 184.0735 (-1.8 ppm); choline-H2O 86.0971 (1.1 ppm); choline 104.1070 (-5.6 ppm); NL_H2O 506.3586 (-4.9 ppm)
								[M+HCO2]-	Istplg1 568.3607 (-1.3 ppm); Istplg2 569.3646 (-0.4 ppm)	FA(18:0).carboxylate 283.2648 (3.8 ppm); NL_HCO2+CH3 508.3398 (-1.1 ppm); glycerophosphodimethylethanolamine-H-H2O 224.0684 (-1.7 ppm); glycerophosphate-H-H2O 152.9955 (1.6 ppm)
								[M-CH3]-	Istplg1 508.3404 (0.2 ppm); Istplg2 509.3445 (1.7 ppm)
	114	356.393	5.93988	LPC	LPC(18:0)	LPC(18:0)_3	LPC(18:0)	[M+H]+	Istplg1 524.3728 (2.3 ppm); Istplg2 525.3757 (1.3 ppm)	phosphocholine 184.0737 (-0.8 ppm); choline 104.1074 (-1.6 ppm); choline-H2O 86.0967 (-2.7 ppm); NL_H2O 506.3618 (1.4 ppm)
								[M+HCO2]-	Istplg1 568.3607 (-1.4 ppm); Istplg2 569.3640 (-1.4 ppm)	FA(18:0).carboxylate 283.2647 (3.5 ppm); NL_HCO2+CH3 508.3407 (0.8 ppm); glycerophosphodimethylethanolamine-H-H2O 224.0699 (5.2 ppm); glycerophosphate-H-H2O 152.9959 (3.9 ppm)
								[M-CH3]-	Istplg1 508.3414 (2.2 ppm); Istplg2 509.3418 (-3.6 ppm)	FA(18:0).carboxylate 283.2650 (4.6 ppm); glycerophosphodimethylethanolamine-H-H2O 224.0716 (12.6 ppm)
	115	288.181	4.80302	LPC	LPC(18:1)	LPC(18:1)_1	LPC(18:1)	[M+H]+	Istplg1 522.3568 (1.5 ppm); Istplg2 523.3594 (0.2 ppm)	phosphocholine 184.0732 (-3.9 ppm); choline-H2O 86.0969 (-1.3 ppm); choline 104.1073 (-2.5 ppm); NL_H2O 504.3475 (4.2 ppm)
								[M+HCO2]-	Istplg1 566.3446 (-2.1 ppm); Istplg2 567.3481 (-1.9 ppm)	FA(18:1).carboxylate 281.2486 (2.0 ppm); NL_HCO2+CH3 506.3240 (-1.2 ppm); glycerophosphodimethylethanolamine-H-H2O 224.0695 (3.2 ppm); glycerophosphate-H-H2O 152.9962 (5.7 ppm)
	116	301.168	5.01947	LPC	LPC(18:1)	LPC(18:1)_2		[M+H]+	Istplg1 522.3572 (2.3 ppm); Istplg2 523.3604 (2.0 ppm)
								[M+HCO2]-	Istplg1 566.3447 (-1.9 ppm); Istplg2 567.3489 (-0.5 ppm)
	117	307.165	5.11941	LPC	LPC(18:1)	LPC(18:1)_3		[M+H]+	Istplg1 522.3574 (2.8 ppm); Istplg2 523.3591 (-0.4 ppm)	phosphocholine 184.0737 (-1.2 ppm); choline-H2O 86.0962 (-8.7 ppm); choline 104.1068 (-7.1 ppm); NL_H2O 504.3535 (16.0 ppm)
								[M+HCO2]-	Istplg1 566.3462 (0.7 ppm); Istplg2 567.3495 (0.6 ppm)
	118	247.699	4.12832	LPC	LPC(18:2)	LPC(18:2)_1	LPC(18:2)	[M+H]+	Istplg1 520.3418 (2.8 ppm); Istplg2 521.3450 (2.5 ppm)	phosphocholine 184.0732 (-3.6 ppm); choline-H2O 86.0968 (-2.4 ppm); choline 104.1074 (-1.0 ppm); NL_H2O 502.3247 (-10.0 ppm)
								[M+HCO2]-	Istplg1 564.3296 (-1.0 ppm); Istplg2 565.3334 (-0.1 ppm)	FA(18:2).carboxylate 279.2342 (6.3 ppm); NL_HCO2+CH3 504.3098 (1.5 ppm); glycerophosphodimethylethanolamine-H-H2O 224.0716 (12.7 ppm); glycerophosphate-H-H2O 152.9957 (2.4 ppm)
	119	291.032	4.85054	LPC	LPC(19:0)	LPC(19:0)_1		[M+H]+	Istplg1 538.3873 (0.1 ppm); Istplg2 539.3898 (-1.5 ppm)	phosphocholine 184.0752 (7.4 ppm); choline 104.1066 (-8.6 ppm); choline-H2O 86.0951 (-21.9 ppm)
								[M+HCO2]-	Istplg1 582.3761 (-1.7 ppm); Istplg2 583.3787 (-3.1 ppm)
	120	316.986	5.2831	LPC	LPC(19:0)	LPC(19:0)_2		[M+H]+	Istplg1 538.3870 (-0.6 ppm); Istplg2 539.3901 (-1.0 ppm)
								[M+HCO2]-	Istplg1 582.3754 (-3.0 ppm); Istplg2 583.3770 (-5.9 ppm)
								[M-CH3]-	Istplg1 522.3581 (4.1 ppm); Istplg2 523.3595 (0.3 ppm)
	121	377.771	6.29618	LPC	LPC(19:0)	LPC(19:0)_3	LPC(19:0)	[M+H]+	Istplg1 538.3896 (4.4 ppm); Istplg2 539.3922 (2.8 ppm)	phosphocholine 184.0738 (-0.6 ppm); choline-H2O 86.0965 (-5.2 ppm); choline 104.1076 (0.6 ppm); NL_H2O 520.3771 (0.7 ppm)
								[M+HCO2]-	Istplg1 582.3767 (-0.7 ppm); Istplg2 583.3801 (-0.6 ppm)	FA(19:0).carboxylate 297.2802 (3.0 ppm); NL_HCO2+CH3 522.3553 (-1.2 ppm); glycerophosphodimethylethanolamine-H-H2O 224.0705 (7.6 ppm); glycerophosphate-H-H2O 152.9986 (21.3 ppm);
								[M-CH3]-	Istplg1 522.3568 (1.5 ppm); Istplg2 523.3593 (-0.1 ppm)	FA(19:0).carboxylate 297.2806 (4.1 ppm); glycerophosphodimethylethanolamine-H-H2O 224.0710 (9.7 ppm)
	122	383.381	6.38969	LPC	LPC(19:0)	LPC(19:0)_4		[M+H]+	Istplg1 538.3882 (1.8 ppm); Istplg2 539.3909 (0.6 ppm)	phosphocholine 184.0737 (-1.1 ppm); choline-H2O 86.0971 (1.0 ppm); choline 104.1073 (-1.9 ppm); NL_H2O 520.3783 (3.1 ppm)
	123	395.526	6.5921	LPC	LPC(19:0)	LPC(19:0)_5	LPC(19:0)	[M+H]+	Istplg1 538.3895 (4.2 ppm); Istplg2 539.3923 (3.2 ppm)	phosphocholine 184.0735 (-2.1 ppm); choline 104.1075 (-0.5 ppm); choline-H2O 86.0965 (-4.9 ppm); NL_H2O 520.3759 (-1.6 ppm)
								[M+HCO2]-	Istplg1 582.3776 (0.9 ppm); Istplg2 583.3803 (-0.3 ppm)	FA(19:0).carboxylate 297.2805 (3.9 ppm); NL_HCO2+CH3 522.3555 (-1.0 ppm); glycerophosphodimethylethanolamine-H-H2O 224.0692 (1.9 ppm); glycerophosphate-H-H2O 152.9966 (8.7 ppm)
								[M-CH3]-	Istplg1 522.3569 (1.7 ppm); Istplg2 523.3627 (6.5 ppm)
	124	324.068	5.40113	LPC	LPC(19:1)	LPC(19:1)_2	LPC(19:1)	[M+H]+	Istplg1 536.3724 (1.4 ppm); Istplg2 537.3757 (1.4 ppm)	phosphocholine 184.0737 (-1.0 ppm); choline-H2O 86.0966 (-4.5 ppm); choline 104.1064 (-11.1 ppm); NL_H2O 518.3622 (2.2 ppm)
								[M+HCO2]-	Istplg1 580.3616 (0.3 ppm); Istplg2 581.3634 (-2.4 ppm)	FA(19:1).carboxylate 295.2649 (3.9 ppm); NL_HCO2+CH3 520.3400 (-0.7 ppm); glycerophosphodimethylethanolamine-H-H2O 224.0697 (4.2 ppm)
								[M-CH3]-	Istplg1 520.3418 (2.8 ppm); Istplg2 521.3429 (-1.5 ppm)
	125	336.71	5.61183	LPC	LPC(19:1)	LPC(19:1)_3		[M+H]+	Istplg1 536.3728 (2.2 ppm); Istplg2 537.3752 (0.4 ppm)	phosphocholine 184.0734 (-2.7 ppm); choline 104.1069 (-5.7 ppm); choline-H2O 86.0962 (-8.6 ppm); NL_H2O 518.3609 (-0.3 ppm)
								[M+HCO2]-	Istplg1 580.3628 (2.3 ppm); Istplg2 581.3647 (-0.2 ppm)
	126	273.805	4.56341	LPC	LPC(19:2)	LPC(19:2)_1		[M+H]+	Istplg1 534.3564 (0.9 ppm); Istplg2 535.3602 (1.6 ppm)	phosphocholine 184.0736 (-1.3 ppm); choline-H2O 86.0961 (-10.3 ppm); choline 104.1068 (-7.1 ppm); NL_H2O 516.3459 (1.1 ppm)
								[M+HCO2]-	Istplg1 578.3432 (-4.5 ppm); Istplg2 579.3475 (-2.8 ppm)
	127	284.874	4.7479	LPC	LPC(19:2)	LPC(19:2)_2		[M+H]+	Istplg1 534.3564 (0.8 ppm); Istplg2 535.3594 (0.2 ppm)	phosphocholine 184.0744 (2.9 ppm); choline 104.1075 (-0.6 ppm); choline-H2O 86.0957 (-14.2 ppm); NL_H2O 516.3426 (-5.4 ppm)
	128	370.537	6.17561	LPC	LPC(20:0)	LPC(20:0)_1		[M+H]+	Istplg1 552.4035 (1.1 ppm); Istplg2 553.4065 (0.4 ppm)	phosphocholine 184.0740 (0.9 ppm); choline-H2O 86.0972 (3.1 ppm); choline 104.1070 (-4.9 ppm); NL_H2O 534.3942 (3.5 ppm)
								[M-CH3]-	Istplg1 536.3721 (0.8 ppm); Istplg2 537.3724 (-4.7 ppm)
	129	418.152	6.9692	LPC	LPC(20:0)	LPC(20:0)_3	LPC(20:0)	[M+H]+	Istplg1 552.4042 (2.3 ppm); Istplg2 553.4072 (1.6 ppm)	phosphocholine 184.0737 (-0.7 ppm); choline-H2O 86.0969 (-0.9 ppm); choline 104.1075 (-0.7 ppm); NL_H2O 534.3950 (4.9 ppm)
								[M+HCO2]-	Istplg1 596.3931 (0.5 ppm); Istplg2 597.3943 (-3.1 ppm)	FA(20:0).carboxylate 311.2964 (4.4 ppm); NL_HCO2+CH3 536.3728 (2.2 ppm); glycerophosphodimethylethanolamine-H-H2O 224.0703 (6.8 ppm); glycerophosphate-H-H2O 152.9982 (19.1 ppm)
								[M-CH3]-	Istplg1 536.3715 (-0.2 ppm); Istplg2 537.3764 (2.6 ppm)
	130	433.472	7.22454	LPC	LPC(20:0)	LPC(20:0)_4	LPC(20:0)	[M+H]+	Istplg1 552.4069 (7.1 ppm); Istplg2 553.4076 (2.4 ppm)	phosphocholine 184.0741 (1.3 ppm); choline-H2O 86.0970 (-0.2 ppm); choline 104.1075 (-0.7 ppm); NL_H2O 534.3930 (1.2 ppm)
								[M+HCO2]-	Istplg1 596.3931 (0.5 ppm); Istplg2 597.3949 (-2.0 ppm)	FA(20:0).carboxylate 311.2967 (5.4 ppm); NL_HCO2+CH3 536.3743 (5.1 ppm); glycerophosphodimethylethanolamine-H-H2O 224.0717 (12.8 ppm); glycerophosphate-H-H2O 152.9949 (-2.6 ppm)
								[M-CH3]-	Istplg1 536.3726 (1.9 ppm); Istplg2 537.3759 (1.6 ppm)	FA(20:0).carboxylate 311.2967 (5.4 ppm); glycerophosphodimethylethanolamine-H-H2O 224.0682 (-2.7 ppm)
	131	362.339	6.03898	LPC	LPC(20:1)	LPC(20:1)_1	LPC(20:1)	[M+H]+	Istplg1 550.3889 (3.0 ppm); Istplg2 551.3911 (0.8 ppm)	phosphocholine 184.0736 (-1.5 ppm); choline-H2O 86.0966 (-4.6 ppm); choline 104.1072 (-3.3 ppm); NL_H2O 532.3764 (-0.6 ppm)
								[M+HCO2]-	Istplg1 594.3764 (-1.2 ppm); Istplg2 595.3788 (-2.8 ppm)	FA(20:1).carboxylate 309.2803 (3.1 ppm); NL_HCO2+CH3 534.3549 (-2.1 ppm); glycerophosphodimethylethanolamine-H-H2O 224.0698 (4.5 ppm); glycerophosphate-H-H2O 152.9944 (-5.5 ppm)
								[M-CH3]-	Istplg1 534.3562 (0.4 ppm); Istplg2 535.3591 (-0.4 ppm)	FA(20:1).carboxylate 309.2799 (1.9 ppm); glycerophosphodimethylethanolamine-H-H2O 224.0701 (5.9 ppm); glycerophosphate-H-H2O 152.9951 (-1.1 ppm)
	132	377.882	6.29804	LPC	LPC(20:1)	LPC(20:1)_2		[M+H]+	Istplg1 550.3882 (1.7 ppm); Istplg2 551.3903 (-0.7 ppm)	phosphocholine 184.0738 (-0.2 ppm); choline-H2O 86.0968 (-2.4 ppm); choline 104.1064 (-10.5 ppm); NL_H2O 532.3741 (-4.8 ppm)
	133	384.67	6.41117	LPC	LPC(20:1)	LPC(20:1)_3		[M+H]+	Istplg1 550.3880 (1.3 ppm); Istplg2 551.3913 (1.2 ppm)	phosphocholine 184.0739 (-0.1 ppm); choline-H2O 86.0970 (0.5 ppm); choline 104.1072 (-3.4 ppm); NL_H2O 532.3765 (-0.4 ppm)
	134	453.855	7.56426	LPC	LPC(21:0)	LPC(21:0)_2	LPC(21:0)	[M+H]+	Istplg1 566.4219 (6.0 ppm); Istplg2 567.4236 (2.9 ppm)	phosphocholine 184.0740 (0.7 ppm); choline-H2O 86.0969 (-1.3 ppm); choline 104.1071 (-3.8 ppm); NL_H2O 548.4091 (2.0 ppm)
								[M+HCO2]-	Istplg1 610.4086 (0.4 ppm); Istplg2 611.4120 (0.4 ppm)	FA(21:0).carboxylate 325.3114 (2.2 ppm); NL_HCO2+CH3 550.3882 (1.7 ppm); glycerophosphodimethylethanolamine-H-H2O 224.0698 (4.6 ppm); glycerophosphate-H-H2O 152.9968 (9.9 ppm)
	135	459.578	7.65963	LPC	LPC(21:0)	LPC(21:0)_3		[M+H]+	Istplg1 566.4199 (2.4 ppm); Istplg2 567.4230 (1.8 ppm)	phosphocholine 184.0737 (-1.1 ppm); choline-H2O 86.0968 (-2.0 ppm); choline 104.1073 (-2.2 ppm); NL_H2O 548.4088 (1.4 ppm)
								[M-CH3]-	Istplg1 550.3871 (-0.2 ppm); Istplg2 551.3900 (-1.1 ppm)
	136	471.54	7.859	LPC	LPC(21:0)	LPC(21:0)_4	LPC(21:0)	[M+H]+	Istplg1 566.4240 (9.6 ppm); Istplg2 567.4249 (5.3 ppm)
								[M+HCO2]-	Istplg1 610.4113 (4.8 ppm); Istplg2 611.4111 (-1.0 ppm)	FA(21:0).carboxylate 325.3113 (2.1 ppm); NL_HCO2+CH3 550.3857 (-2.8 ppm); glycerophosphodimethylethanolamine-H-H2O 224.0687 (-0.3 ppm); glycerophosphate-H-H2O 152.9971 (12.1 ppm)
								[M-CH3]-	Istplg1 550.3914 (7.5 ppm); Istplg2 551.3924 (3.2 ppm)
	137	383.787	6.39645	LPC	LPC(21:1)	LPC(21:1)_1		[M+H]+	Istplg1 564.4039 (1.8 ppm); Istplg2 565.4067 (0.7 ppm)	phosphocholine 184.0741 (1.3 ppm); choline-H2O 86.0966 (-4.5 ppm); choline 104.1070 (-5.3 ppm); NL_H2O 546.3945 (4.0 ppm)
								[M+HCO2]-	Istplg1 608.3924 (-0.6 ppm); Istplg2 609.3947 (-2.3 ppm)
								[M-CH3]-	Istplg1 548.3738 (3.9 ppm); Istplg2 549.3754 (0.8 ppm)
	138	399.311	6.65518	LPC	LPC(21:1)	LPC(21:1)_2	LPC(21:1)	[M+H]+	Istplg1 564.4041 (2.0 ppm); Istplg2 565.4070 (1.2 ppm)	phosphocholine 184.0735 (-2.1 ppm); choline-H2O 86.0965 (-5.6 ppm); choline 104.1068 (-7.2 ppm); NL_H2O 546.3943 (3.7 ppm)
								[M+HCO2]-	Istplg1 608.3924 (-0.6 ppm); Istplg2 609.3956 (-0.9 ppm)	FA(21:1).carboxylate 323.2964 (4.3 ppm); NL_HCO2+CH3 548.3721 (0.8 ppm); glycerophosphodimethylethanolamine-H-H2O 224.0707 (8.7 ppm); glycerophosphate-H-H2O 152.9905 (-31.0 ppm)
								[M-CH3]-	Istplg1 548.3724 (1.5 ppm); Istplg2 549.3743 (-1.2 ppm)
	139	413.525	6.89209	LPC	LPC(21:1)	LPC(21:1)_3	LPC(21:1)	[M+H]+	Istplg1 564.4037 (1.5 ppm); Istplg2 565.4069 (1.1 ppm)	phosphocholine 184.0736 (-1.3 ppm); choline-H2O 86.0969 (-1.4 ppm); choline 104.1075 (-0.6 ppm); NL_H2O 546.3937 (2.4 ppm)
								[M+HCO2]-	Istplg1 608.3923 (-0.7 ppm); Istplg2 609.3968 (1.1 ppm)	FA(21:1).carboxylate 323.2958 (2.5 ppm); NL_HCO2+CH3 548.3729 (2.3 ppm); glycerophosphodimethylethanolamine-H-H2O 224.0703 (7.0 ppm); glycerophosphate-H-H2O 152.9965 (7.8 ppm)
								[M-CH3]-	Istplg1 548.3721 (0.9 ppm); Istplg2 549.3743 (-1.2 ppm)
	140	423.194	7.05324	LPC	LPC(21:1)	LPC(21:1)_4	LPC(21:1)	[M+H]+	Istplg1 564.4047 (3.1 ppm); Istplg2 565.4078 (2.7 ppm)	phosphocholine 184.0736 (-1.3 ppm); choline-H2O 86.0971 (1.0 ppm); choline 104.1072 (-3.5 ppm); NL_H2O 546.3932 (1.5 ppm)
								[M+HCO2]-	Istplg1 608.3928 (0.1 ppm); Istplg2 609.3946 (-2.5 ppm)	FA(21:1).carboxylate 323.2958 (2.4 ppm); NL_HCO2+CH3 548.3705 (-2.1 ppm); glycerophosphodimethylethanolamine-H-H2O 224.0705 (7.7 ppm)
								[M-CH3]-	Istplg1 548.3713 (-0.5 ppm); Istplg2 549.3753 (0.6 ppm)
	141	475.02	7.917	LPC	LPC(22:0)	LPC(22:0)_1	LPC(22:0)	[M+H]+	Istplg1 580.4371 (4.9 ppm); Istplg2 581.4387 (1.8 ppm)	phosphocholine 184.0742 (1.6 ppm); choline 104.1074 (-1.3 ppm); choline-H2O 86.0960 (-11.0 ppm); NL_H2O 562.4248 (2.1 ppm)
								[M+HCO2]-	Istplg1 624.4226 (-2.3 ppm); Istplg2 625.4251 (-3.7 ppm)	FA(22:0).carboxylate 339.3267 (1.2 ppm); NL_HCO2+CH3 564.4037 (1.4 ppm); glycerophosphodimethylethanolamine-H-H2O 224.0696 (3.5 ppm); glycerophosphate-H-H2O 152.9953 (0.4 ppm)
								[M-CH3]-	Istplg1 564.4024 (-0.9 ppm); Istplg2 565.4049 (-2.4 ppm)	FA(22:0).carboxylate 339.3263 (-0.0 ppm); glycerophosphodimethylethanolamine-H-H2O 224.0710 (9.9 ppm)
	142	492.755	8.21259	LPC	LPC(22:0)	LPC(22:0)_2	LPC(22:0)	[M+H]+	Istplg1 580.4346 (0.7 ppm); Istplg2 581.4375 (-0.2 ppm)	phosphocholine 184.0735 (-1.8 ppm); choline-H2O 86.0967 (-3.0 ppm); choline 104.1075 (-0.7 ppm); NL_H2O 562.4243 (1.1 ppm)
								[M+HCO2]-	Istplg1 624.4239 (-0.2 ppm); Istplg2 625.4276 (0.3 ppm)	FA(22:0).carboxylate 339.3270 (1.9 ppm); NL_HCO2+CH3 564.4014 (-2.6 ppm); glycerophosphodimethylethanolamine-H-H2O 224.0697 (4.2 ppm); glycerophosphate-H-H2O 152.9952 (-0.3 ppm)
	143	508.796	8.47993	LPC	LPC(22:0)	LPC(22:0)_3		[M+H]+	Istplg1 580.4349 (1.1 ppm); Istplg2 581.4382 (1.0 ppm)	phosphocholine 184.0736 (-1.3 ppm); choline 104.1071 (-4.6 ppm); choline-H2O 86.0972 (2.6 ppm); NL_H2O 562.4246 (1.7 ppm)
								[M+HCO2]-	Istplg1 624.4229 (-1.9 ppm); Istplg2 625.4265 (-1.5 ppm)
	144	419.724	6.99541	LPC	LPC(22:1)	LPC(22:1)_1	LPC(22:1)	[M+H]+	Istplg1 578.4195 (1.6 ppm); Istplg2 579.4227 (1.4 ppm)	phosphocholine 184.0736 (-1.3 ppm); choline-H2O 86.0966 (-4.5 ppm); choline 104.1068 (-6.9 ppm); NL_H2O 560.4062 (-3.1 ppm)
								[M+HCO2]-	Istplg1 622.4080 (-0.6 ppm); Istplg2 623.4115 (-0.4 ppm)	FA(22:1).carboxylate 337.3114 (2.3 ppm); NL_HCO2+CH3 562.3872 (-0.1 ppm); glycerophosphodimethylethanolamine-H-H2O 224.0703 (7.0 ppm); glycerophosphate-H-H2O 152.9976 (14.9 ppm)
								[M-CH3]-	Istplg1 562.3879 (1.1 ppm); Istplg2 563.3905 (-0.2 ppm)
	145	437.033	7.28389	LPC	LPC(22:1)	LPC(22:1)_2	LPC(22:1)	[M+H]+	Istplg1 578.4276 (15.6 ppm); Istplg2 579.4252 (5.6 ppm)	phosphocholine 184.0746 (3.8 ppm); choline-H2O 86.0970 (0.5 ppm); choline 104.1075 (-0.0 ppm); NL_H2O 560.4092 (2.2 ppm)
								[M+HCO2]-	Istplg1 622.4089 (0.9 ppm); Istplg2 623.4122 (0.7 ppm)	FA(22:1).carboxylate 337.3120 (3.8 ppm); NL_HCO2+CH3 562.3876 (0.5 ppm); glycerophosphodimethylethanolamine-H-H2O 224.0699 (4.8 ppm); glycerophosphate-H-H2O 152.9963 (6.5 ppm)
								[M-CH3]-	Istplg1 562.3881 (1.5 ppm); Istplg2 563.3909 (0.4 ppm)	FA(22:1).carboxylate 337.3120 (4.1 ppm); glycerophosphodimethylethanolamine-H-H2O 224.0713 (11.2 ppm); PO3 78.9597 (14.9 ppm); phosphodimethylethanolamine-H 168.0442 (9.7 ppm); glycerophosphate-H-H2O 152.9958 (3.4 ppm)
	146	446.591	7.44318	LPC	LPC(22:1)	LPC(22:1)_4	LPC(22:1)	[M+H]+	Istplg1 578.4196 (1.8 ppm); Istplg2 579.4229 (1.7 ppm)	phosphocholine 184.0741 (1.0 ppm); choline-H2O 86.0968 (-2.2 ppm); choline 104.1080 (4.4 ppm); NL_H2O 560.4100 (3.6 ppm)
								[M+HCO2]-	Istplg1 622.4082 (-0.3 ppm); Istplg2 623.4109 (-1.3 ppm)	FA(22:1).carboxylate 337.3117 (3.2 ppm); NL_HCO2+CH3 562.3884 (2.1 ppm); glycerophosphodimethylethanolamine-H-H2O 224.0686 (-0.6 ppm)
								[M-CH3]-	Istplg1 562.3873 (0.1 ppm); Istplg2 563.3926 (3.5 ppm)
	147	461.282	7.68804	LPC	LPC(22:1)	LPC(22:1)_5	LPC(22:1)	[M+H]+	Istplg1 578.4210 (4.2 ppm); Istplg2 579.4232 (2.1 ppm)	phosphocholine 184.0740 (0.9 ppm); choline-H2O 86.0970 (0.0 ppm); choline 104.1073 (-1.9 ppm); NL_H2O 560.4090 (1.8 ppm)
								[M+HCO2]-	Istplg1 622.4078 (-1.0 ppm); Istplg2 623.4112 (-0.9 ppm)	FA(22:1).carboxylate 337.3112 (1.8 ppm); NL_HCO2+CH3 562.3863 (-1.7 ppm); glycerophosphodimethylethanolamine-H-H2O 224.0704 (7.4 ppm); glycerophosphate-H-H2O 152.9957 (3.0 ppm)
								[M-CH3]-	Istplg1 562.3875 (0.4 ppm); Istplg2 563.3899 (-1.3 ppm)	FA(22:1).carboxylate 337.3115 (2.6 ppm); glycerophosphodimethylethanolamine-H-H2O 224.0711 (10.2 ppm)
	148	378.755	6.31258	LPC	LPC(22:2)	LPC(22:2)_1		[M+H]+	Istplg1 576.4032 (0.5 ppm); Istplg2 577.4070 (1.3 ppm)
								[M+HCO2]-	Istplg1 620.3930 (0.4 ppm); Istplg2 621.3969 (1.2 ppm)
	149	512.672	8.54453	LPC	LPC(23:0)	LPC(23:0)_1		[M+H]+	Istplg1 594.4502 (0.6 ppm); Istplg2 595.4531 (-0.2 ppm)	phosphocholine 184.0734 (-2.3 ppm); choline-H2O 86.0972 (2.3 ppm); choline 104.1074 (-1.8 ppm); NL_H2O 576.4407 (2.4 ppm)
								[M+HCO2]-	Istplg1 638.4377 (-3.2 ppm); Istplg2 639.4391 (-6.2 ppm)
	150	528.023	8.80038	LPC	LPC(23:0)	LPC(23:0)_2	LPC(23:0)	[M+H]+	Istplg1 594.4506 (1.3 ppm); Istplg2 595.4536 (0.6 ppm)	phosphocholine 184.0734 (-2.6 ppm); choline-H2O 86.0965 (-5.5 ppm); choline 104.1074 (-1.5 ppm); NL_H2O 576.4381 (-2.1 ppm)
								[M+HCO2]-	Istplg1 638.4392 (-0.8 ppm); Istplg2 639.4421 (-1.6 ppm)	FA(23:0).carboxylate 353.3413 (-1.9 ppm); NL_HCO2+CH3 578.4178 (-1.2 ppm); glycerophosphodimethylethanolamine-H-H2O 224.0683 (-2.1 ppm); glycerophosphate-H-H2O 152.9967 (9.4 ppm)
								[M-CH3]-	Istplg1 578.4166 (-3.4 ppm); Istplg2 579.4194 (-4.4 ppm)
	151	436.354	7.27256	LPC	LPC(23:1)	LPC(23:1)_1		[M+H]+	Istplg1 592.4343 (0.2 ppm); Istplg2 593.4376 (0.1 ppm)	phosphocholine 184.0735 (-1.8 ppm); choline-H2O 86.0967 (-3.6 ppm); choline 104.1078 (2.6 ppm); NL_H2O 574.4313 (13.3 ppm)
								[M+HCO2]-	Istplg1 636.4240 (-0.1 ppm); Istplg2 637.4263 (-1.8 ppm)
	152	457.194	7.61989	LPC	LPC(23:1)	LPC(23:1)_2	LPC(23:1)	[M+H]+	Istplg1 592.4421 (13.3 ppm); Istplg2 593.4402 (4.5 ppm)	phosphocholine 184.0742 (1.6 ppm); choline-H2O 86.0969 (-1.1 ppm); choline 104.1072 (-3.3 ppm); NL_H2O 574.4254 (3.0 ppm)
								[M+HCO2]-	Istplg1 636.4240 (-0.1 ppm); Istplg2 637.4270 (-0.7 ppm)	FA(23:1).carboxylate 351.3278 (4.3 ppm); NL_HCO2+CH3 576.4032 (0.5 ppm); glycerophosphodimethylethanolamine-H-H2O 224.0701 (5.9 ppm); glycerophosphate-H-H2O 152.9950 (-2.0 ppm);
								[M-CH3]-	Istplg1 576.4033 (0.7 ppm); Istplg2 577.4067 (0.7 ppm)	FA(23:1).carboxylate 351.3273 (2.9 ppm); glycerophosphodimethylethanolamine-H-H2O 224.0705 (7.6 ppm); phosphodimethylethanolamine-H 168.0443 (10.2 ppm); glycerophosphate-H-H2O 152.9968 (9.7 ppm); PO3 78.9598 (16.0 ppm)
	153	471.154	7.85257	LPC	LPC(23:1)	LPC(23:1)_3		[M+H]+	Istplg1 592.4354 (1.9 ppm); Istplg2 593.4384 (1.3 ppm)	phosphocholine 184.0739 (0.2 ppm); choline-H2O 86.0966 (-4.4 ppm); choline 104.1074 (-1.5 ppm); NL_H2O 574.4258 (3.8 ppm)
								[M-CH3]-	Istplg1 576.4003 (-4.5 ppm); Istplg2 577.4038 (-4.3 ppm)
	154	488.545	8.14241	LPC	LPC(23:1)	LPC(23:1)_4	LPC(23:1)	[M+H]+	Istplg1 592.4342 (-0.0 ppm); Istplg2 593.4379 (0.5 ppm)	phosphocholine 184.0736 (-1.6 ppm); choline 104.1070 (-5.2 ppm); choline-H2O 86.0966 (-4.2 ppm); NL_H2O 574.4216 (-3.6 ppm)
								[M+HCO2]-	Istplg1 636.4225 (-2.5 ppm); Istplg2 637.4254 (-3.1 ppm)	FA(23:1).carboxylate 351.3268 (1.3 ppm); NL_HCO2+CH3 576.4041 (2.0 ppm); glycerophosphodimethylethanolamine-H-H2O 224.0698 (4.5 ppm); glycerophosphate-H-H2O 152.9953 (0.4 ppm)
								[M-CH3]-	Istplg1 576.4039 (1.7 ppm); Istplg2 577.4066 (0.5 ppm)
	155	507.883	8.46472	LPC	LPC(24:1)	LPC(24:1)_1		[M+H]+	Istplg1 606.4503 (0.7 ppm); Istplg2 607.4531 (-0.2 ppm)	phosphocholine 184.0734 (-2.7 ppm); choline-H2O 86.0963 (-7.6 ppm); NL_H2O 588.4384 (-1.5 ppm); choline 104.1077 (1.3 ppm)
	156	236.762	3.94603	etherLPC	LPAF(14:0)	LPAF(14:0)_1		[M+H]+	Istplg1 454.3286 (-2.6 ppm); Istplg2 455.3271 (-13.1 ppm)
	157	264.257	4.40429	etherLPC	LPAF(15:0)	LPAF(15:0)_1		[M+H]+	Istplg1 468.3463 (1.9 ppm); Istplg2 469.3486 (-0.3 ppm)	phosphocholine 184.0729 (-5.2 ppm); choline 104.1068 (-6.7 ppm); choline-H2O 86.0968 (-1.5 ppm)
								[M+HCO2]-	Istplg1 512.3344 (-1.6 ppm); Istplg2 513.3380 (-1.2 ppm)	NL_HCO2+CH3 452.3139 (-0.4 ppm); NL_HCO2+CH3+dimethylaminoethylene 363.2318 (5.0 ppm); phosphodimethylethanolamine-H 168.0433 (4.5 ppm); PO3 78.9590 (6.4 ppm)
	158	272.861	4.54768	etherLPC	LPAF(15:0)	LPAF(15:0)_2		[M+H]+	Istplg1 468.3460 (1.3 ppm); Istplg2 469.3460 (-5.9 ppm)
	159	220.315	3.67191	etherLPC	LPAF(15:1);LPC(P-15:0)	LPAF(15:1);LPC(P-15:0)_1		[M+H]+	Istplg1 466.3272 (-5.5 ppm); Istplg2 467.3304 (-5.9 ppm)	phosphocholine 184.0728 (-6.0 ppm); choline 104.1070 (-5.4 ppm); choline-H2O 86.0969 (-0.3 ppm); NL_H2O 448.3166 (-5.9 ppm)
								[M+HCO2]-	Istplg1 510.3212 (3.1 ppm); Istplg2 511.3218 (-2.2 ppm)
	160	301.99	5.03317	etherLPC	LPAF(16:0)	LPAF(16:0)_1		[M+H]+	Istplg1 482.3617 (1.4 ppm); Istplg2 483.3726 (16.9 ppm)	phosphocholine 184.0732 (-3.6 ppm); choline 104.1071 (-4.4 ppm); choline-H2O 86.0966 (-4.0 ppm); NL_H2O 464.3488 (-3.7 ppm)
	161	313.81	5.23017	etherLPC	LPAF(16:0)	LPAF(16:0)_2		[M+H]+	Istplg1 482.3644 (6.9 ppm); Istplg2 483.3655 (2.3 ppm)	phosphocholine 184.0735 (-1.8 ppm); choline 104.1071 (-3.9 ppm); choline-H2O 86.0967 (-2.6 ppm); NL_H2O 464.3475 (-6.4 ppm)
								[M+HCO2]-	Istplg1 526.3500 (-1.7 ppm); Istplg2 527.3538 (-0.9 ppm)	NL_HCO2+CH3 466.3305 (1.7 ppm); NL_HCO2+CH3+dimethylaminoethylene 377.2454 (-0.7 ppm); phosphodimethylethanolamine-H 168.0447 (12.5 ppm); PO3 78.9595 (12.6 ppm); glycerophosphodimethylethanolamine-H-H2O 224.0688 (0.0 ppm)
								[M-CH3]-	Istplg1 466.3283 (-3.2 ppm); Istplg2 467.3332 (0.2 ppm)	NL_dimethylaminoethylene 377.2456 (-0.1 ppm); NL_dimethylethanolamine 377.2456 (-0.1 ppm); phosphodimethylethanolamine-H 168.0442 (9.9 ppm); PO3 78.9591 (7.3 ppm); glycerophosphodimethylethanolamine-H-H2O 224.0680 (-3.6 ppm)
	162	248.724	4.14539	etherLPC	LPAF(16:1);LPC(P-16:0)	LPAF(16:1);LPC(P-16:0)_1		[M+H]+	Istplg1 480.3433 (-4.5 ppm); Istplg2 481.3479 (-1.8 ppm)	phosphocholine 184.0723 (-8.8 ppm); choline 104.1080 (4.1 ppm); choline-H2O 86.0970 (0.4 ppm); NL_H2O 462.3286 (-13.4 ppm)
								[M+HCO2]-	Istplg1 524.3350 (-0.5 ppm); Istplg2 525.3386 (0.1 ppm)
	163	216.378	3.6063	etherLPC	LPAF(16:2);LPC(P-16:1)	LPAF(16:2);LPC(P-16:1)_1		[M+H]+	Istplg1 478.3295 (-0.6 ppm); Istplg2 479.3366 (7.3 ppm)
	164	334.386	5.57311	etherLPC	LPAF(17:0)	LPAF(17:0)_1		[M+H]+	Istplg1 496.3803 (7.2 ppm); Istplg2 497.3810 (1.9 ppm)	phosphocholine 184.0734 (-2.5 ppm); choline 104.1070 (-4.9 ppm); choline-H2O 86.0969 (-0.9 ppm); NL_H2O 478.3675 (2.9 ppm)
								[M+HCO2]-	Istplg1 540.3666 (0.2 ppm); Istplg2 541.3693 (-1.1 ppm)	NL_HCO2+CH3 480.3453 (-0.2 ppm); NL_HCO2+CH3+dimethylaminoethylene 391.2616 (0.7 ppm); phosphodimethylethanolamine-H 168.0430 (2.8 ppm); PO3 78.9593 (10.5 ppm)
	165	341.793	5.69655	etherLPC	LPAF(17:0)	LPAF(17:0)_2		[M+H]+	Istplg1 496.3826 (11.9 ppm); Istplg2 497.3813 (2.5 ppm)	phosphocholine 184.0734 (-2.5 ppm); choline 104.1074 (-1.6 ppm); choline-H2O 86.0967 (-3.4 ppm); NL_H2O 478.3644 (-3.6 ppm)
								[M+HCO2]-	Istplg1 540.3667 (0.3 ppm); Istplg2 541.3693 (-1.1 ppm)	NL_HCO2+CH3 480.3450 (-0.8 ppm); NL_HCO2+CH3+dimethylaminoethylene 391.2613 (-0.0 ppm); phosphodimethylethanolamine-H 168.0441 (9.1 ppm); PO3 78.9590 (6.6 ppm); glycerophosphodimethylethanolamine-H-H2O 224.0693 (2.2 ppm)
								[M-CH3]-	Istplg1 480.3452 (-0.3 ppm); Istplg2 481.3492 (1.0 ppm)	NL_dimethylaminoethylene 391.2604 (-2.4 ppm); NL_dimethylethanolamine 391.2604 (-2.4 ppm); phosphodimethylethanolamine-H 168.0439 (8.2 ppm); PO3 78.9603 (22.5 ppm)
	166	352.416	5.8736	etherLPC	LPAF(17:0)	LPAF(17:0)_3		[M+H]+	Istplg1 496.3774 (1.4 ppm); Istplg2 497.3810 (1.9 ppm)	choline 104.1072 (-3.0 ppm); phosphocholine 184.0740 (0.5 ppm); choline-H2O 86.0969 (-0.3 ppm); NL_H2O 478.3645 (-3.5 ppm)
								[M+HCO2]-	Istplg1 540.3665 (-0.1 ppm); Istplg2 541.3702 (0.6 ppm)	NL_HCO2+CH3 480.3451 (-0.6 ppm); NL_HCO2+CH3+dimethylaminoethylene 391.2620 (1.7 ppm); phosphodimethylethanolamine-H 168.0441 (9.3 ppm); PO3 78.9607 (27.6 ppm); glycerophosphodimethylethanolamine-H-H2O 224.0676 (-5.4 ppm)
	167	277.8	4.63	etherLPC	LPAF(17:1);LPC(P-17:0)	LPAF(17:1);LPC(P-17:0)_1		[M+H]+	Istplg1 494.3593 (-3.5 ppm); Istplg2 495.3643 (-0.3 ppm)
								[M+HCO2]-	Istplg1 538.3506 (-0.5 ppm); Istplg2 539.3522 (-3.8 ppm)
	168	295.8	4.93	etherLPC	LPAF(17:1);LPC(P-17:0)	LPAF(17:1);LPC(P-17:0)_2		[M+H]+	Istplg1 494.3443 (-33.9 ppm); Istplg2 495.3640 (-0.8 ppm)	phosphocholine 184.0728 (-6.0 ppm); choline 104.1069 (-6.0 ppm); choline-H2O 86.0991 (24.4 ppm)
	169	313.8	5.23	etherLPC	LPAF(17:1);LPC(P-17:0)	LPAF(17:1);LPC(P-17:0)_3		[M+H]+	Istplg1 494.3580 (-6.2 ppm); Istplg2 495.3621 (-4.7 ppm)
	170	364.885	6.08142	etherLPC	LPAF(18:0)	LPAF(18:0)_1		[M+H]+	Istplg1 510.3925 (0.4 ppm); Istplg2 511.3958 (0.1 ppm)
								[M+HCO2]-	Istplg1 554.3819 (-0.5 ppm); Istplg2 555.3845 (-2.0 ppm)
								[M-CH3]-	Istplg1 494.3607 (-0.7 ppm); Istplg2 495.3622 (-4.6 ppm)
	171	377.913	6.29854	etherLPC	LPAF(18:0)	LPAF(18:0)_2		[M+H]+	Istplg1 510.4006 (16.2 ppm); Istplg2 511.3979 (4.3 ppm)	phosphocholine 184.0739 (0.2 ppm); choline 104.1072 (-2.9 ppm); choline-H2O 86.0970 (-0.1 ppm); NL_H2O 492.3802 (-3.2 ppm)
								[M+HCO2]-	Istplg1 554.3835 (2.5 ppm); Istplg2 555.3861 (1.0 ppm)	NL_HCO2+CH3 494.3617 (1.2 ppm); NL_HCO2+CH3+dimethylaminoethylene 405.2773 (0.8 ppm); phosphodimethylethanolamine-H 168.0434 (5.0 ppm); PO3 78.9597 (15.4 ppm); glycerophosphodimethylethanolamine-H-H2O 224.0699 (5.2 ppm); glycerophosphate-H-H2O 152.9938 (-9.6 ppm)
								[M-CH3]-	Istplg1 494.3622 (2.4 ppm); Istplg2 495.3651 (1.5 ppm)	NL_dimethylaminoethylene 405.2769 (-0.2 ppm); NL_dimethylethanolamine 405.2769 (-0.2 ppm); phosphodimethylethanolamine-H 168.0442 (9.6 ppm); PO3 78.9592 (9.3 ppm); glycerophosphodimethylethanolamine-H-H2O 224.0717 (12.9 ppm); glycerophosphate-H-H2O 152.9992 (25.5 ppm)
	172	392.756	6.54594	etherLPC	LPAF(18:0)	LPAF(18:0)_3		[M+H]+	Istplg1 510.3996 (14.2 ppm); Istplg2 511.3974 (3.3 ppm)	phosphocholine 184.0741 (1.0 ppm); choline 104.1075 (-0.7 ppm); choline-H2O 86.0972 (2.6 ppm); NL_H2O 492.3823 (1.0 ppm)
								[M+HCO2]-	Istplg1 554.3826 (0.8 ppm); Istplg2 555.3856 (0.0 ppm)	NL_HCO2+CH3 494.3614 (0.6 ppm); NL_HCO2+CH3+dimethylaminoethylene 405.2776 (1.4 ppm); phosphodimethylethanolamine-H 168.0434 (5.1 ppm); PO3 78.9590 (6.0 ppm); glycerophosphodimethylethanolamine-H-H2O 224.0699 (4.8 ppm); glycerophosphate-H-H2O 152.9974 (13.8 ppm)
								[M-CH3]-	Istplg1 494.3615 (0.9 ppm); Istplg2 495.3646 (0.4 ppm)	NL_dimethylaminoethylene 405.2766 (-1.0 ppm); NL_dimethylethanolamine 405.2766 (-1.0 ppm); phosphodimethylethanolamine-H 168.0437 (6.7 ppm); PO3 78.9594 (12.0 ppm); glycerophosphodimethylethanolamine-H-H2O 224.0684 (-1.9 ppm); glycerophosphate-H-H2O 152.9968 (10.1 ppm)
	173	320.456	5.34093	etherLPC	LPAF(18:1);LPC(P-18:0)	LPAF(18:1);LPC(P-18:0)_1		[M+H]+	Istplg1 508.3790 (4.5 ppm); Istplg2 509.3807 (1.3 ppm)	phosphocholine 184.0742 (1.6 ppm); choline 104.1073 (-2.7 ppm); choline-H2O 86.0969 (-0.5 ppm); NL_H2O 490.3631 (-6.3 ppm)
								[M+HCO2]-	Istplg1 552.3671 (1.0 ppm); Istplg2 553.3699 (0.1 ppm)	NL_HCO2+CH3 492.3456 (0.4 ppm); NL_HCO2+CH3+dimethylaminoethylene 403.2605 (-2.2 ppm); phosphodimethylethanolamine-H 168.0447 (12.5 ppm); PO3 78.9599 (17.5 ppm); glycerophosphodimethylethanolamine-H-H2O 224.0734 (20.8 ppm)
								[M-CH3]-	Istplg1 492.3468 (2.8 ppm); Istplg2 493.3497 (1.8 ppm)	NL_dimethylaminoethylene 403.2608 (-1.4 ppm); NL_dimethylethanolamine 403.2608 (-1.4 ppm); phosphodimethylethanolamine-H 168.0436 (6.1 ppm); PO3 78.9598 (16.4 ppm); glycerophosphate-H-H2O 152.9907 (-30.0 ppm); glycerophosphodimethylethanolamine-H-H2O 224.0710 (10.0 ppm)
	174	329.384	5.48974	etherLPC	LPAF(18:1);LPC(P-18:0)	LPAF(18:1);LPC(P-18:0)_2		[M+H]+	Istplg1 508.3769 (0.4 ppm); Istplg2 509.3800 (-0.1 ppm)	choline 104.1077 (1.6 ppm); phosphocholine 184.0733 (-3.3 ppm); choline-H2O 86.0965 (-5.1 ppm); NL_H2O 490.3622 (-8.1 ppm)
	175	342.168	5.70281	etherLPC	LPAF(18:1);LPC(P-18:0)	LPAF(18:1);LPC(P-18:0)_3		[M+H]+	Istplg1 508.3780 (2.6 ppm); Istplg2 509.3808 (1.4 ppm)	phosphocholine 184.0735 (-2.2 ppm); choline 104.1072 (-2.9 ppm); choline-H2O 86.0964 (-6.6 ppm); NL_H2O 490.3684 (4.7 ppm)
								[M+HCO2]-	Istplg1 552.3653 (-2.2 ppm); Istplg2 553.3689 (-1.8 ppm)	NL_HCO2+CH3 492.3451 (-0.6 ppm); NL_HCO2+CH3+dimethylaminoethylene 403.2631 (4.4 ppm); phosphodimethylethanolamine-H 168.0436 (6.3 ppm); PO3 78.9575 (-13.2 ppm)
	176	351.98	5.86633	etherLPC	LPAF(18:1);LPC(P-18:0)	LPAF(18:1);LPC(P-18:0)_4		[M+H]+	Istplg1 508.3769 (0.4 ppm); Istplg2 509.3800 (-0.2 ppm)	choline 104.1070 (-5.1 ppm); phosphocholine 184.0734 (-2.6 ppm); choline-H2O 86.0968 (-2.3 ppm)
								[M+HCO2]-	Istplg1 552.3660 (-0.9 ppm); Istplg2 553.3689 (-1.8 ppm)	NL_HCO2+CH3 492.3452 (-0.4 ppm); NL_HCO2+CH3+dimethylaminoethylene 403.2627 (3.4 ppm); phosphodimethylethanolamine-H 168.0445 (11.6 ppm); PO3 78.9594 (11.2 ppm); glycerophosphate-H-H2O 152.9968 (10.2 ppm); glycerophosphodimethylethanolamine-H-H2O 224.0694 (2.8 ppm)
								[M-CH3]-	Istplg1 492.3451 (-0.7 ppm); Istplg2 493.3481 (-1.4 ppm)	NL_dimethylaminoethylene 403.2607 (-1.7 ppm); NL_dimethylethanolamine 403.2607 (-1.7 ppm); phosphodimethylethanolamine-H 168.0442 (9.8 ppm); PO3 78.9615 (37.9 ppm); glycerophosphodimethylethanolamine-H-H2O 224.0690 (1.0 ppm); glycerophosphate-H-H2O 152.9967 (9.2 ppm)
	177	356.119	5.93532	ether LPC	LPAF(18:1);LPC(P-18:0)	LPAF(18:1);LPC(P-18:0)_5		[M+H]+	Istplg1 508.3772 (1.0 ppm); Istplg2 509.3802 (0.3 ppm)	choline 104.1074 (-1.8 ppm); phosphocholine 184.0733 (-3.2 ppm); choline-H2O 86.0971 (1.4 ppm); NL_H2O 490.3727 (13.5 ppm)
								[M+HCO2]-	Istplg1 552.3672 (1.2 ppm); Istplg2 553.3699 (0.1 ppm)	NL_HCO2+CH3 492.3448 (-1.1 ppm); NL_HCO2+CH3+dimethylaminoethylene 403.2602 (-2.8 ppm); phosphodimethylethanolamine-H 168.0453 (16.0 ppm); PO3 78.9596 (13.5 ppm); glycerophosphodimethylethanolamine-H-H2O 224.0689 (0.5 ppm); glycerophosphate-H-H2O 152.9957 (2.4 ppm)
								[M-CH3]-	Istplg1 492.3450 (-0.7 ppm); Istplg2 493.3482 (-1.1 ppm)
	178	416.843	6.94738	etherLPC	LPAF(19:0)	LPAF(19:0)_2		[M+H]+	Istplg1 524.4145 (12.4 ppm); Istplg2 525.4131 (3.3 ppm)	choline 104.1074 (-1.3 ppm); phosphocholine 184.0738 (-0.3 ppm); choline-H2O 86.0970 (-0.1 ppm); NL_H2O 506.4003 (5.6 ppm)
								[M+HCO2]-	Istplg1 568.3986 (1.3 ppm); Istplg2 569.4019 (1.3 ppm)	NL_HCO2+CH3 508.3771 (0.7 ppm); NL_HCO2+CH3+dimethylaminoethylene 419.2923 (-0.7 ppm); phosphodimethylethanolamine-H 168.0438 (7.2 ppm); PO3 78.9596 (14.3 ppm); glycerophosphodimethylethanolamine-H-H2O 224.0690 (0.9 ppm); glycerophosphate-H-H2O 152.9968 (9.8 ppm)
								[M-CH3]-	Istplg1 508.3770 (0.6 ppm); Istplg2 509.3791 (-1.9 ppm)	NL_dimethylaminoethylene 419.2923 (-0.8 ppm); NL_dimethylethanolamine 419.2923 (-0.8 ppm); phosphodimethylethanolamine-H 168.0427 (0.6 ppm); PO3 78.9598 (16.3 ppm)
	179	431.697	7.19494	etherLPC	LPAF(19:0)	LPAF(19:0)_3		[M+H]+	Istplg1 524.4095 (2.8 ppm); Istplg2 525.4123 (1.8 ppm)	phosphocholine 184.0734 (-2.7 ppm); choline 104.1071 (-4.3 ppm); choline-H2O 86.0970 (0.2 ppm); NL_H2O 506.3958 (-3.1 ppm)
								[M+HCO2]-	Istplg1 568.3979 (0.1 ppm); Istplg2 569.4001 (-1.9 ppm)	NL_HCO2+CH3 508.3770 (0.7 ppm); NL_HCO2+CH3+dimethylaminoethylene 419.2933 (1.6 ppm); phosphodimethylethanolamine-H 168.0443 (10.5 ppm); PO3 78.9617 (40.7 ppm); glycerophosphate-H-H2O 152.9969 (10.5 ppm)
	180	361.354	6.02257	etherLPC	LPAF(19:1);LPC(P-19:0)	LPAF(19:1);LPC(P-19:0)_1		[M+H]+	Istplg1 522.3931 (1.5 ppm); Istplg2 523.3962 (1.0 ppm)	phosphocholine 184.0737 (-1.2 ppm); choline 104.1069 (-5.9 ppm); choline-H2O 86.0962 (-9.0 ppm)
								[M+HCO2]-	Istplg1 566.3839 (3.1 ppm); Istplg2 567.3870 (2.6 ppm)
								[M-CH3]-	Istplg1 506.3618 (1.5 ppm); Istplg2 507.3618 (-5.1 ppm)
	181	372.302	6.20503	etherLPC	LPAF(19:1);LPC(P-19:0)	LPAF(19:1);LPC(P-19:0)_2		[M+H]+	Istplg1 522.3934 (2.0 ppm); Istplg2 523.3961 (0.8 ppm)	phosphocholine 184.0740 (0.7 ppm); choline 104.1068 (-6.9 ppm); choline-H2O 86.0969 (-0.6 ppm); NL_H2O 504.3855 (7.4 ppm)
								[M+HCO2]-	Istplg1 566.3841 (3.4 ppm); Istplg2 567.3864 (1.4 ppm)
								[M-CH3]-	Istplg1 506.3611 (0.0 ppm); Istplg2 507.3627 (-3.4 ppm)
	182	392.969	6.54949	etherLPC	LPAF(19:1);LPC(P-19:0)	LPAF(19:1);LPC(P-19:0)_3		[M+H]+	Istplg1 522.3929 (1.0 ppm); Istplg2 523.3954 (-0.6 ppm)
								[M+HCO2]-	Istplg1 566.3803 (-3.3 ppm); Istplg2 567.3835 (-3.5 ppm)
	183	397.829	6.63049	etherLPC	LPAF(19:1);LPC(P-19:0)	LPAF(19:1);LPC(P-19:0)_4		[M+H]+	Istplg1 522.3929 (1.1 ppm); Istplg2 523.3961 (0.8 ppm)	phosphocholine 184.0735 (-1.8 ppm); choline 104.1076 (0.3 ppm); choline-H2O 86.0972 (2.1 ppm)
								[M+HCO2]-	Istplg1 566.3808 (-2.4 ppm); Istplg2 567.3840 (-2.7 ppm)
	184	325.965	5.43275	etherLPC	LPAF(19:2);LPC(P-19:1)	LPAF(19:2);LPC(P-19:1)_1		[M+H]+	Istplg1 520.3798 (5.9 ppm); Istplg2 521.3810 (1.9 ppm)	phosphocholine 184.0722 (-9.0 ppm); choline-H2O 86.0975 (6.0 ppm); choline 104.1080 (4.2 ppm)
	185	440.341	7.33902	etherLPC	LPAF(20:0)	LPAF(20:0)_1		[M+H]+	Istplg1 538.4252 (2.8 ppm); Istplg2 539.4282 (2.1 ppm)	phosphocholine 184.0734 (-2.3 ppm); choline 104.1072 (-3.4 ppm); choline-H2O 86.0965 (-5.0 ppm)
								[M+HCO2]-	Istplg1 582.4133 (-0.3 ppm); Istplg2 583.4175 (1.1 ppm)	NL_HCO2+CH3 522.3909 (-2.8 ppm); NL_HCO2+CH3+dimethylaminoethylene 433.3083 (0.0 ppm); phosphodimethylethanolamine-H 168.0430 (2.8 ppm); PO3 78.9600 (19.2 ppm); glycerophosphate-H-H2O 153.0001 (31.5 ppm)
								[M-CH3]-	Istplg1 522.3923 (-0.0 ppm); Istplg2 523.3927 (-5.8 ppm)
	186	455.083	7.58472	etherLPC	LPAF(20:0)	LPAF(20:0)_2		[M+H]+	Istplg1 538.4268 (5.8 ppm); Istplg2 539.4279 (1.5 ppm)	phosphocholine 184.0738 (-0.4 ppm); choline 104.1075 (-0.5 ppm); choline-H2O 86.0968 (-2.4 ppm); NL_H2O 520.4131 (-0.0 ppm)
								[M+HCO2]-	Istplg1 582.4105 (-5.1 ppm); Istplg2 583.4152 (-2.9 ppm)	NL_HCO2+CH3 522.3915 (-1.7 ppm); NL_HCO2+CH3+dimethylaminoethylene 433.3088 (1.3 ppm); phosphodimethylethanolamine-H 168.0424 (-1.3 ppm); PO3 78.9597 (14.8 ppm); glycerophosphodimethylethanolamine-H-H2O 224.0688 (0.3 ppm)
								[M-CH3]-	Istplg1 522.3929 (1.1 ppm); Istplg2 523.3963 (1.1 ppm)
	187	470.586	7.8431	etherLPC	LPAF(20:0)	LPAF(20:0)_3		[M+H]+	Istplg1 538.4249 (2.3 ppm); Istplg2 539.4282 (2.1 ppm)	phosphocholine 184.0741 (1.2 ppm); choline 104.1074 (-1.1 ppm); choline-H2O 86.0965 (-5.7 ppm)
								[M+HCO2]-	Istplg1 582.4069 (-11.4 ppm); Istplg2 583.4114 (-9.3 ppm)	NL_HCO2+CH3 522.3925 (0.3 ppm); NL_HCO2+CH3+dimethylaminoethylene 433.3091 (1.8 ppm); phosphodimethylethanolamine-H 168.0431 (3.3 ppm); PO3 78.9586 (1.7 ppm)
								[M-CH3]-	Istplg1 522.3911 (-2.5 ppm); Istplg2 523.3944 (-2.5 ppm)
	188	397.921	6.63201	etherLPC	LPAF(20:1);LPC(P-20:0)	LPAF(20:1);LPC(P-20:0)_1		[M+H]+	Istplg1 536.4091 (2.0 ppm); Istplg2 537.4121 (1.4 ppm)	phosphocholine 184.0736 (-1.5 ppm); choline 104.1072 (-3.2 ppm); choline-H2O 86.0965 (-5.7 ppm); NL_H2O 518.3959 (-3.0 ppm)
								[M+HCO2]-	Istplg1 580.3970 (-1.4 ppm); Istplg2 581.4014 (0.3 ppm)	NL_HCO2+CH3 520.3768 (0.3 ppm); NL_HCO2+CH3+dimethylaminoethylene 431.2921 (-1.1 ppm); phosphodimethylethanolamine-H 168.0418 (-4.5 ppm); PO3 78.9588 (3.6 ppm); glycerophosphodimethylethanolamine-H-H2O 224.0675 (-5.8 ppm)
								[M-CH3]-	Istplg1 520.3763 (-0.8 ppm); Istplg2 521.3815 (2.8 ppm)	NL_dimethylaminoethylene 431.2961 (8.1 ppm); NL_dimethylethanolamine 431.2961 (8.1 ppm); phosphodimethylethanolamine-H 168.0437 (6.6 ppm); PO3 78.9580 (-6.4 ppm); glycerophosphodimethylethanolamine-H-H2O 224.0692 (1.8 ppm)
	189	335.228	5.58714	etherLPC	LPAF(20:2);LPC(P-20:1)	LPAF(20:2);LPC(P-20:1)_1		[M+H]+	Istplg1 534.3932 (1.7 ppm); Istplg2 535.3953 (-0.7 ppm)	phosphocholine 184.0736 (-1.4 ppm); choline 104.1073 (-2.4 ppm); choline-H2O 86.0965 (-5.8 ppm); NL_H2O 516.3856 (7.4 ppm)
	190	491.254	8.18756	etherLPC	LPAF(21:0)	LPAF(21:0)_1		[M+H]+	Istplg1 552.4413 (3.7 ppm); Istplg2 553.4428 (0.2 ppm)	phosphocholine 184.0733 (-3.2 ppm); choline 104.1069 (-5.9 ppm); choline-H2O 86.0967 (-3.2 ppm); NL_H2O 534.4257 (-5.8 ppm)
								[M+HCO2]-	Istplg1 596.4287 (-0.7 ppm); Istplg2 597.4321 (-0.7 ppm)	NL_HCO2+CH3 536.4077 (-0.5 ppm); NL_HCO2+CH3+dimethylaminoethylene 447.3244 (1.0 ppm); phosphodimethylethanolamine-H 168.0433 (4.3 ppm); PO3 78.9590 (6.4 ppm); glycerophosphodimethylethanolamine-H-H2O 224.0679 (-3.8 ppm)
								[M-CH3]-	Istplg1 536.4076 (-0.8 ppm); Istplg2 537.4107 (-1.2 ppm)	NL_dimethylaminoethylene 447.3237 (-0.5 ppm); NL_dimethylethanolamine 447.3237 (-0.5 ppm); phosphodimethylethanolamine-H 168.0428 (1.6 ppm); PO3 78.9596 (13.7 ppm)
	191	435.623	7.26039	etherLPC	LPAF(21:1);LPC(P-21:0)	LPAF(21:1);LPC(P-21:0)_1		[M+H]+	Istplg1 550.4244 (1.3 ppm); Istplg2 551.4277 (1.2 ppm)
								[M+HCO2]-	Istplg1 594.4145 (1.7 ppm); Istplg2 595.4169 (0.0 ppm)
	192	450.609	7.51015	etherLPC	LPAF(21:1);LPC(P-21:0)	LPAF(21:1);LPC(P-21:0)_2		[M+H]+	Istplg1 550.4247 (2.0 ppm); Istplg2 551.4276 (1.1 ppm)	phosphocholine 184.0737 (-0.7 ppm); choline 104.1073 (-2.0 ppm); choline-H2O 86.0967 (-3.6 ppm); NL_H2O 532.4069 (-11.7 ppm)
								[M+HCO2]-	Istplg1 594.4124 (-1.8 ppm); Istplg2 595.4152 (-2.7 ppm)
								[M-CH3]-	Istplg1 534.3924 (0.1 ppm); Istplg2 535.3948 (-1.8 ppm)
	193	471.773	7.86289	etherLPC	LPAF(22:1);LPC(P-22:0)	LPAF(22:1);LPC(P-22:0)_1		[M+H]+	Istplg1 564.4431 (6.8 ppm); Istplg2 565.4442 (2.6 ppm)	phosphocholine 184.0740 (0.7 ppm); choline 104.1074 (-1.1 ppm); choline-H2O 86.0968 (-2.5 ppm); NL_H2O 546.4323 (6.5 ppm)
								[M-CH3]-	Istplg1 548.4078 (-0.3 ppm); Istplg2 549.4111 (-0.4 ppm)	NL_dimethylaminoethylene 459.3247 (1.7 ppm); NL_dimethylethanolamine 459.3247 (1.7 ppm); phosphodimethylethanolamine-H 168.0440 (8.3 ppm); PO3 78.9604 (24.4 ppm); glycerophosphodimethylethanolamine-H-H2O 224.0719 (13.8 ppm); glycerophosphate-H-H2O 153.0004 (33.1 ppm)
	194	485.511	8.09185	etherLPC	LPAF(22:1);LPC(P-22:0)	LPAF(22:1);LPC(P-22:0)_2		[M+H]+	Istplg1 564.4398 (0.9 ppm); Istplg2 565.4416 (-1.9 ppm)	phosphocholine 184.0741 (1.5 ppm); choline 104.1071 (-3.8 ppm); choline-H2O 86.0976 (7.5 ppm); NL_H2O 546.4319 (5.9 ppm)
	195	525.872	8.76453	etherLPC	LPAF(23:1);LPC(P-23:0)	LPAF(23:1);LPC(P-23:0)_1		[M+H]+	Istplg1 578.4555 (1.0 ppm); Istplg2 579.4586 (0.5 ppm)	phosphocholine 184.0735 (-1.9 ppm); choline 104.1073 (-2.2 ppm); choline-H2O 86.0971 (1.0 ppm); NL_H2O 560.4403 (-7.3 ppm)
	196	542.887	9.04811	etherLPC	LPAF(24:1);LPC(P-24:0)	LPAF(24:1);LPC(P-24:0)_1		[M+H]+	Istplg1 592.4691 (-2.5 ppm); Istplg2 593.4708 (-5.3 ppm)	phosphocholine 184.0730 (-4.7 ppm); choline 104.1062 (-13.1 ppm); choline-H2O 86.0962 (-9.4 ppm)
	197	645.777	10.763	PC	PC(30:0)	PC(30:0)_1		[M+H]+	Istplg1 706.5397 (1.4 ppm); Istplg2 707.5432 (1.5 ppm)	phosphocholine 184.0739 (0.3 ppm); choline-H2O 86.0965 (-5.0 ppm); choline 104.1085 (9.5 ppm)
								[M+HCO2]-	Istplg1 750.5265 (-2.7 ppm); Istplg2 751.5306 (-1.8 ppm)
	198	668.535	11.1422	PC	PC(31:0)	PC(31:0)_1		[M+H]+	Istplg1 720.5562 (2.6 ppm); Istplg2 721.5584 (1.0 ppm)
								[M+HCO2]-	Istplg1 764.5447 (0.7 ppm); Istplg2 765.5505 (3.8 ppm)
	199	698.892	11.6482	PC	PC(32:0)	PC(32:0)_1		[M+H]+	Istplg1 734.5692 (-1.1 ppm); Istplg2 735.5729 (-0.7 ppm)	phosphocholine 184.0736 (-1.6 ppm); choline-H2O 86.0967 (-3.7 ppm); choline 104.1062 (-12.9 ppm)
								[M+HCO2]-	Istplg1 778.5584 (-1.8 ppm); Istplg2 779.5615 (-2.1 ppm)
	200	672.319	11.2053	PC	PC(32:1)	PC(32:1)_3		[M+H]+	Istplg1 732.5554 (1.5 ppm); Istplg2 733.5587 (1.4 ppm)	phosphocholine 184.0737 (-1.0 ppm); choline-H2O 86.0970 (0.2 ppm); choline 104.1060 (-14.7 ppm)
								[M+HCO2]-	Istplg1 776.5457 (2.0 ppm); Istplg2 777.5467 (-1.1 ppm)
	201	609.891	10.1648	PC	PC(32:2)	PC(32:2)_1	PC(16:1/16:1); PC(15:0/17:2); PC(16:0/16:2); PC(15:1/17:1); PC(14:1/18:1)	[M+H]+	Istplg1 730.5443 (7.7 ppm); Istplg2 731.5436 (2.1 ppm)	phosphocholine 184.0751 (6.6 ppm); choline-H2O 86.0969 (-0.7 ppm); choline 104.1076 (0.3 ppm)
								[M+HCO2]-	Istplg1 774.5278 (-1.0 ppm); Istplg2 775.5320 (0.2 ppm)	FA(16:1).carboxylate 253.2181 (5.2 ppm); NL_HCO2+CH3 714.5063 (-1.5 ppm); FA(15:0).carboxylate 241.2175 (3.1 ppm); [LPC(FA(16:1))-CH3]- 478.2909 (-5.2 ppm); FA(16:0).carboxylate 255.2251 (-28.8 ppm); glycerophosphodimethylethanolamine-H-H2O 224.0694 (2.7 ppm); phosphodimethylethanolamine-H 168.0431 (3.4 ppm); [LPC(FA(16:1))-CH3-H2O]- 460.2815 (-2.8 ppm); FA(17:1).carboxylate 267.2347 (8.7 ppm); F…
	202	740.399	12.34	PC	PC(33:0)	PC(33:0)_2		[M+H]+	Istplg1 748.5925 (9.2 ppm); Istplg2 749.5940 (6.6 ppm)
								[M+HCO2]-	Istplg1 792.5793 (4.8 ppm); Istplg2 793.5715 (-9.2 ppm)
	203	688.259	11.471	PC	PC(33:1)	PC(33:1)_2	PC(16:1/17:0); PC(16:0/17:1); PC(14:1/19:0); PC(15:0/18:1); PC(15:1/18:0)	[M+H]+	Istplg1 746.5709 (1.3 ppm); Istplg2 747.5723 (-1.4 ppm)	phosphocholine 184.0737 (-0.8 ppm); choline-H2O 86.0968 (-2.1 ppm); choline 104.1066 (-8.6 ppm)
								[M+HCO2]-	Istplg1 790.5602 (0.5 ppm); Istplg2 791.5619 (-1.7 ppm)	FA(17:0).carboxylate 269.2493 (4.5 ppm); FA(16:1).carboxylate 253.2180 (4.9 ppm); NL_HCO2+CH3 730.5383 (-0.6 ppm); FA(16:0).carboxylate 255.2333 (3.5 ppm); FA(17:1).carboxylate 267.2330 (2.3 ppm); [LPC(FA(17:0))-CH3]- 478.2936 (0.5 ppm); FA(19:0).carboxylate 297.2779 (-5.0 ppm); FA(18:1).carboxylate 281.2498 (6.4 ppm); glycerophosphodimethylethanolamine-H-H2O 224.0691 (1.2 ppm); FA(18:0).carboxyl…
	204	698.293	11.6382	PC	PC(33:1)	PC(33:1)_3		[M+H]+	Istplg1 746.5709 (1.3 ppm); Istplg2 747.5739 (0.6 ppm)	phosphocholine 184.0735 (-2.1 ppm); choline-H2O 86.0966 (-3.9 ppm); choline 104.1074 (-1.8 ppm)
	205	633.866	10.5644	PC	PC(33:2)	PC(33:2)_1	PC(16:1/17:1); PC(15:0/18:2); PC(16:2/17:0)	[M+H]+	Istplg1 744.5599 (7.5 ppm); Istplg2 745.5593 (2.2 ppm)	phosphocholine 184.0753 (7.7 ppm); choline-H2O 86.0970 (0.6 ppm); choline 104.1076 (0.2 ppm)
								[M+HCO2]-	Istplg1 788.5439 (-0.3 ppm); Istplg2 789.5462 (-1.7 ppm)	FA(17:1).carboxylate 267.2336 (4.5 ppm); FA(16:1).carboxylate 253.2181 (5.2 ppm); NL_HCO2+CH3 728.5218 (-1.7 ppm); FA(15:0).carboxylate 241.2179 (4.7 ppm); glycerophosphodimethylethanolamine-H-H2O 224.0706 (8.2 ppm); [LPC(FA(17:1))-CH3]- 478.2896 (-7.8 ppm); FA(16:2).carboxylate 251.2014 (1.1 ppm); FA(17:0).carboxylate 269.2460 (-7.6 ppm); phosphodimethylethanolamine-H 168.0434 (4.8 ppm); [LPC(FA…
	206	640.836	10.6806	PC	PC(33:2)	PC(33:2)_2	PC(16:1/17:1)	[M+H]+	Istplg1 744.5546 (0.4 ppm); Istplg2 745.5582 (0.6 ppm)	phosphocholine 184.0739 (0.4 ppm); choline-H2O 86.0967 (-2.7 ppm); choline 104.1076 (0.3 ppm)
								[M-CH3]-	Istplg1 728.5259 (4.0 ppm); Istplg2 729.5276 (1.7 ppm)	FA(17:1).carboxylate 267.2339 (5.5 ppm); FA(16:1).carboxylate 253.2183 (6.2 ppm); glycerophosphodimethylethanolamine-H-H2O 224.0692 (1.7 ppm); phosphodimethylethanolamine-H 168.0441 (8.9 ppm); [LPC(FA(17:1))-CH3]- 478.2940 (1.3 ppm)
	207	655.8	10.93	PC	PC(33:2)	PC(33:2)_4		[M+H]+	Istplg1 744.5545 (0.2 ppm); Istplg2 745.5580 (0.4 ppm)
	208	600.851	10.0142	PC	PC(33:3)	PC(33:3)_1		[M+H]+	Istplg1 742.5400 (1.7 ppm); Istplg2 743.5439 (2.5 ppm)	phosphocholine 184.0738 (-0.5 ppm); choline-H2O 86.0971 (1.1 ppm); choline 104.1062 (-13.1 ppm)
	209	735.61	12.2602	PC	PC(34:0)	PC(34:0)_1		[M+H]+	Istplg1 762.6027 (1.9 ppm); Istplg2 763.6055 (1.1 ppm)	phosphocholine 184.0737 (-0.7 ppm); choline-H2O 86.0966 (-4.3 ppm); choline 104.1074 (-0.9 ppm)
								[M+HCO2]-	Istplg1 806.5909 (-0.2 ppm); Istplg2 807.5934 (-1.4 ppm)
	210	744.975	12.4162	PC	PC(34:0)	PC(34:0)_2		[M+H]+	Istplg1 762.6021 (1.0 ppm); Istplg2 763.6051 (0.6 ppm)	phosphocholine 184.0740 (0.8 ppm); choline-H2O 86.0968 (-2.4 ppm); choline 104.1080 (4.2 ppm)
								[M+HCO2]-	Istplg1 806.5903 (-1.0 ppm); Istplg2 807.5930 (-1.8 ppm)
	211	754.715	12.5786	PC	PC(34:0)	PC(34:0)_3		[M+H]+	Istplg1 762.6008 (-0.7 ppm); Istplg2 763.6041 (-0.7 ppm)	phosphocholine 184.0738 (-0.3 ppm); choline-H2O 86.0968 (-2.4 ppm); choline 104.1075 (-0.2 ppm)
								[M+HCO2]-	Istplg1 806.5909 (-0.2 ppm); Istplg2 807.5927 (-2.2 ppm)
	212	705.182	11.753	PC	PC(34:1)	PC(34:1)_1		[M+H]+	Istplg1 760.5857 (0.1 ppm); Istplg2 761.5886 (-0.5 ppm)	phosphocholine 184.0736 (-1.7 ppm); choline-H2O 86.0968 (-2.2 ppm); choline 104.1069 (-6.3 ppm)
								[M+HCO2]-	Istplg1 804.5743 (-1.5 ppm); Istplg2 805.5791 (0.3 ppm)
	213	713.086	11.8848	PC	PC(34:1)	PC(34:1)_2	PC(17:0/17:1); PC(16:0/18:1); PC(16:1/18:0); PC(15:0/19:1); PC(15:1/19:0)	[M+H]+	Istplg1 760.5850 (-0.8 ppm); Istplg2 761.5883 (-1.0 ppm)	phosphocholine 184.0737 (-0.8 ppm); choline-H2O 86.0968 (-1.9 ppm); choline 104.1072 (-3.5 ppm)
								[M+HCO2]-	Istplg1 804.5732 (-2.8 ppm); Istplg2 805.5791 (0.3 ppm)	FA(17:0).carboxylate 269.2497 (6.2 ppm); FA(17:1).carboxylate 267.2336 (4.4 ppm); NL_HCO2+CH3 744.5542 (-0.2 ppm); FA(16:0).carboxylate 255.2329 (2.0 ppm); FA(16:1).carboxylate 253.2199 (12.3 ppm); FA(18:0).carboxylate 283.2660 (8.0 ppm); FA(18:1).carboxylate 281.2507 (9.3 ppm); [LPC(FA(17:0))-CH3]- 492.3060 (-6.1 ppm); FA(15:0).carboxylate 241.2207 (16.3 ppm); glycerophosphodimethylethanolamine-…
	214	728.579	12.143	PC	PC(34:1)	PC(34:1)_3		[M+H]+	Istplg1 760.5867 (1.4 ppm); Istplg2 761.5887 (-0.4 ppm)
								[M+HCO2]-	Istplg1 804.5763 (1.0 ppm); Istplg2 805.5795 (0.8 ppm)
	215	666.759	11.1127	PC	PC(34:2)	PC(34:2)_2		[M+H]+	Istplg1 758.5706 (0.8 ppm); Istplg2 759.5735 (0.2 ppm)	phosphocholine 184.0738 (-0.5 ppm); choline-H2O 86.0969 (-0.3 ppm); choline 104.1064 (-11.3 ppm)
	216	695.523	11.5921	PC	PC(34:2)	PC(34:2)_4		[M+H]+	Istplg1 758.5704 (0.6 ppm); Istplg2 759.5735 (0.2 ppm)	phosphocholine 184.0737 (-1.2 ppm); choline-H2O 86.0967 (-3.2 ppm); choline 104.1072 (-3.7 ppm)
								[M+HCO2]-	Istplg1 802.5561 (-4.6 ppm); Istplg2 803.5607 (-3.1 ppm)
	217	636.382	10.6064	PC	PC(34:3)	PC(34:3)_2		[M+H]+	Istplg1 756.5552 (1.1 ppm); Istplg2 757.5585 (1.0 ppm)	phosphocholine 184.0739 (0.2 ppm); choline-H2O 86.0969 (-1.2 ppm); choline 104.1076 (1.0 ppm)
								[M+HCO2]-	Istplg1 800.5421 (-2.6 ppm); Istplg2 801.5484 (1.1 ppm)
	218	594.865	9.91441	PC	PC(34:4)	PC(34:4)_1		[M+H]+	Istplg1 754.5409 (2.9 ppm); Istplg2 755.5459 (5.1 ppm)	phosphocholine 184.0738 (-0.5 ppm); choline-H2O 86.0965 (-5.8 ppm)
	219	771.983	12.8664	PC	PC(35:0)	PC(35:0)_1		[M+H]+	Istplg1 776.6184 (1.9 ppm); Istplg2 777.6207 (0.4 ppm)	phosphocholine 184.0739 (0.4 ppm); choline-H2O 86.0965 (-5.5 ppm); choline 104.1072 (-3.1 ppm)
								[M+HCO2]-	Istplg1 820.6028 (-4.8 ppm); Istplg2 821.6063 (-4.7 ppm)
	220	747.258	12.4543	PC	PC(35:1)	PC(35:1)_2		[M+H]+	Istplg1 774.6031 (2.3 ppm); Istplg2 775.6056 (1.2 ppm)	phosphocholine 184.0740 (0.6 ppm); choline-H2O 86.0970 (0.7 ppm); choline 104.1067 (-7.9 ppm)
	221	687.772	11.4629	PC	PC(35:2)	PC(35:2)_1		[M+H]+	Istplg1 772.5850 (-0.9 ppm); Istplg2 773.5876 (-1.9 ppm)	phosphocholine 184.0736 (-1.3 ppm); choline-H2O 86.0966 (-4.6 ppm); choline 104.1072 (-3.5 ppm)
								[M+HCO2]-	Istplg1 816.5717 (-4.6 ppm); Istplg2 817.5776 (-1.5 ppm)
	222	705.74	11.7623	PC	PC(35:2)	PC(35:2)_2		[M+H]+	Istplg1 772.5851 (-0.6 ppm); Istplg2 773.5883 (-1.0 ppm)	phosphocholine 184.0737 (-0.7 ppm); choline-H2O 86.0967 (-2.8 ppm); choline 104.1071 (-4.5 ppm)
								[M-CH3]-	Istplg1 756.5563 (2.6 ppm); Istplg2 757.5596 (2.5 ppm)
	223	714.689	11.9115	PC	PC(35:2)	PC(35:2)_3		[M+H]+	Istplg1 772.5855 (-0.2 ppm); Istplg2 773.5886 (-0.6 ppm)	phosphocholine 184.0739 (-0.0 ppm); choline-H2O 86.0966 (-4.2 ppm); choline 104.1073 (-2.1 ppm)
								[M-CH3]-	Istplg1 756.5539 (-0.6 ppm); Istplg2 757.5597 (2.6 ppm)
	224	764.09	12.7348	PC	PC(36:1)	PC(36:1)_1		[M+H]+	Istplg1 788.6182 (1.6 ppm); Istplg2 789.6207 (0.4 ppm)	phosphocholine 184.0737 (-0.9 ppm); choline-H2O 86.0968 (-1.9 ppm); choline 104.1068 (-6.9 ppm)
								[M+HCO2]-	Istplg1 832.6044 (-2.8 ppm); Istplg2 833.6066 (-4.3 ppm)
	225	780.151	13.0025	PC	PC(36:1)	PC(36:1)_2		[M+H]+	Istplg1 788.6201 (4.0 ppm); Istplg2 789.6215 (1.4 ppm)	phosphocholine 184.0738 (-0.3 ppm); choline-H2O 86.0968 (-1.7 ppm); choline 104.1085 (9.0 ppm)
								[M+HCO2]-	Istplg1 832.6022 (-5.4 ppm); Istplg2 833.6055 (-5.5 ppm)
	226	731.744	12.1957	PC	PC(36:2)	PC(36:2)_1	PC(17:2/19:0); PC(16:2/20:0); PC(18:0/18:2); PC(17:0/19:2); PC(17:1/19:1); PC(18:1/18:1); PC(16:1/20:1); PC(16:0/20:2)	[M+H]+	Istplg1 786.6022 (1.1 ppm); Istplg2 787.6050 (0.4 ppm)	phosphocholine 184.0741 (1.1 ppm); choline-H2O 86.0969 (-0.9 ppm); choline 104.1075 (-0.2 ppm)
								[M+HCO2]-	Istplg1 830.5887 (-2.9 ppm); Istplg2 831.5924 (-2.5 ppm)	FA(17:2).carboxylate 265.2175 (2.9 ppm); FA(20:0).carboxylate 311.2960 (3.1 ppm); NL_HCO2+CH3 770.5676 (-3.1 ppm); FA(19:0).carboxylate 297.2803 (3.2 ppm); FA(18:2).carboxylate 279.2327 (1.0 ppm); FA(19:2).carboxylate 293.2492 (4.0 ppm); FA(17:1).carboxylate 267.2321 (-1.3 ppm); FA(18:1).carboxylate 281.2486 (1.9 ppm); FA(18:0).carboxylate 283.2658 (7.4 ppm); FA(17:0).carboxylate 269.2466 (-5.2 p…
								[M-CH3]-	Istplg1 770.5698 (-0.3 ppm); Istplg2 771.5715 (-2.5 ppm)
	227	746.74	12.4457	PC	PC(36:2)	PC(36:2)_2	PC(18:0/18:2); PC(17:2/19:0); PC(17:1/19:1); PC(16:2/20:0); PC(18:1/18:1); PC(16:1/20:1); PC(17:0/19:2); PC(16:0/20:2)	[M+H]+	Istplg1 786.6015 (0.3 ppm); Istplg2 787.6052 (0.7 ppm)	phosphocholine 184.0738 (-0.3 ppm); choline-H2O 86.0968 (-1.8 ppm); choline 104.1074 (-1.2 ppm)
								[M+HCO2]-	Istplg1 830.5883 (-3.4 ppm); Istplg2 831.5911 (-4.1 ppm)	FA(18:2).carboxylate 279.2332 (3.0 ppm); NL_HCO2+CH3 770.5690 (-1.2 ppm); FA(18:0).carboxylate 283.2649 (4.1 ppm); FA(17:1).carboxylate 267.2331 (2.5 ppm); FA(17:2).carboxylate 265.2173 (2.1 ppm); FA(18:1).carboxylate 281.2455 (-9.1 ppm); FA(16:2).carboxylate 251.2016 (1.8 ppm); [LPC(FA(18:2))-CH3]- 508.3402 (-0.3 ppm); FA(19:0).carboxylate 297.2794 (0.0 ppm); glycerophosphodimethylethanolamine-H…
	228	678.062	11.301	PC	PC(36:3)	PC(36:3)_1		[M+H]+	Istplg1 784.5872 (2.0 ppm); Istplg2 785.5905 (1.8 ppm)
								[M+HCO2]-	Istplg1 828.5754 (-0.0 ppm); Istplg2 829.5800 (1.3 ppm)
	229	687.772	11.4629	PC	PC(36:3)	PC(36:3)_2		[M+H]+	Istplg1 784.5852 (-0.5 ppm); Istplg2 785.5881 (-1.1 ppm)	phosphocholine 184.0737 (-0.7 ppm); choline-H2O 86.0966 (-4.8 ppm); choline 104.1068 (-6.8 ppm)
								[M+HCO2]-	Istplg1 828.5724 (-3.7 ppm); Istplg2 829.5767 (-2.6 ppm)
								[M-CH3]-	Istplg1 768.5534 (-1.2 ppm); Istplg2 769.5550 (-3.5 ppm)
	230	705.537	11.759	PC	PC(36:3)	PC(36:3)_3		[M+H]+	Istplg1 784.5860 (0.5 ppm); Istplg2 785.5898 (1.1 ppm)
								[M+HCO2]-	Istplg1 828.5764 (1.2 ppm); Istplg2 829.5773 (-1.9 ppm)
	231	843.046	14.0508	PC	PC(37:0)	PC(37:0)_1		[M+H]+	Istplg1 804.6553 (8.8 ppm); Istplg2 805.6581 (8.1 ppm)	phosphocholine 184.0729 (-5.2 ppm); choline-H2O 86.0970 (-0.1 ppm); choline 104.1061 (-13.8 ppm)
	232	808.55	13.4758	PC	PC(37:1)	PC(37:1)_2		[M+H]+	Istplg1 802.6327 (0.1 ppm); Istplg2 803.6351 (-1.1 ppm)	phosphocholine 184.0735 (-2.3 ppm); choline-H2O 86.0968 (-1.8 ppm); choline 104.1045 (-28.8 ppm)
	233	764.475	12.7413	PC	PC(37:2)	PC(37:2)_2	PC(18:2/19:0); PC(18:1/19:1); PC(18:0/19:2); PC(17:1/20:1); PC(17:2/20:0); PC(17:0/20:2)	[M+H]+	Istplg1 800.6182 (1.6 ppm); Istplg2 801.6209 (0.7 ppm)	phosphocholine 184.0744 (3.1 ppm); choline-H2O 86.0969 (-0.6 ppm); choline 104.1080 (4.9 ppm)
								[M+HCO2]-	Istplg1 844.6053 (-1.7 ppm); Istplg2 845.6078 (-2.8 ppm)	FA(18:2).carboxylate 279.2340 (5.7 ppm); NL_HCO2+CH3 784.5848 (-1.1 ppm); FA(19:0).carboxylate 297.2800 (2.1 ppm); FA(19:2).carboxylate 293.2486 (1.8 ppm); FA(18:1).carboxylate 281.2458 (-8.2 ppm); FA(19:1).carboxylate 295.2639 (0.6 ppm); FA(17:1).carboxylate 267.2331 (2.6 ppm); FA(17:2).carboxylate 265.2202 (13.0 ppm); FA(18:0).carboxylate 283.2656 (6.6 ppm); [LPC(FA(18:2))-CH3]- 522.3549 (-2.0 …
	234	729.066	12.1511	PC	PC(37:3)	PC(37:3)_3		[M+H]+	Istplg1 798.6023 (1.3 ppm); Istplg2 799.6057 (1.2 ppm)
								[M+HCO2]-	Istplg1 842.5845 (-7.8 ppm); Istplg2 843.5852 (-11.0 ppm)
	235	621.873	10.3646	PC	PC(37:4)	PC(37:4)_1		[M+H]+	Istplg1 796.5867 (1.3 ppm); Istplg2 797.5897 (0.9 ppm)	phosphocholine 184.0742 (1.6 ppm); choline-H2O 86.0972 (2.8 ppm); choline 104.1095 (19.2 ppm)
								[M+HCO2]-	Istplg1 840.5745 (-1.2 ppm); Istplg2 841.5753 (-4.3 ppm)
	236	585.936	9.7656	PC	PC(37:5)	PC(37:5)_1		[M+H]+	Istplg1 794.5726 (3.3 ppm); Istplg2 795.5796 (7.8 ppm)	phosphocholine 184.0736 (-1.7 ppm); choline-H2O 86.0969 (-1.4 ppm); choline 104.1125 (47.6 ppm)
	237	640.988	10.6831	PC	PC(37:5)	PC(37:5)_2		[M+H]+	Istplg1 794.5721 (2.6 ppm); Istplg2 795.5764 (3.8 ppm)
								[M+HCO2]-	Istplg1 838.5602 (0.5 ppm); Istplg2 839.5621 (-1.3 ppm)
	238	845.339	14.089	PC	PC(38:0)	PC(38:0)_1		[M+H]+	Istplg1 818.6714 (9.2 ppm); Istplg2 819.6744 (8.7 ppm)	phosphocholine 184.0733 (-2.8 ppm); choline-H2O 86.0960 (-10.9 ppm); choline 104.1057 (-17.4 ppm)
	239	869.415	14.4903	PC	PC(38:0)	PC(38:0)_2		[M+H]+	Istplg1 818.6706 (8.2 ppm); Istplg2 819.6736 (7.8 ppm)	phosphocholine 184.0739 (0.4 ppm); choline-H2O 86.0965 (-5.7 ppm)
	240	782.129	13.0355	PC	PC(38:2)	PC(38:2)_1		[M+H]+	Istplg1 814.6334 (1.0 ppm); Istplg2 815.6367 (0.8 ppm)	phosphocholine 184.0738 (-0.5 ppm); choline-H2O 86.0968 (-2.4 ppm); choline 104.1072 (-2.9 ppm)
								[M+HCO2]-	Istplg1 858.6179 (-5.3 ppm); Istplg2 859.6226 (-3.8 ppm)
	241	740.226	12.3371	PC	PC(38:3)	PC(38:3)_2		[M+H]+	Istplg1 812.6185 (1.9 ppm); Istplg2 813.6214 (1.3 ppm)	phosphocholine 184.0739 (-0.0 ppm); choline-H2O 86.0965 (-5.5 ppm); choline 104.1074 (-1.6 ppm)
	242	680.558	11.3426	PC	PC(38:4)	PC(38:4)_1		[M+H]+	Istplg1 810.6006 (-0.9 ppm); Istplg2 811.6061 (1.7 ppm)
								[M+HCO2]-	Istplg1 854.5873 (-4.4 ppm); Istplg2 855.5909 (-4.2 ppm)
	243	681.877	11.3646	PC	PC(38:5)	PC(38:5)_1		[M+H]+	Istplg1 808.5869 (1.6 ppm); Istplg2 809.5919 (3.6 ppm)	phosphocholine 184.0741 (1.1 ppm); choline-H2O 86.0969 (-0.3 ppm); choline 104.1067 (-7.9 ppm)
								[M+HCO2]-	Istplg1 852.5734 (-2.4 ppm); Istplg2 853.5756 (-3.8 ppm)
	244	645.29	10.7548	PC	PC(38:6)	PC(38:6)_2		[M+H]+	Istplg1 806.5721 (2.6 ppm); Istplg2 807.5753 (2.4 ppm)
								[M+HCO2]-	Istplg1 850.5604 (0.7 ppm); Istplg2 851.5643 (1.3 ppm)
	245	587.387	9.78978	PC	PC(38:7)	PC(38:7)_1		[M+H]+	Istplg1 804.5561 (2.2 ppm); Istplg2 805.5618 (5.0 ppm)	phosphocholine 184.0735 (-1.8 ppm); choline-H2O 86.0973 (4.2 ppm); choline 104.1049 (-25.0 ppm)
	246	643.667	10.7278	PC	PC(39:5)	PC(39:5)_1		[M+H]+	Istplg1 822.6019 (0.8 ppm); Istplg2 823.6055 (1.0 ppm)	phosphocholine 184.0742 (1.6 ppm); choline-H2O 86.0968 (-1.7 ppm); choline 104.1076 (1.0 ppm)
	247	698.983	11.6497	PC	PC(39:5)	PC(39:5)_2		[M+H]+	Istplg1 822.6011 (-0.3 ppm); Istplg2 823.6042 (-0.6 ppm)
								[M+HCO2]-	Istplg1 866.5901 (-1.1 ppm); Istplg2 867.5959 (1.7 ppm)
	248	608.754	10.1459	PC	PC(39:6)	PC(39:6)_1		[M+H]+	Istplg1 820.5868 (1.4 ppm); Istplg2 821.5901 (1.3 ppm)	phosphocholine 184.0740 (0.7 ppm); choline-H2O 86.0969 (-0.9 ppm); choline 104.1079 (3.6 ppm)
	249	662.64	11.044	PC	PC(39:6)	PC(39:6)_2		[M+H]+	Istplg1 820.5862 (0.7 ppm); Istplg2 821.5891 (0.0 ppm)
								[M+HCO2]-	Istplg1 864.5740 (-1.6 ppm); Istplg2 865.5800 (1.4 ppm)
	250	727.402	12.1234	PC	PC(40:5)	PC(40:5)_1		[M+H]+	Istplg1 836.6259 (10.7 ppm); Istplg2 837.6242 (4.6 ppm)
								[M+HCO2]-	Istplg1 880.6070 (0.3 ppm); Istplg2 881.6111 (1.1 ppm)
	251	691.231	11.5205	PC	PC(40:6)	PC(40:6)_1		[M+H]+	Istplg1 834.6016 (0.4 ppm); Istplg2 835.6063 (2.0 ppm)
								[M+HCO2]-	Istplg1 878.5883 (-3.2 ppm); Istplg2 879.5941 (-0.5 ppm)
	252	701.631	11.6938	PC	PC(40:6)	PC(40:6)_2		[M+H]+	Istplg1 834.6003 (-1.1 ppm); Istplg2 835.6039 (-0.9 ppm)
								[M+HCO2]-	Istplg1 878.5894 (-1.9 ppm); Istplg2 879.5920 (-2.9 ppm)
	253	644.915	10.7486	PC	PC(40:7)	PC(40:7)_1		[M+H]+	Istplg1 832.5867 (1.2 ppm); Istplg2 833.5903 (1.5 ppm)	phosphocholine 184.0742 (1.6 ppm); choline-H2O 86.0967 (-3.0 ppm); choline 104.1074 (-1.2 ppm)
								[M+HCO2]-	Istplg1 876.5748 (-0.7 ppm); Istplg2 877.5799 (1.2 ppm)
	254	608.602	10.1434	PC	PC(40:8)	PC(40:8)_1		[M+H]+	Istplg1 830.5709 (1.1 ppm); Istplg2 831.5759 (3.1 ppm)	phosphocholine 184.0740 (0.5 ppm); choline-H2O 86.0969 (-1.0 ppm); choline 104.1079 (3.2 ppm)
	255	716.962	11.9494	PC	PC(41:6)	PC(41:6)_1		[M+H]+	Istplg1 848.6155 (-1.6 ppm); Istplg2 849.6203 (-0.0 ppm)
								[M+HCO2]-	Istplg1 892.6049 (-2.1 ppm); Istplg2 893.6080 (-2.4 ppm)
	256	956.63	15.9438	PC	PC(46:3)	PC(46:3)_1		[M+H]+	Istplg1 924.7365 (-6.1 ppm); Istplg2 925.7398 (-6.2 ppm)	phosphocholine 184.0732 (-3.8 ppm); choline-H2O 86.0969 (-0.5 ppm); choline 104.1069 (-6.5 ppm)
	257	850.26	14.171	PC	PC(46:5)	PC(46:5)_1		[M+H]+	Istplg1 920.7040 (-7.4 ppm); Istplg2 921.7075 (-7.3 ppm)	phosphocholine 184.0738 (-0.6 ppm); choline-H2O 86.0961 (-10.2 ppm); choline 104.1071 (-4.4 ppm)
	258	673.324	11.2221	etherPC	PC(O-30:0)	PC(O-30:0)_1		[M+H]+	Istplg1 692.5594 (0.0 ppm); Istplg2 693.5623 (-0.8 ppm)	phosphocholine 184.0744 (2.6 ppm); choline-H2O 86.0955 (-17.4 ppm)
	259	707.15	11.7858	etherPC	PC(O-32:0)	PC(O-32:0)_1		[M+H]+	Istplg1 720.5853 (-7.6 ppm); Istplg2 721.5891 (-7.0 ppm)	phosphocholine 184.0736 (-1.3 ppm); choline-H2O 86.0964 (-6.8 ppm); choline 104.1075 (-0.2 ppm)
								[M+HCO2]-	Istplg1 764.5775 (-4.0 ppm); Istplg2 765.5793 (-6.1 ppm)
	260	673.709	11.2285	etherPC	PC(O-32:2);PC(P-32:1)	PC(O-32:2);PC(P-32:1)_1		[M+H]+	Istplg1 716.5587 (-1.1 ppm); Istplg2 717.5617 (-1.5 ppm)	phosphocholine 184.0738 (-0.3 ppm); choline-H2O 86.0968 (-2.1 ppm)
	261	611.768	10.1961	etherPC	PC(O-32:3);PC(P-32:2)	PC(O-32:3);PC(P-32:2)_1		[M+H]+	Istplg1 714.5447 (1.4 ppm); Istplg2 715.5477 (0.7 ppm)	phosphocholine 184.0740 (0.5 ppm); choline-H2O 86.0968 (-1.7 ppm); choline 104.1065 (-9.9 ppm)
	262	688.725	11.4788	etherPC	PC(O-33:2)	PC(O-33:2)_1	PC(O-17:0/16:2); PC(O-16:1/17:1); PC(O-17:1/16:1); PC(O-15:0/18:2); PC(O-16:0/17:2)	[M+H]+	Istplg1 730.5786 (4.9 ppm); Istplg2 731.5782 (-0.3 ppm)	phosphocholine 184.0748 (5.0 ppm); choline-H2O 86.0968 (-1.5 ppm); choline 104.1081 (5.7 ppm)
								[M+HCO2]-	Istplg1 774.5645 (-0.5 ppm); Istplg2 775.5670 (-1.6 ppm)	FA(16:2).carboxylate 251.2025 (5.4 ppm); NL_HCO2+CH3 714.5443 (0.8 ppm); [LPAF(FA(17:0))-CH3]- 480.3456 (0.4 ppm); FA(17:1).carboxylate 267.2341 (6.5 ppm); [LPAF(FA(17:0))-CH3-H2O]- 462.3339 (-2.0 ppm); FA(16:1).carboxylate 253.2129 (-15.4 ppm); FA(18:2).carboxylate 279.2330 (2.2 ppm); phosphodimethylethanolamine-H 168.0435 (5.6 ppm); FA(17:2).carboxylate 265.2164 (-1.3 ppm); PO3 78.9592 (9.2 ppm…
	263	792.174	13.2029	etherPC	PC(O-34:0)	PC(O-34:0)_1		[M+H]+	Istplg1 748.6207 (-1.8 ppm); Istplg2 749.6236 (-2.4 ppm)	phosphocholine 184.0735 (-1.9 ppm); choline-H2O 86.0965 (-5.4 ppm); choline 104.1071 (-4.6 ppm)
								[M+HCO2]-	Istplg1 792.6074 (-5.7 ppm); Istplg2 793.6110 (-5.4 ppm)
	264	740.937	12.3489	etherPC	PC(O-34:1);PC(P-34:0)	PC(O-34:1);PC(P-34:0)_1		[M+H]+	Istplg1 746.6055 (-1.1 ppm); Istplg2 747.6087 (-1.4 ppm)	phosphocholine 184.0739 (0.4 ppm); choline-H2O 86.0967 (-3.2 ppm); choline 104.1061 (-13.7 ppm)
	265	757.231	12.6205	etherPC	PC(O-34:1)	PC(O-34:1)_1	PC(O-17:0/17:1); PC(O-18:0/16:1); PC(O-16:0/18:1)	[M+H]+	Istplg1 746.6064 (0.1 ppm); Istplg2 747.6088 (-1.2 ppm)	phosphocholine 184.0742 (1.7 ppm); choline-H2O 86.0970 (0.1 ppm); choline 104.1076 (0.2 ppm)
								[M+HCO2]-	Istplg1 790.5947 (-1.9 ppm); Istplg2 791.5972 (-3.1 ppm)	FA(17:1).carboxylate 267.2335 (4.1 ppm); [LPAF(FA(17:0))-CH3]- 480.3459 (0.9 ppm); FA(16:1).carboxylate 253.2178 (4.1 ppm); FA(18:1).carboxylate 281.2497 (5.9 ppm); [LPAF(FA(18:0))-CH3]- 494.3630 (3.9 ppm); [LPAF(FA(16:0))-CH3]- 466.3278 (-4.3 ppm)
	266	709.291	11.8215	etherPC	PC(O-34:2);PC(P-34:1)	PC(O-34:2);PC(P-34:1)_1		[M+H]+	Istplg1 744.5891 (-2.2 ppm); Istplg2 745.5922 (-2.5 ppm)	phosphocholine 184.0737 (-0.9 ppm); choline-H2O 86.0964 (-7.0 ppm); choline 104.1063 (-12.0 ppm)
								[M+HCO2]-	Istplg1 788.5790 (-1.9 ppm); Istplg2 789.5828 (-1.4 ppm)
	267	732.769	12.2128	etherPC	PC(O-34:2);PC(P-34:1)	PC(O-34:2);PC(P-34:1)_2		[M+H]+	Istplg1 744.5911 (0.5 ppm); Istplg2 745.5932 (-1.2 ppm)	phosphocholine 184.0739 (0.3 ppm); choline-H2O 86.0965 (-5.6 ppm); choline 104.1070 (-5.4 ppm)
								[M+HCO2]-	Istplg1 788.5805 (-0.1 ppm); Istplg2 789.5842 (0.4 ppm)
	268	778.527	12.9755	etherPC	PC(O-35:1);PC(P-35:0)	PC(O-35:1);PC(P-35:0)_1		[M+H]+	Istplg1 760.6254 (4.5 ppm); Istplg2 761.6274 (2.6 ppm)	phosphocholine 184.0739 (-0.0 ppm); choline-H2O 86.0966 (-4.6 ppm); choline 104.1082 (5.9 ppm)
	269	739.851	12.3308	etherPC	PC(O-35:2)	PC(O-35:2)_1	PC(O-17:0/18:2); PC(O-18:1/17:1); PC(O-18:0/17:2); PC(O-16:0/19:2); PC(O-19:0/16:2)	[M+H]+	Istplg1 758.6086 (3.0 ppm); Istplg2 759.6104 (0.8 ppm)	phosphocholine 184.0741 (1.2 ppm); choline-H2O 86.0969 (-0.3 ppm); choline 104.1073 (-2.3 ppm)
								[M+HCO2]-	Istplg1 802.5931 (-3.8 ppm); Istplg2 803.5964 (-3.9 ppm)	FA(18:2).carboxylate 279.2340 (5.6 ppm); NL_HCO2+CH3 742.5760 (1.2 ppm); [LPAF(FA(17:0))-CH3]- 480.3468 (2.9 ppm); FA(17:1).carboxylate 267.2343 (7.0 ppm); [LPAF(FA(17:0))-CH3-H2O]- 462.3362 (3.0 ppm); FA(16:2).carboxylate 251.2020 (3.7 ppm); phosphodimethylethanolamine-H 168.0438 (7.5 ppm); FA(17:2).carboxylate 265.2195 (10.5 ppm); [LPAF(FA(18:1))-CH3]- 492.3473 (3.9 ppm); FA(19:2).carboxylate 2…
	270	747.745	12.4624	etherPC	PC(O-35:2)	PC(O-35:2)_2	PC(O-17:0/18:2); PC(O-19:0/16:2); PC(O-18:2/17:0); PC(O-16:0/19:2); PC(O-18:1/17:1); PC(O-18:0/17:2)	[M+H]+	Istplg1 758.6071 (0.9 ppm); Istplg2 759.6095 (-0.3 ppm)	phosphocholine 184.0739 (0.3 ppm); choline-H2O 86.0967 (-2.9 ppm); choline 104.1072 (-3.0 ppm)
								[M+HCO2]-	Istplg1 802.5960 (-0.2 ppm); Istplg2 803.5986 (-1.2 ppm)	FA(18:2).carboxylate 279.2329 (1.9 ppm); NL_HCO2+CH3 742.5734 (-2.2 ppm); FA(16:2).carboxylate 251.2020 (3.4 ppm); FA(17:0).carboxylate 269.2493 (4.6 ppm); [LPAF(FA(17:0))-CH3]- 480.3441 (-2.6 ppm); FA(17:1).carboxylate 267.2334 (3.8 ppm); [LPAF(FA(19:0))-CH3]- 508.3772 (0.9 ppm); FA(19:2).carboxylate 293.2487 (2.1 ppm); [LPAF(FA(17:0))-CH3-H2O]- 462.3343 (-1.1 ppm); [LPAF(FA(19:0))-CH3-H2O]- 490…
	271	814.83	13.5805	etherPC	PC(O-36:1);PC(P-36:0)	PC(O-36:1);PC(P-36:0)_1		[M+H]+	Istplg1 774.6371 (-0.7 ppm); Istplg2 775.6396 (-1.9 ppm)	phosphocholine 184.0738 (-0.3 ppm); choline-H2O 86.0967 (-3.4 ppm); choline 104.1075 (-0.4 ppm)
	272	759.514	12.6586	etherPC	PC(O-36:2);PC(P-36:1)	PC(O-36:2);PC(P-36:1)_1		[M+H]+	Istplg1 772.6228 (1.0 ppm); Istplg2 773.6262 (1.0 ppm)	phosphocholine 184.0741 (1.1 ppm); choline-H2O 86.0968 (-2.5 ppm); choline 104.1076 (0.9 ppm)
	273	766.464	12.7744	etherPC	PC(O-36:2);PC(P-36:1)	PC(O-36:2);PC(P-36:1)_2		[M+H]+	Istplg1 772.6221 (0.1 ppm); Istplg2 773.6254 (0.0 ppm)	phosphocholine 184.0739 (-0.0 ppm); choline-H2O 86.0968 (-2.4 ppm); choline 104.1073 (-2.7 ppm)
	274	747.339	12.4556	etherPC	PC(O-36:3);PC(P-36:2)	PC(O-36:3);PC(P-36:2)_2		[M+H]+	Istplg1 770.6093 (3.7 ppm); Istplg2 771.6112 (1.9 ppm)
								[M+HCO2]-	Istplg1 814.5975 (1.6 ppm); Istplg2 815.5942 (-6.6 ppm)
	275	699.987	11.6665	etherPC	PC(O-36:4);PC(P-36:3)	PC(O-36:4);PC(P-36:3)_1		[M+H]+	Istplg1 768.5903 (-0.6 ppm); Istplg2 769.5933 (-1.0 ppm)
								[M+HCO2]-	Istplg1 812.5813 (0.9 ppm); Istplg2 813.5840 (0.1 ppm)
	276	658.784	10.9797	etherPC	PC(O-36:5);PC(P-36:4)	PC(O-36:5);PC(P-36:4)_1		[M+H]+	Istplg1 766.5749 (-0.2 ppm); Istplg2 767.5815 (4.0 ppm)	phosphocholine 184.0738 (-0.6 ppm); choline-H2O 86.0966 (-3.9 ppm); choline 104.1063 (-11.9 ppm)
								[M+HCO2]-	Istplg1 810.5641 (-0.9 ppm); Istplg2 811.5693 (1.3 ppm)
	277	601.125	10.0187	etherPC	PC(O-36:6);PC(P-36:5)	PC(O-36:6);PC(P-36:5)_1		[M+H]+	Istplg1 764.5594 (0.0 ppm); Istplg2 765.5646 (2.3 ppm)	phosphocholine 184.0737 (-0.8 ppm); choline-H2O 86.0969 (-1.2 ppm); choline 104.1067 (-8.2 ppm)
	278	674.196	11.2366	etherPC	PC(O-37:5)	PC(O-37:5)_1	PC(O-17:0/20:5)	[M+H]+	Istplg1 780.5948 (5.3 ppm); Istplg2 781.5957 (2.0 ppm)	phosphocholine 184.0747 (4.5 ppm); choline-H2O 86.0969 (-1.4 ppm); choline 104.1073 (-1.9 ppm)
								[M+HCO2]-	Istplg1 824.5809 (0.5 ppm); Istplg2 825.5836 (-0.5 ppm)	FA(20:5).carboxylate 301.2179 (3.7 ppm); [LPAF(FA(17:0))-CH3]- 480.3452 (-0.5 ppm); FA(20:5).decarboxylated 257.2282 (4.9 ppm); [LPAF(FA(17:0))-CH3-H2O]- 462.3343 (-1.2 ppm)
	279	687.213	11.4536	etherPC	PC(O-37:5);PC(P-37:4)	PC(O-37:5);PC(P-37:4)_1		[M+H]+	Istplg1 780.5906 (-0.2 ppm); Istplg2 781.5971 (3.8 ppm)	phosphocholine 184.0739 (-0.0 ppm); choline-H2O 86.0966 (-4.6 ppm); choline 104.1068 (-6.8 ppm)
								[M+HCO2]-	Istplg1 824.5762 (-5.2 ppm); Istplg2 825.5798 (-5.0 ppm)
	280	870.744	14.5124	etherPC	PC(O-38:1);PC(P-38:0)	PC(O-38:1);PC(P-38:0)_1		[M+H]+	Istplg1 802.6695 (0.7 ppm); Istplg2 803.6700 (-2.9 ppm)	phosphocholine 184.0738 (-0.3 ppm); choline-H2O 86.0966 (-3.9 ppm); choline 104.1082 (6.6 ppm)
	281	816.139	13.6023	etherPC	PC(O-38:2);PC(P-38:1)	PC(O-38:2);PC(P-38:1)_1		[M+H]+	Istplg1 800.6534 (0.2 ppm); Istplg2 801.6559 (-1.0 ppm)	phosphocholine 184.0739 (0.2 ppm); choline-H2O 86.0968 (-2.2 ppm); choline 104.1080 (4.4 ppm)
								[M+HCO2]-	Istplg1 844.6422 (-1.2 ppm); Istplg2 845.6470 (0.6 ppm)
	282	704.817	11.7469	etherPC	PC(O-38:5);PC(P-38:4)	PC(O-38:5);PC(P-38:4)_1		[M+H]+	Istplg1 794.6047 (-2.1 ppm); Istplg2 795.6086 (-1.4 ppm)
								[M+HCO2]-	Istplg1 838.5935 (-3.2 ppm); Istplg2 839.5969 (-3.2 ppm)
	283	716.251	11.9375	etherPC	PC(O-38:5);PC(P-38:4)	PC(O-38:5);PC(P-38:4)_2		[M+H]+	Istplg1 794.6041 (-2.9 ppm); Istplg2 795.6087 (-1.3 ppm)	phosphocholine 184.0738 (-0.5 ppm); choline-H2O 86.0969 (-1.2 ppm); choline 104.1079 (3.4 ppm)
								[M+HCO2]-	Istplg1 838.5948 (-1.6 ppm); Istplg2 839.5991 (-0.5 ppm)
	284	656.786	10.9464	etherPC	PC(O-38:6);PC(P-38:5)	PC(O-38:6);PC(P-38:5)_1		[M+H]+	Istplg1 792.5931 (3.0 ppm); Istplg2 793.5972 (3.9 ppm)	phosphocholine 184.0737 (-0.7 ppm); choline-H2O 86.0966 (-4.4 ppm); choline 104.1074 (-1.7 ppm)
								[M+HCO2]-	Istplg1 836.5815 (1.2 ppm); Istplg2 837.5868 (3.4 ppm)
	285	679.269	11.3212	etherPC	PC(O-38:6)	PC(O-38:6)_1	PC(O-16:0/22:6); PC(O-18:1/20:5)	[M+H]+	Istplg1 792.5916 (1.1 ppm); Istplg2 793.5952 (1.4 ppm)	phosphocholine 184.0740 (0.8 ppm); choline-H2O 86.0969 (-0.6 ppm); choline 104.1073 (-2.6 ppm)
								[M+HCO2]-	Istplg1 836.5799 (-0.8 ppm); Istplg2 837.5828 (-1.4 ppm)	FA(22:6).carboxylate 327.2328 (1.1 ppm); FA(22:6).decarboxylated 283.2412 (-4.9 ppm); [LPAF(FA(16:0))-CH3]- 466.3306 (1.7 ppm); [LPAF(FA(16:0))-CH3-H2O]- 448.3173 (-4.3 ppm); FA(20:5).carboxylate 301.2179 (3.9 ppm); [LPAF(FA(18:1))-CH3]- 492.3503 (9.9 ppm); FA(20:5).decarboxylated 257.2273 (1.3 ppm)
	286	927.532	15.4589	etherPC	PC(O-39:3);PC(P-39:2)	PC(O-39:3);PC(P-39:2)_2		[M+H]+	Istplg1 812.6562 (3.5 ppm); Istplg2 813.6605 (4.6 ppm)	phosphocholine 184.0742 (2.0 ppm); choline-H2O 86.1012 (49.1 ppm)
	287	713.228	11.8871	etherPC	PC(O-39:5);PC(P-39:4)	PC(O-39:5);PC(P-39:4)_1		[M+H]+	Istplg1 808.6207 (-1.7 ppm); Istplg2 809.6240 (-1.7 ppm)	phosphocholine 184.0735 (-1.8 ppm); choline-H2O 86.0968 (-2.4 ppm); choline 104.1068 (-6.7 ppm)
								[M+HCO2]-	Istplg1 852.6099 (-2.3 ppm); Istplg2 853.6132 (-2.4 ppm)
	288	731.399	12.19	etherPC	PC(O-39:5)	PC(O-39:5)_1	PC(O-19:0/20:5); PC(O-17:0/22:5)	[M+H]+	Istplg1 808.6221 (0.1 ppm); Istplg2 809.6255 (0.1 ppm)	phosphocholine 184.0741 (1.2 ppm); choline-H2O 86.0968 (-1.8 ppm); choline 104.1075 (-0.3 ppm)
								[M+HCO2]-	Istplg1 852.6108 (-1.2 ppm); Istplg2 853.6126 (-3.1 ppm)	FA(20:5).carboxylate 301.2179 (3.9 ppm); [LPAF(FA(19:0))-CH3]- 508.3748 (-3.7 ppm); FA(20:5).decarboxylated 257.2278 (3.3 ppm); [LPAF(FA(19:0))-CH3-H2O]- 490.3644 (-3.6 ppm); FA(22:5).carboxylate 329.2472 (-2.6 ppm); FA(22:5).decarboxylated 285.2546 (-12.6 ppm); [LPAF(FA(17:0))-CH3]- 480.3466 (2.6 ppm); [LPAF(FA(17:0))-CH3-H2O]- 462.3307 (-9.0 ppm)
	289	925.188	15.4198	etherPC	PC(O-40:1);PC(P-40:0)	PC(O-40:1);PC(P-40:0)_1		[M+H]+	Istplg1 830.7003 (0.1 ppm); Istplg2 831.7034 (-0.4 ppm)	phosphocholine 184.0737 (-1.1 ppm); choline-H2O 86.0967 (-3.4 ppm); choline 104.1089 (13.1 ppm)
								[M+HCO2]-	Istplg1 874.6858 (-4.9 ppm); Istplg2 875.6952 (1.9 ppm)
	290	877.106	14.6184	etherPC	PC(O-40:2);PC(P-40:1)	PC(O-40:2);PC(P-40:1)_1		[M+H]+	Istplg1 828.6853 (0.8 ppm); Istplg2 829.6871 (-1.1 ppm)	phosphocholine 184.0734 (-2.3 ppm); choline-H2O 86.0970 (0.7 ppm); choline 104.1111 (34.3 ppm)
	291	712.041	11.8673	etherPC	PC(O-40:6);PC(P-40:5)	PC(O-40:6);PC(P-40:5)_1		[M+H]+	Istplg1 820.6246 (3.1 ppm); Istplg2 821.6266 (1.4 ppm)
								[M+HCO2]-	Istplg1 864.6087 (-3.6 ppm); Istplg2 865.6122 (-3.5 ppm)
	292	735.265	12.2544	etherPC	PC(O-40:6)	PC(O-40:6)_1	PC(O-18:0/22:6)	[M+H]+	Istplg1 820.6229 (1.1 ppm); Istplg2 821.6266 (1.5 ppm)	phosphocholine 184.0739 (-0.0 ppm); choline-H2O 86.0966 (-4.5 ppm); choline 104.1074 (-1.6 ppm)
								[M+HCO2]-	Istplg1 864.6089 (-3.4 ppm); Istplg2 865.6108 (-5.1 ppm)	FA(22:6).carboxylate 327.2331 (2.2 ppm); [LPAF(FA(18:0))-CH3]- 494.3600 (-2.2 ppm); FA(22:6).decarboxylated 283.2445 (6.9 ppm)
	293	678.163	11.3027	etherPC	PC(O-40:7);PC(P-40:6)	PC(O-40:7);PC(P-40:6)_1		[M+H]+	Istplg1 818.6085 (2.6 ppm); Istplg2 819.6116 (2.2 ppm)	phosphocholine 184.0740 (0.7 ppm); choline-H2O 86.0967 (-3.6 ppm); choline 104.1072 (-3.0 ppm)
								[M+HCO2]-	Istplg1 862.5941 (-2.5 ppm); Istplg2 863.5956 (-4.6 ppm)
	294	902.877	15.0479	etherPC	PC(O-41:2);PC(P-41:1)	PC(O-41:2);PC(P-41:1)_1		[M+H]+	Istplg1 842.6996 (-0.7 ppm); Istplg2 843.7034 (-0.3 ppm)
								[M+HCO2]-	Istplg1 886.6913 (1.4 ppm); Istplg2 887.6920 (-1.7 ppm)
	295	913.703	15.2284	etherPC	PC(O-41:2);PC(P-41:1)	PC(O-41:2);PC(P-41:1)_2		[M+H]+	Istplg1 842.6995 (-1.0 ppm); Istplg2 843.7020 (-2.0 ppm)	phosphocholine 184.0739 (0.4 ppm); choline-H2O 86.0970 (0.7 ppm); choline 104.1003 (-69.2 ppm); NL_phosphomethylethanolamine 687.6594 (-9.0 ppm)
								[M+HCO2]-	Istplg1 886.6893 (-0.9 ppm); Istplg2 887.6917 (-2.0 ppm)
	296	790.571	13.1762	etherPC	PC(O-41:5);PC(P-41:4)	PC(O-41:5);PC(P-41:4)_2		[M+H]+	Istplg1 836.6521 (-1.5 ppm); Istplg2 837.6564 (-0.4 ppm)
								[M+HCO2]-	Istplg1 880.6376 (-6.3 ppm); Istplg2 881.6420 (-5.1 ppm)
	297	743.899	12.3983	etherPC	PC(O-41:7);PC(P-41:6)	PC(O-41:7);PC(P-41:6)_1		[M+H]+	Istplg1 832.6258 (4.5 ppm); Istplg2 833.6285 (3.8 ppm)
								[M+HCO2]-	Istplg1 876.6111 (-0.9 ppm); Istplg2 877.6119 (-3.8 ppm)
	298	929.094	15.4849	etherPC	PC(O-42:2);PC(P-42:1)	PC(O-42:2);PC(P-42:1)_1		[M+H]+	Istplg1 856.7142 (-2.0 ppm); Istplg2 857.7181 (-1.4 ppm)	phosphocholine 184.0736 (-1.4 ppm); choline-H2O 86.0965 (-5.5 ppm); choline 104.1081 (5.6 ppm)
								[M+HCO2]-	Istplg1 900.7039 (-2.1 ppm); Istplg2 901.7055 (-4.0 ppm)
	299	966.858	16.1143	etherPC	PC(O-43:2);PC(P-43:1)	PC(O-43:2);PC(P-43:1)_2		[M+H]+	Istplg1 870.7308 (-0.8 ppm); Istplg2 871.7348 (-0.2 ppm)	phosphocholine 184.0736 (-1.7 ppm); choline-H2O 86.0970 (0.8 ppm); choline 104.1050 (-24.4 ppm)
								[M+HCO2]-	Istplg1 914.7167 (-5.2 ppm); Istplg2 915.7205 (-4.7 ppm)
	300	980.027	16.3338	etherPC	PC(O-44:2);PC(P-44:1)	PC(O-44:2);PC(P-44:1)_1		[M+H]+	Istplg1 884.7465 (-0.8 ppm); Istplg2 885.7493 (-1.4 ppm)	phosphocholine 184.0738 (-0.2 ppm); choline-H2O 86.0966 (-4.8 ppm); choline 104.1102 (25.3 ppm)
								[M+HCO2]-	Istplg1 928.7338 (-3.5 ppm); Istplg2 929.7397 (-0.7 ppm)
	301	992.537	16.5423	etherPC	PC(O-44:2);PC(P-44:1)	PC(O-44:2);PC(P-44:1)_2		[M+H]+	Istplg1 884.7470 (-0.2 ppm); Istplg2 885.7506 (-0.0 ppm)	phosphocholine 184.0733 (-3.0 ppm); choline-H2O 86.0967 (-3.2 ppm); choline 104.1053 (-21.2 ppm)
	302	1000.09	16.6681	etherPC	PC(O-44:4);PC(P-44:3)	PC(O-44:4);PC(P-44:3)_1		[M+H]+	Istplg1 880.7185 (2.9 ppm); Istplg2 881.7213 (2.2 ppm)	phosphocholine 184.0726 (-7.1 ppm); choline-H2O 86.0968 (-1.7 ppm)
	303	927.582	15.4597	etherPC	PC(O-45:3);PC(P-45:2)	PC(O-45:3);PC(P-45:2)_1		[M+H]+	Istplg1 896.7478 (0.7 ppm); Istplg2 897.7507 (0.1 ppm)	phosphocholine 184.0728 (-5.6 ppm); choline-H2O 86.0969 (-0.8 ppm)
	304	1033.65	17.2275	etherPC	PC(O-46:2);PC(P-46:1)	PC(O-46:2);PC(P-46:1)_1		[M+H]+	Istplg1 912.7777 (-0.9 ppm); Istplg2 913.7816 (-0.3 ppm)	phosphocholine 184.0737 (-1.1 ppm); choline-H2O 86.0966 (-4.6 ppm); choline 104.1086 (10.3 ppm)
	305	999.842	16.664	etherPC	PC(O-50:4);PC(P-50:3)	PC(O-50:4);PC(P-50:3)_1		[M+H]+	Istplg1 964.8109 (1.1 ppm); Istplg2 965.8146 (1.4 ppm)	phosphocholine 184.0738 (-0.6 ppm); choline-H2O 86.0966 (-4.3 ppm)
	306	191.835	3.19725	LPG	LPG(15:0)	LPG(15:0)_1		[M-H]-	Istplg1 469.2567 (0.1 ppm); Istplg2 470.2593 (-1.7 ppm)
	307	231.202	3.85336	LPG	LPG(16:0)	LPG(16:0)_1	LPG(16:0)	[M-H]-	Istplg1 483.2734 (2.4 ppm); Istplg2 484.2760 (0.5 ppm)	FA(16:0).carboxylate 255.2335 (4.2 ppm); glycerophosphate-H-H2O 152.9958 (3.5 ppm)
	308	204.01	3.40017	LPG	LPG(17:1)	LPG(17:1)_2	LPG(17:1)	[M-H]-	Istplg1 495.2730 (1.5 ppm); Istplg2 496.2772 (2.9 ppm)	FA(17:1).carboxylate 267.2338 (5.3 ppm); glycerophosphate-H-H2O 152.9969 (10.5 ppm); diglycerophosphate-H-H2O 227.0328 (3.4 ppm); [LPA(FA(17:1))-H]- 421.2310 (-10.7 ppm)
	309	240.516	4.00859	LPG	LPG(18:1)	LPG(18:1)_1	LPG(18:1)	[M-H]-	Istplg1 509.2888 (1.8 ppm); Istplg2 510.2931 (3.3 ppm)	FA(18:1).carboxylate 281.2494 (4.7 ppm); glycerophosphate-H-H2O 152.9971 (12.1 ppm); diglycerophosphate-H-H2O 227.0343 (9.9 ppm)
	310	279.649	4.66081	etherLPG	LPG(O-17:0)	LPG(O-17:0)	LPG(O-17:0)	[M-H]-	Istplg1 483.3084 (-0.5 ppm); Istplg2 484.3113 (-1.7 ppm)	[LPA(O-FA(17:0))-H-H2O]- 391.2610 (-0.9 ppm); glycerophosphate-H-H2O 152.9956 (1.8 ppm); [LPA(O-FA(17:0))-H]- 409.2731 (2.9 ppm); PO3 78.9598 (17.0 ppm); glycerophosphate-H 171.0073 (8.4 ppm); H2PO4 96.9701 (10.5 ppm)
	311	568.323	9.47204	PG	PG(30:0)	PG(30:0)_1	PG(15:0/15:0)	[M-H]-	Istplg1 693.4706 (-0.1 ppm); Istplg2 694.4744 (0.5 ppm)	FA(15:0).carboxylate 241.2185 (7.1 ppm); glycerophosphate-H-H2O 152.9956 (2.1 ppm); [LPG(FA(15:0))-H]- 469.2555 (-2.5 ppm); glycerophosphate-H 171.0092 (19.8 ppm); [LPG(FA(15:0))-H-H2O]- 451.2480 (4.3 ppm); PO3 78.9595 (13.0 ppm); [LPA(FA(15:0))-H-H2O]- 377.2095 (0.5 ppm); diglycerophosphate-H-H2O 227.0350 (13.0 ppm); diglycerophosphate-H-2H2O 209.0213 (-0.8 ppm); H2PO4 96.9701 (10.9 ppm); [LPA(F…
	312	557.751	9.29584	PG	PG(31:1)	PG(31:1)_1	PG(15:0/16:1)	[M-H]-	Istplg1 705.4702 (-0.7 ppm); Istplg2 706.4719 (-3.1 ppm)	FA(15:0).carboxylate 241.2175 (3.1 ppm); FA(16:1).carboxylate 253.2183 (5.9 ppm); glycerophosphate-H-H2O 152.9955 (1.5 ppm); [LPG(FA(15:0))-H-H2O]- 451.2452 (-1.9 ppm); [LPG(FA(15:0))-H]- 481.2541 (-5.4 ppm); [LPG(FA(16:1))-H]- 469.2561 (-1.2 ppm); PO3 78.9582 (-4.1 ppm); diglycerophosphate-H-H2O 227.0322 (0.4 ppm); glycerophosphate-H 171.0099 (23.9 ppm); [LPG(FA(16:1))-H-H2O]- 463.2442 (-4.1 ppm…
	313	595.686	9.92811	PG	PG(32:1)	PG(32:1)_3	PG(16:0/16:1); PG(15:0/17:1); PG(14:0/18:1); PG(15:1/17:0)	[M-H]-	Istplg1 719.4857 (-0.8 ppm); Istplg2 720.4893 (-0.7 ppm)	FA(16:1).carboxylate 253.2181 (5.4 ppm); FA(16:0).carboxylate 255.2334 (3.8 ppm); glycerophosphate-H-H2O 152.9960 (4.4 ppm); [LPG(FA(16:1))-H]- 483.2743 (4.2 ppm); FA(15:0).carboxylate 241.2167 (-0.3 ppm); FA(17:1).carboxylate 267.2327 (1.0 ppm); glycerophosphate-H 171.0067 (4.7 ppm); FA(14:0).carboxylate 227.2038 (11.8 ppm); [LPG(FA(16:0))-H-H2O]- 465.2607 (-2.1 ppm); [LPA(FA(16:0))-H-H2O]- 391.…
								[M+H]+	Istplg1 721.5043 (3.3 ppm); Istplg2 722.5036 (-2.5 ppm)
	314	540.259	9.00431	PG	PG(32:2)	PG(32:2)_1	PG(16:1/16:1)	[M-H]-	Istplg1 717.4695 (-1.6 ppm); Istplg2 718.4727 (-2.0 ppm)	FA(16:1).carboxylate 253.2177 (3.7 ppm); glycerophosphate-H-H2O 152.9969 (10.6 ppm); [LPG(FA(16:1))-H]- 481.2565 (-0.4 ppm); [LPG(FA(16:1))-H-H2O]- 463.2443 (-3.8 ppm); [LPA(FA(16:1))-H-H2O]- 389.2101 (1.9 ppm); glycerophosphate-H 171.0079 (12.0 ppm); diglycerophosphate-H-H2O 227.0312 (-3.9 ppm); PO3 78.9596 (14.0 ppm); diglycerophosphate-H-2H2O 209.0248 (15.6 ppm); NL_glycerol-H2O 643.4310 (-4.4…
								[M+H]+	Istplg1 719.4857 (-0.8 ppm); Istplg2 720.4906 (1.2 ppm)
	315	664.121	11.0687	PG	PG(33:0)	PG(33:0)_1	PG(16:0/17:0)	[M-H]-	Istplg1 735.5177 (0.1 ppm); Istplg2 736.5193 (-2.3 ppm)	FA(16:0).carboxylate 255.2340 (6.3 ppm); FA(17:0).carboxylate 269.2496 (5.7 ppm); glycerophosphate-H-H2O 152.9969 (10.6 ppm); glycerophosphate-H 171.0079 (12.2 ppm); [LPA(FA(17:0))-H-H2O]- 405.2399 (-1.7 ppm); [LPG(FA(17:0))-H]- 483.2733 (2.2 ppm); [LPG(FA(16:0))-H]- 497.2894 (2.9 ppm); [LPG(FA(17:0))-H-H2O]- 479.2769 (-1.1 ppm); PO3 78.9607 (27.9 ppm); [LPG(FA(16:0))-H-H2O]- 465.2635 (3.7 ppm); …
	316	562.154	9.36923	PG	PG(33:2)	PG(33:2)_1	PG(16:1/17:1)	[M-H]-	Istplg1 731.4854 (-1.2 ppm); Istplg2 732.4885 (-1.7 ppm)	FA(17:1).carboxylate 267.2340 (6.0 ppm); FA(16:1).carboxylate 253.2182 (5.6 ppm); glycerophosphate-H-H2O 152.9967 (9.0 ppm); [LPG(FA(17:1))-H]- 481.2565 (-0.2 ppm); glycerophosphate-H 171.0074 (8.8 ppm); PO3 78.9592 (8.4 ppm); [LPA(FA(17:1))-H-H2O]- 403.2257 (1.8 ppm); diglycerophosphate-H-H2O 227.0318 (-1.2 ppm); [LPG(FA(17:1))-H-H2O]- 477.2662 (9.3 ppm); diglycerophosphate-H-2H2O 209.0247 (15.4…
								[M+H]+	Istplg1 733.5009 (-1.5 ppm); Istplg2 734.5083 (4.0 ppm)
	317	579.017	9.65028	PG	PG(33:2)	PG(33:2)_2	PG(16:1/17:1); PG(16:2/17:0); PG(15:0/18:2)	[M-H]-	Istplg1 731.4848 (-2.1 ppm); Istplg2 732.4880 (-2.3 ppm)	FA(17:1).carboxylate 267.2335 (4.1 ppm); FA(16:1).carboxylate 253.2179 (4.5 ppm); glycerophosphate-H-H2O 152.9970 (11.3 ppm); FA(17:0).carboxylate 269.2446 (-13.0 ppm); FA(15:0).carboxylate 241.2167 (-0.1 ppm); [LPG(FA(17:1))-H]- 481.2564 (-0.6 ppm); glycerophosphate-H 171.0065 (4.1 ppm); PO3 78.9594 (11.0 ppm); [LPG(FA(17:1))-H-H2O]- 477.2643 (5.4 ppm); [LPA(FA(16:1))-H-H2O]- 389.2081 (-3.1 ppm)…
	318	650.404	10.8401	PG	PG(34:1)	PG(34:1)_1	PG(17:0/17:1); PG(15:0/19:1); PG(16:0/18:1); PG(16:1/18:0)	[M-H]-	Istplg1 747.5176 (0.0 ppm); Istplg2 748.5197 (-1.9 ppm)	FA(17:1).carboxylate 267.2346 (8.2 ppm); FA(17:0).carboxylate 269.2495 (5.2 ppm); glycerophosphate-H-H2O 152.9961 (5.5 ppm); FA(15:0).carboxylate 241.2169 (0.8 ppm); FA(16:0).carboxylate 255.2343 (7.4 ppm); glycerophosphate-H 171.0081 (12.9 ppm); [LPA(FA(17:0))-H-H2O]- 405.2400 (-1.6 ppm); [LPG(FA(17:1))-H]- 497.2856 (-4.7 ppm); [LPG(FA(17:0))-H-H2O]- 479.2786 (2.5 ppm); FA(18:0).carboxylate 283.…
	319	649.136	10.8189	PG	PG(36:2)	PG(36:2)_1	PG(18:1/18:1); PG(17:1/19:1); PG(18:0/18:2); PG(16:1/20:1); PG(16:2/20:0); PG(17:2/19:0)	[M-H]-	Istplg1 773.5341 (1.1 ppm); Istplg2 774.5369 (0.3 ppm)	FA(18:1).carboxylate 281.2503 (8.0 ppm); FA(17:1).carboxylate 267.2350 (9.9 ppm); FA(18:0).carboxylate 283.2626 (-4.0 ppm); glycerophosphate-H-H2O 152.9969 (10.5 ppm); [LPG(FA(18:1))-H-H2O]- 491.2788 (2.9 ppm); [LPG(FA(18:1))-H]- 509.2898 (3.7 ppm); [LPA(FA(18:1))-H-H2O]- 417.2430 (5.6 ppm); PO3 78.9592 (9.0 ppm); FA(16:1).carboxylate 253.2208 (15.9 ppm); glycerophosphate-H 171.0076 (10.2 ppm); d…
	320	688.867	11.4811	PG	PG(37:2)	PG(37:2)_1	PG(18:1/19:1); PG(18:2/19:0); PG(17:2/20:0)	[M-H]-	Istplg1 787.5493 (0.5 ppm); Istplg2 788.5542 (2.4 ppm)	FA(18:1).carboxylate 281.2496 (5.5 ppm); FA(19:1).carboxylate 295.2651 (4.8 ppm); glycerophosphate-H-H2O 152.9973 (13.4 ppm); FA(19:0).carboxylate 297.2713 (-27.0 ppm); PO3 78.9603 (22.2 ppm); [LPG(FA(18:1))-H]- 523.3033 (-0.6 ppm); FA(18:2).carboxylate 279.2345 (7.5 ppm); glycerophosphate-H 171.0073 (8.6 ppm); [LPG(FA(18:1))-H-H2O]- 491.2757 (-3.4 ppm); [LPA(FA(19:1))-H-H2O]- 431.2562 (-0.1 ppm)…
	321	724.388	12.0731	PG	PG(40:0)	PG(40:0)_1	PG(20:0/20:0)	[M-H]-	Istplg1 833.6260 (-1.3 ppm); Istplg2 834.6299 (-0.9 ppm)	FA(20:0).carboxylate 311.2962 (3.9 ppm); glycerophosphate-H-H2O 152.9971 (12.1 ppm); [LPG(FA(20:0))-H]- 539.3355 (1.1 ppm); [LPG(FA(20:0))-H-H2O]- 521.3229 (-2.7 ppm); PO3 78.9583 (-2.6 ppm); [LPA(FA(20:0))-H]- 465.2979 (-0.6 ppm); diglycerophosphate-H-H2O 227.0352 (13.9 ppm)
	322	729.979	12.1663	PG	PG(40:0)	PG(40:0)_2	PG(20:0/20:0)	[M-H]-	Istplg1 833.6233 (-4.6 ppm); Istplg2 834.6273 (-4.0 ppm)	FA(20:0).carboxylate 311.2963 (4.2 ppm); [LPG(FA(20:0))-H]- 539.3364 (2.8 ppm); glycerophosphate-H-H2O 152.9965 (8.0 ppm); [LPG(FA(20:0))-H-H2O]- 521.3181 (-12.0 ppm); PO3 78.9593 (10.1 ppm); diglycerophosphate-H-H2O 227.0301 (-8.6 ppm)
	323	210.788	3.51313	LPE	LPE(16:1)	LPE(16:1)_1	LPE(16:1)	[M-H]-	Istplg1 450.2631 (2.3 ppm); Istplg2 451.2668 (3.0 ppm)	FA(16:1).carboxylate 253.2180 (4.8 ppm)
								[M+H]+	Istplg1 452.2772 (-1.2 ppm); Istplg2 453.2808 (-0.6 ppm)
	324	223.156	3.71926	LPE	LPE(16:1)	LPE(16:1)_2	LPE(16:1)	[M-H]-	Istplg1 450.2635 (3.2 ppm); Istplg2 451.2662 (1.8 ppm)	FA(16:1).carboxylate 253.2181 (5.3 ppm)
								[M+H]+	Istplg1 452.2805 (6.1 ppm); Istplg2 453.2827 (3.6 ppm)	NL_phosphoethanolamine 311.2584 (-0.8 ppm); FA(16:1).glyceroethanolamine.fragment 280.2663 (7.9 ppm)
	325	303.319	5.05532	LPE	LPE(17:0)	LPE(17:0)_2	LPE(17:0)	[M-H]-	Istplg1 466.2937 (0.7 ppm); Istplg2 467.2963 (-0.8 ppm)	FA(17:0).carboxylate 269.2491 (3.7 ppm); glycerophosphoethanolamine-H-H2O 196.0379 (2.0 ppm)
								[M+H]+	Istplg1 468.3090 (-0.1 ppm); Istplg2 469.3077 (-9.9 ppm)
	326	249.241	4.15402	LPE	LPE(17:1)	LPE(17:1)_1	LPE(17:1)	[M-H]-	Istplg1 464.2789 (2.5 ppm); Istplg2 465.2820 (2.0 ppm)	FA(17:1).carboxylate 267.2343 (7.3 ppm); glycerophosphoethanolamine-H-H2O 196.0392 (8.9 ppm)
								[M+H]+	Istplg1 466.2943 (1.9 ppm); Istplg2 467.2953 (-2.9 ppm)
	327	479.302	7.98836	etherLPE	LPE(O-22:1)	LPE(O-22:1)_1	LPE(O-22:1)	[M-H]-	Istplg1 520.3767 (0.0 ppm); Istplg2 521.3802 (0.4 ppm)	NL_ethanolamine 459.3228 (-2.4 ppm); phosphoethanolamine-H 140.0119 (4.4 ppm); PO3 78.9597 (15.4 ppm); glycerophosphoethanolamine-H-H2O 196.0364 (-5.6 ppm)
	328	563.402	9.39003	etherLPE	LPE(P-23:0)	LPE(P-23:0)_1	LPE(P-23:0)	[M-H]-	Istplg1 534.3926 (0.5 ppm); Istplg2 535.3962 (1.0 ppm)	FA(23:0).enolate 337.3470 (-0.3 ppm); glycerophosphoethanolamine-H-H2O 196.0379 (2.0 ppm); PO3 78.9594 (11.0 ppm); phosphoethanolamine-H 140.0132 (14.1 ppm); NL_ethanolamine 473.3396 (-0.0 ppm); glycerophosphate-H-H2O 152.9967 (9.6 ppm)
	329	633.856	10.5643	etherLPE	LPE(P-25:0)	LPE(P-25:0)_1	LPE(P-25:0)	[M-H]-	Istplg1 562.4248 (2.1 ppm); Istplg2 563.4288 (3.2 ppm)	FA(25:0).enolate 365.3797 (3.6 ppm); glycerophosphoethanolamine-H-H2O 196.0394 (9.6 ppm); PO3 78.9600 (18.8 ppm); phosphoethanolamine-H 140.0123 (7.2 ppm); NL_ethanolamine 501.3730 (4.2 ppm); glycerophosphate-H-H2O 152.9981 (18.2 ppm)
								[M+H]+	Istplg1 564.4408 (2.6 ppm); Istplg2 565.4440 (2.3 ppm)
	330	620.727	10.3454	PE	PE(32:2)	PE(32:2)_1	PE(16:1/16:1); PE(16:0/16:2)	[M-H]-	Istplg1 686.4777 (2.3 ppm); Istplg2 687.4807 (1.7 ppm)	FA(16:1).carboxylate 253.2183 (6.0 ppm); FA(16:0).carboxylate 255.2254 (-27.4 ppm); [LPC(FA(16:1))-CH3]- 450.2619 (-0.4 ppm); [LPE(FA(16:1))-H]- 450.2619 (-0.4 ppm); [LPMeE(FA(16:1))-H]- 450.2619 (-0.4 ppm); [LPDMeE(FA(16:1))-H]- 450.2619 (-0.4 ppm); FA(16:2).carboxylate 251.2027 (6.2 ppm); glycerophosphoethanolamine-H-H2O 196.0394 (9.9 ppm); PO3 78.9592 (8.4 ppm); phosphoethanolamine-H 140.0115 …
								[M+H]+	Istplg1 688.4926 (1.2 ppm); Istplg2 689.4950 (-0.2 ppm)
	331	695.077	11.5846	PE	PE(33:1)	PE(33:1)_1	PE(16:1/17:0); PE(16:0/17:1)	[M-H]-	Istplg1 702.5071 (-0.3 ppm); Istplg2 703.5105 (-0.4 ppm)	FA(16:1).carboxylate 253.2180 (4.9 ppm); FA(17:0).carboxylate 269.2492 (4.4 ppm); FA(17:1).carboxylate 267.2325 (0.2 ppm); FA(16:0).carboxylate 255.2304 (-7.9 ppm); [LPE(FA(16:1))-H]- 466.2928 (-1.2 ppm); [LPMeE(FA(16:1))-H]- 466.2928 (-1.2 ppm); [LPE(FA(17:0))-H]- 450.2641 (4.6 ppm); [LPMeE(FA(17:0))-H]- 450.2641 (4.6 ppm); glycerophosphoethanolamine-H-H2O 196.0382 (3.6 ppm); PO3 78.9595 (12.8 p…
								[M+H]+	Istplg1 704.5237 (0.9 ppm); Istplg2 705.5267 (0.4 ppm)	NL_phosphoethanolamine 563.5040 (0.1 ppm); FA(17:0).glyceroethanolamine.fragment 296.2954 (0.1 ppm); FA(16:1).glyceroethanolamine.fragment 280.2646 (2.1 ppm)
	332	676.794	11.2799	etherPE	PE(O-31:1);PE(P-31:0)	PE(O-31:1);PE(P-31:0)_1		[M-H]-	Istplg1 660.4971 (0.4 ppm); Istplg2 661.5013 (1.6 ppm)
								[M+H]+	Istplg1 662.5137 (1.8 ppm); Istplg2 663.5172 (2.0 ppm)
	333	700.525	11.6754	etherPE	PE(O-32:1);PE(P-32:0)	PE(O-32:1);PE(P-32:0)_1		[M-H]-	Istplg1 674.5140 (2.2 ppm); Istplg2 675.5162 (0.5 ppm)
								[M+H]+	Istplg1 676.5269 (-1.9 ppm); Istplg2 677.5297 (-2.6 ppm)
	334	855.799	14.2633	etherPE	PE(O-36:1);PE(P-36:0)	PE(O-36:1);PE(P-36:0)_1		[M-H]-	Istplg1 730.5739 (-1.7 ppm); Istplg2 731.5773 (-1.6 ppm)
								[M+H]+	Istplg1 732.5913 (0.8 ppm); Istplg2 733.5940 (-0.1 ppm)
	335	816.971	13.6162	etherPE	PE(O-37:2);PE(P-37:1)	PE(O-37:2);PE(P-37:1)_1	PE(O-22:1/15:1); PE(P-22:0/15:1)	[M-H]-	Istplg1 742.5734 (-2.3 ppm); Istplg2 743.5766 (-2.5 ppm)	FA(15:1).carboxylate 239.2021 (4.0 ppm); [LPE(O-FA(22:1))-H]- 520.3760 (-1.4 ppm); [LPE(O-FA(22:1))-H-H2O]- 502.3660 (-0.3 ppm)
								[M+H]+	Istplg1 744.5902 (-0.7 ppm); Istplg2 745.5932 (-1.2 ppm)	NL_phosphoethanolamine 603.5720 (0.6 ppm)
	336	835.497	13.925	etherPE	PE(O-38:2);PE(P-38:1)	PE(O-38:2);PE(P-38:1)_1		[M-H]-	Istplg1 756.5914 (0.9 ppm); Istplg2 757.5947 (0.8 ppm)
								[M+H]+	Istplg1 758.6089 (3.4 ppm); Istplg2 759.6065 (-4.3 ppm)
	337	844.659	14.0777	etherPE	PE(O-38:2);PE(P-38:1)	PE(O-38:2);PE(P-38:1)_2		[M-H]-	Istplg1 756.5909 (0.2 ppm); Istplg2 757.5959 (2.4 ppm)
								[M+H]+	Istplg1 758.6063 (-0.1 ppm); Istplg2 759.6104 (0.8 ppm)
	338	862.689	14.3781	etherPE	PE(O-38:2);PE(P-38:1)	PE(O-38:2);PE(P-38:1)_3		[M-H]-	Istplg1 756.5901 (-0.7 ppm); Istplg2 757.5939 (-0.3 ppm)
								[M+H]+	Istplg1 758.6096 (4.2 ppm); Istplg2 759.6099 (0.1 ppm)
	339	1008.18	16.803	etherPE	PE(O-46:3);PE(P-46:2)	PE(O-46:3);PE(P-46:2)_1		[M-H]-	Istplg1 866.6990 (-1.5 ppm); Istplg2 867.7018 (-2.2 ppm)
								[M+H]+	Istplg1 868.7173 (1.6 ppm); Istplg2 869.7208 (1.7 ppm)	NL_phosphoethanolamine 727.6945 (-3.2 ppm)
	340	1033.15	17.2192	etherPE	PE(O-47:3);PE(P-47:2)	PE(O-47:3);PE(P-47:2)_1		[M-H]-	Istplg1 880.7137 (-2.5 ppm); Istplg2 881.7159 (-3.9 ppm)
								[M+H]+	Istplg1 882.7375 (6.7 ppm); Istplg2 883.7397 (5.4 ppm)	NL_phosphoethanolamine 741.7118 (-0.9 ppm)
	341	1050.99	17.5165	etherPE	PE(O-47:3);PE(P-47:2)	PE(O-47:3);PE(P-47:2)_2		[M-H]-	Istplg1 880.7120 (-4.5 ppm); Istplg2 881.7182 (-1.3 ppm)
								[M+H]+	Istplg1 882.7372 (6.4 ppm); Istplg2 883.7393 (4.9 ppm)
	342	1087.49	18.1249	etherPE	PE(O-48:3);PE(P-48:2)	PE(O-48:3);PE(P-48:2)_1	PE(O-23:1/25:2); PE(P-23:0/25:2)	[M-H]-	Istplg1 894.7321 (0.5 ppm); Istplg2 895.7324 (-2.9 ppm)	FA(25:2).carboxylate 377.3428 (2.3 ppm); [LPE(O-FA(23:1))-H]- 534.3911 (-2.4 ppm)
								[M+H]+	Istplg1 896.7493 (2.3 ppm); Istplg2 897.7517 (1.2 ppm)	NL_phosphoethanolamine 755.7315 (4.5 ppm)
	343	215.567	3.59278	LPMeE	LPMeE(16:1)	LPMeE(16:1)_1	LPMeE(16:1)	[M-H]-	Istplg1 464.2780 (0.7 ppm); Istplg2 465.2811 (0.0 ppm)	FA(16:1).carboxylate 253.2195 (10.9 ppm)
								[M+H]+	Istplg1 466.2954 (4.4 ppm); Istplg2 467.2970 (0.6 ppm)	phosphocholine 184.0728 (-6.0 ppm); NL_phosphomethylethanolamine 311.2588 (0.6 ppm); choline 104.1070 (-5.4 ppm); choline-H2O 86.0969 (-0.3 ppm); NL_H2O 448.2751 (-17.1 ppm)
	344	227.569	3.79282	LPMeE	LPMeE(16:1)	LPMeE(16:1)_2	LPMeE(16:1)	[M-H]-	Istplg1 464.2782 (1.0 ppm); Istplg2 465.2813 (0.5 ppm)	FA(16:1).carboxylate 253.2191 (9.2 ppm); glycerophosphomethylethanolamine-H-H2O 210.0536 (2.2 ppm); PO3 78.9596 (13.6 ppm); glycerophosphate-H-H2O 152.9946 (-4.7 ppm); phosphomethylethanolamine-H 154.0239 (-19.4 ppm)
								[M+H]+	Istplg1 466.2950 (3.5 ppm); Istplg2 467.2978 (2.3 ppm)	NL_phosphomethylethanolamine 311.2581 (-1.6 ppm); choline 104.1085 (9.1 ppm); phosphocholine 184.0749 (5.4 ppm); choline-H2O 86.0955 (-17.2 ppm)
	345	239.968	3.99946	LPMeE	LPMeE(17:1)	LPMeE(17:1)_1	LPMeE(17:1)	[M-H]-	Istplg1 478.2936 (0.4 ppm); Istplg2 479.2971 (0.7 ppm)	FA(17:1).carboxylate 267.2345 (7.9 ppm)
								[M+H]+	Istplg1 480.3098 (1.6 ppm); Istplg2 481.3127 (0.7 ppm)	NL_phosphomethylethanolamine 325.2744 (0.4 ppm); phosphocholine 184.0717 (-11.9 ppm); choline 104.1064 (-10.7 ppm); choline-H2O 86.0957 (-14.3 ppm)
	346	296.207	4.93678	LPMeE	LPMeE(18:1)	LPMeE(18:1)_1	LPMeE(18:1)	[M-H]-	Istplg1 492.3098 (1.5 ppm); Istplg2 493.3119 (-0.9 ppm)	FA(18:1).carboxylate 281.2491 (3.7 ppm); glycerophosphomethylethanolamine-H-H2O 210.0544 (6.1 ppm); PO3 78.9580 (-6.5 ppm); phosphomethylethanolamine-H 154.0276 (4.6 ppm)
	347	272.445	4.54075	etherLPMeE	LPMeE(O-15:0)	LPMeE(O-15:0)_1		[M-H]-	Istplg1 438.2995 (2.5 ppm); Istplg2 439.3024 (1.4 ppm)	NL_methylethanolamine 363.2310 (2.7 ppm); phosphomethylethanolamine-H 154.0273 (2.6 ppm)
								[M+H]+	Istplg1 440.3148 (1.7 ppm); Istplg2 441.3154 (-4.7 ppm)
	348	257.835	4.29725	etherLPMeE	LPMeE(O-16:1);LPMeE(P-16:0)	LPMeE(O-16:1);LPMeE(P-16:0)_1		[M-H]-	Istplg1 450.2991 (1.4 ppm); Istplg2 451.3018 (-0.1 ppm)	NL_methylethanolamine 375.2300 (0.0 ppm); phosphomethylethanolamine-H 154.0265 (-2.9 ppm)
								[M+H]+	Istplg1 452.3136 (-1.2 ppm); Istplg2 453.3160 (-3.2 ppm)
	349	644.732	10.7455	PMeE	PMeE(33:2)	PMeE(33:2)_2	PMeE(16:1/17:1)	[M-H]-	Istplg1 714.5100 (3.7 ppm); Istplg2 715.5132 (3.4 ppm)	FA(17:1).carboxylate 267.2344 (7.5 ppm); FA(16:1).carboxylate 253.2186 (7.3 ppm); [LPMeE(FA(17:1))-H]- 464.2805 (5.9 ppm); glycerophosphomethylethanolamine-H-H2O 210.0551 (9.1 ppm); phosphomethylethanolamine-H 154.0282 (8.5 ppm); PO3 78.9600 (19.1 ppm)
								[M+H]+	Istplg1 716.5305 (10.4 ppm); Istplg2 717.5298 (4.8 ppm)	NL_phosphomethylethanolamine 561.4904 (3.7 ppm); phosphocholine 184.0741 (1.3 ppm); choline-H2O 86.0972 (2.1 ppm); choline 104.1081 (5.3 ppm); [LPMeE(FA(16:1))+H]+ 466.2902 (-6.8 ppm); [LPMeE(FA(17:1))+H]+ 480.3123 (6.8 ppm)
	350	664.892	11.0815	PMeE	PMeE(34:2)	PMeE(34:2)_1	PMeE(17:1/17:1)	[M-H]-	Istplg1 728.5233 (0.4 ppm); Istplg2 729.5251 (-1.8 ppm)	FA(17:1).carboxylate 267.2341 (6.5 ppm); [LPMeE(FA(17:1))-H]- 478.2931 (-0.6 ppm); glycerophosphomethylethanolamine-H-H2O 210.0549 (8.6 ppm); phosphomethylethanolamine-H 154.0277 (4.8 ppm)
								[M+H]+	Istplg1 730.5410 (3.2 ppm); Istplg2 731.5435 (2.0 ppm)	NL_phosphomethylethanolamine 575.5048 (1.4 ppm); phosphocholine 184.0737 (-1.2 ppm); choline-H2O 86.0969 (-0.8 ppm); choline 104.1081 (5.3 ppm); [LPMeE(FA(17:1))+H]+ 480.3053 (-7.8 ppm); [LPMeE(FA(17:1))+H-H2O]+ 462.3021 (7.8 ppm)
	351	671.477	11.1913	PMeE	PMeE(35:2)	PMeE(35:2)_1		[M-H]-	Istplg1 742.5382 (-0.6 ppm); Istplg2 743.5408 (-1.7 ppm)
								[M+H]+	Istplg1 744.5627 (11.3 ppm); Istplg2 745.5635 (7.8 ppm)
	352	659.758	10.996	etherPMeE	PMeE(O-30:1)	PMeE(O-30:1)_1	PMeE(O-15:0/15:1)	[M-H]-	Istplg1 660.4996 (4.3 ppm); Istplg2 661.5030 (4.2 ppm)	FA(15:1).carboxylate 239.2027 (6.7 ppm); [LPMeE(O-FA(15:0))-H]- 438.2992 (1.8 ppm); [LPMeE(O-FA(15:0))-H-H2O]- 420.2903 (5.6 ppm)
								[M+H]+	Istplg1 662.5126 (0.3 ppm); Istplg2 663.5156 (-0.3 ppm)	NL_phosphomethylethanolamine 507.4790 (2.5 ppm)
	353	710.529	11.8422	etherPMeE	PMeE(O-31:0)	PMeE(O-31:0)_1	PMeE(O-15:0/16:0); PMeE(O-16:0/15:0)	[M-H]-	Istplg1 676.5281 (-0.1 ppm); Istplg2 677.5311 (-0.5 ppm)	FA(16:0).carboxylate 255.2339 (5.9 ppm); FA(15:0).carboxylate 241.2185 (7.1 ppm); [LPMeE(O-FA(15:0))-H]- 438.2989 (0.9 ppm); [LPMeE(O-FA(16:0))-H]- 452.3151 (2.2 ppm); phosphomethylethanolamine-H 154.0294 (15.8 ppm); PO3 78.9599 (18.2 ppm); glycerophosphomethylethanolamine-H-H2O 210.0557 (12.0 ppm)
								[M+H]+	Istplg1 678.5428 (-1.4 ppm); Istplg2 679.5455 (-2.5 ppm)	NL_phosphomethylethanolamine 523.5097 (1.3 ppm)
	354	680.903	11.3484	etherPMeE	PMeE(O-31:1);PMeE(P-31:0)	PMeE(O-31:1);PMeE(P-31:0)_1		[M-H]-	Istplg1 674.5122 (-0.4 ppm); Istplg2 675.5157 (-0.2 ppm)
								[M+H]+	Istplg1 676.5311 (4.4 ppm); Istplg2 677.5345 (4.5 ppm)
	355	222.598	3.70996	LPDMeE	LPDMeE(16:1)	LPDMeE(16:1)_1	LPDMeE(16:1)	[M-H]-	Istplg1 478.2938 (0.8 ppm); Istplg2 479.2979 (2.4 ppm)	FA(16:1).carboxylate 253.2176 (3.3 ppm); glycerophosphodimethylethanolamine-H-H2O 224.0704 (7.2 ppm); PO3 78.9600 (19.0 ppm); glycerophosphate-H-H2O 152.9973 (13.4 ppm); phosphodimethylethanolamine-H 168.0450 (14.5 ppm)
								[M+H]+	Istplg1 480.3086 (-0.9 ppm); Istplg2 481.3135 (2.4 ppm)
	356	241.408	4.02347	LPDMeE	LPDMeE(17:0)	LPDMeE(17:0)_1	LPDMeE(17:0)	[M-H]-	Istplg1 494.3243 (-0.7 ppm); Istplg2 495.3281 (0.1 ppm)	FA(17:0).carboxylate 269.2483 (0.9 ppm); phosphodimethylethanolamine-H 168.0431 (3.3 ppm); PO3 78.9617 (40.7 ppm); glycerophosphodimethylethanolamine-H-H2O 224.0645 (-19.2 ppm)
	357	338.4	5.64	etherLPDMeE	LPDMeE(O-17:0)	LPDMeE(O-17:0)_2		[M-H]-	Istplg1 480.3453 (-0.2 ppm); Istplg2 481.3496 (1.8 ppm)	NL_dimethylaminoethylene 391.2630 (4.3 ppm); NL_dimethylethanolamine 391.2630 (4.3 ppm); phosphodimethylethanolamine-H 168.0446 (12.4 ppm); PO3 78.9591 (7.6 ppm)
	358	349.2	5.82	etherLPDMeE	LPDMeE(O-17:0)	LPDMeE(O-17:0)_3		[M-H]-	Istplg1 480.3453 (-0.2 ppm); Istplg2 481.3496 (1.8 ppm)	NL_dimethylaminoethylene 391.2630 (4.3 ppm); NL_dimethylethanolamine 391.2630 (4.3 ppm); phosphodimethylethanolamine-H 168.0446 (12.4 ppm); PO3 78.9591 (7.6 ppm)
	359	613.746	10.2291	PDMeE	PDMeE(32:2)	PDMeE(32:2)_1		[M-H]-	Istplg1 714.5076 (0.3 ppm); Istplg2 715.5107 (-0.1 ppm)
								[M+H]+	Istplg1 716.5251 (3.0 ppm); Istplg2 717.5278 (2.0 ppm)	NL_phosphodimethylethanolamine 547.4741 (2.7 ppm); phosphocholine 184.0736 (-1.3 ppm); choline-H2O 86.0967 (-2.9 ppm)
	360	635.966	10.5994	PDMeE	PDMeE(33:2)	PDMeE(33:2)_1		[M+H]+	Istplg1 730.5401 (1.9 ppm); Istplg2 731.5425 (0.6 ppm)	NL_phosphodimethylethanolamine 561.4894 (1.9 ppm); phosphocholine 184.0739 (0.3 ppm); choline-H2O 86.0967 (-3.6 ppm); choline 104.1071 (-4.2 ppm)
	361	597.604	9.96007	PDMeE	PDMeE(34:2)	PDMeE(34:2)_1		[M+H]+	Istplg1 744.5532 (-1.5 ppm); Istplg2 745.5563 (-1.9 ppm)	phosphocholine 184.0738 (-0.3 ppm); NL_phosphodimethylethanolamine 575.5052 (2.2 ppm); choline-H2O 86.0971 (1.7 ppm); choline 104.1076 (0.9 ppm)
	362	656.573	10.9429	PDMeE	PDMeE(34:2)	PDMeE(34:2)_2		[M-H]-	Istplg1 742.5393 (0.8 ppm); Istplg2 743.5430 (1.2 ppm)
								[M+H]+	Istplg1 744.5554 (1.5 ppm); Istplg2 745.5584 (0.9 ppm)	phosphocholine 184.0738 (-0.2 ppm); NL_phosphodimethylethanolamine 575.5051 (2.1 ppm); choline-H2O 86.0969 (-1.2 ppm); choline 104.1079 (3.7 ppm)
	363	699.622	11.6604	etherPDMe	PDMeE(O-31:0)	PDMeE(O-31:0)_1		[M-H]-	Istplg1 690.5433 (-0.7 ppm); Istplg2 691.5459 (-1.8 ppm)
								[M+H]+	Istplg1 692.5580 (-2.0 ppm); Istplg2 693.5596 (-4.7 ppm)	NL_phosphodimethylethanolamine 523.5089 (-0.2 ppm); phosphocholine 184.0759 (11.0 ppm); choline-H2O 86.0996 (30.9 ppm)
	364	1034.39	17.2398	TG	TG(42:0)	TG(42:0)_1		[M+NH4]+	Istplg1 740.6755 (-1.8 ppm); Istplg2 741.6818 (2.1 ppm)
								[M+NH4+CH3CN]+	Istplg1 781.6965 (-8.7 ppm); Istplg2 782.7013 (-6.9 ppm)
	365	1087.31	18.1218	TG	TG(44:0)	TG(44:0)_1	TG(14:0/14:0/16:0)	[M+NH4]+	Istplg1 768.7076 (-0.6 ppm); Istplg2 769.7104 (-1.5 ppm)	NL_FA(14:0)+NH3 523.4738 (2.1 ppm); NL_FA(16:0)+NH3 495.4418 (0.9 ppm)
								[M+NH4+CH3CN]+	Istplg1 809.7340 (-0.8 ppm); Istplg2 810.7363 (-2.2 ppm)
	366	1039.07	17.3178	TG	TG(44:1)	TG(44:1)_1	TG(14:0/14:0/16:1); TG(14:0/14:1/16:0); TG(14:0/15:0/15:1); TG(14:1/15:0/15:0)	[M+NH4]+	Istplg1 766.6928 (0.5 ppm); Istplg2 767.6948 (-1.3 ppm)	NL_FA(14:0)+NH3 521.4574 (0.8 ppm); NL_FA(16:1)+NH3 495.4396 (-3.6 ppm); NL_FA(14:1)+NH3 523.4661 (-12.4 ppm); NL_FA(16:0)+NH3 493.4236 (-4.2 ppm); NL_FA(15:0)+NH3 507.4449 (7.0 ppm); NL_FA(15:1)+NH3 509.4555 (-3.0 ppm)
								[M+NH4+CH3CN]+	Istplg1 807.7172 (-2.2 ppm); Istplg2 808.7215 (-1.1 ppm)
	367	1103.83	18.3971	TG	TG(45:0)	TG(45:0)_1	TG(14:0/15:0/16:0); TG(15:0/15:0/15:0); TG(14:0/14:0/17:0)	[M+NH4]+	Istplg1 782.7223 (-1.9 ppm); Istplg2 783.7241 (-3.9 ppm)	NL_FA(16:0)+NH3 509.4575 (1.0 ppm); NL_FA(15:0)+NH3 523.4726 (-0.1 ppm); NL_FA(14:0)+NH3 537.4905 (4.2 ppm); NL_FA(17:0)+NH3 495.4415 (0.4 ppm)
	368	1114.64	18.5774	TG	TG(45:0)	TG(45:0)_2		[M+NH4]+	Istplg1 782.7223 (-1.9 ppm); Istplg2 783.7260 (-1.5 ppm)
								[M+NH4+CH3CN]+	Istplg1 823.7515 (1.4 ppm); Istplg2 824.7558 (2.6 ppm)
	369	1055.29	17.5882	TG	TG(45:1)	TG(45:1)_1	TG(14:0/15:0/16:1); TG(14:0/15:1/16:0); TG(14:1/15:0/16:0); TG(14:0/14:0/17:1); TG(15:0/15:0/15:1)	[M+NH4]+	Istplg1 780.7034 (-6.0 ppm); Istplg2 781.7054 (-7.8 ppm)	NL_FA(14:0)+NH3 535.4749 (4.1 ppm); NL_FA(16:1)+NH3 509.4563 (-1.3 ppm); NL_FA(15:0)+NH3 521.4579 (1.8 ppm); NL_FA(16:0)+NH3 507.4391 (-4.4 ppm); NL_FA(15:1)+NH3 523.4703 (-4.4 ppm); NL_FA(17:1)+NH3 495.4407 (-1.3 ppm); NL_FA(14:1)+NH3 537.4968 (15.8 ppm)
	370	1000.15	16.6691	TG	TG(45:3)	TG(45:3)_1	TG(15:1/15:1/15:1)	[M+NH4]+	Istplg1 776.6755 (-1.6 ppm); Istplg2 777.6768 (-4.4 ppm)	NL_FA(15:1)+NH3 519.4410 (-0.6 ppm)
								[M+NH4+CH3CN]+	Istplg1 817.6987 (-5.7 ppm); Istplg2 818.7034 (-4.1 ppm)
	371	1119.85	18.6642	TG	TG(46:0)	TG(46:0)_1		[M+NH4]+	Istplg1 796.7358 (-4.5 ppm); Istplg2 797.7394 (-4.2 ppm)
								[M+NH4+CH3CN]+	Istplg1 837.7624 (-4.3 ppm); Istplg2 838.7646 (-5.6 ppm)
	372	1129.97	18.8329	TG	TG(46:0)	TG(46:0)_2		[M+NH4]+	Istplg1 796.7376 (-2.3 ppm); Istplg2 797.7402 (-3.3 ppm)
								[M+NH4+CH3CN]+	Istplg1 837.7671 (1.3 ppm); Istplg2 838.7702 (1.1 ppm)
	373	1141.3	19.0216	TG	TG(46:0)	TG(46:0)_3	TG(15:0/15:0/16:0); TG(14:0/16:0/16:0); TG(14:0/15:0/17:0); TG(14:0/14:0/18:0)	[M+NH4]+	Istplg1 796.7383 (-1.4 ppm); Istplg2 797.7413 (-1.8 ppm)	NL_FA(16:0)+NH3 523.4749 (4.2 ppm); NL_FA(14:0)+NH3 551.5048 (1.6 ppm); NL_FA(15:0)+NH3 537.4879 (-0.8 ppm); NL_FA(18:0)+NH3 495.4484 (14.3 ppm); NL_FA(17:0)+NH3 509.4552 (-3.4 ppm)
								[M+Na]+	Istplg1 801.6929 (-2.3 ppm); Istplg2 802.6974 (-1.1 ppm)
	374	1081.63	18.0272	TG	TG(46:1)	TG(46:1)_1	TG(14:0/16:0/16:1); TG(15:0/15:0/16:1); TG(14:0/14:1/18:0); TG(14:0/15:0/17:1); TG(14:0/15:1/17:0); TG(15:0/15:1/16:0); TG(14:0/14:0/18:1); TG(14:1/16:0/16:0); TG(14:1/15:0/17:0)	[M+NH4]+	Istplg1 794.7238 (0.1 ppm); Istplg2 795.7267 (-0.5 ppm)	NL_FA(14:0)+NH3 549.4897 (2.7 ppm); NL_FA(16:0)+NH3 521.4584 (2.7 ppm); NL_FA(16:1)+NH3 523.4733 (1.2 ppm); NL_FA(14:1)+NH3 551.4956 (-15.1 ppm); NL_FA(18:1)+NH3 495.4420 (1.3 ppm); NL_FA(15:0)+NH3 535.4741 (2.7 ppm); NL_FA(15:1)+NH3 537.4880 (-0.6 ppm); NL_FA(18:0)+NH3 493.4247 (-1.9 ppm); NL_FA(17:1)+NH3 509.4524 (-9.1 ppm); NL_FA(17:0)+NH3 507.4402 (-2.2 ppm)
								[M+Na]+	Istplg1 799.6795 (0.4 ppm); Istplg2 800.6830 (0.5 ppm)
								[M+NH4+CH3CN]+	Istplg1 835.7493 (-1.2 ppm); Istplg2 836.7534 (-0.3 ppm)
	375	1089.46	18.1577	TG	TG(46:1)	TG(46:1)_2	TG(14:0/16:0/16:1); TG(15:0/15:0/16:1); TG(14:0/15:0/17:1); TG(14:0/15:1/17:0); TG(14:0/14:0/18:1); TG(15:0/15:1/16:0); TG(14:1/16:0/16:0); TG(14:1/15:0/17:0)	[M+NH4]+	Istplg1 794.7230 (-1.0 ppm); Istplg2 795.7263 (-1.1 ppm)	NL_FA(14:0)+NH3 549.4888 (1.0 ppm); NL_FA(16:1)+NH3 523.4731 (1.0 ppm); NL_FA(16:0)+NH3 521.4570 (-0.0 ppm); NL_FA(14:1)+NH3 551.5015 (-4.5 ppm); NL_FA(18:1)+NH3 495.4396 (-3.6 ppm); NL_FA(15:0)+NH3 535.4691 (-6.7 ppm); NL_FA(15:1)+NH3 537.4879 (-0.8 ppm); NL_FA(17:1)+NH3 509.4547 (-4.4 ppm); NL_FA(17:0)+NH3 507.4333 (-15.9 ppm)
								[M+NH4+CH3CN]+	Istplg1 835.7501 (-0.2 ppm); Istplg2 836.7532 (-0.5 ppm)
	376	1025.85	17.0974	TG	TG(46:2)	TG(46:2)_1	TG(14:0/16:1/16:1); TG(14:1/16:0/16:1); TG(15:0/15:1/16:1); TG(14:0/16:0/16:2); TG(14:0/14:1/18:1); TG(14:0/15:1/17:1); TG(14:0/15:0/17:2); TG(14:0/14:0/18:2); TG(15:0/15:0/16:2); TG(14:1/15:0/17:1); TG(15:1/15:1/16:0)	[M+NH4]+	Istplg1 792.7065 (-2.1 ppm); Istplg2 793.7086 (-3.7 ppm)	NL_FA(16:1)+NH3 521.4562 (-1.4 ppm); NL_FA(14:0)+NH3 547.4721 (-1.0 ppm); NL_FA(16:2)+NH3 523.4614 (-21.4 ppm); NL_FA(14:1)+NH3 549.4814 (-12.6 ppm); NL_FA(15:0)+NH3 533.4582 (2.3 ppm); NL_FA(15:1)+NH3 535.4653 (-13.8 ppm); NL_FA(18:2)+NH3 495.4386 (-5.5 ppm); NL_FA(16:0)+NH3 519.4407 (-1.2 ppm); NL_FA(18:1)+NH3 493.4314 (11.5 ppm); NL_FA(17:1)+NH3 507.4441 (5.4 ppm); NL_FA(17:2)+NH3 509.4489 (-1…
								[M+NH4+CH3CN]+	Istplg1 833.7294 (-6.3 ppm); Istplg2 834.7342 (-4.6 ppm)
	377	1041.03	17.3506	TG	TG(46:2)	TG(46:2)_2	TG(14:0/16:1/16:1); TG(14:1/16:0/16:1); TG(15:0/15:1/16:1); TG(14:0/14:1/18:1); TG(14:0/16:0/16:2); TG(14:0/15:1/17:1); TG(14:0/14:0/18:2); TG(14:1/15:0/17:1); TG(15:0/15:0/16:2); TG(15:1/15:1/16:0); TG(15:0/15:2/16:0); TG(14:2/16:0/16:0)	[M+NH4]+	Istplg1 792.7061 (-2.5 ppm); Istplg2 793.7079 (-4.5 ppm)	NL_FA(16:1)+NH3 521.4576 (1.1 ppm); NL_FA(14:0)+NH3 547.4716 (-2.0 ppm); NL_FA(14:1)+NH3 549.4868 (-2.8 ppm); NL_FA(16:2)+NH3 523.4618 (-20.7 ppm); NL_FA(15:1)+NH3 535.4684 (-7.9 ppm); NL_FA(16:0)+NH3 519.4370 (-8.4 ppm); NL_FA(18:2)+NH3 495.4378 (-7.1 ppm); NL_FA(18:1)+NH3 493.4224 (-6.6 ppm); NL_FA(15:2)+NH3 537.4771 (-20.8 ppm); NL_FA(15:0)+NH3 533.4590 (3.9 ppm); NL_FA(17:1)+NH3 507.4347 (-13…
								[M+NH4+CH3CN]+	Istplg1 833.7326 (-2.5 ppm); Istplg2 834.7365 (-1.9 ppm)
	378	1097.28	18.2881	TG	TG(47:1)	TG(47:1)_1	TG(15:0/16:0/16:1); TG(14:0/15:0/18:1); TG(14:0/16:1/17:0); TG(15:0/15:1/17:0); TG(14:0/16:0/17:1); TG(14:1/16:0/17:0); TG(14:1/15:0/18:0); TG(15:0/15:0/17:1); TG(15:1/16:0/16:0); TG(14:0/15:1/18:0)	[M+NH4]+	Istplg1 808.7359 (-4.3 ppm); Istplg2 809.7365 (-7.8 ppm)	NL_FA(15:0)+NH3 549.4874 (-1.7 ppm); NL_FA(16:1)+NH3 537.4868 (-2.8 ppm); NL_FA(16:0)+NH3 535.4741 (2.8 ppm); NL_FA(14:0)+NH3 563.5024 (-2.7 ppm); NL_FA(18:1)+NH3 509.4548 (-4.2 ppm); NL_FA(17:0)+NH3 521.4580 (2.0 ppm); NL_FA(15:1)+NH3 551.5034 (-0.9 ppm); NL_FA(17:1)+NH3 523.4756 (5.8 ppm); NL_FA(14:1)+NH3 565.5154 (-7.4 ppm); NL_FA(18:0)+NH3 507.4387 (-5.2 ppm)
	379	1109.07	18.4846	TG	TG(47:1)	TG(47:1)_2	TG(15:0/16:0/16:1); TG(14:0/16:1/17:0); TG(14:0/16:0/17:1); TG(14:0/15:0/18:1); TG(15:0/15:1/17:0); TG(15:1/16:0/16:0); TG(15:0/15:0/17:1); TG(14:0/15:1/18:0)	[M+NH4]+	Istplg1 808.7373 (-2.6 ppm); Istplg2 809.7395 (-4.1 ppm)	NL_FA(16:1)+NH3 537.4889 (1.1 ppm); NL_FA(16:0)+NH3 535.4727 (0.0 ppm); NL_FA(15:0)+NH3 549.4894 (2.0 ppm); NL_FA(14:0)+NH3 563.5028 (-2.0 ppm); NL_FA(17:1)+NH3 523.4707 (-3.7 ppm); NL_FA(18:1)+NH3 509.4553 (-3.4 ppm); NL_FA(15:1)+NH3 551.4968 (-12.9 ppm); NL_FA(17:0)+NH3 521.4576 (1.3 ppm); NL_FA(18:0)+NH3 507.4371 (-8.3 ppm)
								[M+NH4+CH3CN]+	Istplg1 849.7668 (1.0 ppm); Istplg2 850.7691 (-0.3 ppm)
	380	1117.34	18.6224	TG	TG(47:1)	TG(47:1)_3	TG(15:0/16:0/16:1); TG(14:0/16:1/17:0); TG(14:0/16:0/17:1); TG(15:0/15:1/17:0); TG(14:0/15:0/18:1); TG(15:1/16:0/16:0); TG(14:1/16:0/17:0); TG(15:0/15:0/17:1); TG(14:1/15:0/18:0); TG(14:0/15:1/18:0)	[M+NH4]+	Istplg1 808.7372 (-2.7 ppm); Istplg2 809.7394 (-4.2 ppm)	NL_FA(16:1)+NH3 537.4872 (-1.9 ppm); NL_FA(16:0)+NH3 535.4725 (-0.2 ppm); NL_FA(15:0)+NH3 549.4886 (0.5 ppm); NL_FA(15:1)+NH3 551.5034 (-0.9 ppm); NL_FA(14:0)+NH3 563.5040 (0.2 ppm); NL_FA(17:1)+NH3 523.4702 (-4.6 ppm); NL_FA(17:0)+NH3 521.4575 (1.0 ppm); NL_FA(18:1)+NH3 509.4572 (0.3 ppm); NL_FA(14:1)+NH3 565.5226 (5.3 ppm); NL_FA(18:0)+NH3 507.4349 (-12.6 ppm)
	381	1173	19.55	TG	TG(48:0)	TG(48:0)_1		[M+NH4]+	Istplg1 824.7689 (-2.2 ppm); Istplg2 825.7708 (-4.0 ppm)
								[M+NH4+CH3CN]+	Istplg1 865.7959 (-1.6 ppm); Istplg2 866.8069 (7.3 ppm)
	382	1184.4	19.74	TG	TG(48:0)	TG(48:0)_2		[M+NH4]+	Istplg1 824.7699 (-1.0 ppm); Istplg2 825.7725 (-1.9 ppm)
								[M+NH4+CH3CN]+	Istplg1 865.8010 (4.3 ppm); Istplg2 866.8063 (6.6 ppm)
	383	1195.57	19.9261	TG	TG(48:0)	TG(48:0)_3	TG(14:0/16:0/18:0); TG(15:0/16:0/17:0); TG(16:0/16:0/16:0); TG(14:0/17:0/17:0); TG(15:0/15:0/18:0); TG(14:0/15:0/19:0)	[M+NH4]+	Istplg1 824.7702 (-0.6 ppm); Istplg2 825.7739 (-0.3 ppm)	NL_FA(16:0)+NH3 551.5052 (2.3 ppm); NL_FA(14:0)+NH3 579.5365 (2.2 ppm); NL_FA(18:0)+NH3 523.4726 (-0.1 ppm); NL_FA(15:0)+NH3 565.5170 (-4.6 ppm); NL_FA(17:0)+NH3 537.4889 (1.1 ppm); NL_FA(19:0)+NH3 509.4547 (-4.5 ppm)
	384	1113.04	18.5507	TG	TG(48:1)	TG(48:1)_1		[M+NH4]+	Istplg1 822.7540 (-1.3 ppm); Istplg2 823.7515 (-8.5 ppm)
								[M+NH4+CH3CN]+	Istplg1 863.7792 (-2.8 ppm); Istplg2 864.7872 (2.6 ppm)
	385	1134.88	18.9146	TG	TG(48:1)	TG(48:1)_2	TG(16:0/16:0/16:1); TG(14:0/16:0/18:1); TG(14:1/16:0/18:0); TG(15:0/16:0/17:1); TG(15:1/16:0/17:0); TG(14:0/16:1/18:0); TG(15:0/16:1/17:0); TG(15:0/15:0/18:1); TG(14:0/17:0/17:1); TG(14:0/15:0/19:1); TG(14:0/14:0/20:1); TG(15:0/15:1/18:0); TG(14:1/17:0/17:0)	[M+NH4]+	Istplg1 822.7553 (0.3 ppm); Istplg2 823.7584 (-0.1 ppm)	NL_FA(16:0)+NH3 549.4898 (2.8 ppm); NL_FA(16:1)+NH3 551.5039 (-0.1 ppm); NL_FA(14:0)+NH3 577.5208 (2.0 ppm); NL_FA(18:1)+NH3 523.4742 (3.0 ppm); NL_FA(18:0)+NH3 521.4586 (3.1 ppm); NL_FA(14:1)+NH3 579.5278 (-12.9 ppm); NL_FA(15:0)+NH3 563.5034 (-1.0 ppm); NL_FA(17:1)+NH3 537.4862 (-3.9 ppm); NL_FA(17:0)+NH3 535.4741 (2.8 ppm); NL_FA(15:1)+NH3 565.5139 (-10.0 ppm); NL_FA(20:1)+NH3 495.4423 (1.9 pp…
								[M+NH4+CH3CN]+	Istplg1 863.7816 (0.0 ppm); Istplg2 864.7870 (2.3 ppm)
	386	1142.87	19.0478	TG	TG(48:1)	TG(48:1)_3	TG(16:0/16:0/16:1); TG(14:0/16:0/18:1); TG(15:0/16:0/17:1); TG(14:1/16:0/18:0); TG(15:1/16:0/17:0); TG(14:0/16:1/18:0); TG(15:0/16:1/17:0); TG(14:0/17:0/17:1); TG(15:0/15:0/18:1); TG(14:0/14:1/20:0); TG(14:0/14:0/20:1); TG(15:0/15:1/18:0); TG(14:1/17:0/17:0)	[M+NH4]+	Istplg1 822.7551 (0.1 ppm); Istplg2 823.7581 (-0.5 ppm)	NL_FA(16:0)+NH3 549.4885 (0.4 ppm); NL_FA(16:1)+NH3 551.5019 (-3.7 ppm); NL_FA(14:0)+NH3 577.5204 (1.5 ppm); NL_FA(18:1)+NH3 523.4730 (0.7 ppm); NL_FA(17:1)+NH3 537.4874 (-1.6 ppm); NL_FA(15:1)+NH3 565.5202 (1.1 ppm); NL_FA(18:0)+NH3 521.4533 (-7.1 ppm); NL_FA(15:0)+NH3 563.5027 (-2.1 ppm); NL_FA(14:1)+NH3 579.5281 (-12.2 ppm); NL_FA(17:0)+NH3 535.4720 (-1.2 ppm); NL_FA(20:1)+NH3 495.4359 (-11.1 …
								[M+NH4+CH3CN]+	Istplg1 863.7853 (4.2 ppm); Istplg2 864.7891 (4.8 ppm)
	387	1077.99	17.9664	TG	TG(48:2)	TG(48:2)_1	TG(16:0/16:1/16:1); TG(14:0/16:1/18:1); TG(14:1/16:1/18:0); TG(15:0/16:1/17:1); TG(15:1/16:1/17:0); TG(14:0/16:0/18:2); TG(14:1/16:0/18:1); TG(15:0/16:0/17:2); TG(15:1/16:0/17:1); TG(14:2/16:0/18:0); TG(16:0/16:0/16:2); TG(14:0/17:1/17:1); TG(14:0/16:2/18:0); TG(15:0/15:0/18:2); TG(14:0/17:0/17:2); TG(15:0/16:2/17:0); TG(15:0/15:1/18:1); TG(14:1/17:0/17:1); TG(14:2/17:0/17:0); TG(15:1/15:1/18:0)	[M+NH4]+	Istplg1 820.7383 (-1.3 ppm); Istplg2 821.7415 (-1.6 ppm)	NL_FA(16:1)+NH3 549.4896 (2.4 ppm); NL_FA(16:0)+NH3 547.4736 (1.8 ppm); NL_FA(14:0)+NH3 575.5045 (0.9 ppm); NL_FA(18:2)+NH3 523.4737 (2.0 ppm); NL_FA(16:2)+NH3 551.4976 (-11.5 ppm); NL_FA(18:1)+NH3 521.4594 (4.7 ppm); NL_FA(14:1)+NH3 577.5094 (-17.6 ppm); NL_FA(15:0)+NH3 561.4922 (7.1 ppm); NL_FA(17:0)+NH3 533.4551 (-3.6 ppm); NL_FA(17:1)+NH3 535.4734 (1.4 ppm); NL_FA(17:2)+NH3 537.4904 (3.9 ppm)…
								[M+Na]+	Istplg1 825.6976 (3.3 ppm); Istplg2 826.6972 (-1.2 ppm)
								[M+NH4+CH3CN]+	Istplg1 861.7638 (-2.5 ppm); Istplg2 862.7690 (-0.3 ppm)
	388	1093.78	18.2297	TG	TG(48:2)	TG(48:2)_2	TG(16:0/16:1/16:1); TG(14:0/16:1/18:1); TG(15:0/16:1/17:1); TG(14:1/16:1/18:0); TG(14:1/16:0/18:1); TG(14:0/16:0/18:2); TG(15:1/16:0/17:1); TG(15:0/16:0/17:2); TG(16:0/16:0/16:2); TG(14:2/16:0/18:0); TG(14:0/16:2/18:0); TG(15:0/15:1/18:1); TG(14:0/17:1/17:1); TG(15:0/15:0/18:2); TG(15:0/15:2/18:0); TG(15:1/15:1/18:0)	[M+NH4]+	Istplg1 820.7387 (-0.9 ppm); Istplg2 821.7409 (-2.3 ppm)	NL_FA(16:1)+NH3 549.4880 (-0.6 ppm); NL_FA(16:0)+NH3 547.4720 (-1.1 ppm); NL_FA(16:2)+NH3 551.4957 (-15.0 ppm); NL_FA(18:1)+NH3 521.4559 (-2.1 ppm); NL_FA(14:0)+NH3 575.4963 (-13.2 ppm); NL_FA(18:2)+NH3 523.4719 (-1.4 ppm); NL_FA(14:1)+NH3 577.5171 (-4.3 ppm); NL_FA(17:1)+NH3 535.4709 (-3.3 ppm); NL_FA(15:1)+NH3 563.5009 (-5.5 ppm); NL_FA(15:0)+NH3 561.4878 (-0.9 ppm); NL_FA(15:2)+NH3 565.5090 (-…
								[M+NH4+CH3CN]+	Istplg1 861.7664 (0.5 ppm); Istplg2 862.7711 (2.1 ppm)
	389	1185.36	19.756	TG	TG(49:0)	TG(49:0)_1		[M+NH4]+	Istplg1 838.7864 (0.1 ppm); Istplg2 839.7892 (-0.6 ppm)
								[M+NH4+CH3CN]+	Istplg1 879.8130 (0.1 ppm); Istplg2 880.8206 (4.9 ppm)
	390	1149.96	19.166	TG	TG(49:1)	TG(49:1)_1	TG(16:0/16:1/17:0); TG(15:0/16:0/18:1); TG(15:0/17:0/17:1); TG(15:0/16:1/18:0); TG(16:0/16:0/17:1); TG(14:0/17:0/18:1); TG(15:1/16:0/18:0); TG(14:0/16:0/19:1); TG(14:1/16:0/19:0); TG(14:0/16:1/19:0); TG(14:1/17:0/18:0); TG(15:1/17:0/17:0); TG(15:0/15:1/19:0); TG(14:0/17:1/18:0); TG(14:0/15:0/20:1); TG(15:0/15:0/19:1)	[M+NH4]+	Istplg1 836.7708 (0.1 ppm); Istplg2 837.7724 (-2.0 ppm)	NL_FA(16:0)+NH3 563.5047 (1.4 ppm); NL_FA(16:1)+NH3 565.5195 (-0.2 ppm); NL_FA(17:0)+NH3 549.4898 (2.8 ppm); NL_FA(15:0)+NH3 577.5201 (0.9 ppm); NL_FA(17:1)+NH3 551.5023 (-3.0 ppm); NL_FA(18:1)+NH3 537.4882 (-0.2 ppm); NL_FA(15:1)+NH3 579.5342 (-1.8 ppm); NL_FA(14:0)+NH3 591.5353 (0.1 ppm); NL_FA(18:0)+NH3 535.4730 (0.7 ppm); NL_FA(19:0)+NH3 521.4493 (-14.8 ppm); NL_FA(19:1)+NH3 523.4630 (-18.5 p…
								[M+NH4+CH3CN]+	Istplg1 877.7974 (0.2 ppm); Istplg2 878.8036 (3.4 ppm)
	391	1161.05	19.3509	TG	TG(49:1)	TG(49:1)_2	TG(15:0/16:0/18:1); TG(16:0/16:1/17:0); TG(16:0/16:0/17:1); TG(15:0/17:0/17:1); TG(15:0/16:1/18:0); TG(15:1/16:0/18:0); TG(14:0/16:0/19:1); TG(14:0/17:0/18:1); TG(14:0/15:0/20:1); TG(14:0/17:1/18:0); TG(15:1/17:0/17:0); TG(14:1/17:0/18:0); TG(15:0/15:0/19:1)	[M+NH4]+	Istplg1 836.7695 (-1.4 ppm); Istplg2 837.7725 (-2.0 ppm)	NL_FA(16:0)+NH3 563.5023 (-2.9 ppm); NL_FA(16:1)+NH3 565.5192 (-0.6 ppm); NL_FA(15:0)+NH3 577.5189 (-1.2 ppm); NL_FA(18:1)+NH3 537.4876 (-1.3 ppm); NL_FA(17:1)+NH3 551.5024 (-2.8 ppm); NL_FA(17:0)+NH3 549.4899 (3.0 ppm); NL_FA(15:1)+NH3 579.5335 (-3.0 ppm); NL_FA(14:0)+NH3 591.5331 (-3.5 ppm); NL_FA(18:0)+NH3 535.4742 (3.0 ppm); NL_FA(19:1)+NH3 523.4774 (9.0 ppm); NL_FA(14:1)+NH3 593.5472 (-6.2 p…
	392	1093.35	18.2225	TG	TG(49:2)	TG(49:2)_1	TG(16:0/16:1/17:1); TG(15:0/16:1/18:1); TG(16:1/16:1/17:0); TG(15:1/16:1/18:0); TG(16:0/16:2/17:0); TG(15:1/17:0/17:1); TG(15:0/16:0/18:2); TG(15:0/17:0/17:2); TG(15:1/16:0/18:1); TG(15:0/17:1/17:1); TG(16:0/16:0/17:2); TG(15:0/16:2/18:0); TG(15:0/15:1/19:1); TG(15:2/16:0/18:0); TG(15:2/17:0/17:0); TG(15:0/15:0/19:2)	[M+NH4]+	Istplg1 834.7542 (-1.1 ppm); Istplg2 835.7518 (-7.9 ppm)	NL_FA(16:1)+NH3 563.5021 (-3.3 ppm); NL_FA(17:1)+NH3 549.4875 (-1.5 ppm); NL_FA(16:0)+NH3 561.4876 (-1.2 ppm); NL_FA(17:0)+NH3 547.4718 (-1.5 ppm); NL_FA(15:0)+NH3 575.5025 (-2.5 ppm); NL_FA(18:1)+NH3 535.4702 (-4.6 ppm); NL_FA(16:2)+NH3 565.5126 (-12.4 ppm); NL_FA(17:2)+NH3 551.5008 (-5.7 ppm); NL_FA(18:2)+NH3 537.4871 (-2.3 ppm); NL_FA(15:1)+NH3 577.5120 (-13.2 ppm); NL_FA(19:1)+NH3 521.4583 (2…
								[M+NH4+CH3CN]+	Istplg1 875.7808 (-1.0 ppm); Istplg2 876.7900 (5.8 ppm)
	393	1249.34	20.8224	TG	TG(50:0)	TG(50:0)_3	TG(16:0/16:0/18:0); TG(16:0/17:0/17:0); TG(14:0/16:0/20:0); TG(15:0/16:0/19:0); TG(15:0/17:0/18:0); TG(14:0/18:0/18:0); TG(14:0/17:0/19:0); TG(15:0/15:0/20:0)	[M+NH4]+	Istplg1 852.8010 (-1.2 ppm); Istplg2 853.8025 (-3.4 ppm)	NL_FA(16:0)+NH3 579.5351 (-0.2 ppm); NL_FA(18:0)+NH3 551.5036 (-0.6 ppm); NL_FA(14:0)+NH3 607.5707 (6.9 ppm); NL_FA(17:0)+NH3 565.5245 (8.8 ppm); NL_FA(20:0)+NH3 523.4711 (-3.0 ppm); NL_FA(15:0)+NH3 593.5452 (-9.6 ppm); NL_FA(19:0)+NH3 537.4889 (1.1 ppm)
	394	1164.17	19.4028	TG	TG(50:1)	TG(50:1)_1	TG(16:1/17:0/17:0); TG(16:0/17:0/17:1); TG(15:0/17:0/18:1); TG(14:1/17:0/19:0); TG(15:1/17:0/18:0); TG(14:0/17:0/19:1); TG(16:0/16:1/18:0); TG(15:0/16:1/19:0); TG(15:0/17:1/18:0); TG(15:0/16:0/19:1); TG(14:0/17:1/19:0); TG(15:1/16:0/19:0); TG(16:0/16:0/18:1); TG(14:1/15:0/21:0); TG(14:0/18:0/18:1); TG(14:1/18:0/18:0)	[M+NH4]+	Istplg1 850.7861 (-0.3 ppm); Istplg2 851.7883 (-1.8 ppm)	NL_FA(17:0)+NH3 563.5045 (1.0 ppm); NL_FA(16:1)+NH3 579.5351 (-0.2 ppm); NL_FA(17:1)+NH3 565.5161 (-6.1 ppm); NL_FA(16:0)+NH3 577.5174 (-3.8 ppm); NL_FA(15:0)+NH3 591.5352 (-0.0 ppm); NL_FA(18:1)+NH3 551.5035 (-0.7 ppm); NL_FA(19:0)+NH3 535.4770 (8.1 ppm); NL_FA(19:1)+NH3 537.4915 (5.9 ppm); NL_FA(18:0)+NH3 549.4856 (-4.9 ppm); NL_FA(15:1)+NH3 593.5419 (-15.2 ppm); NL_FA(14:0)+NH3 605.5494 (-2.5 …
								[M+Na]+	Istplg1 855.7418 (0.1 ppm); Istplg2 856.7426 (-3.0 ppm)
								[M+NH4+CH3CN]+	Istplg1 891.8132 (0.4 ppm); Istplg2 892.8197 (3.8 ppm)
	395	1188.31	19.8052	TG	TG(50:1)	TG(50:1)_2	TG(16:0/16:0/18:1); TG(16:0/16:1/18:0); TG(16:0/17:0/17:1); TG(14:0/16:0/20:1); TG(15:0/16:0/19:1); TG(15:1/16:0/19:0); TG(14:0/18:0/18:1); TG(15:0/17:0/18:1); TG(16:1/17:0/17:0); TG(14:0/16:1/20:0); TG(15:0/16:1/19:0); TG(15:0/17:1/18:0); TG(15:1/17:0/18:0); TG(14:0/17:0/19:1); TG(14:0/17:1/19:0); TG(14:0/14:0/22:1); TG(15:0/15:1/20:0); TG(15:0/15:0/20:1)	[M+NH4]+	Istplg1 850.7858 (-0.6 ppm); Istplg2 851.7892 (-0.7 ppm)	NL_FA(16:0)+NH3 577.5206 (1.8 ppm); NL_FA(18:1)+NH3 551.5049 (1.8 ppm); NL_FA(16:1)+NH3 579.5330 (-3.8 ppm); NL_FA(18:0)+NH3 549.4899 (3.0 ppm); NL_FA(17:1)+NH3 565.5190 (-1.1 ppm); NL_FA(14:0)+NH3 605.5510 (0.2 ppm); NL_FA(17:0)+NH3 563.5032 (-1.4 ppm); NL_FA(15:0)+NH3 591.5373 (3.5 ppm); NL_FA(19:1)+NH3 537.4878 (-0.9 ppm); NL_FA(15:1)+NH3 593.5493 (-2.7 ppm); NL_FA(20:1)+NH3 523.4747 (3.9 ppm)…
								[M+Na]+	Istplg1 855.7433 (1.9 ppm); Istplg2 856.7433 (-2.2 ppm)
								[M+NH4+CH3CN]+	Istplg1 891.8159 (3.4 ppm); Istplg2 892.8193 (3.4 ppm)
	396	1130.69	18.8448	TG	TG(50:2)	TG(50:2)_2	TG(16:0/16:1/18:1); TG(16:0/17:1/17:1); TG(16:0/16:0/18:2); TG(16:0/16:2/18:0); TG(16:0/17:0/17:2); TG(14:0/16:0/20:2); TG(15:1/16:0/19:1); TG(15:0/16:0/19:2); TG(14:1/16:0/20:1); TG(15:2/16:0/19:0); TG(14:0/18:0/18:2); TG(16:1/17:0/17:1); TG(15:0/17:0/18:2); TG(14:0/16:1/20:1); TG(15:0/17:1/18:1); TG(14:0/18:1/18:1); TG(15:1/17:0/18:1); TG(14:1/18:0/18:1); TG(15:0/16:1/19:1); TG(15:1/16:1/19:0);…	[M+NH4]+	Istplg1 848.7697 (-1.3 ppm); Istplg2 849.7727 (-1.7 ppm)	NL_FA(16:0)+NH3 575.5048 (1.5 ppm); NL_FA(18:2)+NH3 551.5043 (0.6 ppm); NL_FA(16:1)+NH3 577.5182 (-2.3 ppm); NL_FA(18:1)+NH3 549.4887 (0.8 ppm); NL_FA(14:0)+NH3 603.5350 (-0.4 ppm); NL_FA(16:2)+NH3 579.5336 (-2.9 ppm); NL_FA(17:1)+NH3 563.5021 (-3.3 ppm); NL_FA(17:0)+NH3 561.4884 (0.2 ppm); NL_FA(17:2)+NH3 565.5200 (0.8 ppm); NL_FA(18:0)+NH3 547.4733 (1.3 ppm); NL_FA(15:1)+NH3 591.5389 (6.3 ppm);…
								[M+Na]+	Istplg1 853.7272 (1.2 ppm); Istplg2 854.7282 (-1.6 ppm)
								[M+NH4+CH3CN]+	Istplg1 889.7965 (-0.8 ppm); Istplg2 890.8010 (0.5 ppm)
	397	1077.56	17.9593	TG	TG(50:3)	TG(50:3)_1	TG(16:1/17:1/17:1); TG(16:1/16:1/18:1); TG(16:1/17:0/17:2); TG(14:0/16:1/20:2); TG(15:0/16:1/19:2); TG(15:1/16:1/19:1); TG(14:0/18:1/18:2); TG(15:1/17:1/18:1); TG(15:0/17:2/18:1); TG(16:2/17:0/17:1); TG(14:1/18:1/18:1); TG(15:0/17:1/18:2); TG(15:0/16:2/19:1); TG(14:0/17:1/19:2); TG(15:1/17:0/18:2); TG(14:1/17:1/19:1); TG(14:0/17:2/19:1); TG(15:0/17:0/18:3); TG(14:1/17:0/19:2); TG(16:3/17:0/17:0);…	[M+NH4]+	Istplg1 846.7534 (-1.9 ppm); Istplg2 847.7509 (-9.0 ppm)	NL_FA(16:1)+NH3 575.5040 (0.1 ppm); NL_FA(18:1)+NH3 547.4727 (0.0 ppm); NL_FA(16:2)+NH3 577.5126 (-12.0 ppm); NL_FA(17:1)+NH3 561.4883 (0.1 ppm); NL_FA(18:2)+NH3 549.4847 (-6.6 ppm); NL_FA(17:2)+NH3 563.5025 (-2.5 ppm); NL_FA(17:0)+NH3 559.4736 (1.7 ppm); NL_FA(14:0)+NH3 601.5194 (-0.3 ppm); NL_FA(15:0)+NH3 587.5013 (-4.4 ppm); NL_FA(16:3)+NH3 579.5330 (-3.9 ppm); NL_FA(20:2)+NH3 521.4583 (2.5 pp…
								[M+NH4+CH3CN]+	Istplg1 887.7788 (-3.2 ppm); Istplg2 888.7836 (-1.5 ppm)
	398	1089.34	18.1557	TG	TG(50:3)	TG(50:3)_2	TG(16:0/16:1/18:2); TG(16:1/17:1/17:1); TG(16:0/16:2/18:1); TG(16:1/16:2/18:0); TG(16:0/17:1/17:2); TG(16:1/17:0/17:2); TG(16:1/16:1/18:1); TG(15:1/16:1/19:1); TG(16:0/16:0/18:3); TG(14:0/16:1/20:2); TG(16:2/17:0/17:1); TG(14:1/16:0/20:2); TG(16:0/16:3/18:0); TG(14:0/16:0/20:3); TG(16:0/17:0/17:3); TG(15:1/17:1/18:1); TG(15:0/17:1/18:2); TG(14:0/18:1/18:2); TG(15:0/17:2/18:1); TG(15:0/16:2/19:1);…	[M+NH4]+	Istplg1 846.7546 (-0.5 ppm); Istplg2 847.7562 (-2.6 ppm)	NL_FA(16:1)+NH3 575.5032 (-1.3 ppm); NL_FA(16:0)+NH3 573.4890 (1.2 ppm); NL_FA(16:2)+NH3 577.5182 (-2.4 ppm); NL_FA(18:2)+NH3 549.4859 (-4.3 ppm); NL_FA(17:1)+NH3 561.4886 (0.5 ppm); NL_FA(18:1)+NH3 547.4692 (-6.3 ppm); NL_FA(18:3)+NH3 551.5060 (3.8 ppm); NL_FA(17:2)+NH3 563.5011 (-5.0 ppm); NL_FA(15:1)+NH3 589.5173 (-3.9 ppm); NL_FA(14:1)+NH3 603.5350 (-0.4 ppm); NL_FA(16:3)+NH3 579.5305 (-8.2 p…
								[M+NH4+CH3CN]+	Istplg1 887.7800 (-1.8 ppm); Istplg2 888.7880 (3.4 ppm)
	399	1023.82	17.0636	TG	TG(50:4)	TG(50:4)_1		[M+NH4]+	Istplg1 844.7360 (-4.1 ppm); Istplg2 845.7361 (-7.9 ppm)
								[M+NH4+CH3CN]+	Istplg1 885.7608 (-5.8 ppm); Istplg2 886.7614 (-8.9 ppm)
	400	1034.91	17.2484	TG	TG(50:4)	TG(50:4)_2		[M+NH4]+	Istplg1 844.7383 (-1.3 ppm); Istplg2 845.7395 (-3.9 ppm)
								[M+NH4+CH3CN]+	Istplg1 885.7612 (-5.4 ppm); Istplg2 886.7678 (-1.8 ppm)
	401	1042.69	17.3781	TG	TG(50:4)	TG(50:4)_3		[M+NH4]+	Istplg1 844.7388 (-0.8 ppm); Istplg2 845.7385 (-5.1 ppm)
								[M+NH4+CH3CN]+	Istplg1 885.7644 (-1.8 ppm); Istplg2 886.7665 (-3.2 ppm)
	402	1056.32	17.6054	TG	TG(50:4)	TG(50:4)_4		[M+NH4]+	Istplg1 844.7379 (-1.8 ppm); Istplg2 845.7414 (-1.7 ppm)
								[M+NH4+CH3CN]+	Istplg1 885.7628 (-3.6 ppm); Istplg2 886.7691 (-0.2 ppm)
	403	1019.62	16.9936	TG	TG(50:5)	TG(50:5)_1		[M+NH4]+	Istplg1 842.7224 (-1.6 ppm); Istplg2 843.7237 (-4.1 ppm)
								[M+NH4+CH3CN]+	Istplg1 883.7510 (0.7 ppm); Istplg2 884.7505 (-3.6 ppm)
	404	1248.93	20.8154	TG	TG(51:0)	TG(51:0)_2	TG(16:0/17:0/18:0); TG(15:0/17:0/19:0); TG(14:0/17:0/20:0); TG(17:0/17:0/17:0); TG(16:0/16:0/19:0); TG(15:0/16:0/20:0); TG(14:0/18:0/19:0); TG(15:0/18:0/18:0); TG(14:0/16:0/21:0); TG(15:0/15:0/21:0)	[M+NH4]+	Istplg1 866.8162 (-1.7 ppm); Istplg2 867.8190 (-2.3 ppm)	NL_FA(17:0)+NH3 579.5362 (1.7 ppm); NL_FA(16:0)+NH3 593.5498 (-1.8 ppm); NL_FA(19:0)+NH3 551.5037 (-0.4 ppm); NL_FA(15:0)+NH3 607.5679 (2.3 ppm); NL_FA(18:0)+NH3 565.5212 (2.8 ppm); NL_FA(14:0)+NH3 621.5860 (6.1 ppm); NL_FA(20:0)+NH3 537.4907 (4.4 ppm); NL_FA(21:0)+NH3 523.4639 (-16.8 ppm)
								[M+Na]+	Istplg1 871.7720 (-1.2 ppm); Istplg2 872.7803 (4.3 ppm)
	405	1167.2	19.4533	TG	TG(51:2)	TG(51:2)_1	TG(16:0/17:1/18:1); TG(16:1/17:1/18:0); TG(16:1/17:0/18:1); TG(16:0/16:1/19:1); TG(15:0/17:1/19:1); TG(16:0/16:2/19:0); TG(15:1/17:1/19:0); TG(16:0/17:0/18:2); TG(16:2/17:0/18:0); TG(17:0/17:1/17:1); TG(15:0/16:1/20:1); TG(15:1/18:0/18:1); TG(14:1/18:1/19:0); TG(16:1/16:1/19:0); TG(16:0/17:2/18:0); TG(15:0/18:0/18:2); TG(15:1/17:0/19:1); TG(15:0/18:1/18:1); TG(15:1/16:0/20:1); TG(15:0/16:0/20:2);…	[M+NH4]+	Istplg1 862.7855 (-1.0 ppm); Istplg2 863.7892 (-0.7 ppm)	NL_FA(17:1)+NH3 577.5190 (-0.9 ppm); NL_FA(16:1)+NH3 591.5335 (-2.9 ppm); NL_FA(16:2)+NH3 593.5506 (-0.5 ppm); NL_FA(18:1)+NH3 563.5054 (2.5 ppm); NL_FA(18:2)+NH3 565.5177 (-3.3 ppm); NL_FA(16:0)+NH3 589.5199 (0.5 ppm); NL_FA(19:1)+NH3 549.4865 (-3.3 ppm); NL_FA(17:0)+NH3 575.5071 (5.5 ppm); NL_FA(17:2)+NH3 579.5312 (-7.0 ppm); NL_FA(18:0)+NH3 561.4895 (2.2 ppm); NL_FA(15:1)+NH3 605.5443 (-11.0 p…
	406	1108.31	18.4719	TG	TG(51:3)	TG(51:3)_1	TG(16:1/17:1/18:1); TG(16:1/17:0/18:2); TG(16:2/17:0/18:1); TG(16:0/17:1/18:2); TG(16:1/16:2/19:0); TG(17:0/17:1/17:2); TG(15:0/18:1/18:2); TG(16:2/17:1/18:0); TG(16:0/16:2/19:1); TG(16:1/17:2/18:0); TG(15:1/17:1/19:1); TG(14:0/18:2/19:1); TG(16:0/17:2/18:1); TG(15:1/18:0/18:2); TG(16:0/16:1/19:2); TG(15:0/17:1/19:2); TG(14:1/18:2/19:0); TG(16:1/16:1/19:1); TG(15:0/16:2/20:1); TG(15:1/16:1/20:1);…	[M+NH4]+	Istplg1 860.7697 (-1.2 ppm); Istplg2 861.7707 (-4.0 ppm)	NL_FA(18:2)+NH3 563.5035 (-0.7 ppm); NL_FA(16:2)+NH3 591.5332 (-3.4 ppm); NL_FA(16:1)+NH3 589.5184 (-2.1 ppm); NL_FA(17:1)+NH3 575.5019 (-3.6 ppm); NL_FA(18:1)+NH3 561.4872 (-1.9 ppm); NL_FA(17:0)+NH3 573.4887 (0.7 ppm); NL_FA(17:2)+NH3 577.5200 (0.6 ppm); NL_FA(19:1)+NH3 547.4689 (-6.9 ppm); NL_FA(15:1)+NH3 603.5319 (-5.6 ppm); NL_FA(19:2)+NH3 549.4895 (2.2 ppm); NL_FA(16:0)+NH3 587.5020 (-3.4 p…
	407	1251.15	20.8525	TG	TG(52:0)	TG(52:0)_1	TG(16:0/17:0/19:0); TG(17:0/17:0/18:0); TG(15:0/17:0/20:0); TG(16:0/18:0/18:0); TG(15:0/18:0/19:0); TG(15:0/16:0/21:0); TG(16:0/16:0/20:0); TG(15:0/15:0/22:0)	[M+NH4]+	Istplg1 880.8326 (-0.8 ppm); Istplg2 881.8349 (-2.1 ppm)	NL_FA(17:0)+NH3 593.5516 (1.2 ppm); NL_FA(18:0)+NH3 579.5344 (-1.5 ppm); NL_FA(16:0)+NH3 607.5647 (-3.0 ppm); NL_FA(19:0)+NH3 565.5182 (-2.4 ppm); NL_FA(15:0)+NH3 621.5809 (-2.0 ppm); NL_FA(20:0)+NH3 551.5107 (12.2 ppm); NL_FA(21:0)+NH3 537.4973 (16.8 ppm); NL_FA(22:0)+NH3 523.4659 (-12.9 ppm)
								[M+Na]+	Istplg1 885.7831 (-6.4 ppm); Istplg2 886.7936 (1.7 ppm)
								[M+NH4+CH3CN]+	Istplg1 921.8615 (1.8 ppm); Istplg2 922.8711 (8.5 ppm)
	408	1302.71	21.7118	TG	TG(52:0)	TG(52:0)_4	TG(16:0/18:0/18:0); TG(17:0/17:0/18:0); TG(15:0/18:0/19:0); TG(14:0/16:0/22:0); TG(16:0/17:0/19:0); TG(16:0/16:0/20:0); TG(14:0/19:0/19:0)	[M+NH4]+	Istplg1 880.8336 (0.3 ppm); Istplg2 881.8367 (0.0 ppm)	NL_FA(18:0)+NH3 579.5359 (1.2 ppm); NL_FA(16:0)+NH3 607.5665 (-0.0 ppm); NL_FA(20:0)+NH3 551.4952 (-15.8 ppm); NL_FA(17:0)+NH3 593.5483 (-4.4 ppm); NL_FA(14:0)+NH3 635.6074 (15.1 ppm); NL_FA(22:0)+NH3 523.4737 (2.0 ppm); NL_FA(19:0)+NH3 565.5219 (4.0 ppm); NL_FA(15:0)+NH3 621.5714 (-17.3 ppm)
	409	1241.07	20.6846	TG	TG(52:1)	TG(52:1)_2	TG(16:0/18:0/18:1); TG(17:0/17:0/18:1); TG(16:0/17:0/19:1); TG(16:0/17:1/19:0); TG(17:0/17:1/18:0); TG(16:0/16:1/20:0); TG(15:0/18:1/19:0); TG(14:0/18:1/20:0); TG(14:0/16:0/22:1); TG(15:0/16:0/21:1); TG(15:1/16:0/21:0); TG(14:1/16:0/22:0); TG(15:0/18:0/19:1); TG(16:1/18:0/18:0); TG(16:0/16:0/20:1); TG(14:0/18:0/20:1); TG(15:1/18:0/19:0); TG(14:1/18:0/20:0); TG(16:1/17:0/19:0); TG(15:0/17:0/20:1);…	[M+NH4]+	Istplg1 878.8173 (-0.5 ppm); Istplg2 879.8199 (-1.3 ppm)	NL_FA(16:0)+NH3 605.5510 (0.2 ppm); NL_FA(18:1)+NH3 579.5353 (0.1 ppm); NL_FA(18:0)+NH3 577.5178 (-3.2 ppm); NL_FA(17:0)+NH3 591.5348 (-0.8 ppm); NL_FA(17:1)+NH3 593.5509 (0.0 ppm); NL_FA(19:1)+NH3 565.5182 (-2.4 ppm); NL_FA(16:1)+NH3 607.5629 (-5.9 ppm); NL_FA(19:0)+NH3 563.5036 (-0.6 ppm); NL_FA(20:1)+NH3 551.5023 (-2.9 ppm); NL_FA(14:0)+NH3 633.5781 (-6.4 ppm); NL_FA(20:0)+NH3 549.4882 (-0.2 p…
								[M+Na]+	Istplg1 883.7723 (-0.9 ppm); Istplg2 884.7770 (0.6 ppm)
								[M+NH4+CH3CN]+	Istplg1 919.8489 (5.1 ppm); Istplg2 920.8540 (7.0 ppm)
	410	1181.52	19.6919	TG	TG(52:2)	TG(52:2)_2	TG(16:0/18:1/18:1); TG(17:0/17:1/18:1); TG(16:1/18:0/18:1); TG(15:0/18:1/19:1); TG(15:1/18:1/19:0); TG(14:0/18:1/20:1); TG(14:1/18:1/20:0); TG(16:0/16:1/20:1); TG(16:0/17:1/19:1); TG(16:0/18:0/18:2); TG(16:0/16:2/20:0); TG(16:0/17:0/19:2); TG(16:0/17:2/19:0); TG(14:0/16:0/22:2); TG(14:1/16:0/22:1); TG(15:1/16:0/21:1); TG(15:2/16:0/21:0); TG(16:1/17:0/19:1); TG(16:2/17:0/19:0); TG(17:0/17:0/18:2);…	[M+NH4]+	Istplg1 876.8025 (0.5 ppm); Istplg2 877.8057 (0.3 ppm)	NL_FA(18:1)+NH3 577.5200 (0.8 ppm); NL_FA(16:0)+NH3 603.5355 (0.5 ppm); NL_FA(16:2)+NH3 607.5654 (-1.8 ppm); NL_FA(16:1)+NH3 605.5479 (-4.9 ppm); NL_FA(18:2)+NH3 579.5303 (-8.6 ppm); NL_FA(17:0)+NH3 589.5205 (1.6 ppm); NL_FA(17:1)+NH3 591.5339 (-2.3 ppm); NL_FA(19:1)+NH3 563.5036 (-0.6 ppm); NL_FA(19:0)+NH3 561.4896 (2.3 ppm); NL_FA(17:2)+NH3 593.5511 (0.3 ppm); NL_FA(20:1)+NH3 549.4879 (-0.7 ppm…
								[M+Na]+	Istplg1 881.7531 (-4.9 ppm); Istplg2 882.7572 (-4.1 ppm)
								[M+NH4+CH3CN]+	Istplg1 917.8294 (0.9 ppm); Istplg2 918.8329 (1.1 ppm)
	411	1196.08	19.9346	TG	TG(52:2)	TG(52:2)_3	TG(16:1/18:0/18:1); TG(17:0/17:1/18:1); TG(16:0/18:1/18:1); TG(14:0/18:1/20:1); TG(16:0/16:1/20:1); TG(15:0/18:1/19:1); TG(15:1/18:1/19:0); TG(14:1/18:1/20:0); TG(16:0/17:1/19:1); TG(16:1/17:1/19:0); TG(16:0/18:0/18:2); TG(16:1/17:0/19:1); TG(16:0/17:0/19:2); TG(16:0/17:2/19:0); TG(16:0/16:2/20:0); TG(15:0/17:1/20:1); TG(14:1/16:0/22:1); TG(14:0/16:1/22:1); TG(17:0/17:0/18:2); TG(14:0/16:0/22:2);…	[M+NH4]+	Istplg1 876.8027 (0.8 ppm); Istplg2 877.8049 (-0.5 ppm)	NL_FA(18:1)+NH3 577.5197 (0.1 ppm); NL_FA(16:1)+NH3 605.5499 (-1.6 ppm); NL_FA(16:0)+NH3 603.5354 (0.3 ppm); NL_FA(17:1)+NH3 591.5367 (2.5 ppm); NL_FA(18:2)+NH3 579.5319 (-5.8 ppm); NL_FA(20:1)+NH3 549.4913 (5.4 ppm); NL_FA(19:1)+NH3 563.5044 (0.8 ppm); NL_FA(17:2)+NH3 593.5510 (0.2 ppm); NL_FA(16:2)+NH3 607.5658 (-1.2 ppm); NL_FA(17:0)+NH3 589.5208 (2.0 ppm); NL_FA(19:2)+NH3 565.5191 (-0.9 ppm);…
	412	1129.41	18.8234	TG	TG(52:3)	TG(52:3)_1	TG(16:0/18:1/18:2); TG(17:1/17:1/18:1); TG(16:1/18:0/18:2); TG(16:1/18:1/18:1); TG(17:0/17:2/18:1); TG(17:0/17:1/18:2); TG(16:2/18:0/18:1); TG(15:1/18:1/19:1); TG(16:0/16:1/20:2); TG(15:0/18:1/19:2); TG(15:0/18:2/19:1); TG(14:0/18:1/20:2); TG(14:1/18:1/20:1); TG(15:1/18:2/19:0); TG(16:0/17:2/19:1); TG(16:0/17:1/19:2); TG(14:0/18:2/20:1); TG(14:1/18:2/20:0); TG(16:0/16:2/20:1); TG(16:0/18:0/18:3);…	[M+NH4]+	Istplg1 874.7854 (-1.1 ppm); Istplg2 875.7875 (-2.6 ppm)	NL_FA(18:1)+NH3 575.5029 (-1.9 ppm); NL_FA(18:2)+NH3 577.5186 (-1.8 ppm); NL_FA(16:0)+NH3 601.5197 (0.1 ppm); NL_FA(16:1)+NH3 603.5327 (-4.3 ppm); NL_FA(16:2)+NH3 605.5497 (-1.9 ppm); NL_FA(17:1)+NH3 589.5211 (2.6 ppm); NL_FA(17:2)+NH3 591.5342 (-1.8 ppm); NL_FA(19:1)+NH3 561.4900 (3.0 ppm); NL_FA(18:3)+NH3 579.5268 (-14.6 ppm); NL_FA(17:0)+NH3 587.4998 (-7.0 ppm); NL_FA(19:2)+NH3 563.5049 (1.7 p…
								[M+NH4+CH3CN]+	Istplg1 915.8119 (-1.1 ppm); Istplg2 916.8172 (1.0 ppm)
	413	1082.72	18.0454	TG	TG(52:4)	TG(52:4)_2		[M+NH4]+	Istplg1 872.7693 (-1.6 ppm); Istplg2 873.7720 (-2.4 ppm)
								[M+NH4+CH3CN]+	Istplg1 913.7969 (-0.4 ppm); Istplg2 914.8081 (8.2 ppm)
	414	1069.87	17.8312	TG	TG(52:5)	TG(52:5)_1		[M+NH4]+	Istplg1 870.7535 (-1.8 ppm); Istplg2 871.7571 (-1.6 ppm)
								[M+NH4+CH3CN]+	Istplg1 911.7838 (2.3 ppm); Istplg2 912.7847 (-0.3 ppm)
	415	1015.63	16.9272	TG	TG(52:6)	TG(52:6)_1		[M+NH4]+	Istplg1 868.7350 (-5.0 ppm); Istplg2 869.7372 (-6.5 ppm)
								[M+NH4+CH3CN]+	Istplg1 909.7686 (2.8 ppm); Istplg2 910.7704 (1.2 ppm)
	416	1302.73	21.7122	TG	TG(53:0)	TG(53:0)_2	TG(17:0/17:0/19:0); TG(17:0/18:0/18:0); TG(16:0/18:0/19:0); TG(16:0/17:0/20:0); TG(15:0/17:0/21:0); TG(14:0/17:0/22:0); TG(14:0/19:0/20:0); TG(15:0/19:0/19:0); TG(15:0/18:0/20:0); TG(14:0/18:0/21:0); TG(15:0/16:0/22:0); TG(14:0/16:0/23:0); TG(16:0/16:0/21:0); TG(15:0/15:0/23:0); TG(14:0/14:0/25:0)	[M+NH4]+	Istplg1 894.8481 (-1.0 ppm); Istplg2 895.8499 (-2.8 ppm)	NL_FA(17:0)+NH3 607.5671 (1.0 ppm); NL_FA(19:0)+NH3 579.5358 (0.9 ppm); NL_FA(18:0)+NH3 593.5524 (2.5 ppm); NL_FA(16:0)+NH3 621.5809 (-2.1 ppm); NL_FA(15:0)+NH3 635.5977 (-0.2 ppm); NL_FA(20:0)+NH3 565.5194 (-0.3 ppm); NL_FA(21:0)+NH3 551.5049 (1.8 ppm); NL_FA(14:0)+NH3 649.6136 (0.2 ppm); NL_FA(23:0)+NH3 523.4699 (-5.2 ppm); NL_FA(22:0)+NH3 537.4934 (9.5 ppm); NL_FA(25:0)+NH3 495.4494 (16.3 ppm)
								[M+Na]+	Istplg1 899.8066 (2.5 ppm); Istplg2 900.8046 (-3.5 ppm)
	417	1233.08	20.5513	TG	TG(53:1)	TG(53:1)_1	TG(17:0/17:1/19:0); TG(17:0/17:0/19:1); TG(17:0/18:0/18:1); TG(16:1/17:0/20:0); TG(16:0/17:0/20:1); TG(15:0/17:0/21:1); TG(15:1/17:0/21:0); TG(14:0/17:0/22:1); TG(17:1/18:0/18:0); TG(15:0/19:0/19:1); TG(16:0/18:0/19:1); TG(16:0/17:1/20:0); TG(16:1/18:0/19:0); TG(16:0/18:1/19:0); TG(15:0/17:1/21:0); TG(14:0/19:1/20:0); TG(15:1/19:0/19:0); TG(15:1/18:0/20:0); TG(15:0/18:0/20:1); TG(15:0/18:1/20:0);…	[M+NH4]+	Istplg1 892.8334 (0.1 ppm); Istplg2 893.8352 (-1.7 ppm)	NL_FA(17:0)+NH3 605.5517 (1.3 ppm); NL_FA(17:1)+NH3 607.5662 (-0.6 ppm); NL_FA(19:1)+NH3 579.5353 (0.1 ppm); NL_FA(19:0)+NH3 577.5203 (1.2 ppm); NL_FA(18:0)+NH3 591.5366 (2.2 ppm); NL_FA(18:1)+NH3 593.5497 (-1.9 ppm); NL_FA(16:0)+NH3 619.5649 (-2.7 ppm); NL_FA(16:1)+NH3 621.5839 (2.7 ppm); NL_FA(20:0)+NH3 563.5090 (9.0 ppm); NL_FA(15:0)+NH3 633.5827 (0.8 ppm); NL_FA(21:1)+NH3 551.4948 (-16.5 ppm)…
								[M+NH4+CH3CN]+	Istplg1 933.8600 (0.2 ppm); Istplg2 934.8690 (6.1 ppm)
	418	1197.91	19.9652	TG	TG(53:2)	TG(53:2)_1	TG(17:0/17:1/19:1); TG(17:0/17:2/19:0); TG(17:0/18:1/18:1); TG(17:1/18:0/18:1); TG(16:1/18:1/19:0); TG(16:0/18:1/19:1); TG(17:2/18:0/18:0); TG(17:1/17:1/19:0); TG(16:1/17:0/20:1); TG(16:1/18:0/19:1); TG(17:0/18:0/18:2); TG(15:1/19:0/19:1); TG(16:1/17:1/20:0); TG(16:0/17:1/20:1); TG(16:0/17:2/20:0); TG(16:0/17:0/20:2); TG(17:0/17:0/19:2); TG(16:0/18:2/19:0); TG(15:0/17:2/21:0); TG(16:2/17:0/20:0);…	[M+NH4]+	Istplg1 890.8188 (1.3 ppm); Istplg2 891.8215 (0.5 ppm)	NL_FA(17:2)+NH3 607.5652 (-2.2 ppm); NL_FA(17:0)+NH3 603.5352 (-0.0 ppm); NL_FA(17:1)+NH3 605.5489 (-3.3 ppm); NL_FA(19:1)+NH3 577.5188 (-1.4 ppm); NL_FA(18:1)+NH3 591.5336 (-2.8 ppm); NL_FA(19:0)+NH3 575.5044 (0.8 ppm); NL_FA(16:1)+NH3 619.5658 (-1.2 ppm); NL_FA(18:2)+NH3 593.5472 (-6.2 ppm); NL_FA(19:2)+NH3 579.5325 (-4.7 ppm); NL_FA(18:0)+NH3 589.5197 (0.1 ppm); NL_FA(16:0)+NH3 617.5486 (-3.7 …
	419	1218.9	20.3151	TG	TG(53:2)	TG(53:2)_2	TG(16:0/18:1/19:1); TG(17:1/18:0/18:1); TG(17:0/17:1/19:1); TG(16:1/18:1/19:0); TG(16:1/18:0/19:1); TG(17:0/18:1/18:1); TG(15:0/18:1/20:1); TG(15:1/19:0/19:1); TG(15:1/18:1/20:0); TG(16:0/17:1/20:1); TG(16:1/17:1/20:0); TG(14:1/18:1/21:0); TG(17:0/18:0/18:2); TG(16:0/18:2/19:0); TG(14:0/19:1/20:1); TG(17:1/17:1/19:0); TG(16:1/17:0/20:1); TG(15:1/17:1/21:0); TG(14:1/19:1/20:0); TG(15:0/17:1/21:1);…	[M+NH4]+	Istplg1 890.8158 (-2.1 ppm); Istplg2 891.8199 (-1.2 ppm)	NL_FA(18:1)+NH3 591.5341 (-2.0 ppm); NL_FA(19:1)+NH3 577.5173 (-3.9 ppm); NL_FA(17:1)+NH3 605.5491 (-2.9 ppm); NL_FA(18:2)+NH3 593.5493 (-2.6 ppm); NL_FA(16:1)+NH3 619.5622 (-7.0 ppm); NL_FA(17:0)+NH3 603.5340 (-2.1 ppm); NL_FA(19:0)+NH3 575.5052 (2.2 ppm); NL_FA(16:0)+NH3 617.5482 (-4.4 ppm); NL_FA(19:2)+NH3 579.5325 (-4.7 ppm); NL_FA(17:2)+NH3 607.5609 (-9.4 ppm); NL_FA(18:0)+NH3 589.5193 (-0.4…
	420	1302.91	21.7152	TG	TG(54:0)	TG(54:0)_1	TG(17:0/18:0/19:0); TG(16:0/17:0/21:0); TG(15:0/17:0/22:0); TG(14:0/17:0/23:0); TG(16:0/18:0/20:0); TG(15:0/19:0/20:0); TG(17:0/17:0/20:0); TG(14:0/19:0/21:0); TG(15:0/18:0/21:0); TG(16:0/19:0/19:0); TG(14:0/18:0/22:0); TG(18:0/18:0/18:0); TG(15:0/16:0/23:0); TG(14:0/20:0/20:0); TG(16:0/16:0/22:0)	[M+NH4]+	Istplg1 908.8634 (-1.3 ppm); Istplg2 909.8677 (-0.3 ppm)	NL_FA(17:0)+NH3 621.5826 (0.7 ppm); NL_FA(19:0)+NH3 593.5533 (4.0 ppm); NL_FA(18:0)+NH3 607.5672 (1.1 ppm); NL_FA(20:0)+NH3 579.5359 (1.1 ppm); NL_FA(16:0)+NH3 635.5941 (-5.9 ppm); NL_FA(15:0)+NH3 649.6127 (-1.2 ppm); NL_FA(21:0)+NH3 565.5239 (7.6 ppm); NL_FA(23:0)+NH3 537.4944 (11.5 ppm); NL_FA(14:0)+NH3 663.6356 (9.7 ppm); NL_FA(22:0)+NH3 551.5075 (6.5 ppm)
								[M+Na]+	Istplg1 913.8159 (-4.5 ppm); Istplg2 914.8275 (4.4 ppm)
								[M+NH4+CH3CN]+	Istplg1 949.8922 (1.1 ppm); Istplg2 950.9015 (7.3 ppm)
	421	1354.82	22.5803	TG	TG(54:0)	TG(54:0)_4	TG(16:0/18:0/20:0); TG(14:0/18:0/22:0); TG(17:0/18:0/19:0); TG(15:0/18:0/21:0); TG(18:0/18:0/18:0); TG(14:0/16:0/24:0); TG(16:0/17:0/21:0); TG(15:0/16:0/23:0); TG(16:0/16:0/22:0); TG(14:0/20:0/20:0); TG(17:0/17:0/20:0); TG(15:0/19:0/20:0); TG(15:0/15:0/24:0); TG(14:0/17:0/23:0); TG(14:0/15:0/25:0); TG(14:0/19:0/21:0); TG(15:0/17:0/22:0); TG(14:0/14:0/26:0)	[M+NH4]+	Istplg1 908.8634 (-1.3 ppm); Istplg2 909.8657 (-2.6 ppm)	NL_FA(18:0)+NH3 607.5674 (1.4 ppm); NL_FA(16:0)+NH3 635.6019 (6.4 ppm); NL_FA(20:0)+NH3 579.5371 (3.2 ppm); NL_FA(14:0)+NH3 663.6237 (-8.3 ppm); NL_FA(24:0)+NH3 523.4729 (0.5 ppm); NL_FA(22:0)+NH3 551.4954 (-15.5 ppm); NL_FA(17:0)+NH3 621.5837 (2.5 ppm); NL_FA(15:0)+NH3 649.6143 (1.3 ppm); NL_FA(19:0)+NH3 593.5408 (-17.0 ppm); NL_FA(25:0)+NH3 509.4623 (10.5 ppm); NL_FA(23:0)+NH3 537.4891 (1.5 ppm…
	422	1292.1	21.535	TG	TG(54:1)	TG(54:1)_2	TG(16:0/19:0/19:1); TG(17:0/18:1/19:0); TG(17:0/18:0/19:1); TG(18:0/18:0/18:1); TG(16:0/18:1/20:0); TG(17:1/18:0/19:0); TG(16:0/18:0/20:1); TG(16:0/17:0/21:1); TG(15:0/19:1/20:0); TG(14:0/18:1/22:0); TG(14:0/19:1/21:0); TG(15:0/18:1/21:0); TG(17:0/17:1/20:0); TG(15:1/19:0/20:0); TG(15:0/19:0/20:1); TG(16:0/17:1/21:0); TG(14:0/19:0/21:1); TG(16:0/16:1/22:0); TG(16:1/19:0/19:0); TG(16:1/18:0/20:0);…	[M+NH4]+	Istplg1 906.8500 (1.2 ppm); Istplg2 907.8525 (0.2 ppm)	NL_FA(18:1)+NH3 607.5663 (-0.3 ppm); NL_FA(19:1)+NH3 593.5508 (-0.2 ppm); NL_FA(19:0)+NH3 591.5351 (-0.2 ppm); NL_FA(16:0)+NH3 633.5819 (-0.4 ppm); NL_FA(17:0)+NH3 619.5648 (-2.8 ppm); NL_FA(18:0)+NH3 605.5522 (2.1 ppm); NL_FA(17:1)+NH3 621.5797 (-4.1 ppm); NL_FA(16:1)+NH3 635.5972 (-1.1 ppm); NL_FA(20:0)+NH3 577.5190 (-1.0 ppm); NL_FA(20:1)+NH3 579.5358 (1.0 ppm); NL_FA(14:0)+NH3 661.6130 (-0.7 …
								[M+Na]+	Istplg1 911.8051 (0.8 ppm); Istplg2 912.8063 (-1.7 ppm)
	423	1230.67	20.5112	TG	TG(54:2)	TG(54:2)_1	TG(17:0/18:1/19:1); TG(17:0/18:2/19:0); TG(16:0/18:1/20:1); TG(16:1/19:0/19:1); TG(17:1/18:1/19:0); TG(16:0/18:2/20:0); TG(16:0/19:1/19:1); TG(18:0/18:0/18:2); TG(17:0/17:1/20:1); TG(17:1/18:0/19:1); TG(16:1/18:1/20:0); TG(14:0/18:1/22:1); TG(16:0/16:1/22:1); TG(15:0/19:1/20:1); TG(16:0/19:0/19:2); TG(16:0/17:0/21:2); TG(16:1/17:0/21:1); TG(16:1/18:0/20:1); TG(14:0/19:1/21:1); TG(16:0/17:1/21:1);…	[M+NH4]+	Istplg1 904.8323 (-1.1 ppm); Istplg2 905.8358 (-1.0 ppm)	NL_FA(18:1)+NH3 605.5511 (0.4 ppm); NL_FA(18:2)+NH3 607.5651 (-2.3 ppm); NL_FA(19:1)+NH3 591.5350 (-0.4 ppm); NL_FA(17:0)+NH3 617.5508 (-0.2 ppm); NL_FA(16:0)+NH3 631.5657 (-1.4 ppm); NL_FA(19:0)+NH3 589.5184 (-2.0 ppm); NL_FA(20:1)+NH3 577.5186 (-1.8 ppm); NL_FA(16:1)+NH3 633.5787 (-5.5 ppm); NL_FA(17:1)+NH3 619.5637 (-4.5 ppm); NL_FA(22:1)+NH3 549.4888 (0.9 ppm); NL_FA(18:0)+NH3 603.5334 (-3.0 …
								[M+NH4+CH3CN]+	Istplg1 945.8594 (-0.5 ppm); Istplg2 946.8655 (2.4 ppm)
	424	1175.63	19.5939	TG	TG(54:3)	TG(54:3)_1	TG(18:0/18:1/18:2); TG(17:1/18:1/19:1); TG(16:1/18:1/20:1); TG(17:0/18:1/19:2); TG(17:2/18:1/19:0); TG(16:0/18:1/20:2); TG(16:2/18:1/20:0); TG(14:1/18:1/22:1); TG(15:1/18:1/21:1); TG(18:1/18:1/18:1); TG(17:0/18:2/19:1); TG(17:1/18:2/19:0); TG(16:0/18:2/20:1); TG(16:1/18:2/20:0); TG(14:0/18:2/22:1); TG(16:0/19:1/19:2); TG(16:2/19:0/19:1); TG(17:2/18:0/19:1); TG(16:1/19:1/19:1); TG(16:1/19:0/19:2);…	[M+NH4]+	Istplg1 902.8171 (-0.7 ppm); Istplg2 903.8195 (-1.8 ppm)	NL_FA(18:1)+NH3 603.5355 (0.5 ppm); NL_FA(18:2)+NH3 605.5474 (-5.8 ppm); NL_FA(19:1)+NH3 589.5198 (0.3 ppm); NL_FA(16:1)+NH3 631.5633 (-5.1 ppm); NL_FA(17:1)+NH3 617.5488 (-3.4 ppm); NL_FA(19:2)+NH3 591.5352 (-0.1 ppm); NL_FA(16:2)+NH3 633.5796 (-4.1 ppm); NL_FA(17:2)+NH3 619.5678 (2.1 ppm); NL_FA(20:1)+NH3 575.5020 (-3.3 ppm); NL_FA(16:0)+NH3 629.5512 (0.5 ppm); NL_FA(17:0)+NH3 615.5389 (6.0 ppm…
								[M+NH4+CH3CN]+	Istplg1 943.8431 (-1.1 ppm); Istplg2 944.8475 (-0.1 ppm)
	425	1125.83	18.7638	TG	TG(54:4)	TG(54:4)_1	TG(18:1/18:1/18:2); TG(18:0/18:1/18:3); TG(17:1/18:1/19:2); TG(17:2/18:1/19:1); TG(16:1/18:1/20:2); TG(16:0/18:1/20:3); TG(16:2/18:1/20:1); TG(14:0/18:1/22:3); TG(17:0/18:2/19:2); TG(17:1/18:2/19:1); TG(16:0/18:2/20:2); TG(16:1/18:2/20:1); TG(17:2/18:2/19:0); TG(16:2/18:2/20:0); TG(18:0/18:2/18:2); TG(17:0/18:3/19:1); TG(16:1/18:3/20:0); TG(16:0/18:3/20:1); TG(16:1/19:1/19:2); TG(17:2/18:0/19:2);…	[M+NH4]+	Istplg1 900.8014 (-0.7 ppm); Istplg2 901.8029 (-2.8 ppm)	NL_FA(18:1)+NH3 601.5183 (-2.1 ppm); NL_FA(18:2)+NH3 603.5342 (-1.8 ppm); NL_FA(18:3)+NH3 605.5408 (-16.7 ppm); NL_FA(19:2)+NH3 589.5172 (-4.0 ppm); NL_FA(17:1)+NH3 615.5327 (-4.2 ppm); NL_FA(19:1)+NH3 587.5028 (-1.9 ppm); NL_FA(17:2)+NH3 617.5515 (1.0 ppm); NL_FA(17:0)+NH3 613.5154 (-6.9 ppm); NL_FA(20:2)+NH3 575.5036 (-0.6 ppm); NL_FA(16:1)+NH3 629.5518 (1.5 ppm); NL_FA(20:3)+NH3 577.5196 (0.0 …
								[M+NH4+CH3CN]+	Istplg1 941.8260 (-2.7 ppm); Istplg2 942.8303 (-1.7 ppm)
	426	1075.65	17.9276	TG	TG(54:5)	TG(54:5)_1		[M+NH4]+	Istplg1 898.7840 (-2.6 ppm); Istplg2 899.7850 (-5.3 ppm)
								[M+NH4+CH3CN]+	Istplg1 939.8104 (-2.6 ppm); Istplg2 940.8140 (-2.4 ppm)
	427	1029.59	17.1598	TG	TG(54:6)	TG(54:6)_1		[M+NH4]+	Istplg1 896.7681 (-2.9 ppm); Istplg2 897.7720 (-2.4 ppm)
								[M+NH4+CH3CN]+	Istplg1 937.7926 (-5.0 ppm); Istplg2 938.8015 (1.0 ppm)
	428	1029.94	17.1656	TG	TG(54:7)	TG(54:7)_1		[M+NH4]+	Istplg1 894.7517 (-3.8 ppm); Istplg2 895.7565 (-2.1 ppm)
								[M+NH4+CH3CN]+	Istplg1 935.7855 (4.1 ppm); Istplg2 936.7881 (3.3 ppm)
	429	1354.61	22.5768	TG	TG(55:0)	TG(55:0)_2	TG(17:0/19:0/19:0); TG(18:0/18:0/19:0); TG(15:0/19:0/21:0); TG(16:0/19:0/20:0); TG(15:0/17:0/23:0); TG(17:0/18:0/20:0); TG(16:0/17:0/22:0); TG(17:0/17:0/21:0); TG(16:0/18:0/21:0); TG(16:0/16:0/23:0); TG(15:0/18:0/22:0); TG(15:0/20:0/20:0); TG(15:0/15:0/25:0)	[M+NH4]+	Istplg1 922.8804 (0.2 ppm); Istplg2 923.8822 (-1.6 ppm)	NL_FA(19:0)+NH3 607.5663 (-0.3 ppm); NL_FA(17:0)+NH3 635.5980 (0.3 ppm); NL_FA(21:0)+NH3 579.5372 (3.3 ppm); NL_FA(15:0)+NH3 663.6282 (-1.4 ppm); NL_FA(23:0)+NH3 551.5040 (0.1 ppm); NL_FA(18:0)+NH3 621.5826 (0.6 ppm); NL_FA(16:0)+NH3 649.6100 (-5.3 ppm); NL_FA(20:0)+NH3 593.5449 (-10.0 ppm); NL_FA(25:0)+NH3 523.4728 (0.4 ppm); NL_FA(22:0)+NH3 565.5148 (-8.5 ppm)
								[M+NH4+CH3CN]+	Istplg1 963.9117 (5.0 ppm); Istplg2 964.9184 (8.5 ppm)
	430	1305.64	21.7607	TG	TG(55:1)	TG(55:1)_3	TG(17:0/19:0/19:1); TG(18:0/18:0/19:1); TG(16:0/19:1/20:0); TG(15:0/19:1/21:0); TG(14:0/19:1/22:0); TG(18:0/18:1/19:0); TG(16:0/19:0/20:1); TG(17:0/17:1/21:0); TG(16:1/19:0/20:0); TG(17:1/19:0/19:0); TG(17:0/18:1/20:0); TG(15:0/19:0/21:1); TG(17:0/18:0/20:1); TG(16:0/17:0/22:1); TG(14:0/19:0/22:1); TG(16:1/17:0/22:0); TG(15:0/17:0/23:1); TG(14:0/17:0/24:1); TG(17:0/17:0/21:1); TG(16:0/18:1/21:0);…	[M+NH4]+	Istplg1 920.8648 (0.2 ppm); Istplg2 921.8669 (-1.2 ppm)	NL_FA(19:1)+NH3 607.5667 (0.3 ppm); NL_FA(19:0)+NH3 605.5505 (-0.7 ppm); NL_FA(17:0)+NH3 633.5815 (-1.1 ppm); NL_FA(17:1)+NH3 635.5955 (-3.7 ppm); NL_FA(18:1)+NH3 621.5816 (-0.9 ppm); NL_FA(16:0)+NH3 647.5978 (0.0 ppm); NL_FA(16:1)+NH3 649.6120 (-2.3 ppm); NL_FA(18:0)+NH3 619.5657 (-1.4 ppm); NL_FA(20:1)+NH3 593.5482 (-4.5 ppm); NL_FA(21:0)+NH3 577.5190 (-1.0 ppm); NL_FA(23:0)+NH3 549.4911 (5.1 p…
	431	1271.19	21.1864	TG	TG(55:2)	TG(55:2)_1	TG(17:1/19:0/19:1); TG(18:0/18:1/19:1); TG(16:0/19:1/20:1); TG(16:1/19:1/20:0); TG(15:1/19:1/21:0); TG(15:0/19:1/21:1); TG(17:0/19:1/19:1); TG(14:0/19:1/22:1); TG(17:1/18:1/20:0); TG(17:0/18:1/20:1); TG(17:1/18:0/20:1); TG(16:1/18:1/21:0); TG(17:0/17:1/21:1); TG(16:1/17:1/22:0); TG(16:0/18:1/21:1); TG(16:1/19:0/20:1); TG(18:1/18:1/19:0); TG(16:0/17:1/22:1); TG(15:1/17:1/23:0); TG(15:1/18:1/22:0);…	[M+NH4]+	Istplg1 918.8492 (0.3 ppm); Istplg2 919.8528 (0.5 ppm)	NL_FA(19:1)+NH3 605.5503 (-1.0 ppm); NL_FA(18:1)+NH3 619.5668 (0.4 ppm); NL_FA(17:1)+NH3 633.5805 (-2.7 ppm); NL_FA(18:2)+NH3 621.5823 (0.2 ppm); NL_FA(16:1)+NH3 647.5985 (1.0 ppm); NL_FA(20:1)+NH3 591.5339 (-2.2 ppm); NL_FA(17:0)+NH3 631.5653 (-1.9 ppm); NL_FA(19:2)+NH3 607.5579 (-14.3 ppm); NL_FA(19:0)+NH3 603.5339 (-2.2 ppm); NL_FA(16:2)+NH3 649.6154 (3.0 ppm); NL_FA(16:0)+NH3 645.5785 (-5.7 p…
	432	1317.84	21.964	TG	TG(56:1)	TG(56:1)_1	TG(17:0/19:0/20:1); TG(18:0/19:0/19:1); TG(17:0/18:1/21:0); TG(16:1/19:0/21:0); TG(18:1/19:0/19:0); TG(17:0/19:1/20:0); TG(17:1/19:0/20:0); TG(16:0/19:0/21:1); TG(16:1/17:0/23:0); TG(17:0/18:0/21:1); TG(14:1/19:0/23:0); TG(15:0/19:0/22:1); TG(17:0/17:1/22:0); TG(16:0/17:0/23:1); TG(14:0/19:0/23:1); TG(15:0/17:0/24:1); TG(18:0/18:0/20:1); TG(14:0/17:0/25:1); TG(16:0/19:1/21:0); TG(14:1/17:0/25:0);…	[M+NH4]+	Istplg1 934.8802 (-0.0 ppm); Istplg2 935.8829 (-0.8 ppm)	NL_FA(19:0)+NH3 619.5658 (-1.2 ppm); NL_FA(17:0)+NH3 647.5983 (0.7 ppm); NL_FA(20:1)+NH3 607.5671 (0.9 ppm); NL_FA(18:1)+NH3 635.5975 (-0.6 ppm); NL_FA(19:1)+NH3 621.5793 (-4.7 ppm); NL_FA(21:0)+NH3 591.5363 (1.8 ppm); NL_FA(18:0)+NH3 633.5804 (-2.8 ppm); NL_FA(16:1)+NH3 663.6288 (-0.5 ppm); NL_FA(17:1)+NH3 649.6074 (-9.4 ppm); NL_FA(23:0)+NH3 563.5048 (1.6 ppm); NL_FA(16:0)+NH3 661.6112 (-3.4 pp…
								[M+Na]+	Istplg1 939.8322 (-3.7 ppm); Istplg2 940.8322 (-7.3 ppm)
	433	1345.69	22.4281	TG	TG(56:1)	TG(56:1)_2	TG(17:0/19:0/20:1); TG(18:0/19:0/19:1); TG(16:0/19:0/21:1); TG(16:1/19:0/21:0); TG(18:1/19:0/19:0); TG(16:1/17:0/23:0); TG(17:0/18:1/21:0); TG(17:1/19:0/20:0); TG(16:0/17:0/23:1); TG(17:0/19:1/20:0); TG(16:0/19:1/21:0); TG(16:0/18:1/22:0); TG(15:0/19:0/22:1); TG(14:1/19:0/23:0); TG(16:0/17:1/23:0); TG(17:0/18:0/21:1); TG(14:0/19:0/23:1); TG(16:0/16:1/24:0); TG(17:0/17:1/22:0); TG(16:0/20:0/20:1);…	[M+NH4]+	Istplg1 934.8802 (-0.1 ppm); Istplg2 935.8834 (-0.3 ppm)	NL_FA(19:0)+NH3 619.5656 (-1.5 ppm); NL_FA(17:0)+NH3 647.5954 (-3.8 ppm); NL_FA(18:1)+NH3 635.5952 (-4.1 ppm); NL_FA(16:0)+NH3 661.6112 (-3.4 ppm); NL_FA(19:1)+NH3 621.5797 (-4.1 ppm); NL_FA(16:1)+NH3 663.6270 (-3.3 ppm); NL_FA(20:1)+NH3 607.5657 (-1.3 ppm); NL_FA(18:0)+NH3 633.5831 (1.5 ppm); NL_FA(17:1)+NH3 649.6101 (-5.2 ppm); NL_FA(23:0)+NH3 563.5020 (-3.5 ppm); NL_FA(15:0)+NH3 675.6310 (2.7 …
	434	1280.82	21.3469	TG	TG(56:2)	TG(56:2)_1	TG(16:0/18:1/22:1); TG(18:1/19:0/19:1); TG(16:0/20:1/20:1); TG(18:0/18:1/20:1); TG(16:0/16:1/24:1); TG(16:0/19:1/21:1); TG(17:0/19:1/20:1); TG(14:0/20:1/22:1); TG(16:1/18:0/22:1); TG(16:1/18:1/22:0); TG(16:0/18:2/22:0); TG(14:0/18:1/24:1); TG(17:0/17:1/22:1); TG(17:1/19:0/20:1); TG(17:0/18:1/21:1); TG(17:1/18:1/21:0); TG(16:1/19:1/21:0); TG(16:0/19:0/21:2); TG(16:0/18:0/22:2); TG(16:0/17:1/23:1);…	[M+NH4]+	Istplg1 932.8650 (0.4 ppm); Istplg2 933.8674 (-0.7 ppm)	NL_FA(18:1)+NH3 633.5823 (0.1 ppm); NL_FA(16:0)+NH3 659.5958 (-3.0 ppm); NL_FA(22:1)+NH3 577.5204 (1.5 ppm); NL_FA(19:1)+NH3 619.5657 (-1.3 ppm); NL_FA(20:1)+NH3 605.5505 (-0.6 ppm); NL_FA(18:2)+NH3 635.5973 (-0.9 ppm); NL_FA(16:1)+NH3 661.6105 (-4.5 ppm); NL_FA(19:0)+NH3 617.5521 (1.9 ppm); NL_FA(24:1)+NH3 549.4906 (4.2 ppm); NL_FA(17:1)+NH3 647.5961 (-2.6 ppm); NL_FA(17:0)+NH3 645.5826 (0.6 ppm…
	435	1109.91	18.4984	TG	TG(56:6)	TG(56:6)_1	TG(17:0/17:0/22:6); TG(17:0/19:1/20:5); TG(17:1/19:0/20:5); TG(18:0/18:1/20:5); TG(16:1/20:0/20:5); TG(18:0/18:0/20:6); TG(15:1/19:0/22:5); TG(16:1/18:0/22:5); TG(18:1/18:1/20:4); TG(14:1/20:0/22:5)	[M+NH4]+	Istplg1 924.7992 (-3.1 ppm); Istplg2 925.8014 (-4.3 ppm)	NL_FA(22:6)+NH3 579.5353 (0.2 ppm); NL_FA(17:0)+NH3 637.5129 (-10.4 ppm); NL_FA(20:5)+NH3 605.5499 (-1.7 ppm); NL_FA(17:1)+NH3 639.5281 (-11.1 ppm); NL_FA(19:1)+NH3 611.5126 (14.2 ppm); NL_FA(18:1)+NH3 625.5188 (-1.3 ppm); NL_FA(19:0)+NH3 609.4830 (-8.6 ppm); NL_FA(20:6)+NH3 607.5552 (-18.7 ppm); NL_FA(18:0)+NH3 623.5044 (0.7 ppm); NL_FA(16:1)+NH3 653.5571 (9.5 ppm); NL_FA(14:1)+NH3 681.5743 (-11…
								[M+NH4+CH3CN]+	Istplg1 965.8290 (0.4 ppm); Istplg2 966.8272 (-4.9 ppm)
	436	1358.81	22.6468	TG	TG(57:1)	TG(57:1)_2	TG(19:0/19:0/19:1); TG(17:0/19:1/21:0); TG(17:0/19:0/21:1); TG(17:0/17:1/23:0); TG(15:0/19:1/23:0); TG(16:0/19:1/22:0); TG(17:1/19:0/21:0); TG(16:0/19:0/22:1); TG(16:0/17:0/24:1); TG(16:0/18:1/23:0); TG(18:1/19:0/20:0); TG(18:0/19:1/20:0); TG(16:1/19:0/22:0); TG(15:0/19:0/23:1); TG(18:0/19:0/20:1); TG(17:0/18:1/22:0); TG(16:0/16:1/25:0); TG(16:1/17:0/24:0); TG(15:0/17:0/25:1); TG(16:1/18:0/23:0);…	[M+NH4]+	Istplg1 948.8971 (1.2 ppm); Istplg2 949.8990 (-0.3 ppm)	NL_FA(19:1)+NH3 635.5972 (-1.0 ppm); NL_FA(19:0)+NH3 633.5817 (-0.7 ppm); NL_FA(17:0)+NH3 661.6136 (0.2 ppm); NL_FA(16:0)+NH3 675.6283 (-1.2 ppm); NL_FA(23:0)+NH3 577.5204 (1.4 ppm); NL_FA(17:1)+NH3 663.6268 (-3.5 ppm); NL_FA(18:1)+NH3 649.6120 (-2.3 ppm); NL_FA(16:1)+NH3 677.6422 (-3.9 ppm); NL_FA(21:0)+NH3 605.5515 (1.0 ppm); NL_FA(18:0)+NH3 647.5994 (2.5 ppm); NL_FA(25:0)+NH3 549.4874 (-1.6 pp…
	437	1314.57	21.9095	TG	TG(57:2)	TG(57:2)_1	TG(16:0/17:0/24:2); TG(17:0/19:1/21:1); TG(16:0/19:1/22:1); TG(16:0/16:0/25:2); TG(15:0/17:0/25:2); TG(16:1/19:1/22:0); TG(17:1/19:1/21:0); TG(18:1/19:1/20:0); TG(16:0/16:1/25:1); TG(18:0/19:1/20:1); TG(16:0/18:1/23:1); TG(16:1/17:0/24:1); TG(15:0/18:0/24:2); TG(17:0/17:1/23:1); TG(16:0/17:1/24:1); TG(17:0/18:1/22:1); TG(15:0/19:1/23:1); TG(16:1/18:1/23:0); TG(14:0/19:0/24:2); TG(15:1/19:1/23:0);…	[M+NH4]+	Istplg1 946.8804 (0.1 ppm); Istplg2 947.8833 (-0.4 ppm)	NL_FA(19:1)+NH3 633.5803 (-3.0 ppm); NL_FA(24:2)+NH3 565.5215 (3.5 ppm); NL_FA(25:2)+NH3 551.5045 (1.1 ppm); NL_FA(16:0)+NH3 673.6102 (-4.9 ppm); NL_FA(16:1)+NH3 675.6301 (1.4 ppm); NL_FA(17:0)+NH3 659.5966 (-1.9 ppm); NL_FA(18:1)+NH3 647.5974 (-0.7 ppm); NL_FA(17:1)+NH3 661.6108 (-4.1 ppm); NL_FA(19:0)+NH3 631.5656 (-1.6 ppm); NL_FA(20:1)+NH3 619.5696 (5.0 ppm); NL_FA(26:2)+NH3 537.4885 (0.3 ppm…
	438	1298.56	21.6427	TG	TG(57:3)	TG(57:3)_1	TG(18:1/19:1/20:1); TG(17:1/19:1/21:1); TG(16:1/19:1/22:1); TG(16:2/19:1/22:0); TG(18:2/19:1/20:0); TG(16:2/18:1/23:0); TG(16:1/18:2/23:0); TG(16:1/17:1/24:1); TG(16:2/17:1/24:0); TG(17:1/18:1/22:1); TG(19:0/19:1/19:2); TG(16:1/16:2/25:0); TG(17:1/18:2/22:0); TG(16:0/17:1/24:2); TG(16:0/19:1/22:2); TG(16:1/18:1/23:1); TG(18:1/18:2/21:0); TG(16:2/17:0/24:1); TG(16:1/17:0/24:2); TG(17:2/19:1/21:0);…	[M+NH4]+	Istplg1 944.8685 (4.1 ppm); Istplg2 945.8690 (1.1 ppm)	NL_FA(19:1)+NH3 631.5681 (2.5 ppm); NL_FA(16:2)+NH3 675.6251 (-6.0 ppm); NL_FA(18:2)+NH3 647.5950 (-4.3 ppm); NL_FA(17:1)+NH3 659.6008 (4.5 ppm); NL_FA(18:1)+NH3 645.5814 (-1.2 ppm); NL_FA(16:1)+NH3 673.6130 (-0.7 ppm); NL_FA(19:2)+NH3 633.5812 (-1.5 ppm); NL_FA(24:2)+NH3 563.5032 (-1.4 ppm); NL_FA(17:2)+NH3 661.6144 (1.4 ppm); NL_FA(17:0)+NH3 657.5799 (-3.5 ppm); NL_FA(20:1)+NH3 617.5538 (4.8 pp…
	439	1432	23.8667	TG	TG(58:0)	TG(58:0)_2	TG(16:0/17:0/25:0); TG(16:0/19:0/23:0); TG(17:0/18:0/23:0); TG(16:0/21:0/21:0); TG(17:0/19:0/22:0); TG(16:0/18:0/24:0); TG(14:0/19:0/25:0); TG(16:0/20:0/22:0); TG(17:0/20:0/21:0); TG(15:0/18:0/25:0); TG(15:0/17:0/26:0); TG(18:0/19:0/21:0); TG(14:0/21:0/23:0); TG(15:0/20:0/23:0); TG(16:0/16:0/26:0); TG(17:0/17:0/24:0); TG(15:0/19:0/24:0); TG(18:0/20:0/20:0); TG(19:0/19:0/20:0); TG(14:0/18:0/26:0);…	[M+NH4]+	Istplg1 964.9272 (-0.0 ppm); Istplg2 965.9295 (-1.2 ppm)	NL_FA(16:0)+NH3 691.6593 (-1.6 ppm); NL_FA(17:0)+NH3 677.6420 (-4.1 ppm); NL_FA(23:0)+NH3 593.5504 (-0.9 ppm); NL_FA(25:0)+NH3 565.5184 (-2.0 ppm); NL_FA(19:0)+NH3 649.6107 (-4.4 ppm); NL_FA(18:0)+NH3 663.6275 (-2.5 ppm); NL_FA(22:0)+NH3 607.5704 (6.3 ppm); NL_FA(21:0)+NH3 621.5793 (-4.7 ppm); NL_FA(24:0)+NH3 579.5345 (-1.2 ppm); NL_FA(20:0)+NH3 635.5923 (-8.6 ppm); NL_FA(15:0)+NH3 705.6741 (-2.8…
	440	1387.9	23.1316	TG	TG(58:1)	TG(58:1)_2	TG(16:0/17:0/25:1); TG(17:0/18:1/23:0); TG(16:1/17:0/25:0); TG(16:0/19:1/23:0); TG(17:0/18:0/23:1); TG(17:0/19:0/22:1); TG(16:1/19:0/23:0); TG(17:0/19:1/22:0); TG(16:0/18:0/24:1); TG(16:0/17:1/25:0); TG(16:0/18:1/24:0); TG(16:0/16:1/26:0); TG(17:0/17:1/24:0); TG(16:0/19:0/23:1); TG(15:0/17:0/26:1); TG(17:1/18:0/23:0); TG(17:0/20:1/21:0); TG(17:0/17:0/24:1); TG(15:0/18:1/25:0); TG(17:0/20:0/21:1);…	[M+NH4]+	Istplg1 962.9131 (1.6 ppm); Istplg2 963.9139 (-1.1 ppm)	NL_FA(17:0)+NH3 675.6277 (-2.1 ppm); NL_FA(16:0)+NH3 689.6451 (0.5 ppm); NL_FA(16:1)+NH3 691.6596 (-1.2 ppm); NL_FA(18:1)+NH3 663.6268 (-3.5 ppm); NL_FA(23:0)+NH3 591.5372 (3.3 ppm); NL_FA(25:1)+NH3 565.5223 (4.8 ppm); NL_FA(18:0)+NH3 661.6142 (1.1 ppm); NL_FA(19:1)+NH3 649.6113 (-3.4 ppm); NL_FA(25:0)+NH3 563.5023 (-3.0 ppm); NL_FA(19:0)+NH3 647.5974 (-0.7 ppm); NL_FA(17:1)+NH3 677.6398 (-7.4 pp…
	441	1338.95	22.3159	TG	TG(58:2)	TG(58:2)_1	TG(16:0/17:0/25:2); TG(17:1/18:1/23:0); TG(16:2/17:0/25:0); TG(16:0/18:1/24:1); TG(17:0/18:1/23:1); TG(17:0/18:2/23:0); TG(17:0/17:1/24:1); TG(16:2/19:0/23:0); TG(16:1/17:0/25:1); TG(16:1/19:1/23:0); TG(16:1/18:1/24:0); TG(17:0/19:1/22:1); TG(16:0/16:1/26:1); TG(17:0/19:0/22:2); TG(16:0/16:2/26:0); TG(16:1/17:1/25:0); TG(16:0/17:1/25:1); TG(18:1/19:0/21:1); TG(17:0/17:0/24:2); TG(17:1/19:0/22:1);…	[M+NH4]+	Istplg1 960.8943 (-1.7 ppm); Istplg2 961.8987 (-0.6 ppm)	NL_FA(17:0)+NH3 673.6119 (-2.4 ppm); NL_FA(16:2)+NH3 691.6575 (-4.2 ppm); NL_FA(18:1)+NH3 661.6126 (-1.3 ppm); NL_FA(16:1)+NH3 689.6423 (-3.6 ppm); NL_FA(16:0)+NH3 687.6293 (0.2 ppm); NL_FA(25:2)+NH3 565.5212 (2.8 ppm); NL_FA(17:1)+NH3 675.6282 (-1.3 ppm); NL_FA(24:2)+NH3 579.5337 (-2.7 ppm); NL_FA(18:2)+NH3 663.6247 (-6.7 ppm); NL_FA(19:0)+NH3 645.5809 (-2.0 ppm); NL_FA(23:0)+NH3 589.5193 (-0.5 …
	442	1275.64	21.2607	TG	TG(58:3)	TG(58:3)_1	TG(16:1/18:1/24:1); TG(18:1/20:1/20:1); TG(17:0/18:1/23:2); TG(18:1/18:1/22:1); TG(16:1/20:1/22:1); TG(16:0/18:1/24:2); TG(17:1/18:1/23:1); TG(17:2/18:1/23:0); TG(15:0/18:1/25:2); TG(16:1/17:0/25:2); TG(18:1/19:1/21:1); TG(18:0/18:1/22:2); TG(17:0/19:2/22:1); TG(18:1/20:0/20:2); TG(15:1/18:1/25:1); TG(18:1/19:2/21:0); TG(18:1/19:0/21:2); TG(14:0/18:1/26:2); TG(17:1/19:1/22:1); TG(14:1/18:1/26:1);…	[M+NH4]+	Istplg1 958.8793 (-1.0 ppm); Istplg2 959.8818 (-1.9 ppm)	NL_FA(18:1)+NH3 659.5981 (0.4 ppm); NL_FA(16:1)+NH3 687.6274 (-2.5 ppm); NL_FA(22:1)+NH3 603.5363 (1.7 ppm); NL_FA(17:0)+NH3 671.5968 (-1.5 ppm); NL_FA(18:2)+NH3 661.6099 (-5.4 ppm); NL_FA(20:1)+NH3 631.5645 (-3.2 ppm); NL_FA(26:3)+NH3 551.5054 (2.6 ppm); NL_FA(17:1)+NH3 673.6094 (-6.1 ppm); NL_FA(24:3)+NH3 579.5334 (-3.1 ppm); NL_FA(24:1)+NH3 575.5040 (0.1 ppm); NL_FA(16:2)+NH3 689.6405 (-6.2 pp…
	443	1160.49	19.3416	TG	TG(58:6)	TG(58:6)_1	TG(18:0/18:0/22:6); TG(17:0/19:0/22:6); TG(19:0/19:1/20:5); TG(17:1/19:0/22:5); TG(17:0/19:1/22:5); TG(18:0/20:1/20:5); TG(18:1/20:0/20:5); TG(19:0/19:0/20:6); TG(17:1/19:1/22:4); TG(18:0/18:1/22:5); TG(14:0/22:1/22:5); TG(19:1/19:1/20:4); TG(18:0/20:0/20:6); TG(18:1/20:1/20:4); TG(18:0/18:2/22:4); TG(16:1/20:4/22:1); TG(16:1/20:0/22:5); TG(16:1/20:1/22:4); TG(18:1/18:1/22:4); TG(16:2/20:0/22:4)	[M+NH4]+	Istplg1 952.8314 (-2.1 ppm); Istplg2 953.8361 (-0.6 ppm)	NL_FA(22:6)+NH3 607.5670 (0.8 ppm); NL_FA(19:0)+NH3 637.5153 (-6.7 ppm); NL_FA(20:5)+NH3 633.5807 (-2.4 ppm); NL_FA(17:0)+NH3 665.5473 (-5.4 ppm); NL_FA(19:1)+NH3 639.5372 (3.0 ppm); NL_FA(17:1)+NH3 667.5653 (-1.8 ppm); NL_FA(18:0)+NH3 651.5350 (-0.4 ppm); NL_FA(22:1)+NH3 597.4871 (-2.1 ppm); NL_FA(22:5)+NH3 605.5447 (-10.2 ppm); NL_FA(18:1)+NH3 653.5500 (-1.4 ppm); NL_FA(14:0)+NH3 707.5913 (-9.2…
								[M+NH4+CH3CN]+	Istplg1 993.8592 (-0.7 ppm); Istplg2 994.8625 (-0.7 ppm)
	444	1411.15	23.5192	TG	TG(59:1)	TG(59:1)_2	TG(17:0/19:1/23:0); TG(17:0/17:1/25:0); TG(17:0/19:0/23:1); TG(16:0/17:0/26:1); TG(17:0/18:0/24:1); TG(17:0/18:1/24:0); TG(17:0/17:0/25:1); TG(17:1/19:0/23:0); TG(17:0/21:0/21:1); TG(15:0/17:0/27:1); TG(17:0/20:0/22:1); TG(17:0/20:1/22:0); TG(14:0/17:0/28:1); TG(19:0/19:1/21:0); TG(15:0/19:1/25:0); TG(16:0/19:1/24:0); TG(16:0/18:0/25:1); TG(16:0/18:1/25:0); TG(19:1/20:0/20:0); TG(16:0/19:0/24:1);…	[M+NH4]+	Istplg1 976.9264 (-0.8 ppm); Istplg2 977.9290 (-1.6 ppm)	NL_FA(17:0)+NH3 689.6436 (-1.7 ppm); NL_FA(19:1)+NH3 663.6284 (-1.1 ppm); NL_FA(17:1)+NH3 691.6572 (-4.7 ppm); NL_FA(23:0)+NH3 605.5505 (-0.6 ppm); NL_FA(16:0)+NH3 703.6575 (-4.2 ppm); NL_FA(19:0)+NH3 661.6118 (-2.6 ppm); NL_FA(25:0)+NH3 577.5188 (-1.4 ppm); NL_FA(25:1)+NH3 579.5333 (-3.4 ppm); NL_FA(18:0)+NH3 675.6270 (-3.2 ppm); NL_FA(23:1)+NH3 607.5623 (-7.0 ppm); NL_FA(18:1)+NH3 677.6432 (-2.…
								[M+Na]+	Istplg1 981.8856 (3.0 ppm); Istplg2 982.8892 (3.2 ppm)
	445	1354.47	22.5744	TG	TG(59:2)	TG(59:2)_1	TG(17:0/17:0/25:2); TG(17:0/17:1/25:1); TG(17:0/21:1/21:1); TG(16:0/17:0/26:2); TG(15:0/17:0/27:2); TG(17:0/19:1/23:1); TG(17:0/18:1/24:1); TG(16:1/17:0/26:1); TG(16:0/18:0/25:2); TG(17:0/17:2/25:0); TG(15:0/19:0/25:2); TG(17:0/19:2/23:0); TG(17:0/18:0/24:2); TG(17:0/19:0/23:2); TG(17:0/20:1/22:1); TG(17:0/18:2/24:0); TG(17:0/20:2/22:0); TG(17:0/20:0/22:2); TG(14:0/17:0/28:2); TG(14:0/20:0/25:2);…	[M+NH4]+	Istplg1 974.9119 (0.4 ppm); Istplg2 975.9142 (-0.7 ppm)	NL_FA(17:0)+NH3 687.6308 (2.4 ppm); NL_FA(25:2)+NH3 579.5361 (1.5 ppm); NL_FA(17:1)+NH3 689.6431 (-2.4 ppm); NL_FA(19:1)+NH3 661.6107 (-4.3 ppm); NL_FA(16:1)+NH3 703.6608 (0.5 ppm); NL_FA(27:2)+NH3 551.5051 (2.2 ppm); NL_FA(18:1)+NH3 675.6295 (0.6 ppm); NL_FA(16:0)+NH3 701.6459 (1.6 ppm); NL_FA(26:2)+NH3 565.5197 (0.1 ppm); NL_FA(25:1)+NH3 577.5194 (-0.3 ppm); NL_FA(17:2)+NH3 691.6599 (-0.8 ppm);…
	446	1337.6	22.2934	TG	TG(59:3)	TG(59:3)_1	TG(17:0/17:1/25:2); TG(16:1/17:1/26:1); TG(16:0/17:1/26:2); TG(17:1/21:1/21:1); TG(17:1/18:0/24:2); TG(17:1/18:1/24:1); TG(16:1/18:0/25:2); TG(17:1/17:2/25:0); TG(17:1/19:1/23:1); TG(16:2/17:1/26:0); TG(16:0/18:1/25:2); TG(16:1/17:0/26:2); TG(15:1/17:1/27:1); TG(17:1/19:2/23:0); TG(17:1/20:2/22:0); TG(15:0/17:1/27:2); TG(15:0/19:1/25:2); TG(16:1/18:1/25:1); TG(17:0/18:1/24:2); TG(17:1/21:0/21:2);…	[M+NH4]+	Istplg1 972.8982 (2.3 ppm); Istplg2 973.8989 (-0.5 ppm)	NL_FA(17:1)+NH3 687.6268 (-3.4 ppm); NL_FA(25:2)+NH3 577.5189 (-1.3 ppm); NL_FA(16:1)+NH3 701.6409 (-5.5 ppm); NL_FA(24:2)+NH3 591.5343 (-1.6 ppm); NL_FA(26:2)+NH3 563.5045 (0.9 ppm); NL_FA(18:1)+NH3 673.6135 (0.1 ppm); NL_FA(17:2)+NH3 689.6440 (-1.2 ppm); NL_FA(16:2)+NH3 703.6575 (-4.1 ppm); NL_FA(18:2)+NH3 675.6204 (-12.9 ppm); NL_FA(19:1)+NH3 659.5976 (-0.4 ppm); NL_FA(17:0)+NH3 685.6140 (0.7 …
	447	1378.44	22.974	TG	TG(60:0)	TG(60:0)_1	TG(20:0/20:0/20:0); TG(17:0/19:0/24:0); TG(17:0/17:0/26:0); TG(16:0/22:0/22:0)	[M+NH4]+	Istplg1 992.9580 (-0.5 ppm); Istplg2 993.9609 (-1.0 ppm)	NL_FA(20:0)+NH3 663.6298 (1.0 ppm); NL_FA(24:0)+NH3 607.5627 (-6.2 ppm); NL_FA(19:0)+NH3 677.6359 (-13.1 ppm); NL_FA(17:0)+NH3 705.6781 (2.9 ppm); NL_FA(26:0)+NH3 579.5242 (-19.1 ppm); NL_FA(16:0)+NH3 719.7031 (15.7 ppm); NL_FA(22:0)+NH3 635.5978 (0.0 ppm)
								[M+Na]+	Istplg1 997.9117 (-2.2 ppm); Istplg2 998.9174 (0.0 ppm)
								[M+NH4+CH3CN]+	Istplg1 1033.9872 (2.0 ppm); Istplg2 1034.9921 (3.5 ppm)
	448	1418.89	23.6482	TG	TG(60:1)	TG(60:1)_2	TG(17:0/18:1/25:0); TG(17:0/19:0/24:1); TG(17:0/18:0/25:1); TG(17:0/20:1/23:0); TG(17:0/19:1/24:0); TG(17:0/17:1/26:0); TG(16:0/17:0/27:1); TG(16:1/19:0/25:0); TG(16:0/19:1/25:0); TG(17:1/18:0/25:0); TG(16:1/17:0/27:0); TG(18:1/19:0/23:0); TG(17:0/20:0/23:1); TG(17:0/21:0/22:1); TG(17:0/21:1/22:0); TG(15:0/17:0/28:1); TG(14:0/17:0/29:1); TG(17:0/17:0/26:1); TG(15:0/20:1/25:0); TG(18:1/21:0/21:0);…	[M+NH4]+	Istplg1 990.9421 (-0.7 ppm); Istplg2 991.9453 (-1.0 ppm)	NL_FA(17:0)+NH3 703.6579 (-3.6 ppm); NL_FA(25:0)+NH3 591.5349 (-0.5 ppm); NL_FA(18:1)+NH3 691.6573 (-4.6 ppm); NL_FA(19:0)+NH3 675.6275 (-2.4 ppm); NL_FA(25:1)+NH3 593.5476 (-5.5 ppm); NL_FA(19:1)+NH3 677.6416 (-4.7 ppm); NL_FA(17:1)+NH3 705.6689 (-10.2 ppm); NL_FA(23:0)+NH3 619.5667 (0.3 ppm); NL_FA(16:0)+NH3 717.6744 (-2.3 ppm); NL_FA(18:0)+NH3 689.6407 (-5.9 ppm); NL_FA(24:1)+NH3 607.5641 (-4.…
								[M+Na]+	Istplg1 995.8967 (-1.6 ppm); Istplg2 996.9058 (4.1 ppm)
	449	1361.93	22.6989	TG	TG(60:2)	TG(60:2)_1	TG(17:0/19:0/24:2); TG(17:0/18:1/25:1); TG(17:0/17:0/26:2); TG(17:0/17:1/26:1); TG(17:0/18:0/25:2); TG(17:0/19:1/24:1); TG(16:0/17:0/27:2); TG(17:0/20:1/23:1); TG(15:0/17:0/28:2); TG(16:1/17:0/27:1); TG(17:0/20:0/23:2); TG(17:0/18:2/25:0); TG(17:0/20:2/23:0); TG(15:1/17:0/28:1); TG(17:0/17:2/26:0); TG(17:0/19:2/24:0); TG(15:0/19:0/26:2); TG(16:0/18:0/26:2); TG(16:0/20:0/24:2); TG(18:0/18:0/24:2);…	[M+NH4]+	Istplg1 988.9276 (0.3 ppm); Istplg2 989.9303 (-0.3 ppm)	NL_FA(17:0)+NH3 701.6426 (-3.1 ppm); NL_FA(26:2)+NH3 579.5359 (1.2 ppm); NL_FA(24:2)+NH3 607.5659 (-1.1 ppm); NL_FA(19:0)+NH3 673.6124 (-1.7 ppm); NL_FA(17:1)+NH3 703.6530 (-10.6 ppm); NL_FA(25:1)+NH3 591.5344 (-1.5 ppm); NL_FA(25:2)+NH3 593.5476 (-5.5 ppm); NL_FA(20:1)+NH3 661.6094 (-6.1 ppm); NL_FA(18:1)+NH3 689.6443 (-0.7 ppm); NL_FA(16:0)+NH3 715.6540 (-9.0 ppm); NL_FA(19:1)+NH3 675.6232 (-8.…
	450	1391.04	23.184	TG	TG(60:2)	TG(60:2)_3	TG(17:0/17:0/26:2); TG(17:0/18:0/25:2); TG(17:0/19:0/24:2); TG(16:0/17:0/27:2); TG(16:0/18:0/26:2); TG(16:0/19:0/25:2); TG(17:0/18:1/25:1); TG(15:0/19:0/26:2); TG(17:0/17:1/26:1); TG(17:0/18:2/25:0); TG(17:0/19:1/24:1); TG(16:1/17:0/27:1); TG(16:0/20:0/24:2); TG(18:0/18:0/24:2); TG(17:0/20:1/23:1); TG(16:2/17:0/27:0); TG(15:0/17:0/28:2); TG(17:1/18:1/25:0); TG(16:0/18:1/26:1); TG(15:0/20:0/25:2);…	[M+NH4]+	Istplg1 988.9285 (1.3 ppm); Istplg2 989.9316 (1.0 ppm)	NL_FA(26:2)+NH3 579.5374 (3.8 ppm); NL_FA(17:0)+NH3 701.6459 (1.5 ppm); NL_FA(25:2)+NH3 593.5508 (-0.2 ppm); NL_FA(24:2)+NH3 607.5663 (-0.4 ppm); NL_FA(18:1)+NH3 689.6448 (0.1 ppm); NL_FA(27:2)+NH3 565.5212 (2.8 ppm); NL_FA(16:0)+NH3 715.6592 (-1.7 ppm); NL_FA(17:1)+NH3 703.6591 (-2.0 ppm); NL_FA(19:0)+NH3 673.6145 (1.5 ppm); NL_FA(16:1)+NH3 717.6740 (-2.9 ppm); NL_FA(19:1)+NH3 675.6306 (2.2 ppm)…
	451	1327.03	22.1172	TG	TG(60:3)	TG(60:3)_1	TG(17:0/17:0/26:3); TG(17:0/18:1/25:2); TG(17:0/17:1/26:2); TG(17:0/19:0/24:3); TG(16:1/17:0/27:2); TG(17:0/19:1/24:2); TG(18:1/20:1/22:1); TG(17:0/21:2/22:1); TG(15:0/19:0/26:3); TG(17:0/19:2/24:1); TG(16:0/18:0/26:3); TG(16:0/17:0/27:3); TG(17:0/18:2/25:1); TG(15:0/17:0/28:3); TG(17:1/18:1/25:1); TG(17:0/17:2/26:1); TG(17:0/18:0/25:3); TG(16:1/18:1/26:1); TG(17:0/20:2/23:1); TG(16:0/18:1/26:2);…	[M+NH4]+	Istplg1 986.9114 (-0.2 ppm); Istplg2 987.9138 (-1.2 ppm)	NL_FA(26:3)+NH3 579.5352 (-0.0 ppm); NL_FA(17:0)+NH3 699.6297 (0.8 ppm); NL_FA(18:1)+NH3 687.6265 (-3.8 ppm); NL_FA(25:2)+NH3 591.5355 (0.4 ppm); NL_FA(17:1)+NH3 701.6420 (-3.9 ppm); NL_FA(22:1)+NH3 631.5671 (1.0 ppm); NL_FA(24:3)+NH3 607.5648 (-2.9 ppm); NL_FA(16:1)+NH3 715.6583 (-3.0 ppm); NL_FA(20:1)+NH3 659.5970 (-1.2 ppm); NL_FA(24:1)+NH3 603.5355 (0.5 ppm); NL_FA(18:2)+NH3 689.6396 (-7.5 pp…
								[M+NH4+CH3CN]+	Istplg1 1027.9391 (0.9 ppm); Istplg2 1028.9440 (2.4 ppm)
	452	1348.39	22.4731	TG	TG(60:3)	TG(60:3)_2	TG(17:1/19:0/24:2); TG(17:0/19:1/24:2); TG(17:0/17:1/26:2); TG(17:0/18:1/25:2); TG(18:0/18:1/24:2); TG(17:1/18:0/25:2); TG(16:0/20:1/24:2); TG(17:1/18:1/25:1); TG(16:1/20:0/24:2); TG(16:0/17:1/27:2); TG(16:0/19:1/25:2); TG(16:0/18:1/26:2); TG(16:1/19:0/25:2); TG(16:1/17:0/27:2); TG(16:1/17:1/27:1); TG(17:1/19:1/24:1); TG(16:1/18:0/26:2); TG(14:0/22:1/24:2); TG(17:1/18:2/25:0); TG(16:1/18:1/26:1);…	[M+NH4]+	Istplg1 986.9118 (0.2 ppm); Istplg2 987.9146 (-0.4 ppm)	NL_FA(24:2)+NH3 605.5501 (-1.3 ppm); NL_FA(17:1)+NH3 701.6414 (-4.9 ppm); NL_FA(25:2)+NH3 591.5352 (-0.0 ppm); NL_FA(18:1)+NH3 687.6287 (-0.7 ppm); NL_FA(26:2)+NH3 577.5191 (-0.8 ppm); NL_FA(16:1)+NH3 715.6564 (-5.6 ppm); NL_FA(18:2)+NH3 689.6447 (-0.1 ppm); NL_FA(19:1)+NH3 673.6112 (-3.4 ppm); NL_FA(27:2)+NH3 563.5015 (-4.4 ppm); NL_FA(17:0)+NH3 699.6274 (-2.5 ppm); NL_FA(20:1)+NH3 659.5944 (-5.…
	453	1210.3	20.1717	TG	TG(60:6)	TG(60:6)_1		[M+NH4]+	Istplg1 980.8618 (-2.9 ppm); Istplg2 981.8660 (-2.0 ppm)
								[M+NH4+CH3CN]+	Istplg1 1021.8920 (0.8 ppm); Istplg2 1022.8961 (1.5 ppm)
	454	985.394	16.4232	TG	TG(60:12)	TG(60:12)_1		[M+NH4]+	Istplg1 968.7739 (3.3 ppm); Istplg2 969.7780 (4.0 ppm)
								[M+NH4+CH3CN]+	Istplg1 1009.8002 (2.9 ppm); Istplg2 1010.8010 (0.4 ppm)
	455	1429.25	23.8209	TG	TG(61:1)	TG(61:1)_1	TG(17:0/19:0/25:1); TG(18:0/18:0/25:1); TG(17:0/19:1/25:0); TG(17:0/18:0/26:1); TG(17:0/20:0/24:1); TG(17:0/18:1/26:0); TG(16:0/20:0/25:1); TG(17:0/17:1/27:0); TG(16:0/17:0/28:1); TG(17:0/20:1/24:0); TG(17:0/21:0/23:1); TG(17:0/21:1/23:0); TG(16:1/17:0/28:0); TG(17:0/22:0/22:1); TG(16:0/19:0/26:1); TG(17:1/19:0/25:0); TG(18:0/19:0/24:1); TG(15:0/21:0/25:1); TG(19:0/19:1/23:0); TG(14:0/22:0/25:1);…	[M+NH4]+	Istplg1 1004.9556 (-2.9 ppm); Istplg2 1005.9575 (-4.4 ppm)	NL_FA(17:0)+NH3 717.6746 (-2.0 ppm); NL_FA(25:1)+NH3 607.5644 (-3.5 ppm); NL_FA(19:0)+NH3 689.6434 (-2.0 ppm); NL_FA(19:1)+NH3 691.6506 (-14.2 ppm); NL_FA(26:1)+NH3 593.5488 (-3.6 ppm); NL_FA(20:0)+NH3 675.6257 (-5.0 ppm); NL_FA(25:0)+NH3 605.5523 (2.3 ppm); NL_FA(17:1)+NH3 719.6797 (-16.7 ppm); NL_FA(18:0)+NH3 703.6577 (-3.9 ppm); NL_FA(18:1)+NH3 705.6712 (-6.9 ppm); NL_FA(16:0)+NH3 731.6859 (-8…
								[M+NH4+CH3CN]+	Istplg1 1045.9912 (5.9 ppm); Istplg2 1046.9952 (6.5 ppm)
	456	1459.78	24.3297	TG	TG(61:1)	TG(61:1)_2	TG(17:0/19:1/25:0); TG(17:0/19:0/25:1); TG(17:1/19:0/25:0); TG(19:0/19:1/23:0); TG(17:0/18:0/26:1); TG(17:0/17:1/27:0); TG(16:0/19:0/26:1); TG(17:0/20:0/24:1); TG(17:0/21:1/23:0); TG(17:0/18:1/26:0); TG(17:0/21:0/23:1); TG(19:1/21:0/21:0); TG(17:0/20:1/24:0); TG(17:0/22:0/22:1); TG(16:0/19:1/26:0); TG(18:0/19:0/24:1); TG(16:0/20:1/25:0); TG(18:0/18:1/25:0); TG(18:0/19:1/24:0); TG(18:0/18:0/25:1);…	[M+NH4]+	Istplg1 1004.9586 (0.0 ppm); Istplg2 1005.9615 (-0.4 ppm)	NL_FA(17:0)+NH3 717.6750 (-1.5 ppm); NL_FA(19:1)+NH3 691.6581 (-3.4 ppm); NL_FA(19:0)+NH3 689.6440 (-1.2 ppm); NL_FA(25:0)+NH3 605.5493 (-2.7 ppm); NL_FA(25:1)+NH3 607.5637 (-4.7 ppm); NL_FA(17:1)+NH3 719.6862 (-7.7 ppm); NL_FA(16:0)+NH3 731.6915 (-0.4 ppm); NL_FA(26:1)+NH3 593.5504 (-0.9 ppm); NL_FA(18:0)+NH3 703.6604 (-0.1 ppm); NL_FA(23:0)+NH3 633.5823 (0.1 ppm); NL_FA(18:1)+NH3 705.6780 (2.7 …
	457	1404.89	23.4148	TG	TG(61:2)	TG(61:2)_2	TG(17:0/17:0/27:2); TG(17:0/19:0/25:2); TG(17:0/22:1/22:1); TG(17:0/19:1/25:1); TG(15:0/19:0/27:2); TG(17:0/17:1/27:1); TG(17:0/18:0/26:2); TG(17:0/18:1/26:1); TG(16:0/17:0/28:2); TG(16:0/18:0/27:2); TG(18:0/18:0/25:2); TG(17:0/19:2/25:0); TG(17:0/20:1/24:1); TG(17:0/20:0/24:2); TG(16:1/17:0/28:1); TG(15:0/17:0/29:2); TG(17:0/17:2/27:0); TG(17:0/21:2/23:0); TG(17:0/21:1/23:1); TG(17:0/18:2/26:0);…	[M+NH4]+	Istplg1 1002.9434 (0.5 ppm); Istplg2 1003.9462 (-0.0 ppm)	NL_FA(17:0)+NH3 715.6616 (1.7 ppm); NL_FA(27:2)+NH3 579.5371 (3.2 ppm); NL_FA(25:2)+NH3 607.5674 (1.5 ppm); NL_FA(19:0)+NH3 687.6313 (3.2 ppm); NL_FA(19:1)+NH3 689.6457 (1.3 ppm); NL_FA(17:1)+NH3 717.6715 (-6.4 ppm); NL_FA(26:2)+NH3 593.5536 (4.6 ppm); NL_FA(25:1)+NH3 605.5515 (0.9 ppm); NL_FA(18:1)+NH3 703.6614 (1.3 ppm); NL_FA(16:0)+NH3 729.6769 (1.1 ppm); NL_FA(19:2)+NH3 691.6561 (-6.3 ppm); N…
	458	1417.09	23.6181	TG	TG(61:2)	TG(61:2)_3	TG(17:0/19:0/25:2); TG(17:0/18:0/26:2); TG(17:0/20:0/24:2); TG(17:0/19:1/25:1); TG(16:0/19:0/26:2); TG(18:0/18:0/25:2); TG(18:0/19:0/24:2); TG(16:0/20:0/25:2); TG(16:0/17:0/28:2); TG(16:0/21:0/24:2); TG(17:0/18:1/26:1); TG(17:0/17:0/27:2); TG(17:0/17:1/27:1); TG(16:0/18:0/27:2); TG(17:0/22:1/22:1); TG(17:1/19:0/25:1); TG(15:0/21:0/25:2); TG(17:1/19:1/25:0); TG(16:0/19:1/26:1); TG(17:0/20:1/24:1);…	[M+NH4]+	Istplg1 1002.9413 (-1.6 ppm); Istplg2 1003.9444 (-1.9 ppm)	NL_FA(25:2)+NH3 607.5665 (-0.0 ppm); NL_FA(26:2)+NH3 593.5493 (-2.7 ppm); NL_FA(17:0)+NH3 715.6572 (-4.6 ppm); NL_FA(24:2)+NH3 621.5813 (-1.4 ppm); NL_FA(19:1)+NH3 689.6404 (-6.4 ppm); NL_FA(27:2)+NH3 579.5338 (-2.5 ppm); NL_FA(19:0)+NH3 687.6284 (-1.0 ppm); NL_FA(16:0)+NH3 729.6758 (-0.3 ppm); NL_FA(17:1)+NH3 717.6713 (-6.6 ppm); NL_FA(18:1)+NH3 703.6577 (-3.9 ppm); NL_FA(18:0)+NH3 701.6428 (-2.…
	459	1350.7	22.5117	TG	TG(61:3)	TG(61:3)_1	TG(17:0/19:1/25:2); TG(17:0/17:1/27:2); TG(17:1/19:0/25:2); TG(17:0/18:0/26:3); TG(17:0/18:1/26:2); TG(18:0/18:1/25:2); TG(16:0/17:0/28:3); TG(16:0/20:1/25:2); TG(17:0/20:1/24:2); TG(17:0/19:0/25:3); TG(16:1/17:0/28:2); TG(16:1/20:0/25:2); TG(17:1/18:0/26:2); TG(17:1/19:1/25:1); TG(16:0/18:1/27:2); TG(16:0/19:0/26:3); TG(16:1/18:0/27:2); TG(17:0/19:2/25:1); TG(17:0/17:0/27:3); TG(17:1/18:1/26:1);…	[M+NH4]+	Istplg1 1000.9278 (0.6 ppm); Istplg2 1001.9296 (-1.0 ppm)	NL_FA(25:2)+NH3 605.5496 (-2.2 ppm); NL_FA(17:0)+NH3 713.6426 (-3.0 ppm); NL_FA(17:1)+NH3 715.6546 (-8.2 ppm); NL_FA(26:3)+NH3 593.5508 (-0.1 ppm); NL_FA(27:2)+NH3 577.5216 (3.5 ppm); NL_FA(19:1)+NH3 687.6307 (2.3 ppm); NL_FA(18:1)+NH3 701.6423 (-3.5 ppm); NL_FA(26:2)+NH3 591.5350 (-0.3 ppm); NL_FA(16:1)+NH3 729.6730 (-4.2 ppm); NL_FA(27:3)+NH3 579.5337 (-2.7 ppm); NL_FA(28:3)+NH3 565.5175 (-3.7 …
								[M+NH4+CH3CN]+	Istplg1 1041.9561 (2.2 ppm); Istplg2 1042.9620 (4.7 ppm)
	460	1364.09	22.7349	TG	TG(61:3)	TG(61:3)_2	TG(17:0/17:1/27:2); TG(17:1/20:0/24:2); TG(17:0/20:1/24:2); TG(17:1/19:0/25:2); TG(17:0/19:1/25:2); TG(18:1/19:0/24:2); TG(18:0/19:1/24:2); TG(17:1/18:0/26:2); TG(17:0/18:1/26:2); TG(15:0/22:1/24:2); TG(16:0/21:1/24:2); TG(18:0/18:1/25:2); TG(16:0/18:1/27:2); TG(17:1/19:1/25:1); TG(16:1/21:0/24:2); TG(16:0/19:1/26:2); TG(17:1/22:1/22:1); TG(16:0/20:1/25:2); TG(17:1/18:1/26:1); TG(15:0/19:1/27:2);…	[M+NH4]+	Istplg1 1000.9291 (1.9 ppm); Istplg2 1001.9319 (1.3 ppm)	NL_FA(24:2)+NH3 619.5660 (-0.8 ppm); NL_FA(17:1)+NH3 715.6572 (-4.5 ppm); NL_FA(25:2)+NH3 605.5512 (0.5 ppm); NL_FA(27:2)+NH3 577.5204 (1.4 ppm); NL_FA(26:2)+NH3 591.5340 (-2.1 ppm); NL_FA(26:3)+NH3 593.5504 (-0.8 ppm); NL_FA(17:0)+NH3 713.6420 (-3.9 ppm); NL_FA(19:1)+NH3 687.6263 (-4.1 ppm); NL_FA(18:1)+NH3 701.6412 (-5.1 ppm); NL_FA(16:0)+NH3 727.6619 (2.0 ppm); NL_FA(18:2)+NH3 703.6555 (-7.0 p…
								[M+NH4+CH3CN]+	Istplg1 1041.9569 (3.0 ppm); Istplg2 1042.9615 (4.2 ppm)
	461	1371.7	22.8617	TG	TG(61:3)	TG(61:3)_3	TG(17:1/19:0/25:2); TG(17:0/19:1/25:2); TG(17:0/17:1/27:2); TG(17:1/18:0/26:2); TG(17:1/19:1/25:1); TG(17:0/18:1/26:2); TG(18:0/18:1/25:2); TG(17:1/18:1/26:1); TG(17:1/22:1/22:1); TG(16:0/19:1/26:2); TG(16:1/17:1/28:1); TG(16:0/20:1/25:2); TG(18:0/19:1/24:2); TG(17:0/20:1/24:2); TG(17:1/19:2/25:0); TG(18:1/19:0/24:2); TG(17:1/20:1/24:1); TG(15:1/21:0/25:2); TG(16:1/19:0/26:2); TG(15:0/19:1/27:2);…	[M+NH4]+	Istplg1 1000.9266 (-0.6 ppm); Istplg2 1001.9300 (-0.6 ppm)	NL_FA(17:1)+NH3 715.6590 (-2.0 ppm); NL_FA(25:2)+NH3 605.5500 (-1.4 ppm); NL_FA(26:2)+NH3 591.5349 (-0.7 ppm); NL_FA(19:1)+NH3 687.6281 (-1.6 ppm); NL_FA(24:2)+NH3 619.5672 (1.1 ppm); NL_FA(27:2)+NH3 577.5182 (-2.4 ppm); NL_FA(18:1)+NH3 701.6434 (-1.9 ppm); NL_FA(17:0)+NH3 713.6418 (-4.2 ppm); NL_FA(16:1)+NH3 729.6730 (-4.2 ppm); NL_FA(27:3)+NH3 579.5359 (1.2 ppm); NL_FA(26:3)+NH3 593.5469 (-6.7 …
	462	1301.83	21.6971	TG	TG(61:4)	TG(61:4)_1	TG(17:0/18:1/26:3); TG(17:1/18:0/26:3); TG(17:0/17:1/27:3); TG(15:0/20:1/26:3); TG(17:0/18:2/26:2); TG(17:1/18:1/26:2); TG(17:1/18:2/26:1); TG(17:1/19:1/25:2); TG(17:0/19:1/25:3); TG(18:1/18:2/25:1); TG(17:0/19:2/25:2); TG(17:0/17:2/27:2); TG(17:1/19:2/25:1); TG(18:2/19:1/24:1); TG(15:0/19:1/27:3); TG(17:0/22:2/22:2); TG(17:1/17:2/27:1); TG(17:0/20:1/24:3); TG(17:1/20:1/24:2); TG(18:1/19:1/24:2);…	[M+NH4]+	Istplg1 998.9109 (-0.6 ppm); Istplg2 999.9127 (-2.3 ppm)	NL_FA(26:3)+NH3 591.5339 (-2.2 ppm); NL_FA(17:1)+NH3 713.6418 (-4.2 ppm); NL_FA(17:0)+NH3 711.6266 (-3.5 ppm); NL_FA(18:2)+NH3 701.6429 (-2.6 ppm); NL_FA(27:3)+NH3 577.5192 (-0.7 ppm); NL_FA(18:1)+NH3 699.6273 (-2.7 ppm); NL_FA(19:1)+NH3 685.6121 (-2.1 ppm); NL_FA(28:3)+NH3 563.5008 (-5.6 ppm); NL_FA(16:1)+NH3 727.6484 (-16.5 ppm); NL_FA(17:2)+NH3 715.6569 (-5.0 ppm); NL_FA(26:2)+NH3 589.5227 (5.…
	463	1440.9	24.015	TG	TG(62:1)	TG(62:1)_1		[M+NH4]+	Istplg1 1018.9673 (-6.8 ppm); Istplg2 1019.9711 (-6.4 ppm)
								[M+NH4+CH3CN]+	Istplg1 1059.9996 (-1.0 ppm); Istplg2 1061.0156 (10.9 ppm)
	464	1429.56	23.8259	TG	TG(62:2)	TG(62:2)_2	TG(17:0/19:0/26:2); TG(17:0/18:0/27:2); TG(16:0/19:0/27:2); TG(18:0/19:0/25:2); TG(18:0/18:0/26:2); TG(17:0/19:1/26:1); TG(17:0/20:0/25:2); TG(19:0/19:1/24:1); TG(16:0/20:0/26:2); TG(16:0/17:0/29:2); TG(17:1/19:0/26:1); TG(17:0/20:1/25:1); TG(18:1/19:0/25:1); TG(16:0/18:0/28:2); TG(17:0/17:1/28:1); TG(17:0/18:1/27:1); TG(15:0/19:0/28:2); TG(17:0/17:0/28:2); TG(17:0/21:1/24:1); TG(18:0/19:1/25:1);…	[M+NH4]+	Istplg1 1016.9584 (-0.1 ppm); Istplg2 1017.9606 (-1.3 ppm)	NL_FA(27:2)+NH3 593.5511 (0.4 ppm); NL_FA(26:2)+NH3 607.5665 (-0.0 ppm); NL_FA(17:0)+NH3 729.6754 (-1.0 ppm); NL_FA(19:0)+NH3 701.6433 (-2.1 ppm); NL_FA(25:2)+NH3 621.5797 (-4.1 ppm); NL_FA(19:1)+NH3 703.6570 (-4.8 ppm); NL_FA(18:0)+NH3 715.6562 (-5.9 ppm); NL_FA(16:0)+NH3 743.6897 (-2.7 ppm); NL_FA(28:2)+NH3 579.5351 (-0.2 ppm); NL_FA(17:1)+NH3 731.6853 (-8.8 ppm); NL_FA(18:1)+NH3 717.6707 (-7.5…
	465	1440.87	24.0145	TG	TG(62:2)	TG(62:2)_3	TG(17:0/19:0/26:2); TG(18:0/18:0/26:2); TG(16:0/20:0/26:2); TG(16:0/19:0/27:2); TG(17:0/18:0/27:2); TG(18:0/19:0/25:2); TG(15:0/21:0/26:2); TG(19:0/19:0/24:2); TG(17:0/21:0/24:2); TG(17:0/20:0/25:2); TG(14:0/22:0/26:2); TG(17:0/19:1/26:1); TG(17:1/19:0/26:1); TG(18:1/19:0/25:1); TG(19:0/19:1/24:1); TG(17:0/18:1/27:1); TG(17:0/20:1/25:1); TG(17:0/17:1/28:1); TG(16:0/17:0/29:2); TG(19:0/20:1/23:1);…	[M+NH4]+	Istplg1 1016.9590 (0.5 ppm); Istplg2 1017.9616 (-0.3 ppm)	NL_FA(26:2)+NH3 607.5649 (-2.6 ppm); NL_FA(19:0)+NH3 701.6426 (-3.1 ppm); NL_FA(17:0)+NH3 729.6719 (-5.7 ppm); NL_FA(27:2)+NH3 593.5503 (-1.0 ppm); NL_FA(24:2)+NH3 635.5950 (-4.5 ppm); NL_FA(25:2)+NH3 621.5811 (-1.8 ppm); NL_FA(19:1)+NH3 703.6561 (-6.2 ppm); NL_FA(18:1)+NH3 717.6738 (-3.1 ppm); NL_FA(17:1)+NH3 731.6869 (-6.6 ppm); NL_FA(16:0)+NH3 743.6895 (-3.0 ppm); NL_FA(18:0)+NH3 715.6587 (-2.…
								[M+NH4+CH3CN]+	Istplg1 1057.9917 (6.3 ppm); Istplg2 1058.9949 (6.1 ppm)
	466	1374.99	22.9165	TG	TG(62:3)	TG(62:3)_1	TG(17:0/19:0/26:3); TG(18:0/18:0/26:3); TG(17:0/18:1/27:2); TG(17:0/20:1/25:2); TG(17:0/19:1/26:2); TG(16:0/20:0/26:3); TG(15:0/21:0/26:3); TG(17:0/17:0/28:3); TG(17:0/17:1/28:2); TG(14:0/22:0/26:3); TG(18:1/19:0/25:2); TG(17:1/19:0/26:2); TG(17:0/22:1/23:2); TG(15:0/19:0/28:3); TG(19:0/19:1/24:2); TG(17:0/18:0/27:3); TG(16:1/19:0/27:2); TG(17:0/19:2/26:1); TG(17:0/18:2/27:1); TG(17:0/21:0/24:3);…	[M+NH4]+	Istplg1 1014.9436 (0.7 ppm); Istplg2 1015.9467 (0.4 ppm)	NL_FA(26:3)+NH3 607.5663 (-0.3 ppm); NL_FA(17:0)+NH3 727.6584 (-2.7 ppm); NL_FA(19:0)+NH3 699.6268 (-3.3 ppm); NL_FA(28:3)+NH3 579.5348 (-0.8 ppm); NL_FA(18:1)+NH3 715.6592 (-1.7 ppm); NL_FA(17:1)+NH3 729.6716 (-6.1 ppm); NL_FA(19:1)+NH3 701.6391 (-8.1 ppm); NL_FA(20:1)+NH3 687.6278 (-1.9 ppm); NL_FA(27:2)+NH3 591.5339 (-2.3 ppm); NL_FA(22:1)+NH3 659.5961 (-2.6 ppm); NL_FA(25:2)+NH3 619.5645 (-3.…
								[M+NH4+CH3CN]+	Istplg1 1055.9714 (1.9 ppm); Istplg2 1056.9767 (3.7 ppm)
	467	1387.08	23.1181	TG	TG(62:3)	TG(62:3)_2	TG(16:0/22:1/24:2); TG(19:0/19:1/24:2); TG(18:0/20:1/24:2); TG(17:1/21:0/24:2); TG(17:0/21:1/24:2); TG(18:1/20:0/24:2); TG(16:1/22:0/24:2); TG(18:1/19:0/25:2); TG(17:0/20:1/25:2); TG(16:0/19:1/27:2); TG(18:0/19:1/25:2); TG(15:0/23:1/24:2); TG(17:0/18:1/27:2); TG(15:0/22:1/25:2); TG(14:0/24:1/24:2); TG(17:0/19:1/26:2); TG(17:1/18:0/27:2); TG(16:1/19:0/27:2); TG(17:1/19:0/26:2); TG(16:0/21:1/25:2);…	[M+NH4]+	Istplg1 1014.9448 (1.9 ppm); Istplg2 1015.9477 (1.4 ppm)	NL_FA(24:2)+NH3 633.5815 (-1.1 ppm); NL_FA(25:2)+NH3 619.5652 (-2.2 ppm); NL_FA(27:2)+NH3 591.5364 (1.9 ppm); NL_FA(26:2)+NH3 605.5522 (2.1 ppm); NL_FA(19:1)+NH3 701.6446 (-0.3 ppm); NL_FA(22:1)+NH3 659.5981 (0.4 ppm); NL_FA(17:1)+NH3 729.6735 (-3.5 ppm); NL_FA(18:1)+NH3 715.6568 (-5.1 ppm); NL_FA(16:0)+NH3 741.6712 (-6.6 ppm); NL_FA(20:1)+NH3 687.6295 (0.5 ppm); NL_FA(17:0)+NH3 727.6603 (-0.2 pp…
	468	1397.83	23.2972	TG	TG(62:3)	TG(62:3)_3	TG(19:0/19:1/24:2); TG(17:0/19:1/26:2); TG(18:0/19:1/25:2); TG(17:1/19:0/26:2); TG(16:0/22:1/24:2); TG(18:1/20:0/24:2); TG(17:1/21:0/24:2); TG(16:0/19:1/27:2); TG(16:0/20:1/26:2); TG(18:0/18:1/26:2); TG(18:0/20:1/24:2); TG(18:1/19:0/25:2); TG(18:1/19:1/25:1); TG(17:0/21:1/24:2); TG(17:1/19:1/26:1); TG(16:1/22:0/24:2); TG(17:0/20:1/25:2); TG(17:1/20:0/25:2); TG(17:0/18:1/27:2); TG(16:1/20:0/26:2);…	[M+NH4]+	Istplg1 1014.9434 (0.5 ppm); Istplg2 1015.9463 (0.0 ppm)	NL_FA(24:2)+NH3 633.5815 (-1.1 ppm); NL_FA(26:2)+NH3 605.5507 (-0.4 ppm); NL_FA(19:1)+NH3 701.6427 (-3.0 ppm); NL_FA(25:2)+NH3 619.5645 (-3.3 ppm); NL_FA(17:1)+NH3 729.6743 (-2.5 ppm); NL_FA(18:1)+NH3 715.6575 (-4.1 ppm); NL_FA(27:2)+NH3 591.5369 (2.9 ppm); NL_FA(20:1)+NH3 687.6287 (-0.6 ppm); NL_FA(16:1)+NH3 743.6888 (-3.9 ppm); NL_FA(18:2)+NH3 717.6736 (-3.5 ppm); NL_FA(16:0)+NH3 741.6758 (-0.4…
	469	1371.74	22.8624	TG	TG(62:4)	TG(62:4)_1	TG(17:1/18:1/27:2); TG(17:0/18:2/27:2); TG(17:1/19:1/26:2); TG(17:1/18:2/27:1); TG(17:0/17:1/28:3); TG(17:1/19:0/26:3); TG(16:1/19:1/27:2); TG(16:2/19:0/27:2); TG(17:0/18:1/27:3); TG(17:0/19:2/26:2); TG(18:1/19:1/25:2); TG(17:1/18:0/27:3); TG(17:0/19:1/26:3); TG(16:0/19:2/27:2); TG(17:1/20:1/25:2); TG(18:2/19:0/25:2); TG(18:0/18:2/26:2); TG(18:2/19:2/25:0); TG(16:1/17:1/29:2); TG(18:1/18:1/26:2);…	[M+NH4]+	Istplg1 1012.9294 (2.1 ppm); Istplg2 1013.9340 (3.4 ppm)	NL_FA(17:1)+NH3 727.6613 (1.2 ppm); NL_FA(27:2)+NH3 589.5188 (-1.3 ppm); NL_FA(18:2)+NH3 715.6586 (-2.5 ppm); NL_FA(18:1)+NH3 713.6431 (-2.4 ppm); NL_FA(26:2)+NH3 603.5359 (1.1 ppm); NL_FA(27:3)+NH3 591.5343 (-1.6 ppm); NL_FA(19:2)+NH3 701.6406 (-6.0 ppm); NL_FA(19:1)+NH3 699.6277 (-2.0 ppm); NL_FA(26:3)+NH3 605.5486 (-3.8 ppm); NL_FA(16:2)+NH3 743.6906 (-1.6 ppm); NL_FA(17:0)+NH3 725.6436 (-1.7 …
	470	1261.4	21.0233	TG	TG(62:6)	TG(62:6)_1		[M+NH4]+	Istplg1 1008.8970 (1.0 ppm); Istplg2 1009.8991 (-0.2 ppm)
								[M+NH4+CH3CN]+	Istplg1 1049.9293 (6.5 ppm); Istplg2 1050.9351 (8.8 ppm)
	471	1487.27	24.7878	TG	TG(63:1)	TG(63:1)_1	TG(17:0/19:0/27:1); TG(19:0/19:1/25:0); TG(17:0/21:0/25:1); TG(18:0/19:0/26:1); TG(17:0/19:1/27:0); TG(17:1/19:0/27:0); TG(19:0/21:0/23:1); TG(19:0/20:1/24:0); TG(19:0/20:0/24:1); TG(17:0/23:0/23:1); TG(17:0/18:0/28:1); TG(19:0/19:0/25:1); TG(17:0/20:0/26:1); TG(19:0/21:1/23:0); TG(17:0/17:1/29:0); TG(16:0/19:0/28:1); TG(16:1/19:0/28:0); TG(17:0/21:1/25:0); TG(19:0/22:0/22:1); TG(17:0/22:0/24:1);…	[M+NH4]+	Istplg1 1032.9902 (0.4 ppm); Istplg2 1033.9912 (-1.9 ppm)	NL_FA(19:0)+NH3 717.6735 (-3.7 ppm); NL_FA(17:0)+NH3 745.7037 (-4.9 ppm); NL_FA(27:1)+NH3 607.5673 (1.2 ppm); NL_FA(25:1)+NH3 635.5963 (-2.5 ppm); NL_FA(19:1)+NH3 719.6850 (-9.4 ppm); NL_FA(17:1)+NH3 747.7164 (-8.9 ppm); NL_FA(20:1)+NH3 705.6749 (-1.7 ppm); NL_FA(18:0)+NH3 731.6867 (-6.9 ppm); NL_FA(23:1)+NH3 663.6255 (-5.5 ppm); NL_FA(20:0)+NH3 703.6591 (-2.0 ppm); NL_FA(25:0)+NH3 633.5806 (-2.6…
	472	1453.48	24.2247	TG	TG(63:2)	TG(63:2)_2	TG(17:0/19:0/27:2); TG(18:0/18:0/27:2); TG(16:0/20:0/27:2); TG(15:0/21:0/27:2); TG(14:0/22:0/27:2); TG(19:0/19:0/25:2); TG(17:0/21:0/25:2); TG(19:0/19:1/25:1); TG(19:0/22:1/22:1); TG(17:0/19:1/27:1); TG(17:0/23:1/23:1); TG(18:0/19:0/26:2); TG(17:1/19:0/27:1); TG(16:0/19:0/28:2); TG(17:0/18:0/28:2); TG(17:0/20:0/26:2); TG(15:0/19:0/29:2); TG(19:0/20:1/24:1); TG(18:1/19:0/26:1); TG(17:0/17:1/29:1);…	[M+NH4]+	Istplg1 1030.9749 (0.7 ppm); Istplg2 1031.9781 (0.6 ppm)	NL_FA(27:2)+NH3 607.5659 (-1.1 ppm); NL_FA(19:0)+NH3 715.6578 (-3.6 ppm); NL_FA(17:0)+NH3 743.6901 (-2.2 ppm); NL_FA(25:2)+NH3 635.5969 (-1.5 ppm); NL_FA(19:1)+NH3 717.6720 (-5.7 ppm); NL_FA(26:2)+NH3 621.5800 (-3.6 ppm); NL_FA(17:1)+NH3 745.7006 (-9.1 ppm); NL_FA(29:2)+NH3 579.5342 (-1.7 ppm); NL_FA(25:1)+NH3 633.5782 (-6.2 ppm); NL_FA(28:2)+NH3 593.5489 (-3.4 ppm); NL_FA(18:0)+NH3 729.6710 (-6.…
								[M+Na]+	Istplg1 1035.9246 (-4.8 ppm); Istplg2 1036.9316 (-1.3 ppm)
								[M+NH4+CH3CN]+	Istplg1 1072.0049 (3.9 ppm); Istplg2 1073.0098 (5.3 ppm)
	473	1465.45	24.4242	TG	TG(63:2)	TG(63:2)_3	TG(19:0/19:0/25:2); TG(18:0/19:0/26:2); TG(17:0/21:0/25:2); TG(19:0/20:0/24:2); TG(17:0/19:0/27:2); TG(18:0/20:0/25:2); TG(18:0/21:0/24:2); TG(17:0/22:0/24:2); TG(17:0/20:0/26:2); TG(19:0/19:1/25:1); TG(16:0/22:0/25:2); TG(16:0/21:0/26:2); TG(16:0/23:0/24:2); TG(17:0/18:0/28:2); TG(18:0/18:0/27:2); TG(16:0/19:0/28:2); TG(17:0/19:1/27:1); TG(18:0/19:1/26:1); TG(18:1/19:0/26:1); TG(19:0/22:1/22:1);…	[M+NH4]+	Istplg1 1030.9742 (0.1 ppm); Istplg2 1031.9781 (0.6 ppm)	NL_FA(25:2)+NH3 635.5966 (-1.9 ppm); NL_FA(24:2)+NH3 649.6117 (-2.8 ppm); NL_FA(26:2)+NH3 621.5811 (-1.7 ppm); NL_FA(19:0)+NH3 715.6611 (1.0 ppm); NL_FA(27:2)+NH3 607.5684 (3.0 ppm); NL_FA(19:1)+NH3 717.6728 (-4.6 ppm); NL_FA(17:0)+NH3 743.6892 (-3.4 ppm); NL_FA(18:0)+NH3 729.6736 (-3.3 ppm); NL_FA(17:1)+NH3 745.7045 (-3.8 ppm); NL_FA(20:1)+NH3 703.6572 (-4.6 ppm); NL_FA(18:1)+NH3 731.6865 (-7.2 …
	474	1412.41	23.5401	TG	TG(63:3)	TG(63:3)_1	TG(17:0/22:1/24:2); TG(19:1/20:0/24:2); TG(19:0/20:1/24:2); TG(17:0/19:1/27:2); TG(19:0/19:1/25:2); TG(17:1/22:0/24:2); TG(18:1/21:0/24:2); TG(16:0/23:1/24:2); TG(18:0/21:1/24:2); TG(16:0/22:1/25:2); TG(17:1/19:0/27:2); TG(17:0/21:1/25:2); TG(15:0/24:1/24:2); TG(16:1/23:0/24:2); TG(17:1/21:0/25:2); TG(19:1/22:1/22:1); TG(18:0/19:1/26:2); TG(17:0/20:1/26:2); TG(18:0/20:1/25:2); TG(18:1/20:0/25:2);…	[M+NH4]+	Istplg1 1028.9580 (-0.5 ppm); Istplg2 1029.9604 (-1.4 ppm)	NL_FA(24:2)+NH3 647.5981 (0.4 ppm); NL_FA(25:2)+NH3 633.5806 (-2.6 ppm); NL_FA(27:2)+NH3 605.5494 (-2.4 ppm); NL_FA(19:1)+NH3 715.6583 (-3.0 ppm); NL_FA(17:0)+NH3 741.6719 (-5.6 ppm); NL_FA(26:2)+NH3 619.5655 (-1.7 ppm); NL_FA(22:1)+NH3 673.6105 (-4.4 ppm); NL_FA(17:1)+NH3 743.6898 (-2.6 ppm); NL_FA(19:0)+NH3 713.6437 (-1.5 ppm); NL_FA(24:3)+NH3 649.6078 (-8.8 ppm); NL_FA(18:1)+NH3 729.6724 (-5.0…
								[M+NH4+CH3CN]+	Istplg1 1069.9885 (3.2 ppm); Istplg2 1070.9929 (4.2 ppm)
	475	1384.05	23.0675	TG	TG(63:4)	TG(63:4)_1	TG(17:0/19:2/27:2); TG(17:1/19:1/27:2); TG(19:0/19:2/25:2); TG(17:0/19:1/27:3); TG(17:2/19:0/27:2); TG(18:1/18:1/27:2); TG(19:1/19:2/25:1); TG(19:2/22:1/22:1); TG(17:1/19:0/27:3); TG(17:1/19:2/27:1); TG(18:0/19:2/26:2); TG(18:0/18:2/27:2); TG(18:1/19:1/26:2); TG(19:1/19:1/25:2); TG(16:1/20:1/27:2); TG(16:0/19:2/28:2); TG(18:0/19:1/26:3); TG(16:0/20:2/27:2); TG(17:2/19:1/27:1); TG(16:0/19:1/28:3);…	[M+NH4]+	Istplg1 1026.9443 (1.4 ppm); Istplg2 1027.9456 (-0.7 ppm)	NL_FA(19:2)+NH3 715.6591 (-1.9 ppm); NL_FA(27:2)+NH3 603.5342 (-1.6 ppm); NL_FA(27:3)+NH3 605.5504 (-0.8 ppm); NL_FA(19:1)+NH3 713.6443 (-0.6 ppm); NL_FA(25:2)+NH3 631.5645 (-3.3 ppm); NL_FA(17:2)+NH3 743.6837 (-10.9 ppm); NL_FA(17:1)+NH3 741.6710 (-6.8 ppm); NL_FA(26:3)+NH3 619.5641 (-3.9 ppm); NL_FA(28:3)+NH3 591.5327 (-4.4 ppm); NL_FA(17:0)+NH3 739.6591 (-1.9 ppm); NL_FA(26:2)+NH3 617.5518 (1.…
	476	1335.27	22.2545	TG	TG(64:2)	TG(64:2)_1	TG(18:0/21:1/25:1); TG(18:0/20:1/26:1); TG(17:0/21:1/26:1); TG(21:1/21:1/22:0); TG(18:0/23:1/23:1)	[M+NH4]+	Istplg1 1044.9896 (-0.2 ppm); Istplg2 1045.9952 (1.9 ppm)	NL_FA(25:1)+NH3 647.6021 (6.6 ppm); NL_FA(22:0)+NH3 687.6375 (12.1 ppm); NL_FA(20:1)+NH3 717.6856 (13.3 ppm); NL_FA(18:0)+NH3 743.6967 (6.7 ppm); NL_FA(26:1)+NH3 633.5869 (7.4 ppm); NL_FA(17:0)+NH3 757.7065 (-1.1 ppm); NL_FA(21:1)+NH3 703.6577 (-4.0 ppm); NL_FA(23:1)+NH3 675.6323 (4.7 ppm)
								[M+NH4+CH3CN]+	Istplg1 1086.0210 (4.3 ppm); Istplg2 1087.0199 (0.1 ppm)
	477	1459.47	24.3244	TG	TG(64:2)	TG(64:2)_2	TG(17:0/19:0/28:2); TG(17:0/20:0/27:2); TG(19:0/20:0/25:2); TG(19:0/20:1/25:1); TG(18:0/19:0/27:2); TG(19:0/21:0/24:2); TG(17:0/20:1/27:1); TG(17:0/23:0/24:2); TG(19:0/19:1/26:1); TG(17:0/22:0/25:2); TG(18:0/18:0/28:2); TG(17:0/19:1/28:1); TG(17:0/21:0/26:2); TG(16:0/20:0/28:2); TG(20:0/20:1/24:1); TG(20:0/20:0/24:2); TG(18:1/19:0/27:1); TG(19:0/19:0/26:2); TG(19:1/20:1/25:0); TG(17:1/19:0/28:1);…	[M+NH4]+	Istplg1 1044.9902 (0.4 ppm); Istplg2 1045.9926 (-0.6 ppm)	NL_FA(19:0)+NH3 729.6741 (-2.7 ppm); NL_FA(17:0)+NH3 757.7064 (-1.4 ppm); NL_FA(28:2)+NH3 607.5663 (-0.3 ppm); NL_FA(20:1)+NH3 717.6741 (-2.8 ppm); NL_FA(27:2)+NH3 621.5820 (-0.3 ppm); NL_FA(24:2)+NH3 663.6277 (-2.1 ppm); NL_FA(25:2)+NH3 649.6125 (-1.5 ppm); NL_FA(20:0)+NH3 715.6566 (-5.3 ppm); NL_FA(19:1)+NH3 731.6915 (-0.3 ppm); NL_FA(26:2)+NH3 635.5980 (0.2 ppm); NL_FA(18:0)+NH3 743.6893 (-3.3…
	478	1477.59	24.6264	TG	TG(64:2)	TG(64:2)_3	TG(18:0/19:0/27:2); TG(17:0/19:0/28:2); TG(19:0/20:0/25:2); TG(18:0/22:1/24:1); TG(19:0/19:1/26:1); TG(17:0/20:0/27:2); TG(19:0/19:0/26:2); TG(16:0/22:1/26:1); TG(16:0/23:0/25:2); TG(19:0/22:1/23:1); TG(16:0/21:0/27:2); TG(17:0/21:0/26:2); TG(19:0/21:1/24:1); TG(18:0/20:0/26:2); TG(17:0/22:0/25:2); TG(17:0/22:1/25:1); TG(18:0/21:0/25:2); TG(19:0/21:0/24:2); TG(16:0/19:0/29:2); TG(16:0/20:0/28:2);…	[M+NH4]+	Istplg1 1044.9908 (1.0 ppm); Istplg2 1045.9933 (0.1 ppm)	NL_FA(27:2)+NH3 621.5826 (0.7 ppm); NL_FA(25:2)+NH3 649.6122 (-1.9 ppm); NL_FA(19:0)+NH3 729.6751 (-1.3 ppm); NL_FA(26:2)+NH3 635.5978 (0.0 ppm); NL_FA(22:1)+NH3 689.6447 (-0.1 ppm); NL_FA(24:1)+NH3 661.6136 (0.2 ppm); NL_FA(17:0)+NH3 757.7028 (-6.1 ppm); NL_FA(28:2)+NH3 607.5676 (1.8 ppm); NL_FA(16:0)+NH3 771.7206 (-3.1 ppm); NL_FA(19:1)+NH3 731.6895 (-3.0 ppm); NL_FA(24:2)+NH3 663.6268 (-3.5 pp…
	479	1488.56	24.8094	TG	TG(64:2)	TG(64:2)_4	TG(19:0/19:0/26:2); TG(19:0/21:0/24:2); TG(17:0/21:0/26:2); TG(18:0/19:0/27:2); TG(19:0/20:0/25:2); TG(18:0/20:0/26:2); TG(17:0/23:0/24:2); TG(15:0/23:0/26:2); TG(20:0/20:0/24:2); TG(16:0/22:0/26:2); TG(17:0/19:0/28:2); TG(19:0/19:1/26:1); TG(19:0/22:2/23:0); TG(18:0/22:0/24:2); TG(16:0/19:0/29:2); TG(18:0/21:0/25:2); TG(19:0/20:1/25:1); TG(19:0/21:1/24:1); TG(16:0/24:0/24:2); TG(16:0/23:0/25:2);…	[M+NH4]+	Istplg1 1044.9911 (1.2 ppm); Istplg2 1045.9939 (0.6 ppm)	NL_FA(26:2)+NH3 635.5958 (-3.3 ppm); NL_FA(24:2)+NH3 663.6282 (-1.4 ppm); NL_FA(19:0)+NH3 729.6739 (-3.0 ppm); NL_FA(25:2)+NH3 649.6099 (-5.5 ppm); NL_FA(27:2)+NH3 621.5801 (-3.3 ppm); NL_FA(17:0)+NH3 757.7054 (-2.6 ppm); NL_FA(19:1)+NH3 731.6856 (-8.4 ppm); NL_FA(23:0)+NH3 673.6113 (-3.3 ppm); NL_FA(18:0)+NH3 743.6905 (-1.7 ppm); NL_FA(21:0)+NH3 701.6424 (-3.4 ppm); NL_FA(16:0)+NH3 771.7190 (-5.…
	480	1436.87	23.9478	TG	TG(64:3)	TG(64:3)_2	TG(19:0/20:1/25:2); TG(17:0/22:1/25:2); TG(18:0/22:1/24:2); TG(19:1/20:0/25:2); TG(20:0/20:1/24:2); TG(19:1/21:0/24:2); TG(17:0/23:1/24:2); TG(17:0/20:1/27:2); TG(19:0/21:1/24:2); TG(19:0/19:1/26:2); TG(18:0/19:1/27:2); TG(18:0/21:1/25:2); TG(18:1/21:0/25:2); TG(18:1/19:0/27:2); TG(18:0/20:1/26:2); TG(17:1/23:0/24:2); TG(16:0/23:1/25:2); TG(16:0/24:1/24:2); TG(16:1/23:0/25:2); TG(17:0/19:1/28:2);…	[M+NH4]+	Istplg1 1042.9744 (0.2 ppm); Istplg2 1043.9772 (-0.4 ppm)	NL_FA(25:2)+NH3 647.5980 (0.2 ppm); NL_FA(24:2)+NH3 661.6118 (-2.6 ppm); NL_FA(27:2)+NH3 619.5666 (0.1 ppm); NL_FA(26:2)+NH3 633.5786 (-5.6 ppm); NL_FA(19:1)+NH3 729.6738 (-3.1 ppm); NL_FA(20:1)+NH3 715.6591 (-1.9 ppm); NL_FA(22:1)+NH3 687.6270 (-3.1 ppm); NL_FA(17:0)+NH3 755.6905 (-1.6 ppm); NL_FA(19:0)+NH3 727.6572 (-4.5 ppm); NL_FA(24:3)+NH3 663.6235 (-8.4 ppm); NL_FA(18:1)+NH3 743.6853 (-8.7 …
	481	1446.59	24.1098	TG	TG(64:3)	TG(64:3)_3	TG(19:1/21:0/24:2); TG(18:0/22:1/24:2); TG(19:0/19:1/26:2); TG(16:0/24:1/24:2); TG(20:0/20:1/24:2); TG(17:0/23:1/24:2); TG(18:1/22:0/24:2); TG(19:0/21:1/24:2); TG(16:0/22:1/26:2); TG(17:1/23:0/24:2); TG(18:0/20:1/26:2); TG(19:1/20:0/25:2); TG(17:0/22:1/25:2); TG(14:1/24:2/26:0); TG(18:0/19:1/27:2); TG(18:1/20:0/26:2); TG(17:0/21:1/26:2); TG(19:1/22:1/23:1); TG(17:1/21:0/26:2); TG(19:0/20:1/25:2);…	[M+NH4]+	Istplg1 1042.9746 (0.4 ppm); Istplg2 1043.9777 (0.1 ppm)	NL_FA(24:2)+NH3 661.6120 (-2.2 ppm); NL_FA(26:2)+NH3 633.5812 (-1.6 ppm); NL_FA(25:2)+NH3 647.5946 (-5.0 ppm); NL_FA(19:1)+NH3 729.6730 (-4.3 ppm); NL_FA(22:1)+NH3 687.6256 (-5.1 ppm); NL_FA(27:2)+NH3 619.5663 (-0.3 ppm); NL_FA(20:1)+NH3 715.6569 (-4.9 ppm); NL_FA(18:1)+NH3 743.6884 (-4.5 ppm); NL_FA(18:0)+NH3 741.6740 (-2.9 ppm); NL_FA(16:0)+NH3 769.7051 (-3.0 ppm); NL_FA(17:0)+NH3 755.6863 (-7.…
	482	1410.11	23.5018	TG	TG(64:4)	TG(64:4)_1	TG(18:1/19:1/27:2); TG(19:1/21:1/24:2); TG(19:0/19:1/26:3); TG(19:1/20:1/25:2); TG(18:1/22:1/24:2); TG(20:1/20:1/24:2); TG(17:1/19:1/28:2); TG(18:2/19:1/27:1); TG(20:0/20:2/24:2); TG(18:2/19:0/27:2); TG(19:1/21:0/24:3); TG(19:1/19:1/26:2); TG(17:1/20:1/27:2); TG(15:0/24:2/25:2); TG(18:1/20:1/26:2); TG(17:1/19:0/28:3); TG(19:2/21:0/24:2); TG(18:0/18:1/28:3); TG(17:1/23:1/24:2); TG(19:0/20:2/25:2);…	[M+NH4]+	Istplg1 1040.9607 (2.1 ppm); Istplg2 1041.9603 (-1.5 ppm)	NL_FA(19:1)+NH3 727.6583 (-3.0 ppm); NL_FA(24:2)+NH3 659.5991 (1.9 ppm); NL_FA(28:3)+NH3 605.5492 (-2.8 ppm); NL_FA(27:2)+NH3 617.5505 (-0.6 ppm); NL_FA(26:3)+NH3 633.5819 (-0.4 ppm); NL_FA(20:2)+NH3 715.6599 (-0.8 ppm); NL_FA(18:2)+NH3 743.6899 (-2.5 ppm); NL_FA(18:1)+NH3 741.6732 (-3.9 ppm); NL_FA(24:3)+NH3 661.6103 (-4.8 ppm); NL_FA(26:2)+NH3 631.5627 (-6.1 ppm); NL_FA(25:2)+NH3 645.5793 (-4.4…
	483	1311.95	21.8659	TG	TG(64:6)	TG(64:6)_1		[M+NH4]+	Istplg1 1036.9279 (0.6 ppm); Istplg2 1037.9307 (0.0 ppm)
								[M+NH4+CH3CN]+	Istplg1 1077.9604 (6.2 ppm); Istplg2 1078.9626 (5.1 ppm)
	484	1511.61	25.1934	TG	TG(65:2)	TG(65:2)_3	TG(17:0/23:0/25:2); TG(20:0/20:0/25:2); TG(19:0/21:0/25:2); TG(16:0/23:0/26:2); TG(19:0/20:0/26:2); TG(18:0/23:0/24:2); TG(17:0/22:0/26:2); TG(18:0/22:0/25:2); TG(20:0/21:0/24:2); TG(16:0/24:0/25:2); TG(18:0/21:0/26:2); TG(19:0/22:0/24:2); TG(15:0/25:0/25:2); TG(17:0/24:0/24:2); TG(16:0/24:2/25:0); TG(14:0/25:2/26:0); TG(14:0/25:0/26:2); TG(17:0/21:0/27:2); TG(15:0/24:0/26:2); TG(18:0/20:0/27:2);…	[M+NH4]+	Istplg1 1059.0079 (2.3 ppm); Istplg2 1060.0094 (0.5 ppm)	NL_FA(25:2)+NH3 663.6283 (-1.3 ppm); NL_FA(26:2)+NH3 649.6108 (-4.1 ppm); NL_FA(24:2)+NH3 677.6447 (-0.2 ppm); NL_FA(27:2)+NH3 635.5956 (-3.5 ppm); NL_FA(23:0)+NH3 687.6297 (0.8 ppm); NL_FA(17:0)+NH3 771.7214 (-2.1 ppm); NL_FA(19:0)+NH3 743.6908 (-1.3 ppm); NL_FA(20:0)+NH3 729.6789 (3.8 ppm); NL_FA(16:0)+NH3 785.7368 (-2.5 ppm); NL_FA(25:1)+NH3 661.6092 (-6.5 ppm); NL_FA(21:0)+NH3 715.6601 (-0.5 …
	485	1470.21	24.5035	TG	TG(65:3)	TG(65:3)_2	TG(19:1/21:0/25:2); TG(19:1/22:0/24:2); TG(17:1/23:0/25:2); TG(17:0/23:1/25:2); TG(19:0/21:1/25:2); TG(16:0/24:1/25:2); TG(18:0/22:1/25:2); TG(20:0/20:1/25:2); TG(19:0/19:1/27:2); TG(17:0/24:1/24:2); TG(19:0/22:1/24:2); TG(19:1/20:0/26:2); TG(19:1/23:1/23:1); TG(18:1/23:0/24:2); TG(15:1/25:0/25:2); TG(18:0/23:1/24:2); TG(20:1/21:0/24:2); TG(19:1/22:1/24:1); TG(16:0/24:2/25:1); TG(20:0/21:1/24:2);…	[M+NH4]+	Istplg1 1056.9889 (-0.9 ppm); Istplg2 1057.9929 (-0.3 ppm)	NL_FA(25:2)+NH3 661.6107 (-4.2 ppm); NL_FA(24:2)+NH3 675.6274 (-2.6 ppm); NL_FA(19:1)+NH3 743.6912 (-0.8 ppm); NL_FA(26:2)+NH3 647.5989 (1.6 ppm); NL_FA(27:2)+NH3 633.5770 (-8.1 ppm); NL_FA(17:1)+NH3 771.7202 (-3.7 ppm); NL_FA(25:3)+NH3 663.6279 (-1.8 ppm); NL_FA(27:3)+NH3 635.5943 (-5.6 ppm); NL_FA(28:3)+NH3 621.5792 (-4.8 ppm); NL_FA(17:0)+NH3 769.7056 (-2.4 ppm); NL_FA(18:1)+NH3 757.7014 (-8.0…
	486	1435.5	23.925	TG	TG(65:4)	TG(65:4)_1	TG(20:1/20:1/25:2); TG(19:1/21:1/25:2); TG(16:0/24:2/25:2); TG(17:2/23:0/25:2); TG(19:2/21:0/25:2); TG(18:1/22:1/25:2); TG(18:1/20:1/27:2); TG(19:1/20:1/26:2); TG(17:1/23:1/25:2); TG(19:1/19:1/27:2); TG(19:0/19:2/27:2); TG(19:1/22:1/24:2); TG(19:0/21:2/25:2); TG(18:2/22:0/25:2); TG(20:1/21:1/24:2); TG(18:0/22:2/25:2); TG(17:2/21:0/27:2); TG(16:1/24:1/25:2); TG(19:0/19:1/27:3); TG(19:1/21:0/25:3);…	[M+NH4]+	Istplg1 1054.9761 (1.8 ppm); Istplg2 1055.9794 (1.7 ppm)	NL_FA(25:2)+NH3 659.5984 (0.9 ppm); NL_FA(27:2)+NH3 631.5621 (-7.1 ppm); NL_FA(24:2)+NH3 673.6076 (-8.7 ppm); NL_FA(19:1)+NH3 741.6746 (-2.1 ppm); NL_FA(17:2)+NH3 771.7204 (-3.4 ppm); NL_FA(25:3)+NH3 661.6097 (-5.7 ppm); NL_FA(19:2)+NH3 743.6879 (-5.1 ppm); NL_FA(20:1)+NH3 727.6578 (-3.7 ppm); NL_FA(20:2)+NH3 729.6781 (2.8 ppm); NL_FA(26:2)+NH3 645.5798 (-3.6 ppm); NL_FA(27:3)+NH3 633.5780 (-6.6 …
	487	1534.59	25.5765	TG	TG(66:2)	TG(66:2)_3	TG(17:0/23:0/26:2); TG(20:0/20:0/26:2); TG(19:0/21:0/26:2); TG(16:0/24:0/26:2); TG(18:0/22:0/26:2); TG(15:0/25:0/26:2); TG(19:0/23:0/24:2); TG(14:0/26:0/26:2); TG(17:0/24:2/25:0); TG(18:0/23:0/25:2); TG(21:0/21:0/24:2); TG(16:0/23:0/27:2); TG(17:0/24:0/25:2); TG(19:0/22:0/25:2); TG(20:0/22:0/24:2); TG(16:0/24:2/26:0); TG(16:0/25:0/25:2); TG(17:0/22:0/27:2); TG(18:0/24:0/24:2); TG(21:0/22:2/23:0);…	[M+NH4]+	Istplg1 1073.0229 (1.7 ppm); Istplg2 1074.0250 (0.5 ppm)	NL_FA(26:2)+NH3 663.6286 (-0.8 ppm); NL_FA(24:2)+NH3 691.6606 (0.2 ppm); NL_FA(23:0)+NH3 701.6450 (0.2 ppm); NL_FA(25:2)+NH3 677.6455 (1.1 ppm); NL_FA(17:0)+NH3 785.7373 (-1.8 ppm); NL_FA(27:2)+NH3 649.6132 (-0.4 ppm); NL_FA(19:0)+NH3 757.7054 (-2.6 ppm); NL_FA(21:0)+NH3 729.6733 (-3.8 ppm); NL_FA(16:0)+NH3 799.7540 (-0.4 ppm); NL_FA(25:0)+NH3 673.6104 (-4.6 ppm); NL_FA(24:1)+NH3 689.6416 (-4.6 p…
	488	1494.12	24.9021	TG	TG(66:3)	TG(66:3)_3	TG(18:0/24:1/24:2); TG(19:1/23:0/24:2); TG(17:0/24:2/25:1); TG(20:0/22:1/24:2); TG(16:0/24:2/26:1); TG(16:0/24:1/26:2); TG(20:1/22:0/24:2); TG(19:0/23:1/24:2); TG(18:1/24:0/24:2); TG(18:0/22:1/26:2); TG(20:0/20:1/26:2); TG(17:0/23:1/26:2); TG(17:1/23:0/26:2); TG(17:0/24:1/25:2); TG(18:1/22:0/26:2); TG(15:0/25:1/26:2); TG(16:0/25:1/25:2); TG(18:0/23:1/25:2); TG(14:0/24:2/28:1); TG(19:1/22:0/25:2);…	[M+NH4]+	Istplg1 1071.0070 (1.4 ppm); Istplg2 1072.0099 (1.0 ppm)	NL_FA(24:2)+NH3 689.6452 (0.6 ppm); NL_FA(26:2)+NH3 661.6127 (-1.1 ppm); NL_FA(25:2)+NH3 675.6270 (-3.2 ppm); NL_FA(19:1)+NH3 757.7032 (-5.5 ppm); NL_FA(24:1)+NH3 687.6279 (-1.8 ppm); NL_FA(20:1)+NH3 743.6882 (-4.7 ppm); NL_FA(27:2)+NH3 647.5963 (-2.4 ppm); NL_FA(17:1)+NH3 785.7331 (-7.1 ppm); NL_FA(24:3)+NH3 691.6542 (-9.1 ppm); NL_FA(18:1)+NH3 771.7241 (1.4 ppm); NL_FA(22:1)+NH3 715.6583 (-3.0 …
	489	1420.85	23.6808	TG	TG(66:4)	TG(66:4)_1	TG(17:0/24:2/25:2); TG(19:1/22:1/25:2); TG(19:1/23:1/24:2); TG(16:0/24:2/26:2); TG(20:1/22:1/24:2); TG(19:0/19:1/28:3); TG(19:1/20:1/27:2); TG(21:1/21:1/24:2); TG(15:0/25:2/26:2); TG(15:0/24:2/27:2); TG(19:1/21:1/26:2); TG(18:1/24:1/24:2); TG(19:0/23:2/24:2); TG(19:2/23:0/24:2); TG(20:1/21:1/25:2); TG(20:2/22:0/24:2); TG(17:1/24:2/25:1); TG(20:1/20:1/26:2); TG(19:1/23:0/24:3); TG(19:0/22:2/25:2);…	[M+NH4]+	Istplg1 1068.9895 (-0.3 ppm); Istplg2 1069.9904 (-2.7 ppm)	NL_FA(24:2)+NH3 687.6296 (0.7 ppm); NL_FA(25:2)+NH3 673.6144 (1.4 ppm); NL_FA(28:3)+NH3 633.5822 (-0.1 ppm); NL_FA(19:1)+NH3 755.6890 (-3.6 ppm); NL_FA(26:2)+NH3 659.5988 (1.5 ppm); NL_FA(26:3)+NH3 661.6105 (-4.6 ppm); NL_FA(20:1)+NH3 741.6732 (-3.9 ppm); NL_FA(27:2)+NH3 645.5853 (4.8 ppm); NL_FA(24:3)+NH3 689.6415 (-4.8 ppm); NL_FA(20:2)+NH3 743.6855 (-8.4 ppm); NL_FA(22:1)+NH3 713.6441 (-1.0 pp…
								[M+NH4+CH3CN]+	Istplg1 1110.0171 (0.7 ppm); Istplg2 1111.0298 (9.0 ppm)
	490	1545.94	25.7657	TG	TG(67:2)	TG(67:2)_1	TG(17:0/23:0/27:2); TG(20:0/20:0/27:2); TG(19:0/21:0/27:2); TG(19:0/23:0/25:2); TG(15:0/25:0/27:2); TG(18:0/22:0/27:2); TG(16:0/24:0/27:2); TG(17:0/25:0/25:2); TG(21:0/21:0/25:2); TG(18:0/24:0/25:2); TG(22:1/22:1/23:0); TG(20:0/22:0/25:2); TG(16:0/25:2/26:0); TG(18:0/23:0/26:2); TG(15:0/25:2/27:0); TG(19:1/23:0/25:1); TG(16:0/23:0/28:2); TG(21:0/23:0/23:2); TG(20:0/23:0/24:2); TG(20:1/23:0/24:1);…	[M+NH4]+	Istplg1 1087.0386 (1.7 ppm); Istplg2 1088.0409 (0.7 ppm)	NL_FA(27:2)+NH3 663.6286 (-0.8 ppm); NL_FA(25:2)+NH3 691.6583 (-3.1 ppm); NL_FA(23:0)+NH3 715.6592 (-1.8 ppm); NL_FA(17:0)+NH3 799.7526 (-2.2 ppm); NL_FA(19:0)+NH3 771.7206 (-3.2 ppm); NL_FA(26:2)+NH3 677.6428 (-3.0 ppm); NL_FA(25:0)+NH3 687.6268 (-3.4 ppm); NL_FA(19:1)+NH3 773.7342 (-5.8 ppm); NL_FA(25:1)+NH3 689.6430 (-2.6 ppm); NL_FA(21:0)+NH3 743.6915 (-0.3 ppm); NL_FA(23:1)+NH3 717.6658 (-14…
								[M+Na]+	Istplg1 1091.9889 (-3.0 ppm); Istplg2 1092.9973 (1.6 ppm)
	491	1557.25	25.9542	TG	TG(67:2)	TG(67:2)_2	TG(18:0/23:0/26:2); TG(21:0/21:0/25:2); TG(16:0/25:0/26:2); TG(17:0/25:0/25:2); TG(19:0/23:0/25:2); TG(20:0/21:0/26:2); TG(17:0/24:0/26:2); TG(19:0/22:0/26:2); TG(18:0/24:0/25:2); TG(20:0/22:0/25:2); TG(18:0/24:2/25:0); TG(20:0/23:0/24:2); TG(15:0/25:2/27:0); TG(17:0/23:0/27:2); TG(21:0/22:0/24:2); TG(19:0/24:0/24:2); TG(19:2/23:0/25:0); TG(19:1/23:0/25:1); TG(15:0/25:0/27:2); TG(17:1/25:0/25:1);…	[M+NH4]+	Istplg1 1087.0397 (2.7 ppm); Istplg2 1088.0416 (1.3 ppm)	NL_FA(26:2)+NH3 677.6460 (1.8 ppm); NL_FA(25:2)+NH3 691.6605 (0.0 ppm); NL_FA(24:2)+NH3 705.6779 (2.5 ppm); NL_FA(23:0)+NH3 715.6602 (-0.3 ppm); NL_FA(27:2)+NH3 663.6288 (-0.4 ppm); NL_FA(25:0)+NH3 687.6294 (0.4 ppm); NL_FA(25:1)+NH3 689.6416 (-4.6 ppm); NL_FA(18:0)+NH3 785.7388 (0.1 ppm); NL_FA(17:0)+NH3 799.7493 (-6.3 ppm); NL_FA(20:0)+NH3 757.7038 (-4.7 ppm); NL_FA(19:0)+NH3 771.7241 (1.3 ppm)…
	492	1516.48	25.2746	TG	TG(67:3)	TG(67:3)_4	TG(19:1/23:0/25:2); TG(17:0/25:1/25:2); TG(19:0/23:1/25:2); TG(17:1/25:0/25:2); TG(18:0/24:1/25:2); TG(20:0/22:1/25:2); TG(20:1/22:0/25:2); TG(21:0/21:1/25:2); TG(18:1/24:0/25:2); TG(17:0/24:1/26:2); TG(16:1/25:2/26:0); TG(18:0/23:1/26:2); TG(17:0/24:2/26:1); TG(17:1/24:0/26:2); TG(17:1/24:2/26:0); TG(20:1/23:0/24:2); TG(20:0/23:1/24:2); TG(15:0/25:2/27:1); TG(19:1/22:0/26:2); TG(19:1/24:0/24:2);…	[M+NH4]+	Istplg1 1085.0220 (0.8 ppm); Istplg2 1086.0240 (-0.4 ppm)	NL_FA(25:2)+NH3 689.6448 (0.1 ppm); NL_FA(26:2)+NH3 675.6294 (0.4 ppm); NL_FA(24:2)+NH3 703.6579 (-3.6 ppm); NL_FA(27:3)+NH3 663.6252 (-6.0 ppm); NL_FA(17:1)+NH3 799.7560 (2.1 ppm); NL_FA(27:2)+NH3 661.6120 (-2.2 ppm); NL_FA(19:1)+NH3 771.7223 (-1.0 ppm); NL_FA(23:1)+NH3 715.6584 (-2.9 ppm); NL_FA(17:0)+NH3 797.7333 (-6.8 ppm); NL_FA(25:1)+NH3 687.6284 (-1.1 ppm); NL_FA(24:1)+NH3 701.6423 (-3.5 p…
	493	1462.76	24.3794	TG	TG(67:4)	TG(67:4)_1	TG(21:1/21:1/25:2); TG(16:0/25:2/26:2); TG(15:0/25:2/27:2); TG(19:1/23:1/25:2); TG(19:2/23:0/25:2); TG(20:1/22:1/25:2); TG(17:1/25:1/25:2); TG(19:0/23:2/25:2); TG(17:2/25:0/25:2); TG(18:1/24:1/25:2); TG(16:1/25:2/26:1); TG(18:2/24:0/25:2); TG(21:0/21:2/25:2); TG(15:1/25:2/27:1); TG(17:0/25:2/25:2); TG(17:0/24:2/26:2); TG(16:0/24:2/27:2); TG(20:1/20:1/27:2); TG(17:0/23:2/27:2); TG(20:1/23:1/24:2);…	[M+NH4]+	Istplg1 1083.0051 (-0.3 ppm); Istplg2 1084.0093 (0.4 ppm)	NL_FA(25:2)+NH3 687.6262 (-4.3 ppm); NL_FA(27:2)+NH3 659.5942 (-5.5 ppm); NL_FA(24:2)+NH3 701.6385 (-8.9 ppm); NL_FA(26:2)+NH3 673.6121 (-2.1 ppm); NL_FA(25:3)+NH3 689.6379 (-9.9 ppm); NL_FA(19:2)+NH3 771.7217 (-1.8 ppm); NL_FA(19:1)+NH3 769.7090 (2.2 ppm); NL_FA(26:3)+NH3 675.6310 (2.7 ppm); NL_FA(17:0)+NH3 795.7200 (-3.8 ppm); NL_FA(20:1)+NH3 755.6839 (-10.4 ppm); NL_FA(17:2)+NH3 799.7522 (-2.7…
	494	1569.46	26.1576	TG	TG(68:2)	TG(68:2)_2	TG(19:0/23:0/26:2); TG(18:0/23:0/27:2); TG(17:0/25:0/26:2); TG(21:0/21:0/26:2); TG(16:0/25:0/27:2); TG(17:0/24:0/27:2); TG(20:0/23:0/25:2); TG(18:0/24:0/26:2); TG(20:0/22:0/26:2); TG(17:0/23:0/28:2); TG(20:0/21:0/27:2); TG(19:0/22:0/27:2); TG(18:0/25:0/25:2); TG(16:0/26:0/26:2); TG(15:0/26:2/27:0); TG(19:1/23:0/26:1); TG(15:0/26:0/27:2); TG(19:0/24:0/25:2); TG(17:0/25:2/26:0); TG(21:0/23:0/24:2);…	[M+NH4]+	Istplg1 1101.0555 (2.8 ppm); Istplg2 1102.0574 (1.4 ppm)	NL_FA(26:2)+NH3 691.6590 (-2.1 ppm); NL_FA(27:2)+NH3 677.6434 (-2.0 ppm); NL_FA(25:2)+NH3 705.6739 (-3.1 ppm); NL_FA(23:0)+NH3 729.6765 (0.5 ppm); NL_FA(28:2)+NH3 663.6271 (-3.0 ppm); NL_FA(25:0)+NH3 701.6448 (-0.0 ppm); NL_FA(26:1)+NH3 689.6417 (-4.4 ppm); NL_FA(17:0)+NH3 813.7692 (-1.0 ppm); NL_FA(18:0)+NH3 799.7503 (-5.0 ppm); NL_FA(19:0)+NH3 785.7367 (-2.5 ppm); NL_FA(24:1)+NH3 717.6771 (1.4 …
	495	1579.49	26.3249	TG	TG(68:2)	TG(68:2)_3	TG(21:0/21:0/26:2); TG(17:0/25:0/26:2); TG(19:0/23:0/26:2); TG(18:0/24:0/26:2); TG(16:0/26:0/26:2); TG(20:0/22:0/26:2); TG(16:0/25:0/27:2); TG(18:0/23:0/27:2); TG(19:0/24:2/25:0); TG(20:2/23:0/25:0); TG(18:0/25:0/25:2); TG(17:0/24:0/27:2); TG(17:1/25:0/26:1); TG(19:0/22:0/27:2); TG(18:1/25:0/25:1); TG(17:0/23:0/28:2); TG(21:0/23:0/24:2); TG(20:0/23:0/25:2); TG(17:0/25:1/26:1); TG(19:1/23:0/26:1);…	[M+NH4]+	Istplg1 1101.0538 (1.3 ppm); Istplg2 1102.0568 (0.9 ppm)	NL_FA(26:2)+NH3 691.6599 (-0.8 ppm); NL_FA(25:0)+NH3 701.6454 (0.9 ppm); NL_FA(27:2)+NH3 677.6412 (-5.3 ppm); NL_FA(23:0)+NH3 729.6741 (-2.7 ppm); NL_FA(17:0)+NH3 813.7668 (-3.9 ppm); NL_FA(24:2)+NH3 719.6906 (-1.6 ppm); NL_FA(19:0)+NH3 785.7385 (-0.2 ppm); NL_FA(25:2)+NH3 705.6730 (-4.3 ppm); NL_FA(25:1)+NH3 703.6619 (2.0 ppm); NL_FA(26:1)+NH3 689.6429 (-2.8 ppm); NL_FA(18:0)+NH3 799.7561 (2.2 p…
	496	1510.24	25.1706	TG	TG(68:3)	TG(68:3)_1	TG(20:0/22:1/26:2); TG(22:1/22:1/24:1); TG(17:0/25:1/26:2); TG(17:0/24:1/27:2); TG(18:0/24:1/26:2); TG(21:1/22:1/25:1); TG(19:0/22:1/27:2); TG(19:1/24:1/25:1); TG(22:1/23:1/23:1); TG(19:0/24:1/25:2); TG(21:0/22:1/25:2); TG(18:0/22:1/28:2); TG(20:1/22:1/26:1); TG(16:0/24:1/28:2); TG(20:0/24:1/24:2); TG(22:0/22:1/24:2); TG(17:0/22:1/29:2); TG(19:1/23:0/26:2); TG(19:0/23:1/26:2); TG(16:0/26:1/26:2);…	[M+NH4]+	Istplg1 1099.0414 (4.2 ppm); Istplg2 1100.0426 (2.2 ppm)	NL_FA(22:1)+NH3 743.6877 (-5.4 ppm); NL_FA(26:2)+NH3 689.6403 (-6.6 ppm); NL_FA(24:1)+NH3 715.6584 (-2.8 ppm); NL_FA(25:1)+NH3 701.6417 (-4.4 ppm); NL_FA(25:2)+NH3 703.6550 (-7.8 ppm); NL_FA(27:2)+NH3 675.6260 (-4.6 ppm); NL_FA(28:2)+NH3 661.6141 (1.0 ppm); NL_FA(24:2)+NH3 717.6675 (-11.9 ppm); NL_FA(17:0)+NH3 811.7522 (-2.6 ppm); NL_FA(27:3)+NH3 677.6406 (-6.1 ppm); NL_FA(28:3)+NH3 663.6255 (-5.…
	497	1539.91	25.6652	TG	TG(68:3)	TG(68:3)_4	TG(17:0/25:1/26:2); TG(19:1/23:0/26:2); TG(18:0/24:1/26:2); TG(16:0/26:1/26:2); TG(20:1/22:0/26:2); TG(17:1/25:0/26:2); TG(19:0/23:1/26:2); TG(20:0/22:1/26:2); TG(18:0/25:1/25:2); TG(17:0/25:2/26:1); TG(20:1/23:0/25:2); TG(18:1/24:0/26:2); TG(21:0/21:1/26:2); TG(19:0/24:1/25:2); TG(19:0/24:2/25:1); TG(16:1/26:0/26:2); TG(18:0/24:2/26:1); TG(20:0/23:1/25:2); TG(20:0/24:1/24:2); TG(19:1/24:2/25:0);…	[M+NH4]+	Istplg1 1099.0416 (4.4 ppm); Istplg2 1100.0447 (4.1 ppm)	NL_FA(26:2)+NH3 689.6412 (-5.2 ppm); NL_FA(25:2)+NH3 703.6584 (-2.8 ppm); NL_FA(24:2)+NH3 717.6743 (-2.6 ppm); NL_FA(27:2)+NH3 675.6301 (1.5 ppm); NL_FA(25:1)+NH3 701.6446 (-0.3 ppm); NL_FA(20:1)+NH3 771.7205 (-3.3 ppm); NL_FA(26:1)+NH3 687.6268 (-3.4 ppm); NL_FA(24:1)+NH3 715.6580 (-3.4 ppm); NL_FA(19:1)+NH3 785.7336 (-6.4 ppm); NL_FA(27:3)+NH3 677.6452 (0.6 ppm); NL_FA(17:1)+NH3 813.7657 (-5.2 …
	498	1486.02	24.767	TG	TG(68:4)	TG(68:4)_1	TG(18:0/24:2/26:2); TG(22:1/22:1/24:2); TG(16:0/25:2/27:2); TG(21:1/22:1/25:2); TG(19:1/24:1/25:2); TG(20:1/22:1/26:2); TG(21:1/21:1/26:2); TG(19:1/24:2/25:1); TG(20:1/23:1/25:2); TG(20:1/24:1/24:2); TG(17:1/25:2/26:1); TG(16:0/24:2/28:2); TG(17:1/25:1/26:2); TG(19:1/23:1/26:2); TG(20:2/23:0/25:2); TG(18:2/25:0/25:2); TG(20:0/23:2/25:2); TG(21:0/22:2/25:2); TG(21:1/23:1/24:2); TG(19:1/22:1/27:2);…	[M+NH4]+	Istplg1 1097.0208 (-0.3 ppm); Istplg2 1098.0247 (0.1 ppm)	NL_FA(25:2)+NH3 701.6432 (-2.3 ppm); NL_FA(24:2)+NH3 715.6578 (-3.6 ppm); NL_FA(26:2)+NH3 687.6298 (0.9 ppm); NL_FA(26:3)+NH3 689.6426 (-3.1 ppm); NL_FA(27:2)+NH3 673.6145 (1.5 ppm); NL_FA(22:1)+NH3 741.6699 (-8.4 ppm); NL_FA(28:3)+NH3 661.6095 (-6.0 ppm); NL_FA(19:1)+NH3 783.7193 (-4.8 ppm); NL_FA(25:3)+NH3 703.6494 (-15.7 ppm); NL_FA(20:1)+NH3 769.7051 (-2.9 ppm); NL_FA(24:1)+NH3 713.6423 (-3.4…
	499	1590.92	26.5153	TG	TG(69:2)	TG(69:2)_1	TG(21:0/21:0/27:2); TG(17:0/25:0/27:2); TG(19:0/23:0/27:2); TG(18:0/24:0/27:2); TG(20:0/22:0/27:2); TG(16:0/26:0/27:2); TG(15:0/27:0/27:2); TG(19:0/25:0/25:2); TG(21:2/23:0/25:0); TG(17:0/23:0/29:2); TG(17:0/25:2/27:0); TG(21:0/23:0/25:2); TG(22:1/22:1/25:0); TG(18:0/25:0/26:2); TG(19:1/25:0/25:1); TG(17:0/26:1/26:1); TG(16:0/25:0/28:2); TG(18:1/25:0/26:1); TG(17:0/26:0/26:2); TG(15:0/25:0/29:2);…	[M+NH4]+	Istplg1 1115.0699 (1.7 ppm); Istplg2 1116.0724 (0.8 ppm)	NL_FA(27:2)+NH3 691.6594 (-1.6 ppm); NL_FA(25:0)+NH3 715.6580 (-3.5 ppm); NL_FA(17:0)+NH3 827.7855 (-0.2 ppm); NL_FA(25:2)+NH3 719.6908 (-1.3 ppm); NL_FA(23:0)+NH3 743.6897 (-2.7 ppm); NL_FA(19:0)+NH3 799.7540 (-0.5 ppm); NL_FA(26:2)+NH3 705.6760 (-0.2 ppm); NL_FA(25:1)+NH3 717.6721 (-5.6 ppm); NL_FA(28:2)+NH3 677.6448 (0.1 ppm); NL_FA(29:2)+NH3 663.6272 (-2.9 ppm); NL_FA(26:1)+NH3 703.6580 (-3.4…
								[M+Na]+	Istplg1 1120.0226 (-0.8 ppm); Istplg2 1121.0297 (2.5 ppm)
	500	1552.6	25.8766	TG	TG(69:3)	TG(69:3)_3	TG(19:0/24:1/26:2); TG(21:0/22:1/26:2); TG(19:1/23:0/27:2); TG(22:1/23:0/24:2); TG(19:1/25:0/25:2); TG(19:1/24:0/26:2); TG(21:1/23:0/25:2); TG(17:0/26:1/26:2); TG(19:0/25:1/25:2); TG(17:0/25:1/27:2); TG(20:0/23:1/26:2); TG(21:0/24:1/24:2); TG(18:1/25:0/26:2); TG(20:0/24:1/25:2); TG(21:0/23:1/25:2); TG(19:0/23:1/27:2); TG(21:1/22:0/26:2); TG(22:0/22:1/25:2); TG(20:0/22:1/27:2); TG(17:1/25:0/27:2);…	[M+NH4]+	Istplg1 1113.0563 (3.5 ppm); Istplg2 1114.0590 (2.8 ppm)	NL_FA(26:2)+NH3 703.6589 (-2.2 ppm); NL_FA(25:2)+NH3 717.6749 (-1.6 ppm); NL_FA(27:2)+NH3 689.6422 (-3.7 ppm); NL_FA(24:2)+NH3 731.6901 (-2.3 ppm); NL_FA(24:1)+NH3 729.6727 (-4.7 ppm); NL_FA(26:3)+NH3 705.6721 (-5.7 ppm); NL_FA(19:1)+NH3 799.7505 (-4.8 ppm); NL_FA(22:1)+NH3 757.7107 (4.4 ppm); NL_FA(23:0)+NH3 741.6772 (1.6 ppm); NL_FA(25:1)+NH3 715.6578 (-3.7 ppm); NL_FA(23:1)+NH3 743.6874 (-5.8 …
	501	1561.13	26.0188	TG	TG(69:3)	TG(69:3)_4	TG(19:0/25:1/25:2); TG(17:0/25:1/27:2); TG(18:0/25:1/26:2); TG(19:1/25:0/25:2); TG(17:1/25:0/27:2); TG(19:1/23:0/27:2); TG(17:0/26:1/26:2); TG(21:0/23:1/25:2); TG(19:0/23:1/27:2); TG(21:1/23:0/25:2); TG(17:0/25:2/27:1); TG(20:1/23:0/26:2); TG(19:0/23:0/27:3); TG(21:0/21:0/27:3); TG(17:0/25:0/27:3); TG(19:0/24:1/26:2); TG(18:0/25:2/26:1); TG(17:1/25:1/27:1); TG(22:0/22:1/25:2); TG(18:1/25:0/26:2);…	[M+NH4]+	Istplg1 1113.0566 (3.8 ppm); Istplg2 1114.0587 (2.6 ppm)	NL_FA(25:2)+NH3 717.6735 (-3.7 ppm); NL_FA(26:2)+NH3 703.6611 (0.9 ppm); NL_FA(27:3)+NH3 691.6581 (-3.3 ppm); NL_FA(27:2)+NH3 689.6437 (-1.6 ppm); NL_FA(25:1)+NH3 715.6600 (-0.6 ppm); NL_FA(24:2)+NH3 731.6917 (-0.0 ppm); NL_FA(17:1)+NH3 827.7795 (-7.4 ppm); NL_FA(19:1)+NH3 799.7567 (2.9 ppm); NL_FA(23:1)+NH3 743.6884 (-4.5 ppm); NL_FA(17:0)+NH3 825.7704 (0.5 ppm); NL_FA(26:1)+NH3 701.6390 (-8.3 p…
	502	1509.13	25.1522	TG	TG(69:4)	TG(69:4)_2	TG(17:0/25:2/27:2); TG(22:1/22:1/25:2); TG(18:0/25:2/26:2); TG(20:1/24:1/25:2); TG(19:1/25:1/25:2); TG(21:1/23:1/25:2); TG(18:1/25:2/26:1); TG(17:1/25:2/27:1); TG(19:2/25:0/25:2); TG(21:2/23:0/25:2); TG(15:0/25:2/29:2); TG(21:1/21:1/27:2); TG(18:0/24:2/27:2); TG(19:0/25:2/25:2); TG(19:1/23:1/27:2); TG(17:1/25:1/27:2); TG(18:1/24:1/27:2); TG(19:0/24:2/26:2); TG(20:1/22:1/27:2); TG(19:2/23:0/27:2);…	[M+NH4]+	Istplg1 1111.0393 (2.3 ppm); Istplg2 1112.0425 (2.1 ppm)	NL_FA(25:2)+NH3 715.6598 (-0.9 ppm); NL_FA(27:2)+NH3 687.6291 (-0.1 ppm); NL_FA(26:2)+NH3 701.6454 (0.9 ppm); NL_FA(24:2)+NH3 729.6757 (-0.6 ppm); NL_FA(27:3)+NH3 689.6425 (-3.3 ppm); NL_FA(26:3)+NH3 703.6545 (-8.5 ppm); NL_FA(25:3)+NH3 717.6655 (-14.7 ppm); NL_FA(17:0)+NH3 823.7532 (-1.3 ppm); NL_FA(17:1)+NH3 825.7653 (-5.7 ppm); NL_FA(19:0)+NH3 795.7172 (-7.3 ppm); NL_FA(28:3)+NH3 675.6272 (-2.…
	503	1441.63	24.0272	TG	TG(69:5)	TG(69:5)_1		[M+NH4]+	Istplg1 1109.0204 (-0.7 ppm); Istplg2 1110.0194 (-4.6 ppm)
								[M+NH4+CH3CN]+	Istplg1 1150.0508 (2.7 ppm); Istplg2 1151.0594 (7.3 ppm)
	504	1612.34	26.8723	TG	TG(70:2)	TG(70:2)_2	TG(18:0/25:0/27:2); TG(17:0/25:0/28:2); TG(19:0/25:0/26:2); TG(20:0/23:0/27:2); TG(19:0/23:0/28:2); TG(19:0/24:0/27:2); TG(21:0/21:0/28:2); TG(20:0/25:0/25:2); TG(18:0/24:0/28:2); TG(17:0/26:0/27:2); TG(21:0/23:0/26:2); TG(22:0/22:0/26:2); TG(20:0/22:0/28:2); TG(21:0/22:0/27:2); TG(20:0/24:0/26:2); TG(16:0/27:0/27:2); TG(20:1/25:0/25:1); TG(17:0/26:2/27:0); TG(18:0/26:0/26:2); TG(22:2/23:0/25:0);…	[M+NH4]+	Istplg1 1129.0862 (2.2 ppm); Istplg2 1130.0895 (2.1 ppm)	NL_FA(27:2)+NH3 705.6723 (-5.4 ppm); NL_FA(28:2)+NH3 691.6598 (-0.9 ppm); NL_FA(26:2)+NH3 719.6898 (-2.7 ppm); NL_FA(25:0)+NH3 729.6767 (0.8 ppm); NL_FA(25:2)+NH3 733.7067 (-1.0 ppm); NL_FA(23:0)+NH3 757.7061 (-1.8 ppm); NL_FA(25:1)+NH3 731.6843 (-10.2 ppm); NL_FA(19:0)+NH3 813.7688 (-1.5 ppm); NL_FA(26:1)+NH3 717.6724 (-5.1 ppm); NL_FA(17:0)+NH3 841.7966 (-5.5 ppm); NL_FA(18:0)+NH3 827.7886 (3.6…
	505	1563.24	26.054	TG	TG(70:3)	TG(70:3)_1	TG(19:0/24:1/27:2); TG(19:0/23:0/28:3); TG(19:0/25:0/26:3); TG(17:0/25:0/28:3); TG(17:0/26:1/27:2); TG(19:0/25:1/26:2); TG(21:0/21:0/28:3); TG(18:0/25:1/27:2); TG(18:1/25:0/27:2); TG(20:1/23:0/27:2); TG(19:0/25:2/26:1); TG(21:0/22:1/27:2); TG(19:1/24:0/27:2); TG(19:1/25:0/26:2); TG(20:0/23:1/27:2); TG(21:0/23:0/26:3); TG(17:1/26:0/27:2); TG(22:1/23:0/25:2); TG(16:0/27:1/27:2); TG(18:0/24:0/28:3);…	[M+NH4]+	Istplg1 1127.0699 (1.7 ppm); Istplg2 1128.0735 (1.8 ppm)	NL_FA(27:2)+NH3 703.6595 (-1.3 ppm); NL_FA(28:3)+NH3 691.6602 (-0.3 ppm); NL_FA(26:3)+NH3 719.6890 (-3.9 ppm); NL_FA(26:2)+NH3 717.6730 (-4.3 ppm); NL_FA(19:0)+NH3 811.7512 (-3.8 ppm); NL_FA(25:2)+NH3 731.6891 (-3.5 ppm); NL_FA(25:1)+NH3 729.6745 (-2.2 ppm); NL_FA(25:0)+NH3 727.6616 (1.6 ppm); NL_FA(23:0)+NH3 755.6921 (0.5 ppm); NL_FA(24:1)+NH3 743.6905 (-1.7 ppm); NL_FA(28:2)+NH3 689.6461 (1.9 p…
	506	1531.78	25.5296	TG	TG(70:4)	TG(70:4)_1	TG(17:0/26:2/27:2); TG(19:0/25:2/26:2); TG(18:0/25:2/27:2); TG(22:1/22:1/26:2); TG(20:0/24:2/26:2); TG(19:1/25:1/26:2); TG(19:0/24:2/27:2); TG(16:0/26:2/28:2); TG(20:1/24:1/26:2); TG(17:0/25:2/28:2); TG(21:0/24:2/25:2); TG(19:1/24:1/27:2); TG(18:1/25:1/27:2); TG(19:2/25:0/26:2); TG(21:1/23:1/26:2); TG(22:0/22:2/26:2); TG(20:2/24:0/26:2); TG(20:1/25:1/25:2); TG(21:0/23:2/26:2); TG(21:1/22:1/27:2);…	[M+NH4]+	Istplg1 1125.0548 (2.1 ppm); Istplg2 1126.0579 (1.8 ppm)	NL_FA(26:2)+NH3 715.6584 (-2.9 ppm); NL_FA(27:2)+NH3 701.6433 (-2.1 ppm); NL_FA(25:2)+NH3 729.6731 (-4.1 ppm); NL_FA(24:2)+NH3 743.6893 (-3.3 ppm); NL_FA(26:3)+NH3 717.6741 (-2.8 ppm); NL_FA(28:3)+NH3 689.6424 (-3.5 ppm); NL_FA(25:1)+NH3 727.6620 (2.2 ppm); NL_FA(28:2)+NH3 687.6274 (-2.6 ppm); NL_FA(17:0)+NH3 837.7698 (-0.2 ppm); NL_FA(19:1)+NH3 811.7520 (-2.9 ppm); NL_FA(25:3)+NH3 731.6870 (-6.5…
	507	1633.83	27.2304	TG	TG(71:2)	TG(71:2)_1	TG(19:0/25:0/27:2); TG(21:0/23:0/27:2); TG(17:0/27:0/27:2); TG(20:0/24:0/27:2); TG(21:0/25:0/25:2); TG(23:0/23:0/25:2); TG(19:0/25:2/27:0); TG(19:0/23:0/29:2); TG(17:0/25:0/29:2); TG(23:0/23:2/25:0); TG(23:1/23:1/25:0); TG(20:0/25:0/26:2); TG(21:1/25:0/25:1); TG(19:1/25:0/27:1); TG(20:0/25:2/26:0); TG(22:1/24:1/25:0); TG(20:1/25:0/26:1); TG(23:0/23:1/25:1); TG(19:0/26:1/26:1); TG(23:0/24:1/24:1);…	[M+NH4]+	Istplg1 1143.1034 (3.5 ppm); Istplg2 1144.1073 (4.0 ppm)	NL_FA(27:2)+NH3 719.6896 (-3.0 ppm); NL_FA(25:2)+NH3 747.7211 (-2.6 ppm); NL_FA(25:0)+NH3 743.6895 (-3.0 ppm); NL_FA(23:0)+NH3 771.7237 (0.9 ppm); NL_FA(19:0)+NH3 827.7879 (2.7 ppm); NL_FA(29:2)+NH3 691.6599 (-0.8 ppm); NL_FA(26:2)+NH3 733.7020 (-7.3 ppm); NL_FA(25:1)+NH3 745.7025 (-6.6 ppm); NL_FA(17:0)+NH3 855.8170 (0.1 ppm); NL_FA(28:2)+NH3 705.6719 (-6.0 ppm); NL_FA(27:0)+NH3 715.6569 (-5.0 p…
	508	1577.22	26.287	TG	TG(71:3)	TG(71:3)_1	TG(19:0/25:1/27:2); TG(19:1/25:0/27:2); TG(18:0/26:1/27:2); TG(20:0/24:1/27:2); TG(17:0/27:1/27:2); TG(22:0/22:1/27:2); TG(19:0/25:0/27:3); TG(21:1/23:0/27:2); TG(17:1/27:0/27:2); TG(22:1/24:1/25:1); TG(16:0/27:2/28:1); TG(18:0/25:1/28:2); TG(16:1/27:2/28:0); TG(21:0/25:1/25:2); TG(19:0/24:1/28:2); TG(20:0/25:1/26:2); TG(19:0/26:1/26:2); TG(17:0/25:1/29:2); TG(19:1/25:1/27:1); TG(17:0/27:0/27:3);…	[M+NH4]+	Istplg1 1141.0927 (7.8 ppm); Istplg2 1142.0941 (6.1 ppm)	NL_FA(27:2)+NH3 717.6776 (2.1 ppm); NL_FA(27:3)+NH3 719.6879 (-5.4 ppm); NL_FA(25:1)+NH3 743.6921 (0.5 ppm); NL_FA(28:2)+NH3 703.6613 (1.2 ppm); NL_FA(25:2)+NH3 745.7078 (0.6 ppm); NL_FA(19:0)+NH3 825.7699 (-0.1 ppm); NL_FA(26:2)+NH3 731.6877 (-5.5 ppm); NL_FA(24:1)+NH3 757.7068 (-0.8 ppm); NL_FA(26:1)+NH3 729.6735 (-3.5 ppm); NL_FA(25:0)+NH3 741.6718 (-5.8 ppm); NL_FA(22:1)+NH3 785.7383 (-0.5 pp…
	509	1603.07	26.7179	TG	TG(71:3)	TG(71:3)_2	TG(19:0/25:1/27:2); TG(21:0/25:1/25:2); TG(19:1/25:0/27:2); TG(19:1/25:2/27:0); TG(23:0/23:1/25:2); TG(18:0/26:1/27:2); TG(19:0/26:1/26:2); TG(21:0/23:1/27:2); TG(19:0/25:2/27:1); TG(17:0/27:1/27:2); TG(19:1/25:1/27:1); TG(20:1/25:1/26:1); TG(20:1/25:0/26:2); TG(23:1/23:1/25:1); TG(19:0/25:0/27:3); TG(22:0/22:0/27:3); TG(22:0/24:2/25:1); TG(22:0/22:1/27:2); TG(22:0/24:1/25:2); TG(22:1/23:0/26:2);…	[M+NH4]+	Istplg1 1141.0916 (6.9 ppm); Istplg2 1142.0948 (6.8 ppm)	NL_FA(25:2)+NH3 745.7081 (0.9 ppm); NL_FA(27:2)+NH3 717.6772 (1.6 ppm); NL_FA(26:2)+NH3 731.6910 (-1.0 ppm); NL_FA(27:3)+NH3 719.6906 (-1.6 ppm); NL_FA(25:1)+NH3 743.6923 (0.7 ppm); NL_FA(28:3)+NH3 705.6774 (1.8 ppm); NL_FA(24:2)+NH3 759.7224 (-0.8 ppm); NL_FA(19:1)+NH3 827.7869 (1.6 ppm); NL_FA(26:1)+NH3 729.6764 (0.4 ppm); NL_FA(29:3)+NH3 691.6616 (1.6 ppm); NL_FA(25:3)+NH3 747.7225 (-0.8 ppm);…
	510	1551.67	25.8612	TG	TG(71:4)	TG(71:4)_1	TG(19:0/25:2/27:2); TG(18:0/26:2/27:2); TG(20:0/24:2/27:2); TG(19:1/25:1/27:2); TG(16:0/27:2/28:2); TG(18:1/26:1/27:2); TG(21:1/23:1/27:2); TG(21:0/23:2/27:2); TG(21:2/23:0/27:2); TG(17:0/27:2/27:2); TG(20:0/25:2/26:2); TG(23:1/23:1/25:2); TG(17:0/25:2/29:2); TG(18:0/25:2/28:2); TG(21:1/25:1/25:2); TG(20:1/25:2/26:1); TG(18:1/25:2/28:1); TG(17:0/26:2/28:2); TG(21:2/25:0/25:2); TG(21:0/24:2/26:2);…	[M+NH4]+	Istplg1 1139.0737 (5.0 ppm); Istplg2 1140.0764 (4.3 ppm)	NL_FA(27:2)+NH3 715.6598 (-0.9 ppm); NL_FA(25:2)+NH3 743.6906 (-1.5 ppm); NL_FA(26:2)+NH3 729.6736 (-3.3 ppm); NL_FA(27:3)+NH3 717.6699 (-8.6 ppm); NL_FA(24:2)+NH3 757.7061 (-1.8 ppm); NL_FA(17:0)+NH3 851.7854 (-0.3 ppm); NL_FA(19:0)+NH3 823.7531 (-1.6 ppm); NL_FA(28:2)+NH3 701.6423 (-3.6 ppm); NL_FA(28:3)+NH3 703.6563 (-5.9 ppm); NL_FA(26:3)+NH3 731.6832 (-11.7 ppm); NL_FA(25:1)+NH3 741.6742 (-2…
	511	1654.88	27.5813	TG	TG(72:2)	TG(72:2)_2	TG(19:0/25:0/28:2); TG(20:0/25:0/27:2); TG(21:0/23:0/28:2); TG(23:0/23:0/26:2); TG(21:0/25:0/26:2); TG(19:0/26:0/27:2); TG(21:0/24:0/27:2); TG(23:0/24:2/25:0); TG(18:0/27:0/27:2); TG(17:0/27:2/28:0); TG(20:0/24:0/28:2); TG(19:0/26:2/27:0); TG(18:0/26:0/28:2); TG(22:1/25:0/25:1); TG(18:0/26:2/28:0); TG(18:0/25:0/29:2); TG(21:1/25:0/26:1); TG(22:1/23:0/27:1); TG(20:0/23:0/29:2); TG(19:1/25:0/28:1);…	[M+NH4]+	Istplg1 1157.1178 (2.4 ppm); Istplg2 1158.1219 (3.0 ppm)	NL_FA(27:2)+NH3 733.7068 (-0.8 ppm); NL_FA(28:2)+NH3 719.6898 (-2.7 ppm); NL_FA(26:2)+NH3 747.7163 (-9.0 ppm); NL_FA(25:0)+NH3 757.7090 (2.2 ppm); NL_FA(23:0)+NH3 785.7390 (0.3 ppm); NL_FA(19:0)+NH3 841.8001 (-1.4 ppm); NL_FA(25:1)+NH3 759.7157 (-9.7 ppm); NL_FA(29:2)+NH3 705.6747 (-2.0 ppm); NL_FA(24:0)+NH3 771.7215 (-2.0 ppm); NL_FA(24:2)+NH3 775.7531 (-1.6 ppm); NL_FA(27:0)+NH3 729.6663 (-13.5…
	512	1605.68	26.7613	TG	TG(72:3)	TG(72:3)_1	TG(19:0/26:1/27:2); TG(22:1/23:0/27:2); TG(20:0/25:1/27:2); TG(20:1/25:0/27:2); TG(18:0/27:1/27:2); TG(22:0/23:1/27:2); TG(19:0/25:1/28:2); TG(21:1/24:0/27:2); TG(16:1/27:2/29:0); TG(19:0/26:2/27:1); TG(20:0/26:1/26:2); TG(19:1/25:0/28:2); TG(23:0/23:1/26:2); TG(21:0/25:1/26:2); TG(18:0/26:1/28:2); TG(19:0/25:0/28:3); TG(23:0/24:1/25:2); TG(20:0/24:1/28:2); TG(22:0/24:1/26:2); TG(22:1/25:0/25:2);…	[M+NH4]+	Istplg1 1155.1066 (6.2 ppm); Istplg2 1156.1101 (6.3 ppm)	NL_FA(27:2)+NH3 731.6898 (-2.7 ppm); NL_FA(26:2)+NH3 745.7019 (-7.4 ppm); NL_FA(28:2)+NH3 717.6719 (-5.8 ppm); NL_FA(28:3)+NH3 719.6887 (-4.3 ppm); NL_FA(26:3)+NH3 747.7184 (-6.2 ppm); NL_FA(25:2)+NH3 759.7225 (-0.7 ppm); NL_FA(26:1)+NH3 743.6943 (3.5 ppm); NL_FA(25:1)+NH3 757.7076 (0.3 ppm); NL_FA(24:1)+NH3 771.7157 (-9.5 ppm); NL_FA(23:0)+NH3 783.7267 (4.7 ppm); NL_FA(19:0)+NH3 839.7815 (-4.9 p…
	513	1574.07	26.2344	TG	TG(72:4)	TG(72:4)_1	TG(19:0/26:2/27:2); TG(20:0/25:2/27:2); TG(17:0/27:2/28:2); TG(19:1/26:1/27:2); TG(20:1/25:1/27:2); TG(21:1/24:1/27:2); TG(22:1/23:1/27:2); TG(22:2/23:0/27:2); TG(22:0/23:2/27:2); TG(18:0/26:2/28:2); TG(16:1/27:2/29:1); TG(19:0/25:2/28:2); TG(23:1/23:1/26:2); TG(22:0/24:2/26:2); TG(18:0/27:2/27:2); TG(23:0/24:2/25:2); TG(21:1/25:1/26:2); TG(17:0/26:2/29:2); TG(22:1/24:1/26:2); TG(20:1/26:1/26:2);…	[M+NH4]+	Istplg1 1153.0913 (6.6 ppm); Istplg2 1154.0933 (5.3 ppm)	NL_FA(27:2)+NH3 729.6753 (-1.1 ppm); NL_FA(26:2)+NH3 743.6918 (0.0 ppm); NL_FA(25:2)+NH3 757.7089 (2.0 ppm); NL_FA(28:2)+NH3 715.6624 (2.8 ppm); NL_FA(28:3)+NH3 717.6740 (-2.9 ppm); NL_FA(24:2)+NH3 771.7261 (3.9 ppm); NL_FA(27:3)+NH3 731.6879 (-5.3 ppm); NL_FA(19:0)+NH3 837.7736 (4.3 ppm); NL_FA(25:1)+NH3 755.6943 (3.4 ppm); NL_FA(26:3)+NH3 745.6957 (-15.7 ppm); NL_FA(24:1)+NH3 769.7068 (-0.8 ppm…
	514	1526.05	25.4342	TG	TG(72:5)	TG(72:5)_1		[M+NH4]+	Istplg1 1151.0685 (0.4 ppm); Istplg2 1152.0708 (-0.6 ppm)
								[M+NH4+CH3CN]+	Istplg1 1192.1029 (7.0 ppm); Istplg2 1193.1050 (5.9 ppm)
	515	1676.17	27.9362	TG	TG(73:2)	TG(73:2)_1	TG(23:0/23:0/27:2); TG(21:0/25:0/27:2); TG(19:0/27:0/27:2); TG(18:0/27:2/28:0); TG(17:0/27:2/29:0); TG(23:0/25:0/25:2); TG(23:0/25:1/25:1); TG(21:0/23:0/29:2); TG(23:0/23:2/27:0); TG(19:0/25:0/29:2); TG(21:0/25:2/27:0); TG(19:0/25:2/29:0); TG(20:0/25:0/28:2); TG(20:0/25:2/28:0); TG(19:0/26:2/28:0); TG(17:0/27:0/29:2); TG(19:0/25:1/29:1); TG(21:0/25:1/27:1); TG(23:2/25:0/25:0); TG(20:0/26:2/27:0);…	[M+NH4]+	Istplg1 1171.1360 (4.5 ppm); Istplg2 1172.1382 (3.5 ppm)	NL_FA(27:2)+NH3 747.7239 (1.1 ppm); NL_FA(23:0)+NH3 799.7531 (-1.6 ppm); NL_FA(25:2)+NH3 775.7533 (-1.3 ppm); NL_FA(25:0)+NH3 771.7249 (2.4 ppm); NL_FA(29:2)+NH3 719.6868 (-6.8 ppm); NL_FA(26:2)+NH3 761.7386 (-0.1 ppm); NL_FA(25:1)+NH3 773.7332 (-7.2 ppm); NL_FA(19:0)+NH3 855.8126 (-5.0 ppm); NL_FA(28:2)+NH3 733.7027 (-6.4 ppm); NL_FA(21:0)+NH3 827.7867 (1.3 ppm); NL_FA(27:0)+NH3 743.6990 (9.8 pp…
	516	1597.8	26.6299	TG	TG(73:4)	TG(73:4)_1	TG(23:1/23:1/27:2); TG(21:0/25:2/27:2); TG(20:0/26:2/27:2); TG(18:0/27:2/28:2); TG(17:0/27:2/29:2); TG(23:0/23:2/27:2); TG(22:1/24:1/27:2); TG(20:1/26:1/27:2); TG(20:2/26:0/27:2); TG(19:0/27:2/27:2); TG(22:0/25:2/26:2); TG(19:0/25:2/29:2); TG(24:1/24:1/25:2); TG(19:0/26:2/28:2); TG(20:0/25:2/28:2); TG(23:1/25:1/25:2); TG(22:1/25:2/26:1); TG(24:0/24:2/25:2); TG(18:0/26:2/29:2); TG(23:0/24:2/26:2);…	[M+NH4]+	Istplg1 1167.1057 (5.4 ppm); Istplg2 1168.1079 (4.4 ppm)	NL_FA(27:2)+NH3 743.6910 (-1.0 ppm); NL_FA(25:2)+NH3 771.7208 (-2.9 ppm); NL_FA(26:2)+NH3 757.7042 (-4.2 ppm); NL_FA(27:3)+NH3 745.6982 (-12.3 ppm); NL_FA(28:2)+NH3 729.6705 (-7.7 ppm); NL_FA(19:0)+NH3 851.7778 (-9.2 ppm); NL_FA(28:3)+NH3 731.6921 (0.5 ppm); NL_FA(29:2)+NH3 715.6634 (4.1 ppm); NL_FA(19:1)+NH3 853.7902 (-13.0 ppm); NL_FA(25:3)+NH3 773.7358 (-3.7 ppm); NL_FA(24:2)+NH3 785.7318 (-8.…
	517	1617.49	26.9582	TG	TG(74:4)	TG(74:4)_1	TG(22:0/25:2/27:2); TG(21:0/26:2/27:2); TG(23:0/25:2/26:2); TG(19:0/27:2/28:2); TG(23:0/24:2/27:2); TG(21:0/25:2/28:2); TG(23:1/24:1/27:2); TG(24:1/24:1/26:2); TG(21:1/26:1/27:2); TG(23:1/25:2/26:1); TG(19:0/26:2/29:2); TG(23:1/23:1/28:2); TG(21:1/26:2/27:1); TG(22:1/25:2/27:1); TG(22:1/26:1/26:2); TG(23:2/25:0/26:2); TG(21:2/26:2/27:0); TG(22:0/24:2/28:2); TG(23:0/23:2/28:2); TG(19:1/27:1/28:2);…	[M+NH4]+	Istplg1 1181.1205 (4.6 ppm); Istplg2 1182.1221 (3.1 ppm)	NL_FA(27:2)+NH3 757.7044 (-3.9 ppm); NL_FA(25:2)+NH3 785.7368 (-2.5 ppm); NL_FA(26:2)+NH3 771.7189 (-5.4 ppm); NL_FA(28:2)+NH3 743.6913 (-0.6 ppm); NL_FA(26:3)+NH3 773.7332 (-7.2 ppm); NL_FA(24:2)+NH3 799.7459 (-10.5 ppm); NL_FA(23:0)+NH3 809.7408 (2.6 ppm); NL_FA(28:3)+NH3 745.7042 (-4.2 ppm); NL_FA(23:1)+NH3 811.7474 (-8.6 ppm); NL_FA(29:2)+NH3 729.6797 (5.0 ppm); NL_FA(19:0)+NH3 865.7913 (-11.…
	518	1638.27	27.3045	TG	TG(75:4)	TG(75:4)_1	TG(24:1/24:1/27:2); TG(22:0/26:2/27:2); TG(19:0/27:2/29:2); TG(20:0/27:2/28:2); TG(24:0/25:2/26:2); TG(24:0/24:2/27:2); TG(22:1/26:1/27:2); TG(19:1/27:2/29:1); TG(21:0/25:2/29:2); TG(22:0/25:2/28:2); TG(24:1/25:2/26:1); TG(21:0/27:2/27:2); TG(22:1/25:2/28:1); TG(20:0/26:2/29:2); TG(23:1/26:1/26:2); TG(20:1/26:2/29:1); TG(23:1/23:1/29:2); TG(22:0/24:2/29:2); TG(23:1/24:1/28:2); TG(22:1/24:1/29:2);…	[M+NH4]+	Istplg1 1195.1348 (3.4 ppm); Istplg2 1196.1392 (4.3 ppm)	NL_FA(27:2)+NH3 771.7200 (-4.0 ppm); NL_FA(25:2)+NH3 799.7509 (-4.4 ppm); NL_FA(26:2)+NH3 785.7374 (-1.6 ppm); NL_FA(29:2)+NH3 743.6909 (-1.2 ppm); NL_FA(27:3)+NH3 773.7384 (-0.4 ppm); NL_FA(28:2)+NH3 757.6989 (-11.2 ppm); NL_FA(25:3)+NH3 801.7684 (-1.9 ppm); NL_FA(24:2)+NH3 813.7674 (-3.2 ppm); NL_FA(23:1)+NH3 825.7656 (-5.4 ppm); NL_FA(29:3)+NH3 745.7012 (-8.3 ppm); NL_FA(19:0)+NH3 879.8082 (-1…
	519	891.757	14.8626	Cer(d)	Cer(d40:1)	Cer(d40:1)_1	Cer(d18:1/22:0)	[M+H-H2O]+	Istplg1 604.6028 (-0.8 ppm); Istplg2 605.6052 (-2.4 ppm)	sphingoid.base.fragment.O''_d18:1 264.2689 (-0.8 ppm); sphingoid.base.fragment.O'_d18:1 282.2793 (-1.4 ppm); sphingoid.base.fragment.X_d18:1 252.2688 (-1.2 ppm)
								[M+HCO2]-	Istplg1 666.6044 (1.2 ppm); Istplg2 667.6079 (1.3 ppm)
	520	917.913	15.2986	Cer(d)	Cer(d41:1)	Cer(d41:1)_2	Cer(d19:1/22:0)	[M+H-H2O]+	Istplg1 618.6196 (1.2 ppm); Istplg2 619.6229 (0.9 ppm)	sphingoid.base.fragment.O''_d19:1 278.2845 (-1.2 ppm); sphingoid.base.fragment.O'_d19:1 296.2954 (0.1 ppm); sphingoid.base.fragment.X_d19:1 266.2853 (2.1 ppm)
								[M+HCO2]-	Istplg1 680.6185 (-1.2 ppm); Istplg2 681.6216 (-1.6 ppm)
	521	972.418	16.207	Cer(d)	Cer(d43:1)	Cer(d43:1)_2	Cer(d19:1/24:0)	[M+H-H2O]+	Istplg1 646.6506 (0.6 ppm); Istplg2 647.6537 (0.2 ppm)	sphingoid.base.fragment.O''_d19:1 278.2849 (0.6 ppm); sphingoid.base.fragment.O'_d19:1 296.2948 (-1.7 ppm); sphingoid.base.fragment.X_d19:1 266.2854 (2.3 ppm)
								[M+HCO2]-	Istplg1 708.6503 (-0.5 ppm); Istplg2 709.6533 (-1.0 ppm)
	522	701.458	11.691	Glc-Cer(d)	Glc-Cer(d36:1)	Glc-Cer(d36:1)_1		[M+H]+	Istplg1 728.6038 (-0.4 ppm); Istplg2 729.6055 (-2.7 ppm)	NL_glc 548.5426 (3.5 ppm)
								[M-H]-	Istplg1 726.5882 (-0.3 ppm); Istplg2 727.5907 (-1.5 ppm)	NL_glc-H2O 564.5358 (0.5 ppm); NL_glc+CH2O 516.5126 (-3.6 ppm)
	523	741.261	12.3544	Glc-Cer(d)	Glc-Cer(d36:0)	Glc-Cer(d36:0)_1		[M+H]+	Istplg1 730.6186 (-1.5 ppm); Istplg2 731.6194 (-5.1 ppm)	NL_glc 550.5578 (2.7 ppm); NL_glc+H2O 532.5471 (2.5 ppm)
	524	791.697	13.195	Glc-Cer(d)	Glc-Cer(d38:0)	Glc-Cer(d38:0)_1		[M+H]+	Istplg1 758.6484 (-3.4 ppm); Istplg2 759.6478 (-8.7 ppm)	NL_glc 578.5877 (0.2 ppm); NL_glc+H2O 560.5759 (-2.1 ppm)
	525	759.727	12.6621	Glc-Cer(d)	Glc-Cer(d38:1)	Glc-Cer(d38:1)_1		[M+H]+	Istplg1 756.6358 (0.6 ppm); Istplg2 757.6380 (-1.0 ppm)	NL_glc 576.5734 (2.4 ppm); NL_glc+H2O 558.5634 (3.6 ppm)
								[M-H]-	Istplg1 754.6191 (-0.7 ppm); Istplg2 755.6221 (-1.3 ppm)	NL_glc-H2O 592.5652 (-2.8 ppm)
	526	759.504	12.6584	Cer(t)	Cer(t38:0)	Cer(t38:0)_1	Cer(t21:0/17:0)	[M+H-H2O]+	Istplg1 594.5839 (2.4 ppm); Istplg2 595.5873 (2.3 ppm)	sphingoid.base.fragment.O''_t21:0 324.3263 (-1.2 ppm); sphingoid.base.fragment.O'_t21:0 342.3364 (-2.5 ppm)
	527	917.741	15.2957	Cer(t)	Cer(t41:0)	Cer(t41:0)_1	Cer(t19:0/21:0)	[M+H-H2O]+	Istplg1 636.6295 (0.1 ppm); Istplg2 637.6330 (0.2 ppm)	sphingoid.base.fragment.O''_t19:0 296.2952 (-0.6 ppm); sphingoid.base.fragment.X_t19:0 284.2975 (7.7 ppm)
	528	879.815	14.6636	Cer(t)	Cer(t41:1)	Cer(t41:1)_1	Cer(t25:1/16:0); Cer(t18:1/23:0)	[M+H-H2O]+	Istplg1 634.6143 (0.8 ppm); Istplg2 635.6164 (-1.3 ppm)	sphingoid.base.fragment.O''_t25:1 378.3736 (-0.1 ppm); sphingoid.base.fragment.O''_t18:1 280.2643 (1.0 ppm)
								[M+HCO2]-	Istplg1 696.6131 (-1.6 ppm); Istplg2 697.6165 (-1.6 ppm)
	529	905.9	15.0983	Cer(t)	Cer(t42:1)	Cer(t42:1)_1	Cer(t19:1/23:0); Cer(t25:1/17:0)	[M+H-H2O]+	Istplg1 648.6294 (-0.1 ppm); Istplg2 649.6326 (-0.3 ppm)	sphingoid.base.fragment.O''_t19:1 294.2794 (-0.9 ppm); sphingoid.base.fragment.O''_t25:1 378.3748 (3.1 ppm)
								[M+HCO2]-	Istplg1 710.6288 (-1.5 ppm); Istplg2 711.6312 (-2.8 ppm)
	530	972.194	16.2032	Cer(t)	Cer(t43:0)	Cer(t43:0)_1	Cer(t19:0/24:0)	[M+H-H2O]+	Istplg1 664.6602 (-0.8 ppm); Istplg2 665.6633 (-1.3 ppm)	sphingoid.base.fragment.O''_t19:0 296.2961 (2.6 ppm)
	531	745.492	12.4249	Glc-Cer(t)	Glc-Cer(t38:1)	Glc-Cer(t38:1)_1		[M+H]+	Istplg1 772.6301 (-0.2 ppm); Istplg2 773.6335 (-0.1 ppm)	NL_glc-H2O 608.5626 (1.4 ppm); NL_glc 590.5525 (2.2 ppm)
								[M-H]-	Istplg1 770.6124 (-2.9 ppm); Istplg2 771.6156 (-3.1 ppm)	NL_glc-H2O 608.5626 (1.4 ppm); NL_glc 590.5525 (2.2 ppm)
	532	759.737	12.6623	Glc-Cer(t)	Glc-Cer(t38:1)	Glc-Cer(t38:1)_2		[M+H]+	Istplg1 772.6228 (-9.7 ppm); Istplg2 773.6262 (-9.7 ppm)	NL_glc 592.5648 (-3.5 ppm)
	533	13-HODE		Oxylipins	NA	13-HODE		[M-H]-		Targeted TQ
	534	9-HODE		Oxylipins	NA	9-HODE		[M-H]-		Targeted TQ
	535	12-HETE		Oxylipins	NA	12-HETE		[M-H]-		Targeted TQ
	536	15-HETE		Oxylipins	NA	15-HETE		[M-H]-		Targeted TQ
	537	5-HETE		Oxylipins	NA	5-HETE		[M-H]-		Targeted TQ
	538	9-HETE		Oxylipins	NA	9-HETE		[M-H]-		Targeted TQ
	539	13-KODE		Oxylipins	NA	13-KODE		[M-H]-		Targeted TQ
	540	9-KODE		Oxylipins	NA	9-KODE		[M-H]-		Targeted TQ
	541	12-HEPE		Oxylipins	NA	12-HEPE		[M-H]-		Targeted TQ
	542	15-HEPE		Oxylipins	NA	15-HEPE		[M-H]-		Targeted TQ
	543	17-HDoHE		Oxylipins	NA	17-HDoHE		[M-H]-		Targeted TQ
	544	14,15-DiHETE		Oxylipins	NA	14,15-DiHETE		[M-H]-		Targeted TQ
	545	AA		Oxylipins	NA	AA		[M-H]-		Targeted TQ
	546	Linoleicacid		Oxylipins	NA	Linoleicacid		[M-H]-		Targeted TQ
	547	DHA		Oxylipins	NA	DHA		[M-H]-		Targeted TQ
	548	EPA		Oxylipins	NA	EPA		[M-H]-		Targeted TQ
	549	8-HETE		Oxylipins	NA	8-HETE		[M-H]-		Targeted TQ
	550	11-HEPE		Oxylipins	NA	11-HEPE		[M-H]-		Targeted TQ
	551	9-HEPE		Oxylipins	NA	9-HEPE		[M-H]-		Targeted TQ
	552	8-HEPE		Oxylipins	NA	8-HEPE		[M-H]-		Targeted TQ
	553	11-HETE		Oxylipins	NA	11-HETE		[M-H]-		Targeted TQ
	554	8-HETrE		Oxylipins	NA	8-HETrE		[M-H]-		Targeted TQ
	555	15-HETrE		Oxylipins	NA	15-HETrE		[M-H]-		Targeted TQ
	556	5,6-DiHETrE		Oxylipins	NA	5,6-DiHETrE		[M-H]-		Targeted TQ
	557	15-KETE		Oxylipins	NA	15-KETE		[M-H]-		Targeted TQ
	558	5-HEPE		Oxylipins	NA	5-HEPE		[M-H]-		Targeted TQ
	559	PGD2		Oxylipins	NA	PGD2		[M-H]-		Targeted TQ
	560	PGE2		Oxylipins	NA	PGE2		[M-H]-		Targeted TQ
	561	11-HDoHE		Oxylipins	NA	11-HDoHE		[M-H]-		Targeted TQ
	562	11(12)-EpETrE		Oxylipins	NA	11(12)-EpETrE		[M-H]-		Targeted TQ
	563	PGF2a		Oxylipins	NA	PGF2a		[M-H]-		Targeted TQ
	564	11,12-DiHETrE		Oxylipins	NA	11,12-DiHETrE		[M-H]-		Targeted TQ
	565	14,15-DiHETrE		Oxylipins	NA	14,15-DiHETrE		[M-H]-		Targeted TQ
	566	PGE3		Oxylipins	NA	PGE3		[M-H]-		Targeted TQ
	567	12-HHTrE		Oxylipins	NA	12-HHTrE		[M-H]-		Targeted TQ
	568	5-HETrE		Oxylipins	NA	5-HETrE		[M-H]-		Targeted TQ
	569	14(15)-EpETE		Oxylipins	NA	14(15)-EpETE		[M-H]-		Targeted TQ
	570	14(15)-EpETrE		Oxylipins	NA	14(15)-EpETrE		[M-H]-		Targeted TQ
	571	8,9-DiHETrE		Oxylipins	NA	8,9-DiHETrE		[M-H]-		Targeted TQ
	572	16(17)-EpDPE		Oxylipins	NA	16(17)-EpDPE		[M-H]-		Targeted TQ
	573	17(18)-EpETE		Oxylipins	NA	17(18)-EpETE		[M-H]-		Targeted TQ
	574	17,18-DiHETE		Oxylipins	NA	17,18-DiHETE		[M-H]-		Targeted TQ
	575	5(6)-EpETrE		Oxylipins	NA	5(6)-EpETrE		[M-H]-		Targeted TQ
	576	5,15-DiHETE		Oxylipins	NA	5,15-DiHETE		[M-H]-		Targeted TQ
	577	5-KETE		Oxylipins	NA	5-KETE		[M-H]-		Targeted TQ
	578	8(9)-EpETrE		Oxylipins	NA	8(9)-EpETrE		[M-H]-		Targeted TQ
	579	9-HOTrE		Oxylipins	NA	9-HOTrE		[M-H]-		Targeted TQ
	580	8-HDoHE		Oxylipins	NA	8-HDoHE		[M-H]-		Targeted TQ
	581	13-HOTrE		Oxylipins	NA	13-HOTrE		[M-H]-		Targeted TQ
	582	8,15-DiHETE		Oxylipins	NA	8,15-DiHETE		[M-H]-		Targeted TQ
	583	LXA4		Oxylipins	NA	LXA4		[M-H]-		Targeted TQ
	584	LXA5		Oxylipins	NA	LXA5		[M-H]-		Targeted TQ
	585	18-HEPE		Oxylipins	NA	18-HEPE		[M-H]-		Targeted TQ
	586	iPF2a-IV		Oxylipins	NA	iPF2a-IV		[M-H]-		Targeted TQ
	587	5-iPF2a-VI		Oxylipins	NA	5-iPF2a-VI		[M-H]-		Targeted TQ
	588	8-iso-PGF2a		Oxylipins	NA	8-iso-PGF2a		[M-H]-		Targeted TQ
	589	8-iso-PGF3a		Oxylipins	NA	8-iso-PGF3a		[M-H]-		Targeted TQ
	590	4-HDoHE		Oxylipins	NA	4-HDoHE		[M-H]-		Targeted TQ
	591	11-HEDE		Oxylipins	NA	11-HEDE		[M-H]-		Targeted TQ
	592	15-HEDE		Oxylipins	NA	15-HEDE		[M-H]-		Targeted TQ
	593	15-epi-LXA4		Oxylipins	NA	15-epi-LXA4		[M-H]-		Targeted TQ
	594	19-HETE		Oxylipins	NA	19-HETE		[M-H]-		Targeted TQ

## Sheet: B. FA
			(au)/mg of dry sponge
samples	location/Month	status	FA(14:0)_1	FA(15:0)_2	FA(15:0)_3	FA(15:1)_1	FA(16:0)_1	FA(16:0)_2	FA(16:1)_1	FA(16:1)_2	FA(16:2)_1	FA(17:0)_1	FA(17:0)_2	FA(17:0)_3	FA(17:1)_1	FA(17:2)_1	FA(18:0)_2	FA(18:0)_3	FA(18:0)_4	FA(18:1)_1	FA(18:1)_2	FA(18:1)_3	FA(18:2)_1	FA(19:0)_1	FA(19:0)_2	FA(19:1)_1	FA(19:1)_2	FA(19:1)_3	FA(19:1)_4	FA(19:2)_1	FA(19:2)_2	FA(20:0)_1	FA(20:0)_2	FA(20:0)_3	FA(20:1)_1	FA(20:1)_2	FA(20:1)_3	FA(20:1)_4	FA(20:2)_1	FA(20:2)_2	FA(20:2)_3	FA(20:4)_1	FA(20:4)_2	FA(20:5)_1	FA(21:0)_1	FA(21:1)_1	FA(21:1)_2	FA(21:1)_3	FA(21:1)_4
Pven_23	Korsfjord-Sept	NR	4106.44	1407.67	3987	190734	0	253351	65743.2	13887.5	639.793	0	5795.24	10785.4	1899.68	242.436	30.4467	4003.18	140143	17.5826	35795.3	1207.84	3777.69	3046.77	2825.17	709.955	2635.5	4162.2	9441.44	287.031	2170.62	42.1444	7152.46	15824.6	3200.01	19561.9	1223.41	14382.7	1458.94	2354.16	959.64	5363.73	119929	876932	15855.5	3498.28	7297.73	4797.93	21917.9
Pvent_25	Korsfjord-Sept	NR	4367.9	2014.64	1760.44	50832.5	0	115339	34312.1	9089.36	389.076	0	4204.36	2983.82	891.407	149.526	66.9552	1962.3	69231.4	0	29804.9	1041.19	2990.49	2182.88	1514.59	168.588	1370.55	1127.32	2367.44	276.212	934.401	0	6537.36	8369.84	2606.85	15226.6	1280.7	7096.77	1097.86	1206.52	484.78	3476.84	87861.8	596361	11399.9	2011.76	5075.59	4085.2	10188.6
Pvent_26	Korsfjord-Sept	NR	4858.92	8411.01	4866.7	129189	43.4342	239235	124627	28921.8	461.351	0	16001.4	9305.94	1796.59	93.3311	0	8874.31	122193	0	89982.9	1656.66	4227.42	5879.15	4124.02	844.459	3606.03	4594.79	9726.25	251.451	4853.34	0	27340.1	23153.7	17056.7	42135.9	1167.69	18155.6	1754.36	3167.39	512.991	31033.7	179942	2.08057e+06	36062.3	5388.98	16425.6	7747.25	32715.6
Pvent_27	Korsfjord-Sept	PV	2440.9	1080.58	2598.99	127953	0	181599	37100	9021.74	268.84	0	3495.04	5742.83	864.556	62.3668	31.1458	2454.27	109334	139.945	23602.6	757.925	2691.59	2169.15	1601.36	55.2926	1304.32	1440.31	2819.9	172.824	977.202	102.568	6436.37	11712.8	2660.91	13697.1	1624.93	5302.64	722.302	1559.18	716.344	3462.07	97592.3	626726	11889.5	2530.74	4630.98	2560.07	9606.95
Pvent_39	Korsfjord-Sept	PV	3304.39	1291.32	2830.02	149526	8.38537	220624	51016.7	9209.44	266.434	0	3195.53	8311.46	837.355	46.8899	25.5829	3147.52	138053	0	29862.1	980.843	2269.21	2469.87	2205.95	189.368	1415.62	1366.14	3725.62	96.7147	1538.53	0	7959.69	13593.1	2006.99	16106.7	1983.23	7493.32	938.108	1404.45	634.017	6675.2	118567	966551	13156.4	2032.05	5438.62	3516.82	15212.3
Pvent_40	Korsfjord-Sept	PV	7541.33	4875.63	3420.89	151732	11.0721	184316	66314.7	13452.8	406.436	0	8309.65	5660.46	1427.29	95.9942	11.0012	5711.47	108356	0	37866.3	1808.99	2900.62	4645.14	2389.13	1670.93	2655.2	7968.71	19700.9	104.237	4145.58	0	16782.3	14189.9	12782.6	28327.3	1720.06	14013.8	2253.23	2181.22	667.063	7883.47	105021	857022	22297.3	4573.74	11598.6	5877.16	19756.5
Pve_24	Korsfjord-Sept	Vi_I	2025	1074.23	2171.59	198571	0	115670	51610.1	14981.3	278.416	0	7897.17	6003.73	992.695	51.4962	46.4174	2957.74	61575.6	0	45117	972.299	3090.04	2408.8	2286.16	100.291	2424.71	3456.42	3644.64	266.556	1511	66.5426	7218.86	12137.3	2917.7	17230.8	2150.46	9944.88	1152.87	2454.12	629.987	25394.6	170944	1.85874e+06	12430.7	1511.97	5606.47	3104.21	15065.2
Pven38	Korsfjord-Sept	Vi_I	3116.84	1890.39	3087.24	272665	0	161322	33826.2	11116.1	338.446	21.2466	5846.78	7173.58	1015.91	99.5984	97.6075	3362.23	108657	133.243	29275.1	850.937	2766.83	2536.1	1520.66	759.864	2364.25	3903.71	8742.42	78.8416	6690.07	7.10236	6580.92	9184.37	2837.3	12785.6	831.601	9696.47	820.109	1710.42	708.808	6404.67	128823	972465	10241.4	1609.63	3684.06	2691.88	13717
Pvent_47	Korsfjord-Sept	Vi_II	5752.07	1810.76	3355.07	183493	0	162558	74490.8	23771	471.792	456.545	14158.9	6941.68	1331.9	164.156	71.7669	2895.14	79123.3	0	58459.9	1741.14	3905.94	3984.19	2630.47	223.629	2411.3	2027.92	5549.24	227.257	2039.22	90.0274	10809.9	15331.9	1482.1	26736.1	2045.37	12140.7	1202.92	2131.4	1865.99	1674.41	92118.9	332793	27381.6	3117.4	7427.65	4955.34	16127.5
Pventi4	Kosterfjord-March	NR	6054.16	1127.4	993.254	155692	0	251572	77307.8	6689.76	1743.73	0	3687.45	1661.12	933.029	176.82	414.082	2622	153910	0	40677.8	1679.6	10872.3	1671.62	1361.46	487.551	1909.78	0	6292.43	304.646	2764.89	0	5667.34	8060.17	781.653	11230.3	3207.57	6217.31	1375.6	4360.43	1802.41	37352.3	538366	3.33647e+06	7958.55	2130.94	4652.48	1455.09	17681.4
PVent11	Kosterfjord-March	NR	5213.81	896.281	912.179	113222	34.3468	249802	120426	16824.7	1363.61	82.3083	14215.6	1716.98	922.96	156.552	477.09	2815.86	148245	0	37635.9	1665.4	11635.6	1907.46	1730.98	85.5593	1196.61	0	1363.75	322.146	779.329	0	5034.63	10395.3	677.702	13553.3	3981.45	6810.78	1320.3	4719.13	1766.47	36996.8	449842	3.28103e+06	8185.14	2995.91	5141.21	1517.25	15808.2
Pven1	Kosterfjord-March	Vi_II	2826.19	929.764	747.622	183811	14.7602	261478	53103.5	12203.2	522.734	229.234	8734.26	1766.89	841.012	137.844	520.595	2483.78	175208	177.964	38673.2	1484.79	5442.42	1793.4	1242.31	808.742	2515.87	1881.77	7856	284.915	3562.4	1654.61	3921.16	6714.34	475.439	10476.8	2139.59	8051.52	1271.5	2404.8	875.318	16250.7	287369	2.46086e+06	8723.62	772.722	4112.15	1369.37	23905.9
PVenti9	Kosterfjord-March	Vi_II	4754.85	1145.99	922.952	157450	0	226484	90405.6	12532	1222.41	115.284	10603.4	1816.03	1062.82	173.171	573.416	2832.76	132356	0	52471	2106.77	10932.4	2309.78	1611.08	170.071	2303.92	85.0291	2729.69	320.222	4298.52	0	5868.42	8522.07	767.026	11554.7	3103.17	4522.63	1428.33	4054.74	1225.71	25972.9	380080	3.04238e+06	8905.65	3097.21	4465.73	1690.03	11799.8
[truncated: 66 more columns]

## Sheet: C. PC_LPC
			(au)/mg of dry sponge
samples	status	location/Month	PC(30:0)_1	PC(31:0)_1	PC(31:1)_1	PC(32:0)_1	PC(32:1)_1	PC(32:1)_2	PC(32:1)_3	PC(32:2)_1	PC(32:2)_2	PC(33:0)_1	PC(33:0)_2	PC(33:1)_1	PC(33:1)_2	PC(33:1)_3	PC(33:2)_1	PC(33:2)_2	PC(33:2)_3	PC(33:2)_4	PC(33:3)_1	PC(34:0)_1	PC(34:0)_2	PC(34:0)_3	PC(34:1)_1	PC(34:1)_2	PC(34:1)_3	PC(34:2)_1	PC(34:2)_2	PC(34:2)_3	PC(34:2)_4	PC(34:3)_1	PC(34:3)_2	PC(34:4)_1	PC(35:0)_1	PC(35:1)_1	PC(35:1)_2	PC(35:2)_1	PC(35:2)_2	PC(35:2)_3	PC(35:3)_1	PC(35:3)_2	PC(35:3)_3	PC(36:0)_1	PC(36:1)_1	PC(36:1)_2	PC(36:2)_1	PC(36:2)_2	PC(36:3)_1
Pven_23	NR	Korsfjord-Sept	3579.83	5242.65	0	18258.8	0	0	2221.54	4606.73	0	0	1268.58	605.836	3793.39	3017.99	3560.39	4794.2	0	1991.86	5952.01	1260.23	1078.71	3170.38	3139.2	2741.08	4070.77	565.238	1782.35	976.282	4251.14	655.465	3169.29	10585.3	4918.28	1919.73	7034.89	13132.3	6169.73	14260.6	0	0	0	545.196	4857.24	5031.85	5345.21	10445.9	15025.7
Pvent_25	NR	Korsfjord-Sept	10481.4	6860.42	1173.78	27257.3	0	144.965	4298.22	7150.17	0	0	1173.47	22.0017	13503	5467.1	4397.62	2527.18	638.13	3191.15	8519.06	2243.85	830.974	4111.69	558.901	5074.96	9366.64	0	1793.28	784.121	2388.84	5499.29	7771.21	9349.72	3713.92	673.472	9965.73	5065.26	5947.47	4376.04	0	2014.08	526.596	530.78	1337.5	4852.37	14671	10072.5	2050.12
Pvent_26	NR	Korsfjord-Sept	90998.5	27227	21010.6	71307.3	31198.6	2207.15	9606.16	9051.33	713.98	2563.46	1526.58	676.867	4619.41	5712.07	3089.21	4921.47	0	3807.15	6799.32	2215.05	575.621	2336.38	176.976	2052.28	2609.55	3160.15	509.648	0	1933.85	2186.55	4154.46	5886.33	15842	318.06	6075.15	1960.48	2784.92	4397.35	9609.45	0	1853.39	2140.36	2324.84	5121.92	6628.6	1946.78	3824.19
Pvent_27	PV	Korsfjord-Sept	2186.91	1418.13	0	4441.22	0	0	134.262	6439.62	0	562.761	1273.15	432.03	2429.08	3079.79	5000.71	4317.01	0	3169.4	6456.06	1717.06	813.726	3622.84	1937.5	921.62	1470.71	1482.72	1630.96	181.515	999.549	5783.27	6027.02	10127.5	4616.65	1445.57	3885.45	10633.1	5921.14	7772.47	10398.7	0	9851.64	188.167	5105.76	2918.47	4448.58	11233.5	10375.1
Pvent_39	PV	Korsfjord-Sept	3034.54	1632.63	0	2579.47	0.822021	604.692	1177.17	6815.03	0	623.954	1107.85	982.119	4088.62	2241.21	2884.15	4843.98	1.19468	1750.65	7444.28	1707.75	804.005	1514.19	1886.09	1594.14	4844.59	975.204	1824.32	159.288	104.1	356.133	3989.68	9899.26	2119.65	1938.55	4150.45	9182.87	7261.01	4497.34	0	897.374	268.036	0	2760.93	3270.73	3511.21	5042.94	10296.4
Pvent_40	PV	Korsfjord-Sept	3602.33	3213.99	327.5	4617.12	0	205.471	5221.13	5211.95	0	614.23	2679.44	0	7300.33	6734	2913.38	1994.59	707.913	3782.04	8577.99	1460.46	389.015	5602.32	1657.12	4360.29	5216.67	601.553	1724.53	395.834	2088.45	1159.23	4400.3	11076.6	3868.69	1336.51	3388.27	97.2663	1578	42416.9	7432.28	0	4589.78	785.009	2115.67	2584.39	845.959	6918.86	4912.97
Pve_24	Vi_I	Korsfjord-Sept	3079.81	1838.81	234.048	11182.8	4626.01	1443.98	917.291	5505.04	2310.85	871.267	1330.7	561.242	6975.25	2146.86	1854.63	4942.71	0	1705.54	6034.82	2606.95	413.279	1361.66	1648.77	1388.95	4993.91	122.192	1162.96	1251.45	1307.56	2850.51	3784.54	5248.39	3139.72	133.38	4411.72	2697.24	2187.8	4866.99	7570.25	0	3910.14	114.555	2893.64	2730.81	5160.83	1586.55	2885.29
Pven38	Vi_I	Korsfjord-Sept	763207	39666.8	9456.77	437482	12927.1	2801.32	3878.43	1882.66	552.492	6919.73	43315.9	1862.36	2975.38	8375.58	999.938	2524.45	958.516	1082.24	1484.36	2626.32	1282.7	5260.65	2343.02	4492.69	1405.29	0	404.368	0	5387.3	133.719	1810.52	2622.46	15042	0	4480.09	527.109	8409.81	3567.02	632.121	515.312	539.666	26267.7	21110.8	19381.8	4022.36	2531.78	1054.07
Pvent_47	Vi_II	Korsfjord-Sept	1482.43	2308.99	504.165	213498	1393.8	375.058	3846.83	5203.7	127.332	0	14606.6	351.299	3798.13	4067.48	1436.47	1230.44	1964.38	1070.13	4878.16	1790.62	270.36	3505.49	4008.78	5521.88	2283.42	0	447.899	0	6147.45	0	2649.79	5882.84	4911.69	0	4695.21	397.48	6417.48	6146.86	781.759	1986.4	304.447	21117.3	13349.2	10899.5	10825.9	2855.49	2194.86
Pventi4	NR	Kosterfjord-March	40481.1	9342.41	104.159	42011.8	0	0	15085.8	8651.78	0	50.5707	2208.05	0	29376.9	19980.3	2401.98	11096.9	0	5340.44	17038.4	1756.31	763.927	10280.4	1578.78	5464.44	4576.24	0	1420.38	0	5527.59	0	5802.8	12440.5	6804.12	1768.07	11964.2	8388.2	10104.9	8701.23	0	0	0	1841.96	8572.38	6842.79	8591.22	12439.3	3336.33
PVent11	NR	Kosterfjord-March	7966.05	7136.81	56.9665	26261.1	0	628.876	2279.98	4428.59	0	0	2252.65	902.673	6741.78	3194.09	3374.59	3065.56	0	3642.72	4981.24	1876.47	233.88	4641.85	1174.57	3646.33	2012.53	0	1374.17	1040.67	2849.66	524.999	4869.48	7139.97	2968.32	2030.7	9929.02	5304.93	5045.51	8626.76	1324.05	0	0	1300.49	5472.74	7687.09	6038.77	4223.32	10824.3
Pven1	Vi_II	Kosterfjord-March	1162.41	5262.19	386.1	327665	648.312	234.787	3404.18	2050.05	192.251	0	26397.5	398.416	5896.27	3868.67	1246.88	3211.6	1500.64	985.514	2142.61	719.577	9.09233	6303.27	5407.93	2963.01	7995.51	0	635.071	0	9979.35	0	3133.56	5940.2	4898.6	0	6447.05	771.237	6016.75	3566.69	0	1494.89	803.165	27674.3	21507.3	19649.5	8615.75	1355.44	2860.14
PVenti9	Vi_II	Kosterfjord-March	9474	1486.53	524.571	43501	1979.84	0	3279.54	3294.73	75.7747	1148.47	7062.88	0	6957.96	3037.12	562.441	1988.06	2496.51	620.535	3345.09	2744.59	711.962	1843.67	7146.59	2748.24	1830.9	0	1020.91	382.854	5154.04	0	3370.7	5190.03	1979	549.064	3161.7	1438.58	4026.39	1558.81	356.094	2324.02	919.219	14055.7	7591.6	7551.91	8268.86	545.607	2703.22
			(au)/mg of dry sponge
samples	status	location/Month	LPC(15:0)_1	LPC(15:0)_2	LPC(15:0)_3	LPC(15:1)_1	LPC(15:1)_2	LPC(16:0)_1	LPC(16:0)_2	LPC(16:0)_3	LPC(16:1)_1	LPC(16:2)_1	LPC(17:0)_1	LPC(17:0)_2	LPC(17:0)_3	LPC(17:1)_1	LPC(17:1)_2	LPC(17:1)_3	LPC(17:1)_4	LPC(18:0)_1	LPC(18:0)_2	LPC(18:0)_3	LPC(18:1)_1	LPC(18:1)_2	LPC(18:1)_3	LPC(18:1)_4	LPC(18:2)_1	LPC(19:0)_1	LPC(19:0)_2	LPC(19:0)_3	LPC(19:0)_4	LPC(19:0)_5	LPC(19:1)_1	LPC(19:1)_2	LPC(19:1)__3	LPC(19:2)_1	LPC(19:2)_2	LPC(20:0)_1	LPC(20:0)_2	LPC(20:0)_3	LPC(20:0)_4	LPC(20:1)_1	LPC(20:1)_2	LPC(20:1)_3	LPC(21:0)_1	LPC(21:0)_2	LPC(21:0)__3	LPC(21:0)__4	LPC(21:1)_1
Pven_23	NR	Korsfjord-Sept	230.56	3069.68	2047.1	1375.26	13127	2485.38	25157.6	33214.8	7716.95	1555.32	1546.43	14307.1	153963	261.13	997.915	1738.41	3715.23	3892.8	249660	418946	50748.7	10832.7	5140.57	491.842	10914.3	75051.4	181545	272262	422891	655742	0	49954.4	77922.7	1981.41	116346	484404	20641.2	952303	2.61843e+06	1.5252e+06	132833	257522	80818.7	2.16616e+06	473771	1.15858e+06	371152
Pvent_25	NR	Korsfjord-Sept	179.977	5680.17	2826.69	1455.17	14056.8	4520.34	47511.9	51541.8	8559.26	659.533	3646.8	18633.7	136459	0	1653.25	2420.01	4901.74	4331.2	152383	304971	78744.2	9103.2	7345.88	203.724	3855	60214.2	203795	185914	204181	437535	0	43357.9	63528.5	3787.05	31777.3	302900	16516.4	529467	1.81084e+06	993344	54522.2	136249	90166.9	1.9463e+06	354158	847319	191995
Pvent_26	NR	Korsfjord-Sept	72.791	7375.45	3688.09	3370.04	36254.7	6294.8	48698.7	33860.8	15377.6	975.411	2681.59	19973.8	134833	1897.5	770.253	1806.9	3243.32	5708.28	303038	351280	71895.2	7254.48	2999.9	147.491	3516.87	40961.5	101167	217753	344068	788013	629.449	49069.9	75006.2	4941.05	61301.1	458981	18743.6	1.01858e+06	2.71275e+06	1.44377e+06	86562.9	442157	85239.5	1.83792e+06	754263	970093	286056
Pvent_27	PV	Korsfjord-Sept	160.607	4682.44	1976.17	2247.21	25856.9	3254.32	40977.7	27421.8	11548.8	1059.9	2646.09	16806.1	159378	331.915	683.114	1147.98	3469.8	3556.35	241694	295268	68662.3	11131.6	5405.42	137.82	9283.04	74542.2	209808	233663	311597	591113	0	66753	88191.7	2732.35	84356.8	534989	17413.2	854752	2.75186e+06	1.66716e+06	134765	267129	69970.5	2.15284e+06	434161	1.21622e+06	310988
Pvent_39	PV	Korsfjord-Sept	111.207	5470.67	2478.04	6488.5	86958.6	3510.33	31130.8	32724.5	9715.23	1104.47	2417.3	13181.8	161343	607.59	1962.12	3555.44	7105.39	5725.42	248674	439903	61597.5	11713.1	5336.21	0	9428.82	54854.8	204865	221253	474961	552424	0	47272.2	57374.6	4810.54	68075.1	528296	19226.1	914914	2.39018e+06	1.5708e+06	147891	300784	82182.5	2.0648e+06	490713	1.09355e+06	302594
Pvent_40	PV	Korsfjord-Sept	149.053	3692.06	1192.47	866.251	9316.24	2641.3	25072.5	13128.5	6919.09	613.129	1648.56	14324.7	118878	450.582	957.944	1190.4	4835.08	6078.43	248967	360325	38316.1	7672.86	3446.89	509.01	1708.69	56719.2	174479	250888	466468	544480	0	30827	44556.7	20603.1	392031	415419	32535.8	974734	2.30246e+06	1.43005e+06	121669	278193	106563	2.0067e+06	639093	1.17275e+06	278306
Pve_24	Vi_I	Korsfjord-Sept	506.827	10376.5	4327.86	2168.07	34275	8832.28	73514	35728.9	28683.3	1329.74	1318.03	28983.6	225856	10.4406	1949.18	5814.35	8521.79	4733.66	406099	500684	95793.2	12066.6	5478.42	0	7425.87	73703.9	203652	392127	717576	1.01286e+06	0	111241	161833	6949.15	65161.2	884671	14565.2	1.47631e+06	3.42177e+06	2.51868e+06	231251	694366	64739.1	2.51655e+06	942326	1.74377e+06	490044
Pven38	Vi_I	Korsfjord-Sept	223.593	5779.26	1827.32	729.924	8864.85	4305.12	32740.7	22057.5	11895.7	535.219	2690.26	16542.7	149467	55.8497	1025.96	2170.91	2864.74	4261.75	209670	339988	30825.1	11941.5	7442.13	676.71	6526.5	41242.6	162224	201392	257686	416152	0	33866.9	42649.6	2099.47	36061.7	390955	15227.2	632900	1.76686e+06	1.28719e+06	88032	339607	56097.4	1.68987e+06	257132	783582	201033
Pvent_47	Vi_II	Korsfjord-Sept	66.6003	6258.31	5052.49	2721.12	29571	5558.4	37853.7	79002	26928.7	1447.31	1141.34	17067.1	153637	9.18892	2848.95	2988.9	5935.45	4065.39	237784	515487	91557.5	15105.5	7821.55	373.851	23650	59520.3	408670	245996	340130	457606	0	47601.5	65736.3	4228.41	61755.9	331711	31819.9	860647	1.98918e+06	1.33612e+06	98363.2	263958	102345	2.37201e+06	335693	632881	343603
Pventi4	NR	Kosterfjord-March	1023.84	1213.73	16938	0	3508.98	15329.3	132838	138445	14764.7	1440.43	8004.18	24897.4	321110	12.5289	330.189	3270.07	10761	13720.9	369900	529273	93553.1	27549.8	25497.9	2130.89	3796.94	29070.3	374179	210720	752759	941927	0	72451.9	74420.7	5618.3	64371.3	1.00673e+06	0	1.15467e+06	2.21861e+06	1.77892e+06	529529	910254	0	2.11656e+06	893566	1.53267e+06	553909
PVent11	NR	Kosterfjord-March	1003.59	1840.08	16064.5	10.7178	1636.38	24067.9	114723	192685	23716.9	1450.1	10074.2	47000.6	377454	42.7391	559.223	2150.6	11524.8	17751.6	548930	797580	91093	36201.5	28611.2	4114.7	2816.28	45555.8	322181	417414	1.24047e+06	1.02492e+06	0	102391	92347.8	3673.61	20046.7	1.03027e+06	0	1.76522e+06	2.79907e+06	2.31048e+06	680612	1.24505e+06	0	2.24223e+06	929546	2.00093e+06	524535
Pven1	Vi_II	Kosterfjord-March	754.038	1030.54	5900.38	205.527	1942.3	16004.2	54072.1	40831.3	20850.1	1396.19	5549.19	47269.2	180566	0	390.394	1442.05	5416.06	10129.8	249731	350049	71849.6	17065	9711.88	1747.5	4236.82	33431.8	771124	301132	544462	759101	1084.19	72971.6	59196.3	8103.65	91915.2	620472	4599.03	910372	1.54836e+06	1.18677e+06	233438	415052	0	1.79832e+06	302313	954585	376248
PVenti9	Vi_II	Kosterfjord-March	637.535	2647.98	12466.3	64.375	2714.77	29519.9	81485.7	141138	41522.9	1393.36	5145.82	73748.7	295637	0	389.79	2163.51	10211.9	10208.6	403263	673397	94113.3	35603.6	20499.5	2886.51	9477.91	29413.5	362345	486457	839330	667274	463.22	104729	89080.8	6826.16	67137.7	896255	0	1.41195e+06	2.57815e+06	1.84652e+06	381172	862638	0	2.14701e+06	533901	1.64033e+06	537849
			(au)/mg of dry sponge
samples	status	location/Month	LPAF(14:0)_1	LPAF(15:0)_1	LPAF(15:0)_2	LPAF(15:1);LPC(P-15:0)_1	LPAF(16:0)_1	LPAF(16:0)_2	LPAF(16:1);LPC(P-16:0)_1	LPAF(16:2);LPC(P-16:1)_1	LPAF(17:0)_1	LPAF(17:0)_2	LPAF(17:0)_3	LPAF(17:1);LPC(P-17:0)_1	LPAF(17:1);LPC(P-17:0)_2	LPAF(17:1);LPC(P-17:0)_3	LPAF(18:0)_1	LPAF(18:0)_2	LPAF(18:0)_3	LPAF(18:1);LPC(P-18:0)_1	LPAF(18:1);LPC(P-18:0)_2	LPAF(18:1);LPC(P-18:0)_3	LPAF(18:1);LPC(P-18:0)_4	LPAF(18:1);LPC(P-18:0)_5	LPAF(19:0)_1	LPAF(19:0)_2	LPAF(19:0)_3	LPAF(19:1);LPC(P-19:0)_1	LPAF(19:1);LPC(P-19:0)_2	LPAF(19:1);LPC(P-19:0)_3	LPAF(19:1);LPC(P-19:0)_4	LPAF(19:2);LPC(P-19:1)_1	LPAF(20:0)_1	LPAF(20:0)_2	LPAF(20:0)_3	LPAF(20:1);LPC(P-20:0)_1	LPAF(20:2);LPC(P-20:1)_1	LPAF(21:0)_1	LPAF(21:1);LPC(P-21:0)_1	LPAF(21:1);LPC(P-21:0)_2	LPAF(22:1);LPC(P-22:0)_1	LPAF(22:1);LPC(P-22:0)_2	LPAF(23:1);LPC(P-23:0)_1	LPAF(24:1);LPC(P-24:0)_1
Pven_23	NR	Korsfjord-Sept	15299.9	23844.1	16176.3	16333.5	132905	2.4202e+06	72341.9	1311.73	261698	2.65965e+06	904007	43428.9	96018.3	70217.2	128929	4.80343e+06	3.92178e+06	1.96687e+06	277128	264299	529620	66316.5	28777.1	3.3649e+06	671060	168750	256765	82252.1	68034.1	20255.5	681160	1.9624e+06	364302	779418	351539	2.06481e+06	80961.5	455835	2.6734e+06	239807	396163	32083.6
Pvent_25	NR	Korsfjord-Sept	16634.9	21532.4	13163.8	12349.8	122910	1.78722e+06	58284.4	1139.58	225165	2.78089e+06	891462	28451.3	64563.7	54356.5	151867	5.23958e+06	4.42153e+06	1.40201e+06	222328	193500	567971	64483.1	29313	3.41391e+06	683136	182857	208649	95891.7	94028.8	23351.6	727276	2.14982e+06	388814	658269	452104	2.28608e+06	52703.5	233560	2.27573e+06	188376	606380	28785.9
Pvent_26	NR	Korsfjord-Sept	8910.25	7225.31	6322.85	10042.4	100701	2.20256e+06	23475.3	724.408	264357	3.03188e+06	1.02044e+06	22228.7	73441.3	45577.4	79292.7	5.38102e+06	4.87665e+06	2.18884e+06	327360	231539	404144	56504.5	19650.7	4.00143e+06	1.05413e+06	218720	196269	86095.1	93822.8	35008.6	197021	2.31141e+06	336531	1.11906e+06	115748	1.43702e+06	83509.8	195043	2.45752e+06	130555	329095	49444.7
Pvent_27	PV	Korsfjord-Sept	14207.7	19769.4	17010.7	14555.6	148252	2.51322e+06	68488.3	1739.39	288954	2.85565e+06	1.15377e+06	40440.2	102899	73932.7	148030	5.01457e+06	4.27951e+06	2.23079e+06	321939	308734	730690	97902.3	34035.1	3.46198e+06	832018	212285	272301	93901.9	106352	22904.6	777815	2.22451e+06	434550	987134	233603	2.46997e+06	86462.6	325144	2.76172e+06	310941	607166	34237.6
Pvent_39	PV	Korsfjord-Sept	6302.34	10605.9	6411.12	11637.3	142749	2.26438e+06	21901.2	491.093	249569	3.1647e+06	1.24026e+06	30088.8	91572.5	55908.6	126168	5.39072e+06	4.57379e+06	2.3048e+06	394372	282216	610619	74621.9	18649.3	3.56807e+06	791719	219889	267943	92242	86650.8	44784.5	666500	2.48829e+06	425056	911722	179557	2.13352e+06	69197.5	344059	2.60095e+06	238686	534569	42625
Pvent_40	PV	Korsfjord-Sept	6859.27	13149.5	9430.05	13401.8	115858	2.20723e+06	34178.2	735.094	189562	2.888e+06	1.02631e+06	30178.3	82284.9	64923.7	113773	5.41591e+06	4.21774e+06	2.34583e+06	335833	280766	525405	55540.7	0	3.6222e+06	782397	210073	298228	97856.1	79477.6	51018.7	572530	2.86794e+06	432010	953454	168538	2.15447e+06	69324.4	239370	2.69464e+06	215159	546493	39060.4
Pve_24	Vi_I	Korsfjord-Sept	9240.47	14416.1	12095.9	25332.4	195824	3.35036e+06	32728.9	902.876	420401	3.44548e+06	1.4536e+06	42152.2	144519	100155	97489.3	5.84972e+06	4.98535e+06	2.96887e+06	406113	319825	939393	18811.3	24808.7	4.44542e+06	1.27281e+06	274094	285635	121637	109639	58238.2	322932	3.00246e+06	651144	1.20327e+06	144179	2.48373e+06	139277	389785	3.63029e+06	254982	518979	81427.4
Pven38	Vi_I	Korsfjord-Sept	8021.71	12204.1	9199.55	14263.7	104644	1.90961e+06	38864.5	882.615	187185	2.53484e+06	779964	26672.1	72208.8	44781.7	95714.4	4.75749e+06	3.63327e+06	1.56714e+06	286288	187214	439230	35761	23480.1	2.81825e+06	524546	137953	169274	56091.1	52165.9	30780.5	305714	1.77657e+06	277452	546971	133963	1.39378e+06	35466.5	129025	1.6716e+06	98451.9	258679	23244.1
Pvent_47	Vi_II	Korsfjord-Sept	33413.5	31544.3	20931.7	15106.5	121038	2.30291e+06	93071.3	1837.2	278495	2.88727e+06	763418	32565.5	90522.7	55809.2	228363	4.48923e+06	4.19012e+06	1.34121e+06	267967	283445	1.16031e+06	120391	19040.2	2.96619e+06	468095	150782	379403	87976.8	80807.1	12286.6	1.1589e+06	1.64192e+06	269758	651713	192252	2.63053e+06	44475.7	255053	2.03065e+06	189444	358609	37393.6
Pventi4	NR	Kosterfjord-March	18924.9	20146.1	18001.2	19855.2	122520	2.31256e+06	104428	1506.82	80082.8	2.92066e+06	919745	31243.6	84321.6	90599.3	44869.7	6.86483e+06	5.2648e+06	1.89174e+06	291517	215366	108048	422491	20816	4.87518e+06	796560	201417	348503	280396	156117	37144.3	992061	2.92676e+06	554612	1.0461e+06	70108.9	1.93363e+06	66572.8	359442	3.02399e+06	226241	299762	22654.1
PVent11	NR	Kosterfjord-March	28118.1	30927.6	22341.4	29801.5	160992	2.57768e+06	151566	1545.18	166695	2.43187e+06	936696	44698.2	118098	82305.3	11105.9	6.01982e+06	5.26621e+06	2.84294e+06	334387	235727	105735	437498	205.244	4.12533e+06	659286	262573	304384	156252	153570	48501.3	777713	3.15978e+06	644338	1.17614e+06	67446.8	2.33679e+06	97423.8	479398	3.79504e+06	369040	245365	23743.5
Pven1	Vi_II	Kosterfjord-March	12773	18295.1	15101.8	16027.9	128014	2.11741e+06	71683.2	836.47	274990	2.39625e+06	724206	34123.4	83108.2	76993.9	35781.6	6.84317e+06	5.43703e+06	1.75779e+06	155545	171499	81866	688073	31754.3	4.61048e+06	481944	163853	289718	213089	214133	37629.5	1.68127e+06	2.32882e+06	447929	1.1837e+06	78701.3	2.86066e+06	67290	286455	3.22696e+06	274381	618102	29749.6
PVenti9	Vi_II	Kosterfjord-March	35732.4	35942.2	26554.7	33834.7	171580	2.71508e+06	176770	1888.8	364955	2.50702e+06	906360	47896.1	107793	84069.5	24741.6	6.66999e+06	4.93147e+06	2.59988e+06	240789	246653	91746.9	496859	10895.3	4.62933e+06	658015	221652	308919	166567	119313	41572.9	898921	2.90893e+06	543490	870259	68757.8	2.5423e+06	92830	562600	4.04097e+06	373103	247930	24984.9
[truncated: 110 more columns]

## Sheet: D. PE_LPE-PMeE-PDMeE
			(au)/mg of dry sponge
samples	status	location/Month	PE(32:2)_1	PE(33:1)_1	PE(O-31:1);PE(P-31:0)_1	PE(O-32:1);PE(P-32:0)_1	PE(O-33:3);PE(P-33:2)_1	PE(O-35:3);PE(P-35:2)_1	PE(O-36:1);PE(P-36:0)_1	PE(O-37:2);PE(P-37:1)_1	PE(O-38:2);PE(P-38:1)_1	PE(O-38:2);PE(P-38:1)_2	PE(O-38:2);PE(P-38:1)_3	PE(O-46:3);PE(P-46:2)_1	PE(O-47:3);PE(P-47:2)_1	PE(O-47:3);PE(P-47:2)_2	PE(O-47:3);PE(P-47:2)_3	PE(O-48:3);PE(P-48:2)_1	PE(O-49:3);PE(P-49:2)_1	PE(O-49:3);PE(P-49:2)_2	PE(O-49:4);PE(P-49:3)_1	PE(O-50:3);PE(P-50:2)_1	PE(O-51:3);PE(P-51:2)_1	PE(O-51:3);PE(P-51:2)_2	PE(O-51:4);PE(P-51:3)_1	PE(O-52:3);PE(P-52:2)_1
Pven_23	NR	Korsfjord-Sept	168.552	125.942	43.495	12.6209	9.49358	62.4477	139.479	90785.1	2423.76	2524.38	3217.41	7893.36	4082.69	1543.47	0	130.882	0	0	1.02261	156.117	0	0	0	0
Pvent_25	NR	Korsfjord-Sept	733.655	105.158	242.498	8.7406	11.0331	0	163.027	121912	4296.41	3318.74	5419.16	14019.2	7890.26	3074.32	23.6096	416.147	179.78	0	0	0	0	0	0	0
Pvent_26	NR	Korsfjord-Sept	383.252	277.93	58.8756	8.48836	0.943333	22.9998	135.439	101837	2660.44	2872.18	3135.72	12610.4	8568.72	2108.07	0	310.758	75.7639	0	0	97.7054	0	0	0	0
Pvent_27	PV	Korsfjord-Sept	81.633	45.613	24.2773	0.832975	0	42.7528	120.721	72738.5	2193.77	2026.19	3054.27	8122.22	3505.37	1747.48	0	147.2	23.3213	0	10.8716	32.4509	5.74964	0	0	0
Pvent_39	PV	Korsfjord-Sept	451.766	110.299	20.3962	9.83167	8.85715	18.4862	162.988	148395	2892.34	3424.85	4830	11639.4	6706.55	2328.93	0	195.559	79.7967	0	0	50.6277	0	71.0861	0	0
Pvent_40	PV	Korsfjord-Sept	158.312	51.985	36.7361	11.8703	15.2243	47.3933	123.78	152808	3444.44	3947.1	5862.09	14210.5	8017.41	3478.12	16.553	337.342	146.482	0	0	8.57298	0	0	0	0
Pve_24	Vi_I	Korsfjord-Sept	222.96	182.198	38.3544	11.8935	16.7599	28.8741	220.862	202705	3161.5	4571.08	4609.06	18472.8	8883.97	2500.81	0	223.373	60.3562	0	0	33.548	0	0	0	0
Pven38	Vi_I	Korsfjord-Sept	8.33168	26.5141	36.8737	10.9814	0	6.69024	99.4199	71880.5	1487.5	1952.47	2519.35	7862.81	4106.46	1655.67	0	117.172	12.1605	0	6.82846	189.522	0	0	0	0
Pvent_47	Vi_II	Korsfjord-Sept	163.859	116.012	34.1335	5.15068	6.20284	0	65.8661	75726	2703.47	2246.34	3695.05	6608.51	2844.98	1533.81	25.6146	83.0464	13.0018	0	0	138.551	0	0	0	4.50427
Pventi4	NR	Kosterfjord-March	702.957	111.284	20.939	26.4321	27.4619	72.7491	283.848	189282	4310.83	5003.53	5391.92	31538.7	15982.3	4802.19	568.602	3197.04	796.28	18.5403	21.5679	122.277	31.5776	41.0771	23.9456	64.6885
PVent11	NR	Kosterfjord-March	1544.85	283.99	35.541	37.3278	27.1901	66.7272	300.094	229117	4875.84	5970.15	4587.13	47165.5	20364.3	5161.57	158.35	3044.57	808.083	7.15566	44.9967	375.387	23.2784	59.2035	24.308	36.304
Pven1	Vi_II	Kosterfjord-March	106.24	161.88	26.2164	28.5358	30.489	120.311	214.484	195006	4482.19	5405.41	10208.2	15715.5	11898.7	4184.86	0	3678.88	750.16	12.4903	35.1794	184.507	47.1597	49.1496	44.4486	61.6341
PVenti9	Vi_II	Kosterfjord-March	905.54	354.613	23.6019	18.7126	29.8738	53.7917	319.434	268487	6035.11	6268.27	5564.25	37687.4	21036.1	4377.96	100.207	3122.37	703.278	0	36.6736	197.76	36.0326	37.4615	31.9688	31.5593
			(au)/mg of dry sponge
samples	status	location/Month	LPE(16:1)_1	LPE(16:1)_2	LPE(17:0)_1	LPE(17:0)_2	LPE(17:1)_1	LPE(O-22:1)_1	LPE(P-23:0)_1	LPE(P-25:0)_1
Pven_23	NR	Korsfjord-Sept	1451.44	2223.41	62.5082	536.073	416.092	35565.5	239.188	22.7504
Pvent_25	NR	Korsfjord-Sept	1278.8	3497.9	28	1230.27	566.224	66058	203.384	21.3751
Pvent_26	NR	Korsfjord-Sept	2965.74	5163.2	86.7078	888.226	1174.11	53698.9	226.846	33.9507
Pvent_27	PV	Korsfjord-Sept	1138.71	2182.03	40.3079	991.994	384.951	45572.1	365.059	11.76
Pvent_39	PV	Korsfjord-Sept	2812.77	5309.76	28.9377	1521.3	936.685	53666.4	293.525	16.6283
Pvent_40	PV	Korsfjord-Sept	1140.58	3883.24	24.5982	1172.08	405.446	66025.7	343.215	21.4586
Pve_24	Vi_I	Korsfjord-Sept	3925.24	4169.38	92.6534	822.086	1255.34	76614.4	379.206	37.3888
Pven38	Vi_I	Korsfjord-Sept	303.466	836.871	32.9285	122.883	227.543	40800.4	253.841	31.6805
Pvent_47	Vi_II	Korsfjord-Sept	1767.98	4472.14	197.741	477.297	1104.26	47863.3	391.082	16.9422
Pventi4	NR	Kosterfjord-March	1944.34	4242.07	0	35937.9	1261.32	63664.9	662.152	44.877
PVent11	NR	Kosterfjord-March	3267.55	5867.94	0	40735.1	878.988	78349.2	468.887	21.2536
Pven1	Vi_II	Kosterfjord-March	1336.59	3156.49	0	21225.1	828.943	98128.1	1073.88	55.8171
PVenti9	Vi_II	Kosterfjord-March	4794.08	6775.03	0	33424.2	1357.31	97458.9	602.34	34.1843
			(au)/mg of dry sponge
samples	status	location/Month	LPMeE(16:1)_1	LPMeE(16:1)_2	LPMeE(17:0)_1	LPMeE(17:1)_1	LPMeE(17:1)_2	LPMeE(18:1)_1	LPMeE(O-15:0)_1	LPMeE(O-16:1);LPMeE(P-16:0)_1	PMeE(31:1)_1	PMeE(32:2)_1	PMeE(33:2)_2	PMeE(34:2)_1	PMeE(34:2)_2	PMeE(35:2)_1	PMeE(O-30:1)_1	PMeE(O-31:0)_1	PMeE(O-31:1);PMeE(P-31:0)_1	PMeE(O-32:3);PMeE(P-32:2)_1	LPDMeE(16:1)_1	LPDMeE(17:0)_1	LPDMeE(17:1)_1	LPDMeE(O-17:0)_2	LPDMeE(O-17:0)_3	PDMeE(32:2)_1	PDMeE(33:2)_1	PDMeE(34:2)_1	PDMeE(34:2)_2	PDMeE(O-31:0)_1	PDMeE(O-32:0)_1
Pven_23	NR	Korsfjord-Sept	12.2707	65.6399	61.919	188.912	0.947613	17.4342	74.5564	57.8666	0	17.1818	54.45	33.8145	42.9808	85.8404	24.7928	13.4104	7.03637	16.0173	169.645	11384.8	0.504656	7261.31	47300.6	35.1014	1899.05	9133.55	2987.89	3.04713	7.71763
Pvent_25	NR	Korsfjord-Sept	12.207	67.5799	3.86187	230.48	7.03482	201.899	28.944	72.3774	10.1497	3.34798	15.8695	33.2863	23.2045	68.1681	27.9417	20.2832	13.0809	12.1794	157.958	6510.91	0	6528.25	56313.6	39.5333	3905.17	11105.7	12688.5	2.66397	5.41245
Pvent_26	NR	Korsfjord-Sept	28.2103	99.7417	3.02448	325.293	17.2646	485.123	111.309	25.5305	18.5633	26.7002	31.2798	31.0403	5.64547	120.548	28.1932	17.9232	41.5217	22.4	323.058	5311.31	0	6417.13	49299.6	10.1861	10434.2	10558.8	13311.3	20.9408	2.37302
Pvent_27	PV	Korsfjord-Sept	15.3347	126.571	14.7831	212.341	31.6753	11.1876	58.8327	87.711	20.612	0	15.6418	25.0749	0	40.2176	19.4371	22.0049	17.7467	0	263.973	4050.37	0	4743.71	43782.7	10.2769	5069.92	3695.49	5833.84	16.1115	0
Pvent_39	PV	Korsfjord-Sept	55.7192	40.2072	4.74118	159.619	0	172.193	61.0462	34.7559	14.6239	0	21.4572	25.1277	25.6135	89.9488	43.5488	20.6412	15.5314	14.4777	209.341	8664.07	0	10034.6	62270.2	26.7499	3826.69	8585.68	5431.53	4.34037	5.52873
Pvent_40	PV	Korsfjord-Sept	7.824	74.31	30.0979	97.6374	20.7308	284.621	40.1887	40.2252	7.78737	3.98594	62.7588	15.8153	12.9111	92.441	35.8722	49.8355	7.94502	4.80551	175.476	7206.42	0	9060.66	50343.5	28.3112	4324.63	5498.86	9353.85	6.40119	3.5446
Pve_24	Vi_I	Korsfjord-Sept	1.16553	38.1983	5.36412	317.782	16.8595	10.977	65.6777	47.074	7.39309	6.67452	31.9769	17.7688	11.6786	96.413	25.1491	31.8132	5.96195	18.6783	452.155	8552.02	0	5506.77	66392.9	21.5052	2162.02	11703.1	7396.53	23.8198	4.81147
Pven38	Vi_I	Korsfjord-Sept	27.9542	142.117	33.2296	85.6603	15.7835	359.341	48.4697	48.5475	15.8055	6.26907	62.635	24.6818	27.8042	70.5881	24.1524	21.9027	0.861255	16.6266	246.322	8308.77	0	6014.62	42262.8	34.7047	3512.47	7814.2	5354.84	11.5232	2.03891
Pvent_47	Vi_II	Korsfjord-Sept	13.3554	20.5645	30.3866	338.376	0	37.8686	69.7791	178.511	15.0637	13.4862	21.1242	19.9773	27.1375	89.2191	8.0803	23.3768	6.13103	23.1687	619.302	3650.27	0	6618.29	45110.7	29.7064	3700.36	4349.12	3861.77	3.32199	6.22129
Pventi4	NR	Kosterfjord-March	37.5178	46.7598	3.45731	162.406	32.9832	27.5635	39.2505	79.3288	43.3341	69.127	81.2497	15.7692	42.4468	44.9979	38.547	38.2853	25.2151	13.7193	501.134	9961.97	44.2193	17112.1	58313.7	182.208	616.028	3140.74	4988.8	20.7666	13.6966
PVent11	NR	Kosterfjord-March	25.1771	67.3247	0	160.38	12.0179	59.9267	40.0695	95.5379	16.659	74.2512	35.3905	8.76931	28.2244	62.4477	32.1523	27.1592	5.45001	13.2127	572.345	13312.1	47.3215	17462.9	39022	201.475	111.111	2345.45	6022.17	10.3571	11.2889
Pven1	Vi_II	Kosterfjord-March	23.5398	18.0316	3.6477	181.021	22.9741	45.2883	26.2493	41.785	33.8644	53.7188	104.602	23.7345	22.2029	27.1431	34.9355	37.7497	45.9051	22.2042	297.057	6187.92	27.1819	19487.1	37238.5	54.1986	511.525	1478.1	4435.18	22.1373	22.3421
PVenti9	Vi_II	Kosterfjord-March	18.4955	66.9811	6.15815	225.17	0	61.0752	46.4625	92.2474	21.1654	37.0046	39.3208	8.65714	61.6437	55.0725	30.1656	21.1135	23.969	11.5609	660.757	8602.74	31.4349	20145	42098.4	183.488	380.514	2622.74	5422.61	12.3643	7.6188

## Sheet: E. PG_LPG
			(au)/mg of dry sponge
samples	status	location/Month	PG(30:0)_1	PG(31:1)_1	PG(32:1)_1	PG(32:1)_2	PG(32:1)_3	PG(32:2)_1	PG(33:0)_1	PG(33:1)_1	PG(33:1)_2	PG(33:2)_1	PG(33:2)_2	PG(34:1)_1	PG(34:2)_1	PG(34:2)_2	PG(35:2)_1	PG(36:2)_1	PG(37:2)_1	PG(40:0)_1	PG(40:0)_2
Pven_23	NR	Korsfjord-Sept	89.1531	39.7435	31.5963	3.24217	106.009	68.6949	24.7481	0	587.695	159.535	115.826	274.471	71.9824	41.2123	95.9366	100.696	88.6008	36410	5531.52
Pvent_25	NR	Korsfjord-Sept	122.133	15.5181	0	17.4197	175.818	89.5287	16.0587	0	35.7003	18.6651	48.145	332.482	0	12.4458	31.7635	123.759	56.8202	75162	22872.4
Pvent_26	NR	Korsfjord-Sept	153.068	17.7189	19.3931	7.46946	174.914	46.5396	43.7131	0	67.0088	100.719	98.3594	407.316	30.4724	48.5408	128.16	92.9058	97.8811	123452	24230.6
Pvent_27	PV	Korsfjord-Sept	123.621	13.5555	23.6259	0	46.0549	46.8176	24.4578	0	71.583	34.2062	98.7032	155.44	0	7.83983	29.9629	89.6009	45.8045	41930.3	7442.63
Pvent_39	PV	Korsfjord-Sept	57.9304	10.5841	24.6823	0.0516073	125.35	60.1297	15.3963	51.2663	15.541	58.8451	50.5296	271.618	44.3283	31.2392	41.784	102.731	54.111	51707.6	11478.5
Pvent_40	PV	Korsfjord-Sept	32.5918	12.329	51.7083	0	34.8133	34.464	26.1833	0	78.7883	23.0587	62.3861	572.789	14.2099	0	51.1774	25.8489	77.9458	54867.6	13692
Pve_24	Vi_I	Korsfjord-Sept	74.4369	29.6687	14.2004	11.3092	46.5983	59.6895	28.2144	27.4897	40.3881	56.0218	62.5747	283.106	61.9004	47.8432	22.9819	128.975	62.5555	110084	12870.1
Pven38	Vi_I	Korsfjord-Sept	76.2479	5.51095	32.8617	12.4827	7.39601	40.389	39.7286	0	74.0208	48.9	64.7426	285.366	44.281	24.2788	74.9668	58.6424	46.3979	20994.5	4154.98
Pvent_47	Vi_II	Korsfjord-Sept	70.9304	24.2112	11.7695	0.49265	100.59	58.6741	12.0605	27.8084	35.9304	10.7698	120.617	166.327	52.7848	19.4284	22.8511	118.381	28.1545	23233	4530.97
Pventi4	NR	Kosterfjord-March	172.896	14.091	0	3.19183	465.564	302.424	28.9187	44.8932	0	26.6219	53.65	102.625	200.289	132.317	13.8392	453.585	44.8069	145625	37462.5
PVent11	NR	Kosterfjord-March	166.787	29.484	0	0	1983.72	971.732	35.5405	30.0084	0	22.44	166.354	233.857	111.167	407.255	6.48082	978.155	53.8733	305054	61040.4
Pven1	Vi_II	Kosterfjord-March	65.6472	19.9304	8.21831	5.86944	165.581	86.0354	34.0109	1.8807	23.9703	32.7399	30.4062	52.4794	112.215	54.8713	26.8356	198.977	35.9244	140366	33216.6
PVenti9	Vi_II	Kosterfjord-March	121.335	20.6548	0	36.3897	943.494	586.507	38.0616	0	61.6118	22.2318	82.5562	211.433	145.894	249.456	0	891.271	45.6923	319595	48705.6
			(au)/mg of dry sponge
samples	status	location/Month	LPG(15:0)_1	LPG(16:0)_1	LPG(17:1)_1	LPG(17:1)_2	LPG(18:1)_1	LPG(O-17:0)
Pven_23	NR	Korsfjord-Sept	39.1183	31.4442	23.7097	150.656	334.751	54.5232
Pvent_25	NR	Korsfjord-Sept	60.2009	262.364	0	147.305	184.541	20.8875
Pvent_26	NR	Korsfjord-Sept	31.7074	100.661	34.3803	357.196	124.063	28.888
Pvent_27	PV	Korsfjord-Sept	34.7792	126.061	11.1495	71.3505	186.365	29.2168
Pvent_39	PV	Korsfjord-Sept	42.86	192.805	0	255.126	136.671	32.1215
Pvent_40	PV	Korsfjord-Sept	32.0742	254.664	10.6157	92.2181	166.869	35.4319
Pve_24	Vi_I	Korsfjord-Sept	22.4369	108.754	12.0746	413.51	106.892	36.3937
Pven38	Vi_I	Korsfjord-Sept	44.6968	50.7552	12.8994	57.1105	141.454	33.5235
Pvent_47	Vi_II	Korsfjord-Sept	62.6642	135.621	0.570368	328.677	333.043	48.738
Pventi4	NR	Kosterfjord-March	71.5304	272.185	16.6409	499.269	315.429	23.5049
PVent11	NR	Kosterfjord-March	72.3561	532.68	10.3043	596.043	397.879	35.0904
Pven1	Vi_II	Kosterfjord-March	64.9632	380.528	11.2476	186.031	380.602	14.6056
PVenti9	Vi_II	Kosterfjord-March	124.006	754.134	9.65622	896.331	662.792	37.9125

## Sheet: F. TG
			(au)/mg of dry sponge
samples	status	location/Month	TG(42:0)_1	TG(44:0)_1	TG(44:0)_2	TG(44:1)_1	TG(45:0)_1	TG(45:0)_2	TG(45:1)_1	TG(45:3)_1	TG(46:0)_1	TG(46:0)_2	TG(46:0)_3	TG(46:1)_1	TG(46:1)_2	TG(46:2)_1	TG(46:2)_2	TG(47:1)_1	TG(47:1)_2	TG(47:1)_3	TG(48:0)_1	TG(48:0)_2	TG(48:0)_3	TG(48:1)_1	TG(48:1)_2	TG(48:1)_3	TG(48:2)_1	TG(48:2)_2	TG(49:0)_1	TG(49:1)_1	TG(49:1)_2	TG(49:2)_1	TG(50:0)_2	TG(50:0)_3	TG(50:1)_1	TG(50:1)_2	TG(50:2)_2	TG(50:3)_1	TG(50:3)_2	TG(50:4)_1	TG(50:4)_2	TG(50:4)_3	TG(50:4)_4	TG(50:5)_1	TG(51:0)_2	TG(51:2)_1	TG(51:3)_1	TG(52:0)_1	TG(52:0)_3
Pven_23	NR	Korsfjord-Sept	27007.3	78491.4	216.077	68917.2	34573.9	42066.7	47866.9	56649.3	7525.6	22750.4	170859	256603	51761.4	85039.2	38863.4	32329.7	69433.3	41917.1	4698.1	23289.3	236920	10193.9	428698	66986.3	184155	54849.3	111.585	52321.3	71336.4	62488.2	0	102744	4789.91	435755	373712	36181.9	22378.8	7108.85	11045	7334.01	13771.1	4934.31	1782	42670	16116	4996.84	0
Pvent_25	NR	Korsfjord-Sept	20617.4	45013.6	1882.53	46054.9	31109.8	28023.6	44831.5	172895	5030.36	17271.5	76385.2	114497	41306.7	40789.9	32582.9	21398.3	51587.3	34143.2	4559.68	16478.8	93494	6331.2	198587	44908.4	102333	45072.5	26.3379	26192.4	40040.4	46318.8	0	34690.7	1267.94	191238	230819	34906.6	24577	8156.5	14468.9	7350.52	23401.3	7399.49	569.263	27543.1	13695.1	2691.33	0
Pvent_26	NR	Korsfjord-Sept	15098.3	40420.6	7966.44	40520.4	26202	23487.3	86652.8	633353	8238.76	17253.8	73158.8	51864.2	49874.7	24216.7	30222.6	23477.8	50505.9	38488.9	2683.68	13706.1	96824	7130.6	77858.2	51669.6	39237.3	49691.1	909.385	17342.6	45469.3	29626.5	0	48264	123.81	78580.3	126926	12128.8	31041.6	2513.79	7029.55	5123.97	7671.75	2611.43	626.698	21444.6	9415.02	2249.54	0
Pvent_27	PV	Korsfjord-Sept	25931.2	58084.8	300.499	68642.1	31764.4	30383	52125.7	206234	7018.21	20036.6	94249.7	205562	44718.2	98501.9	36726.8	36183	65948.3	34931.4	4024.76	19289.9	118124	12767	335626	49809.4	198218	46496.2	862.616	60068.8	60474.2	66085.1	395.138	44184.8	6988.7	323114	347730	39427.1	19665.2	8253.51	11896.1	9310.95	17432.9	8209.02	2797.24	41818.8	15968.1	4610.39	1090.78
Pvent_39	PV	Korsfjord-Sept	18565.5	45351.3	26.0251	52619.5	33544.4	31868.2	45630.6	120659	7775.2	20701.9	87040.1	130953	46691.5	84205.4	39767.6	25594.4	62642.1	43084.9	3648.14	19761.2	121719	9155.5	224930	57533.2	164623	53123.6	90.2815	35988.1	56643.5	57863.4	0	51737.3	2799.49	225508	264321	48017.3	26540.6	13108	16262.4	10190.1	24784.9	8207.02	1860.37	34317.8	16965.8	1791.71	0
Pvent_40	PV	Korsfjord-Sept	14590.3	33698.7	5474.2	35526.5	28138.3	24598	42824	22236.9	5898.15	18033.5	70297.4	46394.4	40348.9	16013.1	30471.8	18259.8	46209.8	36988.6	4862.75	18194	99761	5717.33	83860.8	51525.5	38439	44962.2	527.114	20981.9	43265.1	32287	549.372	46321.2	203.54	82603	99671.9	12738.7	18945.5	1968.16	6503.31	4086.72	7980.01	3373.52	707.813	20288.9	9660.49	424.076	0
Pve_24	Vi_I	Korsfjord-Sept	17679.4	43074.7	369.757	48458.8	31211.8	28587.6	54466	222580	6810.53	18583.6	73067.2	82970.8	46133.8	59049.1	34340.1	20364.3	50789.4	35328.5	5411.05	17814.4	93602	7283.47	112397	48836.8	100512	50250.3	751.173	23200.4	42403.7	45142.2	677.352	37115.7	3684.91	107986	156564	22593.7	19159.8	8934.16	10921.7	8811.35	15131.4	5051.09	2312.35	27702.6	11916.2	1917.05	1639.1
Pven38	Vi_I	Korsfjord-Sept	19034.3	45049.3	0	50702.8	33266.2	30605.7	45324.4	26729.9	7237.58	20659.4	82862.7	138829	45065	76628.2	39507.2	28682.4	61484.8	40584.6	4895.29	19634.4	107936	9976.78	223937	55599.7	152408	52810.5	1053.48	41444.4	55033.6	59844.6	771.655	39643.1	5321.63	196420	248469	37656.5	20151.1	9059.09	11327.2	8687.94	14225.2	5553.81	2609.27	37076.2	13521.7	1371.75	1080.07
Pvent_47	Vi_II	Korsfjord-Sept	26909.2	65987.8	0	74738.4	31334.1	29605.4	43264.7	16581.8	4961.72	18082.9	123055	318964	47913.8	67691.9	36039.3	26289	65369.4	34846.2	3767.12	17696.9	163995	6841.25	579433	65034.3	168238	51012	231.059	39376	64782.1	49467.2	0	72783.6	3273.16	615700	369403	26596.6	19810.3	2484.29	8267.69	4104.93	9304.22	2825.81	1098.96	31561.6	13168.3	4477.18	0
Pventi4	NR	Kosterfjord-March	32784.8	64870	5345.09	186448	17235	16589.7	210147	2681.55	45435.8	32925.2	101280	148110	94897.4	311266	139970	139057	99530.4	108738	12790.1	20167.5	116675	31893.9	181234	176692	210071	85470.7	5828.57	48543	107317	39585.5	486.615	36546.5	3225.02	194976	195969	47604.4	53791.3	9502.3	18210	16619.2	27658.6	27945.6	797.422	30939.4	20869.2	2026.81	785.167
PVent11	NR	Kosterfjord-March	30954.9	61657.7	2901.23	129179	26111.5	27338.1	103637	4039.94	22302.4	27622.1	103649	139457	68506.1	203867	83033.5	95347.7	76107.8	72533.9	7681.34	21366.8	115919	27841	172312	180082	207035	81904.3	6138.46	57050.4	95260.5	59223.5	294.401	35419.7	17337.5	244108	249359	69320.4	54936.4	15536.6	27293.8	25783.9	46428.8	48842.4	762.547	39892.7	26952.6	1631.18	1081.73
Pven1	Vi_II	Kosterfjord-March	22719.2	48874.1	3355.34	123103	23848.6	15182.4	211486	2569.62	56000.4	28374.8	85650.8	121408	82687.5	182849	152517	144388	115269	93239	6557.13	20212.4	106844	44877.7	200115	127123	149853	65403.7	13397.2	90956.9	98752.7	39980.7	1520.52	44201.5	9851.94	185064	167282	35911.1	43137.2	3763.21	13648	11074.4	16145.3	9844.52	867.535	31284.3	18693.2	1396	442.745
PVenti9	Vi_II	Kosterfjord-March	30349.7	63402.6	2999.56	146759	21431	15586.4	150892	3989.64	42618.4	26552.3	90373.7	163004	65075.8	253207	70321	128249	90966.7	67578.7	7061.42	18670.6	101692	72830.8	263865	139696	234962	54029.2	15128.1	96416.1	90775.3	55328.5	2342.07	40128.3	23672.2	246945	243053	71035.9	45270.6	15035	27635.5	27111.5	43840.3	40381.2	1426.47	39692.6	23811.2	985.325	2177.79
[truncated: 156 more columns]

## Sheet: G. sphingolipids
			(au)/mg of dry sponge
samples	status	location/Month	Cer(d40:1)_1	Cer(d41:1)_1	Cer(d41:1)_2	Cer(d42:1)_1	Cer(d42:1)_2	Cer(d42:2)_1	Cer(d43:1)_1	Cer(d43:1)_2	Cer(d44:1)_1	Cer(d44:1)_2	Cer(t38:0)_1	Cer(t39:0)_1	Cer(t41:0)_1	Cer(t41:1)_1	Cer(t41:1)_2	Cer(t42:0)_1	Cer(t42:1)_1	Cer(t43:0)_1	Cer(t43:1)_1	Cer(t44:0)_1	Glc-Cer(d36:1)_1	Glc-Cer(d36:0)_1	Glc-Cer(d38:0)_1	Glc-Cer(d38:1)_1	Glc-Cer(t38:1)_1	Glc-Cer(t38:1)_2
Pven_23	NR	Korsfjord-Sept	348.007	0	265.316	116.996	0	151.284	0	177.046	0	0	233.964	71.4978	295.87	838.494	0	80.6419	2409.33	710.967	720.665	127.758	5744.57	2623.26	3197.46	5173.61	2265.55	6180.12
Pvent_25	NR	Korsfjord-Sept	586.406	58.7465	525.081	123.14	14.2174	73.3704	0	365.802	0	0	215.259	0	291.933	606.413	0	0	1136.73	315.781	400.064	0	9597.86	3870.2	2305.68	1829.02	1813.22	6306.68
Pvent_26	NR	Korsfjord-Sept	324.792	0	157.343	84.511	105.386	27.1663	0	317.199	0	0	78.7095	128.463	108.951	518.357	19.6991	0	1922.65	672.073	1311.45	1189.48	9308.69	6148.28	6129.82	5709.68	3225.12	13630.8
Pvent_27	PV	Korsfjord-Sept	250.797	0	123.195	38.038	25.3876	126.573	0	120.514	107.01	0	441.893	77.3349	294.887	728.487	584.244	0	1930.22	639.358	810.451	0	3555.05	3948.05	4756.04	3892.95	673.454	7944.59
Pvent_39	PV	Korsfjord-Sept	141.603	18.6653	142.209	33.0027	0	87.6806	0	104.195	0	0	95.0485	0	189.84	671.318	0	0	1766.34	343.065	489.181	53.2239	2852.07	1514.55	3803.09	3020.2	2814.45	7211.59
Pvent_40	PV	Korsfjord-Sept	217.253	0	262.477	0	24.062	0	0	323.799	0	0	76.9992	0	307.092	394.258	0.135859	0	1454.78	484.507	571.752	329.923	1740.64	1587.7	1974.13	1366.31	2019.97	8152.07
Pve_24	Vi_I	Korsfjord-Sept	181.589	0	186.561	169.841	21.308	65.0598	0	252.476	0	0	282.074	0	115.556	853.649	0	69.4076	1935.94	566.258	595.2	0	5955.5	1716.39	3037.14	9245.18	1000.45	7096.88
Pven38	Vi_I	Korsfjord-Sept	24.1831	0	73.9266	24.8369	0	0	0	29.8919	0	0	134.035	0	98.6418	290.767	147.215	0	1183.9	40.9128	622.322	0	2895.41	2305.67	3165.65	3807.55	1956.22	7777.34
Pvent_47	Vi_II	Korsfjord-Sept	372.01	2.76492	426	771.504	96.1916	84.7813	3.64819	278.571	0	0	668.959	26.3963	194.87	461.462	95.9031	22.7573	1496.12	437.053	1146.93	94.923	2363.46	4251.72	2042.43	1081.63	1888.21	4295.31
Pventi4	NR	Kosterfjord-March	327.866	62.0043	193.952	153.88	56.9095	716.91	0.0535474	173.178	303.549	68.5446	600.161	678.83	81.1213	515.516	0	184.464	763.253	241.79	0	254.508	2711.3	5673.78	158276	2953.8	308.532	82637.3
PVent11	NR	Kosterfjord-March	173.661	32.893	73.7754	52.0157	24.5322	1174.88	2.85378	254.475	277.07	98.5499	94.7804	85.6855	157.303	387.116	0	117.66	825.685	239.844	45.7707	136.061	1670.84	2451.92	71364.5	1638.23	146.264	50711.4
Pven1	Vi_II	Kosterfjord-March	385.385	300.529	71.9846	36.817	128.46	1117.72	8.63808	168.508	89.3374	101.184	96.2282	434.072	65.2917	371.874	0	54.7427	858.758	130.557	0	92.8957	1523.8	3255.67	171082	2824.97	1157.83	94887.5
PVenti9	Vi_II	Kosterfjord-March	932.838	57.0102	189.763	99.039	130.522	1166.24	2.91584	198.59	200.126	110.949	67.8766	110.147	56.8862	401.265	0	98.5464	898.781	152.176	0	136.777	3342.04	5856.95	185882	829.293	2603.35	93326.2

## Sheet: H. oxylipins
			(au)/mg of dry sponge
							AA	AA	AA	AA	AA	AA	AA	AA	AA	AA	AA	AA	AA	AA	AA	AA	AA	AA	AA	AA	AA	AA	AA	AA	AA	AA	AA	AA	AA	AA	AA	LA	LA	LA	LA	EPA	EPA	EPA	EPA	EPA	EPA	EPA	EPA
samples	status	location/Month	AA	Linoleicacid	DHA	EPA	PGD2	PGE2	PGF2a	8-iso-PGF2a	5-HETE	8-HETE	9-HETE	11-HETE	12-HETE	15-HETE	19-HETE	5-HETrE	8-HETrE	15-HETrE	14,15-DiHETE	5,15-DiHETE	8,15-DiHETE	17,18-DiHETE	5,6-DiHETrE	8,9-DiHETrE	11,12-DiHETrE	14,15-DiHETrE	15-KETE	5-KETE	12-HHTrE	5(6)-EpETrE	8(9)-EpETrE	11(12)-EpETrE	14(15)-EpETrE	LXA4	15-epi-LXA4	9-HODE	13-HODE	9-KODE	13-KODE	PGE3	8-iso-PGF3a	5-HEPE	8-HEPE	9-HEPE	11-HEPE	12-HEPE	15-HEPE
Pven_23	NR	Korsfjord-Sept	243.006	2.65823	160.601	11111.2	176.108	24.5886	23.038	2.43671	650.158	542.057	497.31	430.633	505.063	951.424	48.0696	11.519	39.6519	48.9557	124.937	19.0506	11.0759	403.829	3.76582	120.949	4.43038	2.21519	348.671	276.677	2.43671	29.019	80.6329	27.6899	36.7722	140	37.2152	17.5	18.3861	14.6203	19.9367	108.987	1.99367	2720.03	2864.24	2520.66	2403.04	3313.04	2968.13
Pvent_25	NR	Korsfjord-Sept	72.5846	0	173.6	7719.6	184.369	17.4462	13.3538	2.58462	871.662	790.246	783.569	646.585	752.554	1655.66	69.1385	7.96923	43.7231	70	194.492	12.9231	1.50769	550.954	4.73846	49.5385	3.66154	3.66154	571.415	378.646	2.8	49.5385	77.7538	33.8154	60.5231	272.246	76.6769	10.1231	14	7.10769	10.3385	145.385	4.09231	6064.8	6766.95	6149.88	6601.54	8183.75	9355.88
Pvent_26	NR	Korsfjord-Sept	108.733	62.3	1912.17	10522.4	104.067	28	63.4667	3.26667	1034.37	639.567	818.767	495.6	611.333	1103.43	40.3667	14.9333	50.6333	47.3667	92.4	44.3333	13.0667	269.733	11.6667	45.9667	3.03333	1.4	159.367	237.067	3.03333	8.63333	36.8667	14.9333	50.8667	323.867	97.3	146.767	144.2	45.5	44.5667	177.8	12.6	5561.27	3971.33	4785.43	3097.27	4439.4	4113.2
Pvent_27	PV	Korsfjord-Sept	241.719	0	1734.69	8271.38	102.594	21.875	20.125	4.59375	897.75	679.656	669.156	494.375	566.562	775.469	47.6875	10.2812	48.3438	46.1562	172.375	36.9688	8.53125	454.344	12.9062	58.8438	3.28125	2.1875	99.5312	172.594	1.53125	8.3125	27.3438	15.3125	48.3438	525.875	150.281	50.3125	46.8125	18.5938	15.75	210.438	13.5625	7442.75	6812.31	6932.84	5194.88	7145.47	6165.25
Pvent_39	PV	Korsfjord-Sept	175.338	0	122.669	10344	160.257	13.2797	19.582	2.70096	740.965	1331.58	608.842	498.103	597.363	1076.33	78.5531	11.9293	42.9904	45.4662	90.7074	14.1801	0.675241	313.987	4.50161	41.4148	3.82637	2.02572	369.132	335.82	3.37621	23.1833	60.9968	25.8842	55.3698	156.206	34.8875	12.1543	17.1061	0	14.4051	125.595	9.45338	3608.04	4418.1	2994.24	3046.24	4170.96	3880.16
Pvent_40	PV	Korsfjord-Sept	239.797	445.541	176.419	11856	195.101	24.3581	23.6486	3.31081	816.824	870.034	633.311	575.135	599.02	1180.3	86.7905	16.3176	48.9527	47.2973	120.135	20.5743	4.02027	353.074	4.96622	45.4054	2.83784	2.83784	384.054	326.588	2.83784	30.9797	76.3851	28.8514	50.8446	184.696	50.6081	19.1554	19.8649	10.6419	17.027	162.466	7.09459	4113.45	3956.42	3660.34	3305.37	4490.41	4036.11
Pve_24	Vi_I	Korsfjord-Sept	85.9688	0	173.688	10901	128.188	17.9375	18.375	2.1875	551.031	514.062	414.75	382.156	415.406	954.844	80.7188	8.09375	32.1562	38.2812	87.2812	11.8125	2.1875	269.062	4.15625	80.7188	2.84375	2.1875	217.438	203.875	2.1875	20.7812	44.1875	19.6875	40.6875	138.031	37.625	24.0625	22.75	16.4062	18.375	121.406	4.8125	3249.31	3266.59	2824.5	2660	3456.47	4211.16
Pven38	Vi_I	Korsfjord-Sept	0	35.8861	3391.9	10311	68.8924	2.87975	36.9937	6.86709	784.177	757.595	601.867	381.899	457.215	697.12	35.6646	11.519	61.1392	36.7722	105	43.1962	23.2595	209.557	17.2785	77.3101	2.65823	1.77215	91.9304	130.696	3.76582	4.20886	29.019	13.0696	33.4494	394.525	146.646	311.234	276.677	116.297	85.0633	62.2468	12.8481	4843.96	4107.85	4307.22	2610.82	4021.23	3135.6
Pvent_47	Vi_II	Korsfjord-Sept	212.917	976.41	190.929	8960.45	58.109	27.8205	42.4038	2.69231	91.9872	190.705	79.8718	72.6923	70	145.833	26.25	3.58974	12.5641	30.9615	0	4.26282	0.673077	55.8654	0	20.1923	0.673077	0.673077	37.9167	27.3718	3.8141	7.40385	7.62821	5.16026	13.6859	32.3077	5.83333	44.6474	50.9295	38.8141	29.8397	51.8269	1.79487	238.494	387.692	179.936	179.487	227.5	345.288
[truncated: 15 more columns]
