# Supplementary material for: Oogenesis and lipid metabolism in the deep-sea sponge Phakellia ventilabrum (Linnaeus, 1767)
Source: Sci Rep. 2022 Apr 15;12:6317. doi: 10.1038/s41598-022-10058-6 (PMC9012834; doi:10.1038/s41598-022-10058-6)
Supplement: Supplementary file 4 — Supplementary Table S2. [file 41598_2022_10058_MOESM4_ESM.xlsx]

## Sheet: variables
	Variable.number	RT.sec	RT.min	family	lipid(NC:NU)	NC	NU	Variable.name	Species.fragmentation	adducts	mz.(error.ppm)	istplg.ratio.(theoretical)	fragment.name.m/z.(error.ppm)
1	1	176.697	2.94495	FA	FA(14:0)	14	0	FA(14:0)_1		[M-H]-	Istplg1 227.2029 (7.9 ppm); Istplg2 228.2059 (5.9 ppm)	-1.84 (-1.83)
2	2	200.794	3.34657	FA	FA(15:0)	15	0	FA(15:0)_2		[M-H]-	Istplg1 241.2187 (8.1 ppm); Istplg2 242.2219 (6.9 ppm)	-1.90 (-1.76)
3	3	209.205	3.48675	FA	FA(15:0)	15	0	FA(15:0)_3		[M-H]-	Istplg1 241.2191 (9.8 ppm); Istplg2 242.2223 (8.6 ppm)	-1.63 (-1.76)
4	4	171.289	2.85482	FA	FA(15:1)	15	1	FA(15:1)_1		[M-H]-	Istplg1 239.2028 (6.9 ppm); Istplg2 240.2064 (7.7 ppm)	-1.85 (-1.76)
6	6	248.237	4.13728	FA	FA(16:0)	16	0	FA(16:0)_2		[M-H]-	Istplg1 255.2355 (12.0 ppm); Istplg2 256.2376 (6.9 ppm)	-1.58 (-1.70)
7	7	191.094	3.18491	FA	FA(16:1)	16	1	FA(16:1)_1		[M-H]-	Istplg1 253.2218 (19.7 ppm); Istplg2 254.2222 (7.9 ppm)	-1.31 (-1.70)
8	8	201.93	3.36551	FA	FA(16:1)	16	1	FA(16:1)_2		[M-H]-	Istplg1 253.2186 (7.2 ppm); Istplg2 254.2220 (7.3 ppm)	-1.73 (-1.70)
9	9	163.294	2.72157	FA	FA(16:2)	16	2	FA(16:2)_1		[M-H]-	Istplg1 251.2027 (6.3 ppm); Istplg2 252.2063 (7.1 ppm)	-1.80 (-1.70)
11	11	271.055	4.51758	FA	FA(17:0)	17	0	FA(17:0)_2		[M-H]-	Istplg1 269.2502 (8.0 ppm); Istplg2 270.2533 (6.8 ppm)	-1.75 (-1.64)
12	12	290.637	4.84395	FA	FA(17:0)	17	0	FA(17:0)_3		[M-H]-	Istplg1 269.2485 (1.6 ppm); Istplg2 270.2519 (1.4 ppm)	-1.69 (-1.64)
13	13	217.271	3.62118	FA	FA(17:1)	17	1	FA(17:1)_1		[M-H]-	Istplg1 267.2365 (15.1 ppm); Istplg2 268.2380 (8.2 ppm)	-1.46 (-1.64)
14	14	185.179	3.08632	FA	FA(17:2)	17	2	FA(17:2)_1		[M-H]-	Istplg1 265.2188 (7.5 ppm); Istplg2 266.2219 (6.4 ppm)	-1.64 (-1.64)
16	16	317.524	5.29206	FA	FA(18:0)	18	0	FA(18:0)_3		[M-H]-	Istplg1 283.2650 (4.5 ppm); Istplg2 284.2683 (4.2 ppm)	-1.60 (-1.58)
17	17	337.329	5.62214	FA	FA(18:0)	18	0	FA(18:0)_4		[M-H]-	Istplg1 283.2656 (6.6 ppm); Istplg2 284.2687 (5.5 ppm)	-1.70 (-1.58)
19	19	261.051	4.35085	FA	FA(18:1)	18	1	FA(18:1)_2		[M-H]-	Istplg1 281.2497 (5.9 ppm); Istplg2 282.2528 (4.8 ppm)	-1.69 (-1.58)
20	20	281.82	4.697	FA	FA(18:1)	18	1	FA(18:1)_3		[M-H]-	Istplg1 281.2487 (2.1 ppm); Istplg2 282.2522 (2.4 ppm)	-1.54 (-1.58)
21	21	219.148	3.65247	FA	FA(18:2)	18	2	FA(18:2)_1		[M-H]-	Istplg1 279.2344 (7.3 ppm); Istplg2 280.2374 (5.5 ppm)	-1.71 (-1.58)
22	22	363.891	6.06485	FA	FA(19:0)	19	0	FA(19:0)_1		[M-H]-	Istplg1 297.2808 (4.9 ppm); Istplg2 298.2837 (2.9 ppm)	-1.66 (-1.52)
23	23	385.096	6.41827	FA	FA(19:0)	19	0	FA(19:0)_2		[M-H]-	Istplg1 297.2810 (5.4 ppm); Istplg2 298.2831 (1.2 ppm)	-1.76 (-1.52)
24	24	292.798	4.87996	FA	FA(19:1)	19	1	FA(19:1)_1		[M-H]-	Istplg1 295.2643 (2.1 ppm); Istplg2 296.2669 (-0.7 ppm)	-1.63 (-1.53)
25	25	302.812	5.04687	FA	FA(19:1)	19	1	FA(19:1)_2		[M-H]-	Istplg1 295.2643 (2.1 ppm); Istplg2 296.2669 (-0.7 ppm)	-1.63 (-1.53)
27	27	315.799	5.26331	FA	FA(19:1)	19	1	FA(19:1)_4		[M-H]-	Istplg1 295.2645 (2.6 ppm); Istplg2 296.2671 (-0.0 ppm)	-1.67 (-1.53)
28	28	247.506	4.1251	FA	FA(19:2)	19	2	FA(19:2)_1		[M-H]-	Istplg1 293.2496 (5.2 ppm); Istplg2 294.2527 (4.0 ppm)	-1.68 (-1.53)
29	29	264.693	4.41156	FA	FA(19:2)	19	2	FA(19:2)_2		[M-H]-	Istplg1 293.2503 (7.8 ppm); Istplg2 294.2541 (8.9 ppm)	-1.70 (-1.53)
31	31	418.7	6.97833	FA	FA(20:0)	20	0	FA(20:0)_2		[M-H]-	Istplg1 311.2970 (6.4 ppm); Istplg2 312.3003 (5.8 ppm)	-1.50 (-1.47)
32	32	437.145	7.28575	FA	FA(20:0)	20	0	FA(20:0)_3		[M-H]-	Istplg1 311.2964 (4.3 ppm); Istplg2 312.2994 (3.2 ppm)	-1.39 (-1.47)
33	33	320.334	5.3389	FA	FA(20:1)	20	1	FA(20:1)_1		[M-H]-	Istplg1 309.2797 (1.2 ppm); Istplg2 310.2830 (0.7 ppm)	-1.56 (-1.48)
34	34	347.302	5.78837	FA	FA(20:1)	20	1	FA(20:1)_2		[M-H]-	Istplg1 309.2803 (3.0 ppm); Istplg2 310.2839 (3.5 ppm)	-1.46 (-1.48)
35	35	367.219	6.12031	FA	FA(20:1)	20	1	FA(20:1)_3		[M-H]-	Istplg1 309.2804 (3.4 ppm); Istplg2 310.2819 (-2.9 ppm)	-1.67 (-1.48)
36	36	373.428	6.2238	FA	FA(20:1)	20	1	FA(20:1)_4		[M-H]-	Istplg1 309.2813 (6.2 ppm); Istplg2 310.2846 (5.8 ppm)	-1.51 (-1.48)
37	37	285.625	4.76041	FA	FA(20:2)	20	2	FA(20:2)_1		[M-H]-	Istplg1 307.2635 (-0.8 ppm); Istplg2 308.2689 (5.7 ppm)	-1.63 (-1.48)
38	38	294.543	4.90905	FA	FA(20:2)	20	2	FA(20:2)_2		[M-H]-	Istplg1 307.2638 (0.3 ppm); Istplg2 308.2683 (3.9 ppm)	-1.32 (-1.48)
39	39	309.701	5.16169	FA	FA(20:2)	20	2	FA(20:2)_3		[M-H]-	Istplg1 307.2645 (2.5 ppm); Istplg2 308.2673 (0.7 ppm)	-1.64 (-1.48)
40	40	193.905	3.23175	FA	FA(20:4)	20	4	FA(20:4)_1		[M-H]-	Istplg1 303.2337 (4.3 ppm); Istplg2 304.2369 (3.5 ppm)	-1.61 (-1.48)
41	41	206.76	3.446	FA	FA(20:4)	20	4	FA(20:4)_2		[M-H]-	Istplg1 303.2337 (4.3 ppm); Istplg2 304.2369 (3.5 ppm)	-1.61 (-1.48)
42	42	170.305	2.83842	FA	FA(20:5)	20	5	FA(20:5)_1		[M-H]-	Istplg1 301.2204 (12.0 ppm); Istplg2 302.2219 (5.7 ppm)	-1.36 (-1.48)
43	43	464.702	7.74503	FA	FA(21:0)	21	0	FA(21:0)_1		[M-H]-	Istplg1 325.3110 (1.2 ppm); Istplg2 326.3145 (1.1 ppm)	-1.37 (-1.43)
44	44	384.924	6.41539	FA	FA(21:1)	21	1	FA(21:1)_1		[M-H]-	Istplg1 323.2966 (4.9 ppm); Istplg2 324.2977 (-2.4 ppm)	-1.30 (-1.43)
45	45	394.309	6.57181	FA	FA(21:1)	21	1	FA(21:1)_2		[M-H]-	Istplg1 323.2948 (-0.5 ppm); Istplg2 324.2990 (1.9 ppm)	-1.46 (-1.43)
46	46	412.389	6.87315	FA	FA(21:1)	21	1	FA(21:1)_3		[M-H]-	Istplg1 323.2948 (-0.5 ppm); Istplg2 324.2990 (1.9 ppm)	-1.46 (-1.43)
47	47	422.799	7.04664	FA	FA(21:1)	21	1	FA(21:1)_4		[M-H]-	Istplg1 323.2961 (3.4 ppm); Istplg2 324.2981 (-1.1 ppm)	-1.46 (-1.43)
48	48	241.337	4.02229	FA	FA(21:4)	21	4	FA(21:4)_1		[M-H]-	Istplg1 317.2493 (3.9 ppm); Istplg2 318.2525 (3.3 ppm)	-1.37 (-1.43)
49	49	517.227	8.62046	FA	FA(22:0)	22	0	FA(22:0)_1		[M-H]-	Istplg1 339.3275 (3.4 ppm); Istplg2 340.3286 (-3.2 ppm)	-1.50 (-1.38)
50	50	538.838	8.98064	FA	FA(22:0)	22	0	FA(22:0)_2		[M-H]-	Istplg1 339.3268 (1.5 ppm); Istplg2 340.3322 (7.4 ppm)	-1.39 (-1.38)
52	52	441.031	7.35052	FA	FA(22:1)	22	1	FA(22:1)_2		[M-H]-	Istplg1 337.3118 (3.5 ppm); Istplg2 338.3154 (3.8 ppm)	-1.40 (-1.38)
54	54	472.829	7.88048	FA	FA(22:1)	22	1	FA(22:1)_4		[M-H]-	Istplg1 337.3105 (-0.4 ppm); Istplg2 338.3155 (4.2 ppm)	-1.34 (-1.38)
55	55	401.999	6.69999	FA	FA(22:2)	22	2	FA(22:2)_1		[M-H]-	Istplg1 335.2952 (0.7 ppm); Istplg2 336.2991 (2.1 ppm)	-1.40 (-1.38)
56	56	264.48	4.40801	FA	FA(22:4)	22	4	FA(22:4)_1		[M-H]-	Istplg1 331.2660 (7.0 ppm); Istplg2 332.2690 (5.7 ppm)	-1.23 (-1.38)
57	57	218.387	3.63979	FA	FA(22:5)	22	5	FA(22:5)_1		[M-H]-	Istplg1 329.2495 (4.3 ppm); Istplg2 330.2531 (5.0 ppm)	-1.48 (-1.38)
58	58	235.635	3.92726	FA	FA(22:5)	22	5	FA(22:5)_2		[M-H]-	Istplg1 329.2491 (3.1 ppm); Istplg2 330.2543 (8.5 ppm)	-1.29 (-1.38)
59	59	194.422	3.24037	FA	FA(22:6)	22	6	FA(22:6)_1		[M-H]-	Istplg1 327.2342 (5.5 ppm); Istplg2 328.2371 (3.8 ppm)	-1.54 (-1.39)
60	60	565.289	9.42148	FA	FA(23:0)	23	0	FA(23:0)_1		[M-H]-	Istplg1 353.3437 (4.9 ppm); Istplg2 354.3470 (4.6 ppm)	-1.41 (-1.33)
61	61	573.659	9.56099	FA	FA(23:0)	23	0	FA(23:0)_2		[M-H]-	Istplg1 353.3432 (3.4 ppm); Istplg2 354.3456 (0.5 ppm)	-1.39 (-1.33)
63	63	489.651	8.16084	FA	FA(23:1)	23	1	FA(23:1)_1		[M-H]-	Istplg1 351.3275 (3.5 ppm); Istplg2 352.3290 (-2.1 ppm)	-1.16 (-1.34)
64	64	511.383	8.52306	FA	FA(23:1)	23	1	FA(23:1)_2		[M-H]-	Istplg1 351.3263 (-0.1 ppm); Istplg2 352.3311 (3.9 ppm)	-1.17 (-1.34)
65	65	437.51	7.29184	FA	FA(23:2)	23	2	FA(23:2)_1		[M-H]-	Istplg1 349.3111 (1.3 ppm); Istplg2 350.3146 (1.5 ppm)	-1.37 (-1.34)
66	66	449.98	7.49966	FA	FA(23:2)	23	2	FA(23:2)_2		[M-H]-	Istplg1 349.3125 (5.3 ppm); Istplg2 350.3130 (-3.1 ppm)	-1.51 (-1.34)
67	67	613.554	10.2259	FA	FA(24:0)	24	0	FA(24:0)_1		[M-H]-	Istplg1 367.3586 (2.7 ppm); Istplg2 368.3621 (2.9 ppm)	-1.45 (-1.29)
68	68	633.775	10.5629	FA	FA(24:0)	24	0	FA(24:0)_2		[M-H]-	Istplg1 367.3584 (2.1 ppm); Istplg2 368.3631 (5.5 ppm)	-1.34 (-1.29)
70	70	499.685	8.32808	FA	FA(24:2)	24	2	FA(24:2)_3		[M-H]-	Istplg1 363.3276 (3.5 ppm); Istplg2 364.3304 (2.0 ppm)	-1.40 (-1.29)
71	71	411.547	6.85911	FA	FA(24:3)	24	3	FA(24:3)_1		[M-H]-	Istplg1 361.3119 (3.5 ppm); Istplg2 362.3156 (4.2 ppm)	-1.50 (-1.30)
72	72	431.96	7.19934	FA	FA(24:3)	24	3	FA(24:3)_2		[M-H]-	Istplg1 361.3122 (4.3 ppm); Istplg2 362.3155 (3.9 ppm)	-1.27 (-1.30)
73	73	658.997	10.9833	FA	FA(25:0)	25	0	FA(25:0)_1		[M-H]-	Istplg1 381.3748 (4.1 ppm); Istplg2 382.3775 (2.0 ppm)	-1.34 (-1.25)
75	75	580.2	9.67	FA	FA(25:1)	25	1	FA(25:1)_2		[M-H]-	Istplg1 379.3578 (0.6 ppm); Istplg2 380.3608 (-0.6 ppm)	-1.20 (-1.25)
76	76	595.2	9.92	FA	FA(25:1)	25	1	FA(25:1)_3		[M-H]-	Istplg1 379.3584 (2.1 ppm); Istplg2 380.3624 (3.5 ppm)	-1.27 (-1.25)
79	79	547.584	9.1264	FA	FA(25:2)	25	2	FA(25:2)_3		[M-H]-	Istplg1 377.3428 (2.2 ppm); Istplg2 378.3459 (1.4 ppm)	-1.40 (-1.25)
81	81	460.207	7.67011	FA	FA(25:3)	25	3	FA(25:3)_2		[M-H]-	Istplg1 375.3272 (2.5 ppm); Istplg2 376.3317 (5.3 ppm)	-1.43 (-1.25)
82	82	479.687	7.99479	FA	FA(25:3)	25	3	FA(25:3)_3		[M-H]-	Istplg1 375.3272 (2.5 ppm); Istplg2 376.3309 (3.2 ppm)	-1.25 (-1.25)
84	84	720.32	12.0053	FA	FA(26:0)	26	0	FA(26:0)_2		[M-H]-	Istplg1 395.3892 (0.6 ppm); Istplg2 396.3932 (2.1 ppm)	-1.31 (-1.21)
85	85	625.2	10.42	FA	FA(26:1)	26	1	FA(26:1)_1		[M-H]-	Istplg1 393.3754 (5.5 ppm); Istplg2 394.3790 (5.9 ppm)	-1.36 (-1.21)
86	86	640.2	10.67	FA	FA(26:1)	26	1	FA(26:1)_2		[M-H]-	Istplg1 393.3755 (5.6 ppm); Istplg2 394.3772 (1.4 ppm)	-1.34 (-1.21)
88	88	573.142	9.55237	FA	FA(26:2)	26	2	FA(26:2)_2		[M-H]-	Istplg1 391.3589 (3.4 ppm); Istplg2 392.3616 (1.4 ppm)	-1.26 (-1.21)
90	90	594.307	9.90511	FA	FA(26:2)	26	2	FA(26:2)_4		[M-H]-	Istplg1 391.3607 (7.8 ppm); Istplg2 392.3624 (3.4 ppm)	-1.13 (-1.21)
91	91	503.52	8.392	FA	FA(26:3)	26	3	FA(26:3)_1		[M-H]-	Istplg1 389.3427 (2.0 ppm); Istplg2 390.3457 (0.9 ppm)	-1.39 (-1.22)
92	92	743.483	12.3914	FA	FA(27:0)	27	0	FA(27:0)_1		[M-H]-	Istplg1 409.4055 (2.4 ppm); Istplg2 410.4083 (0.8 ppm)	-1.36 (-1.17)
93	93	668.941	11.149	FA	FA(27:1)	27	1	FA(27:1)_1		[M-H]-	Istplg1 407.3900 (2.6 ppm); Istplg2 408.3931 (1.9 ppm)	-1.28 (-1.18)
94	94	616.871	10.2812	FA	FA(27:2)	27	2	FA(27:2)_1		[M-H]-	Istplg1 405.3769 (8.9 ppm); Istplg2 406.3783 (4.0 ppm)	-1.03 (-1.18)
95	95	622.157	10.3693	FA	FA(27:2)	27	2	FA(27:2)_2		[M-H]-	Istplg1 405.3752 (4.9 ppm); Istplg2 406.3781 (3.6 ppm)	-1.26 (-1.18)
96	96	638.289	10.6382	FA	FA(27:2)	27	2	FA(27:2)_3		[M-H]-	Istplg1 405.3745 (3.1 ppm); Istplg2 406.3776 (2.3 ppm)	-1.25 (-1.18)
97	97	535.734	8.9289	FA	FA(27:3)	27	3	FA(27:3)_1		[M-H]-	Istplg1 403.3581 (1.3 ppm); Istplg2 404.3613 (0.7 ppm)	-1.32 (-1.18)
98	98	549.167	9.15278	FA	FA(27:3)	27	3	FA(27:3)_2		[M-H]-	Istplg1 403.3577 (0.3 ppm); Istplg2 404.3618 (1.9 ppm)	-1.15 (-1.18)
99	99	569.033	9.48388	FA	FA(27:3)	27	3	FA(27:3)_3		[M-H]-	Istplg1 403.3595 (4.6 ppm); Istplg2 404.3630 (5.0 ppm)	-1.25 (-1.18)
100	100	799.489	13.3248	FA	FA(28:0)	28	0	FA(28:0)_1		[M-H]-	Istplg1 423.4205 (0.7 ppm); Istplg2 424.4231 (-1.3 ppm)	-1.12 (-1.14)
101	101	709.565	11.8261	FA	FA(28:1)	28	1	FA(28:1)_1		[M-H]-	Istplg1 421.4057 (2.8 ppm); Istplg2 422.4074 (-1.4 ppm)	-1.15 (-1.14)
102	102	633	10.55	FA	FA(28:2)	28	2	FA(28:2)_1		[M-H]-	Istplg1 419.3895 (1.4 ppm); Istplg2 420.3932 (2.2 ppm)	-1.18 (-1.14)
103	103	642	10.7	FA	FA(28:2)	28	2	FA(28:2)_2		[M-H]-	Istplg1 419.3910 (4.9 ppm); Istplg2 420.3944 (4.9 ppm)	-1.26 (-1.14)
104	104	656.4	10.94	FA	FA(28:2)	28	2	FA(28:2)_3		[M-H]-	Istplg1 419.3903 (3.4 ppm); Istplg2 420.3937 (3.2 ppm)	-1.27 (-1.14)
105	105	676.2	11.27	FA	FA(28:2)	28	2	FA(28:2)_4		[M-H]-	Istplg1 419.3891 (0.4 ppm); Istplg2 420.3929 (1.5 ppm)	-1.23 (-1.14)
106	106	579.493	9.65822	FA	FA(28:3)	28	3	FA(28:3)_1		[M-H]-	Istplg1 417.3741 (2.1 ppm); Istplg2 418.3776 (2.1 ppm)	-1.28 (-1.14)
107	107	594.165	9.90274	FA	FA(28:3)	28	3	FA(28:3)_2		[M-H]-	Istplg1 417.3744 (2.8 ppm); Istplg2 418.3775 (1.9 ppm)	-1.28 (-1.14)
108	108	614.842	10.2474	FA	FA(28:3)	28	3	FA(28:3)_3		[M-H]-	Istplg1 417.3741 (2.0 ppm); Istplg2 418.3773 (1.4 ppm)	-1.23 (-1.14)
110	110	749.672	12.4945	FA	FA(29:1)	29	1	FA(29:1)_1		[M-H]-	Istplg1 435.4213 (2.5 ppm); Istplg2 436.4230 (-1.4 ppm)	-1.19 (-1.10)
111	111	702.24	11.704	FA	FA(29:2)	29	2	FA(29:2)_2		[M-H]-	Istplg1 433.4058 (2.9 ppm); Istplg2 434.4089 (2.2 ppm)	-1.26 (-1.10)
112	112	622.888	10.3815	FA	FA(29:3)	29	3	FA(29:3)_1		[M-H]-	Istplg1 431.3903 (3.2 ppm); Istplg2 432.3944 (4.7 ppm)	-0.86 (-1.11)
113	113	632.4	10.54	FA	FA(29:3)	29	3	FA(29:3)_2		[M-H]-	Istplg1 431.3895 (1.3 ppm); Istplg2 432.3932 (2.1 ppm)	-1.25 (-1.11)
114	114	652.8	10.88	FA	FA(29:3)	29	3	FA(29:3)_3		[M-H]-	Istplg1 431.3906 (4.0 ppm); Istplg2 432.3946 (5.3 ppm)	-1.17 (-1.11)
115	115	218.123	3.63539	LPC	LPC(15:0)	15	0	LPC(15:0)_1		[M+H]+	Istplg1 482.3238 (-1.7 ppm); Istplg2 483.3268 (-2.5 ppm)	-1.23 (-1.31)	phosphocholine 184.0734 (-2.5 ppm); choline-H2O 86.0966 (-4.8 ppm); choline 104.1101 (24.3 ppm)
117	116	233.2	3.88667	LPC	LPC(15:0)	15	0	LPC(15:0)_2		[M+H]+	Istplg1 482.3248 (0.3 ppm); Istplg2 483.3282 (0.3 ppm)	-1.23 (-1.31)	phosphocholine 184.0738 (-0.5 ppm); choline-H2O 86.0970 (0.8 ppm)
119	117	240.414	4.0069	LPC	LPC(15:0)	15	0	LPC(15:0)_3		[M+H]+	Istplg1 482.3229 (-3.7 ppm); Istplg2 483.3238 (-8.7 ppm)	-1.14 (-1.31)
121	119	201.058	3.35096	LPC	LPC(15:1)	15	1	LPC(15:1)_2		[M+H]+	Istplg1 480.3091 (0.2 ppm); Istplg2 481.3092 (-6.5 ppm)	-1.41 (-1.31)	phosphocholine 184.0741 (1.0 ppm); choline 104.1078 (2.9 ppm); NL_H2O 462.2972 (-2.7 ppm); choline-H2O 86.0963 (-7.9 ppm)
122	120	263.08	4.38467	LPC	LPC(16:0)	16	0	LPC(16:0)_1		[M+H]+	Istplg1 496.3409 (1.1 ppm); Istplg2 497.3456 (3.8 ppm)	-1.27 (-1.27)	phosphocholine 184.0737 (-1.1 ppm); choline-H2O 86.0966 (-4.7 ppm); choline 104.1054 (-20.8 ppm); NL_H2O 478.3240 (-12.0 ppm)
124	121	269.168	4.48613	LPC	LPC(16:0)	16	0	LPC(16:0)_2		[M+H]+	Istplg1 496.3418 (3.0 ppm); Istplg2 497.3442 (1.0 ppm)	-1.07 (-1.27)	phosphocholine 184.0728 (-5.7 ppm); choline 104.1086 (10.0 ppm); choline-H2O 86.0968 (-2.4 ppm); NL_H2O 478.3247 (-10.5 ppm)
126	122	278.979	4.64965	LPC	LPC(16:0)	16	0	LPC(16:0)_3		[M+H]+	Istplg1 496.3400 (-0.6 ppm); Istplg2 497.3453 (3.2 ppm)	-1.28 (-1.27)	phosphocholine 184.0741 (1.3 ppm); choline 104.1064 (-11.1 ppm); choline-H2O 86.0972 (2.2 ppm); NL_H2O 478.3289 (-1.7 ppm)
128	123	220.853	3.68088	LPC	LPC(16:1)	16	1	LPC(16:1)_1	LPC(16:1)	[M+H]+	Istplg1 494.3250 (0.6 ppm); Istplg2 495.3274 (-1.2 ppm)	-1.44 (-1.27)	phosphocholine 184.0728 (-5.7 ppm); choline-H2O 86.0960 (-10.8 ppm); choline 104.1073 (-1.9 ppm); NL_H2O 476.3149 (1.7 ppm)
130	124	178.412	2.97353	LPC	LPC(16:2)	16	2	LPC(16:2)_1		[M+H]+	Istplg1 492.3087 (-0.6 ppm); Istplg2 493.3111 (-2.5 ppm)	-1.12 (-1.27)
131	125	289.663	4.82771	LPC	LPC(17:0)	17	0	LPC(17:0)_1		[M+H]+	Istplg1 510.3564 (0.8 ppm); Istplg2 511.3594 (0.2 ppm)	-1.20 (-1.23)	phosphocholine 184.0736 (-1.3 ppm); choline-H2O 86.0969 (-0.3 ppm); choline 104.1060 (-14.5 ppm)
133	126	299.403	4.99005	LPC	LPC(17:0)	17	0	LPC(17:0)_2	LPC(17:0)	[M+H]+	Istplg1 510.3568 (1.7 ppm); Istplg2 511.3596 (0.5 ppm)	-1.37 (-1.23)	phosphocholine 184.0737 (-0.7 ppm); choline-H2O 86.0970 (0.0 ppm); choline 104.1076 (0.2 ppm); NL_H2O 492.3464 (2.1 ppm)
136	127	306.069	5.10115	LPC	LPC(17:0)	17	0	LPC(17:0)_3	LPC(17:0)	[M+H]+	Istplg1 510.3568 (1.5 ppm); Istplg2 511.3600 (1.2 ppm)	-1.33 (-1.23)	phosphocholine 184.0742 (1.6 ppm); choline 104.1074 (-1.2 ppm); choline-H2O 86.0973 (4.3 ppm); NL_H2O 492.3444 (-2.0 ppm)
141	129	246.542	4.10904	LPC	LPC(17:1)	17	1	LPC(17:1)_2	LPC(17:1)	[M+H]+	Istplg1 508.3408 (1.0 ppm); Istplg2 509.3442 (1.0 ppm)	-1.34 (-1.23)	phosphocholine 184.0735 (-2.0 ppm); choline-H2O 86.0967 (-3.4 ppm); choline 104.1078 (3.0 ppm); NL_H2O 490.3318 (4.3 ppm)
143	130	251.22	4.18699	LPC	LPC(17:1)	17	1	LPC(17:1)_3		[M+H]+	Istplg1 508.3412 (1.7 ppm); Istplg2 509.3446 (1.8 ppm)	-1.22 (-1.23)	phosphocholine 184.0738 (-0.6 ppm); choline-H2O 86.0977 (8.0 ppm); choline 104.1059 (-15.3 ppm); NL_H2O 490.3296 (-0.4 ppm)
144	131	260.554	4.34257	LPC	LPC(17:1)	17	1	LPC(17:1)_4		[M+H]+	Istplg1 508.3419 (3.1 ppm); Istplg2 509.3461 (4.7 ppm)	-1.24 (-1.23)	phosphocholine 184.0738 (-0.3 ppm); choline 104.1079 (3.7 ppm); choline-H2O 86.0956 (-16.4 ppm); NL_H2O 490.3326 (5.8 ppm)
145	132	330.429	5.50716	LPC	LPC(18:0)	18	0	LPC(18:0)_1		[M+H]+	Istplg1 524.3724 (1.4 ppm); Istplg2 525.3749 (-0.2 ppm)	-1.19 (-1.19)	phosphocholine 184.0741 (1.2 ppm); choline 104.1075 (-0.3 ppm); choline-H2O 86.0969 (-0.7 ppm); NL_H2O 506.3555 (-11.0 ppm)
148	133	341.225	5.68708	LPC	LPC(18:0)	18	0	LPC(18:0)_2	LPC(18:0)	[M+H]+	Istplg1 524.3725 (1.7 ppm); Istplg2 525.3754 (0.7 ppm)	-1.31 (-1.19)	phosphocholine 184.0735 (-1.8 ppm); choline-H2O 86.0971 (1.1 ppm); choline 104.1070 (-5.6 ppm); NL_H2O 506.3586 (-4.9 ppm)
151	134	356.393	5.93988	LPC	LPC(18:0)	18	0	LPC(18:0)_3	LPC(18:0)	[M+H]+	Istplg1 524.3728 (2.3 ppm); Istplg2 525.3757 (1.3 ppm)	-1.29 (-1.19)	phosphocholine 184.0737 (-0.8 ppm); choline 104.1074 (-1.6 ppm); choline-H2O 86.0967 (-2.7 ppm); NL_H2O 506.3618 (1.4 ppm)
154	135	288.181	4.80302	LPC	LPC(18:1)	18	1	LPC(18:1)_1	LPC(18:1)	[M+H]+	Istplg1 522.3568 (1.5 ppm); Istplg2 523.3594 (0.2 ppm)	-1.31 (-1.19)	phosphocholine 184.0732 (-3.9 ppm); choline-H2O 86.0969 (-1.3 ppm); choline 104.1073 (-2.5 ppm); NL_H2O 504.3475 (4.2 ppm)
156	136	301.168	5.01947	LPC	LPC(18:1)	18	1	LPC(18:1)_2		[M+H]+	Istplg1 522.3572 (2.3 ppm); Istplg2 523.3604 (2.0 ppm)	-1.21 (-1.19)
158	137	307.165	5.11941	LPC	LPC(18:1)	18	1	LPC(18:1)_3		[M+H]+	Istplg1 522.3574 (2.8 ppm); Istplg2 523.3591 (-0.4 ppm)	-1.13 (-1.19)	phosphocholine 184.0737 (-1.2 ppm); choline-H2O 86.0962 (-8.7 ppm); choline 104.1068 (-7.1 ppm); NL_H2O 504.3535 (16.0 ppm)
162	139	247.699	4.12832	LPC	LPC(18:2)	18	2	LPC(18:2)_1	LPC(18:2)	[M+H]+	Istplg1 520.3418 (2.8 ppm); Istplg2 521.3450 (2.5 ppm)	-1.29 (-1.19)	phosphocholine 184.0732 (-3.6 ppm); choline-H2O 86.0968 (-2.4 ppm); choline 104.1074 (-1.0 ppm); NL_H2O 502.3247 (-10.0 ppm)
164	140	291.032	4.85054	LPC	LPC(19:0)	19	0	LPC(19:0)_1		[M+H]+	Istplg1 538.3873 (0.1 ppm); Istplg2 539.3898 (-1.5 ppm)	-1.16 (-1.15)	phosphocholine 184.0752 (7.4 ppm); choline 104.1066 (-8.6 ppm); choline-H2O 86.0951 (-21.9 ppm)
166	141	316.986	5.2831	LPC	LPC(19:0)	19	0	LPC(19:0)_2		[M+H]+	Istplg1 538.3870 (-0.6 ppm); Istplg2 539.3901 (-1.0 ppm)	-1.30 (-1.15)
169	142	377.771	6.29618	LPC	LPC(19:0)	19	0	LPC(19:0)_3	LPC(19:0)	[M+H]+	Istplg1 538.3896 (4.4 ppm); Istplg2 539.3922 (2.8 ppm)	-1.19 (-1.15)	phosphocholine 184.0738 (-0.6 ppm); choline-H2O 86.0965 (-5.2 ppm); choline 104.1076 (0.6 ppm); NL_H2O 520.3771 (0.7 ppm)
172	143	383.381	6.38969	LPC	LPC(19:0)	19	0	LPC(19:0)_4		[M+H]+	Istplg1 538.3882 (1.8 ppm); Istplg2 539.3909 (0.6 ppm)	-1.25 (-1.15)	phosphocholine 184.0737 (-1.1 ppm); choline-H2O 86.0971 (1.0 ppm); choline 104.1073 (-1.9 ppm); NL_H2O 520.3783 (3.1 ppm)
173	144	395.526	6.5921	LPC	LPC(19:0)	19	0	LPC(19:0)_5	LPC(19:0)	[M+H]+	Istplg1 538.3895 (4.2 ppm); Istplg2 539.3923 (3.2 ppm)	-1.32 (-1.15)	phosphocholine 184.0735 (-2.1 ppm); choline 104.1075 (-0.5 ppm); choline-H2O 86.0965 (-4.9 ppm); NL_H2O 520.3759 (-1.6 ppm)
177	146	324.068	5.40113	LPC	LPC(19:1)	19	1	LPC(19:1)_2	LPC(19:1)	[M+H]+	Istplg1 536.3724 (1.4 ppm); Istplg2 537.3757 (1.4 ppm)	-1.24 (-1.16)	phosphocholine 184.0737 (-1.0 ppm); choline-H2O 86.0966 (-4.5 ppm); choline 104.1064 (-11.1 ppm); NL_H2O 518.3622 (2.2 ppm)
180	147	336.71	5.61183	LPC	LPC(19:1)	19	1	LPC(19:1)__3		[M+H]+	Istplg1 536.3728 (2.2 ppm); Istplg2 537.3752 (0.4 ppm)	-1.31 (-1.16)	phosphocholine 184.0734 (-2.7 ppm); choline 104.1069 (-5.7 ppm); choline-H2O 86.0962 (-8.6 ppm); NL_H2O 518.3609 (-0.3 ppm)
182	148	273.805	4.56341	LPC	LPC(19:2)	19	2	LPC(19:2)_1		[M+H]+	Istplg1 534.3564 (0.9 ppm); Istplg2 535.3602 (1.6 ppm)	-1.16 (-1.16)	phosphocholine 184.0736 (-1.3 ppm); choline-H2O 86.0961 (-10.3 ppm); choline 104.1068 (-7.1 ppm); NL_H2O 516.3459 (1.1 ppm)
184	149	284.874	4.7479	LPC	LPC(19:2)	19	2	LPC(19:2)_2		[M+H]+	Istplg1 534.3564 (0.8 ppm); Istplg2 535.3594 (0.2 ppm)	-1.17 (-1.16)	phosphocholine 184.0744 (2.9 ppm); choline 104.1075 (-0.6 ppm); choline-H2O 86.0957 (-14.2 ppm); NL_H2O 516.3426 (-5.4 ppm)
185	150	370.537	6.17561	LPC	LPC(20:0)	20	0	LPC(20:0)_1		[M+H]+	Istplg1 552.4035 (1.1 ppm); Istplg2 553.4065 (0.4 ppm)	-1.26 (-1.12)	phosphocholine 184.0740 (0.9 ppm); choline-H2O 86.0972 (3.1 ppm); choline 104.1070 (-4.9 ppm); NL_H2O 534.3942 (3.5 ppm)
188	152	418.152	6.9692	LPC	LPC(20:0)	20	0	LPC(20:0)_3	LPC(20:0)	[M+H]+	Istplg1 552.4042 (2.3 ppm); Istplg2 553.4072 (1.6 ppm)	-1.21 (-1.12)	phosphocholine 184.0737 (-0.7 ppm); choline-H2O 86.0969 (-0.9 ppm); choline 104.1075 (-0.7 ppm); NL_H2O 534.3950 (4.9 ppm)
191	153	433.472	7.22454	LPC	LPC(20:0)	20	0	LPC(20:0)_4	LPC(20:0)	[M+H]+	Istplg1 552.4069 (7.1 ppm); Istplg2 553.4076 (2.4 ppm)	-0.89 (-1.12)	phosphocholine 184.0741 (1.3 ppm); choline-H2O 86.0970 (-0.2 ppm); choline 104.1075 (-0.7 ppm); NL_H2O 534.3930 (1.2 ppm)
194	154	362.339	6.03898	LPC	LPC(20:1)	20	1	LPC(20:1)_1	LPC(20:1)	[M+H]+	Istplg1 550.3889 (3.0 ppm); Istplg2 551.3911 (0.8 ppm)	-1.09 (-1.12)	phosphocholine 184.0736 (-1.5 ppm); choline-H2O 86.0966 (-4.6 ppm); choline 104.1072 (-3.3 ppm); NL_H2O 532.3764 (-0.6 ppm)
197	155	377.882	6.29804	LPC	LPC(20:1)	20	1	LPC(20:1)_2		[M+H]+	Istplg1 550.3882 (1.7 ppm); Istplg2 551.3903 (-0.7 ppm)	-1.25 (-1.12)	phosphocholine 184.0738 (-0.2 ppm); choline-H2O 86.0968 (-2.4 ppm); choline 104.1064 (-10.5 ppm); NL_H2O 532.3741 (-4.8 ppm)
198	156	384.67	6.41117	LPC	LPC(20:1)	20	1	LPC(20:1)_3		[M+H]+	Istplg1 550.3880 (1.3 ppm); Istplg2 551.3913 (1.2 ppm)	-1.26 (-1.12)	phosphocholine 184.0739 (-0.1 ppm); choline-H2O 86.0970 (0.5 ppm); choline 104.1072 (-3.4 ppm); NL_H2O 532.3765 (-0.4 ppm)
200	158	453.855	7.56426	LPC	LPC(21:0)	21	0	LPC(21:0)_2	LPC(21:0)	[M+H]+	Istplg1 566.4219 (6.0 ppm); Istplg2 567.4236 (2.9 ppm)	-0.94 (-1.08)	phosphocholine 184.0740 (0.7 ppm); choline-H2O 86.0969 (-1.3 ppm); choline 104.1071 (-3.8 ppm); NL_H2O 548.4091 (2.0 ppm)
202	159	459.578	7.65963	LPC	LPC(21:0)	21	0	LPC(21:0)__3		[M+H]+	Istplg1 566.4199 (2.4 ppm); Istplg2 567.4230 (1.8 ppm)	-1.21 (-1.08)	phosphocholine 184.0737 (-1.1 ppm); choline-H2O 86.0968 (-2.0 ppm); choline 104.1073 (-2.2 ppm); NL_H2O 548.4088 (1.4 ppm)
204	160	471.54	7.859	LPC	LPC(21:0)	21	0	LPC(21:0)__4	LPC(21:0)	[M+H]+	Istplg1 566.4240 (9.6 ppm); Istplg2 567.4249 (5.3 ppm)	-1.34 (-1.08)
207	161	383.787	6.39645	LPC	LPC(21:1)	21	1	LPC(21:1)_1		[M+H]+	Istplg1 564.4039 (1.8 ppm); Istplg2 565.4067 (0.7 ppm)	-1.19 (-1.09)	phosphocholine 184.0741 (1.3 ppm); choline-H2O 86.0966 (-4.5 ppm); choline 104.1070 (-5.3 ppm); NL_H2O 546.3945 (4.0 ppm)
210	162	399.311	6.65518	LPC	LPC(21:1)	21	1	LPC(21:1)_2	LPC(21:1)	[M+H]+	Istplg1 564.4041 (2.0 ppm); Istplg2 565.4070 (1.2 ppm)	-1.20 (-1.09)	phosphocholine 184.0735 (-2.1 ppm); choline-H2O 86.0965 (-5.6 ppm); choline 104.1068 (-7.2 ppm); NL_H2O 546.3943 (3.7 ppm)
213	163	413.525	6.89209	LPC	LPC(21:1)	21	1	LPC(21:1)_3	LPC(21:1)	[M+H]+	Istplg1 564.4037 (1.5 ppm); Istplg2 565.4069 (1.1 ppm)	-1.19 (-1.09)	phosphocholine 184.0736 (-1.3 ppm); choline-H2O 86.0969 (-1.4 ppm); choline 104.1075 (-0.6 ppm); NL_H2O 546.3937 (2.4 ppm)
216	164	423.194	7.05324	LPC	LPC(21:1)	21	1	LPC(21:1)_4	LPC(21:1)	[M+H]+	Istplg1 564.4047 (3.1 ppm); Istplg2 565.4078 (2.7 ppm)	-1.19 (-1.09)	phosphocholine 184.0736 (-1.3 ppm); choline-H2O 86.0971 (1.0 ppm); choline 104.1072 (-3.5 ppm); NL_H2O 546.3932 (1.5 ppm)
219	165	475.02	7.917	LPC	LPC(22:0)	22	0	LPC(22:0)_1	LPC(22:0)	[M+H]+	Istplg1 580.4371 (4.9 ppm); Istplg2 581.4387 (1.8 ppm)	-0.96 (-1.05)	phosphocholine 184.0742 (1.6 ppm); choline 104.1074 (-1.3 ppm); choline-H2O 86.0960 (-11.0 ppm); NL_H2O 562.4248 (2.1 ppm)
222	166	492.755	8.21259	LPC	LPC(22:0)	22	0	LPC(22:0)_2	LPC(22:0)	[M+H]+	Istplg1 580.4346 (0.7 ppm); Istplg2 581.4375 (-0.2 ppm)	-1.14 (-1.05)	phosphocholine 184.0735 (-1.8 ppm); choline-H2O 86.0967 (-3.0 ppm); choline 104.1075 (-0.7 ppm); NL_H2O 562.4243 (1.1 ppm)
224	167	508.796	8.47993	LPC	LPC(22:0)	22	0	LPC(22:0)_3		[M+H]+	Istplg1 580.4349 (1.1 ppm); Istplg2 581.4382 (1.0 ppm)	-1.17 (-1.05)	phosphocholine 184.0736 (-1.3 ppm); choline 104.1071 (-4.6 ppm); choline-H2O 86.0972 (2.6 ppm); NL_H2O 562.4246 (1.7 ppm)
226	168	419.724	6.99541	LPC	LPC(22:1)	22	1	LPC(22:1)_1	LPC(22:1)	[M+H]+	Istplg1 578.4195 (1.6 ppm); Istplg2 579.4227 (1.4 ppm)	-1.13 (-1.05)	phosphocholine 184.0736 (-1.3 ppm); choline-H2O 86.0966 (-4.5 ppm); choline 104.1068 (-6.9 ppm); NL_H2O 560.4062 (-3.1 ppm)
229	169	437.033	7.28389	LPC	LPC(22:1)	22	1	LPC(22:1)_2	LPC(22:1)	[M+H]+	Istplg1 578.4276 (15.6 ppm); Istplg2 579.4252 (5.6 ppm)	-0.47 (-1.05)	phosphocholine 184.0746 (3.8 ppm); choline-H2O 86.0970 (0.5 ppm); choline 104.1075 (-0.0 ppm); NL_H2O 560.4092 (2.2 ppm)
232	170	446.591	7.44318	LPC	LPC(22:1)	22	1	LPC(22:1)_4	LPC(22:1)	[M+H]+	Istplg1 578.4196 (1.8 ppm); Istplg2 579.4229 (1.7 ppm)	-1.15 (-1.05)	phosphocholine 184.0741 (1.0 ppm); choline-H2O 86.0968 (-2.2 ppm); choline 104.1080 (4.4 ppm); NL_H2O 560.4100 (3.6 ppm)
235	171	461.282	7.68804	LPC	LPC(22:1)	22	1	LPC(22:1)_5	LPC(22:1)	[M+H]+	Istplg1 578.4210 (4.2 ppm); Istplg2 579.4232 (2.1 ppm)	-1.00 (-1.05)	phosphocholine 184.0740 (0.9 ppm); choline-H2O 86.0970 (0.0 ppm); choline 104.1073 (-1.9 ppm); NL_H2O 560.4090 (1.8 ppm)
238	172	378.755	6.31258	LPC	LPC(22:2)	22	2	LPC(22:2)_1		[M+H]+	Istplg1 576.4032 (0.5 ppm); Istplg2 577.4070 (1.3 ppm)	-1.04 (-1.05)
240	173	512.672	8.54453	LPC	LPC(23:0)	23	0	LPC(23:0)_1		[M+H]+	Istplg1 594.4502 (0.6 ppm); Istplg2 595.4531 (-0.2 ppm)	-1.05 (-1.02)	phosphocholine 184.0734 (-2.3 ppm); choline-H2O 86.0972 (2.3 ppm); choline 104.1074 (-1.8 ppm); NL_H2O 576.4407 (2.4 ppm)
242	174	528.023	8.80038	LPC	LPC(23:0)	23	0	LPC(23:0)_2	LPC(23:0)	[M+H]+	Istplg1 594.4506 (1.3 ppm); Istplg2 595.4536 (0.6 ppm)	-1.08 (-1.02)	phosphocholine 184.0734 (-2.6 ppm); choline-H2O 86.0965 (-5.5 ppm); choline 104.1074 (-1.5 ppm); NL_H2O 576.4381 (-2.1 ppm)
245	175	436.354	7.27256	LPC	LPC(23:1)	23	1	LPC(23:1)_1		[M+H]+	Istplg1 592.4343 (0.2 ppm); Istplg2 593.4376 (0.1 ppm)	-1.06 (-1.02)	phosphocholine 184.0735 (-1.8 ppm); choline-H2O 86.0967 (-3.6 ppm); choline 104.1078 (2.6 ppm); NL_H2O 574.4313 (13.3 ppm)
247	176	457.194	7.61989	LPC	LPC(23:1)	23	1	LPC(23:1)_2	LPC(23:1)	[M+H]+	Istplg1 592.4421 (13.3 ppm); Istplg2 593.4402 (4.5 ppm)	-0.53 (-1.02)	phosphocholine 184.0742 (1.6 ppm); choline-H2O 86.0969 (-1.1 ppm); choline 104.1072 (-3.3 ppm); NL_H2O 574.4254 (3.0 ppm)
250	177	471.154	7.85257	LPC	LPC(23:1)	23	1	LPC(23:1)_3		[M+H]+	Istplg1 592.4354 (1.9 ppm); Istplg2 593.4384 (1.3 ppm)	-1.10 (-1.02)	phosphocholine 184.0739 (0.2 ppm); choline-H2O 86.0966 (-4.4 ppm); choline 104.1074 (-1.5 ppm); NL_H2O 574.4258 (3.8 ppm)
252	178	488.545	8.14241	LPC	LPC(23:1)	23	1	LPC(23:1)_4	LPC(23:1)	[M+H]+	Istplg1 592.4342 (-0.0 ppm); Istplg2 593.4379 (0.5 ppm)	-1.12 (-1.02)	phosphocholine 184.0736 (-1.6 ppm); choline 104.1070 (-5.2 ppm); choline-H2O 86.0966 (-4.2 ppm); NL_H2O 574.4216 (-3.6 ppm)
255	179	507.883	8.46472	LPC	LPC(24:1)	24	1	LPC(24:1)_1		[M+H]+	Istplg1 606.4503 (0.7 ppm); Istplg2 607.4531 (-0.2 ppm)	-1.08 (-0.99)	phosphocholine 184.0734 (-2.7 ppm); choline-H2O 86.0963 (-7.6 ppm); NL_H2O 588.4384 (-1.5 ppm); choline 104.1077 (1.3 ppm)
256	180	236.762	3.94603	etherLPC	LPAF(14:0)	14	0	LPAF(14:0)_1		[M+H]+	Istplg1 454.3286 (-2.6 ppm); Istplg2 455.3271 (-13.1 ppm)	-0.56 (-1.35)
257	181	264.257	4.40429	etherLPC	LPAF(15:0)	15	0	LPAF(15:0)_1		[M+H]+	Istplg1 468.3463 (1.9 ppm); Istplg2 469.3486 (-0.3 ppm)	-1.41 (-1.31)	phosphocholine 184.0729 (-5.2 ppm); choline 104.1068 (-6.7 ppm); choline-H2O 86.0968 (-1.5 ppm)
259	182	272.861	4.54768	etherLPC	LPAF(15:0)	15	0	LPAF(15:0)_2		[M+H]+	Istplg1 468.3460 (1.3 ppm); Istplg2 469.3460 (-5.9 ppm)	-0.99 (-1.31)
260	183	220.315	3.67191	etherLPC	LPAF(15:1);LPC(P-15:0)	15	1	LPAF(15:1);LPC(P-15:0)_1		[M+H]+	Istplg1 466.3272 (-5.5 ppm); Istplg2 467.3304 (-5.9 ppm)	-1.31 (-1.31)	phosphocholine 184.0728 (-6.0 ppm); choline 104.1070 (-5.4 ppm); choline-H2O 86.0969 (-0.3 ppm); NL_H2O 448.3166 (-5.9 ppm)
262	184	301.99	5.03317	etherLPC	LPAF(16:0)	16	0	LPAF(16:0)_1		[M+H]+	Istplg1 482.3617 (1.4 ppm); Istplg2 483.3726 (16.9 ppm)	-0.97 (-1.27)	phosphocholine 184.0732 (-3.6 ppm); choline 104.1071 (-4.4 ppm); choline-H2O 86.0966 (-4.0 ppm); NL_H2O 464.3488 (-3.7 ppm)
263	185	313.81	5.23017	etherLPC	LPAF(16:0)	16	0	LPAF(16:0)_2		[M+H]+	Istplg1 482.3644 (6.9 ppm); Istplg2 483.3655 (2.3 ppm)	-1.04 (-1.27)	phosphocholine 184.0735 (-1.8 ppm); choline 104.1071 (-3.9 ppm); choline-H2O 86.0967 (-2.6 ppm); NL_H2O 464.3475 (-6.4 ppm)
266	186	248.724	4.14539	etherLPC	LPAF(16:1);LPC(P-16:0)	16	1	LPAF(16:1);LPC(P-16:0)_1		[M+H]+	Istplg1 480.3433 (-4.5 ppm); Istplg2 481.3479 (-1.8 ppm)	-1.30 (-1.27)	phosphocholine 184.0723 (-8.8 ppm); choline 104.1080 (4.1 ppm); choline-H2O 86.0970 (0.4 ppm); NL_H2O 462.3286 (-13.4 ppm)
268	187	216.378	3.6063	etherLPC	LPAF(16:2);LPC(P-16:1)	16	2	LPAF(16:2);LPC(P-16:1)_1		[M+H]+	Istplg1 478.3295 (-0.6 ppm); Istplg2 479.3366 (7.3 ppm)	-1.10 (-1.27)
269	188	334.386	5.57311	etherLPC	LPAF(17:0)	17	0	LPAF(17:0)_1		[M+H]+	Istplg1 496.3803 (7.2 ppm); Istplg2 497.3810 (1.9 ppm)	-1.03 (-1.23)	phosphocholine 184.0734 (-2.5 ppm); choline 104.1070 (-4.9 ppm); choline-H2O 86.0969 (-0.9 ppm); NL_H2O 478.3675 (2.9 ppm)
271	189	341.793	5.69655	etherLPC	LPAF(17:0)	17	0	LPAF(17:0)_2		[M+H]+	Istplg1 496.3826 (11.9 ppm); Istplg2 497.3813 (2.5 ppm)	-0.79 (-1.23)	phosphocholine 184.0734 (-2.5 ppm); choline 104.1074 (-1.6 ppm); choline-H2O 86.0967 (-3.4 ppm); NL_H2O 478.3644 (-3.6 ppm)
274	190	352.416	5.8736	etherLPC	LPAF(17:0)	17	0	LPAF(17:0)_3		[M+H]+	Istplg1 496.3774 (1.4 ppm); Istplg2 497.3810 (1.9 ppm)	-1.33 (-1.23)	choline 104.1072 (-3.0 ppm); phosphocholine 184.0740 (0.5 ppm); choline-H2O 86.0969 (-0.3 ppm); NL_H2O 478.3645 (-3.5 ppm)
276	191	277.8	4.63	etherLPC	LPAF(17:1);LPC(P-17:0)	17	1	LPAF(17:1);LPC(P-17:0)_1		[M+H]+	Istplg1 494.3593 (-3.5 ppm); Istplg2 495.3643 (-0.3 ppm)	-1.13 (-1.23)
278	192	295.8	4.93	etherLPC	LPAF(17:1);LPC(P-17:0)	17	1	LPAF(17:1);LPC(P-17:0)_2		[M+H]+	Istplg1 494.3443 (-33.9 ppm); Istplg2 495.3640 (-0.8 ppm)	-1.86 (-1.23)	phosphocholine 184.0728 (-6.0 ppm); choline 104.1069 (-6.0 ppm); choline-H2O 86.0991 (24.4 ppm)
279	193	313.8	5.23	etherLPC	LPAF(17:1);LPC(P-17:0)	17	1	LPAF(17:1);LPC(P-17:0)_3		[M+H]+	Istplg1 494.3580 (-6.2 ppm); Istplg2 495.3621 (-4.7 ppm)	-1.26 (-1.23)
280	194	364.885	6.08142	etherLPC	LPAF(18:0)	18	0	LPAF(18:0)_1		[M+H]+	Istplg1 510.3925 (0.4 ppm); Istplg2 511.3958 (0.1 ppm)	-1.29 (-1.19)
283	195	377.913	6.29854	etherLPC	LPAF(18:0)	18	0	LPAF(18:0)_2		[M+H]+	Istplg1 510.4006 (16.2 ppm); Istplg2 511.3979 (4.3 ppm)	-0.59 (-1.19)	phosphocholine 184.0739 (0.2 ppm); choline 104.1072 (-2.9 ppm); choline-H2O 86.0970 (-0.1 ppm); NL_H2O 492.3802 (-3.2 ppm)
286	196	392.756	6.54594	etherLPC	LPAF(18:0)	18	0	LPAF(18:0)_3		[M+H]+	Istplg1 510.3996 (14.2 ppm); Istplg2 511.3974 (3.3 ppm)	-0.70 (-1.19)	phosphocholine 184.0741 (1.0 ppm); choline 104.1075 (-0.7 ppm); choline-H2O 86.0972 (2.6 ppm); NL_H2O 492.3823 (1.0 ppm)
289	197	320.456	5.34093	etherLPC	LPAF(18:1);LPC(P-18:0)	18	1	LPAF(18:1);LPC(P-18:0)_1		[M+H]+	Istplg1 508.3790 (4.5 ppm); Istplg2 509.3807 (1.3 ppm)	-1.12 (-1.19)	phosphocholine 184.0742 (1.6 ppm); choline 104.1073 (-2.7 ppm); choline-H2O 86.0969 (-0.5 ppm); NL_H2O 490.3631 (-6.3 ppm)
292	198	329.384	5.48974	etherLPC	LPAF(18:1);LPC(P-18:0)	18	1	LPAF(18:1);LPC(P-18:0)_2		[M+H]+	Istplg1 508.3769 (0.4 ppm); Istplg2 509.3800 (-0.1 ppm)	-1.27 (-1.19)	choline 104.1077 (1.6 ppm); phosphocholine 184.0733 (-3.3 ppm); choline-H2O 86.0965 (-5.1 ppm); NL_H2O 490.3622 (-8.1 ppm)
293	199	342.168	5.70281	etherLPC	LPAF(18:1);LPC(P-18:0)	18	1	LPAF(18:1);LPC(P-18:0)_3		[M+H]+	Istplg1 508.3780 (2.6 ppm); Istplg2 509.3808 (1.4 ppm)	-1.35 (-1.19)	phosphocholine 184.0735 (-2.2 ppm); choline 104.1072 (-2.9 ppm); choline-H2O 86.0964 (-6.6 ppm); NL_H2O 490.3684 (4.7 ppm)
295	200	351.98	5.86633	etherLPC	LPAF(18:1);LPC(P-18:0)	18	1	LPAF(18:1);LPC(P-18:0)_4		[M+H]+	Istplg1 508.3769 (0.4 ppm); Istplg2 509.3800 (-0.2 ppm)	-1.32 (-1.19)	choline 104.1070 (-5.1 ppm); phosphocholine 184.0734 (-2.6 ppm); choline-H2O 86.0968 (-2.3 ppm)
298	201	356.119	5.93532	etherLPC	LPAF(18:1);LPC(P-18:0)	18	1	LPAF(18:1);LPC(P-18:0)_5		[M+H]+	Istplg1 508.3772 (1.0 ppm); Istplg2 509.3802 (0.3 ppm)	-1.34 (-1.19)	choline 104.1074 (-1.8 ppm); phosphocholine 184.0733 (-3.2 ppm); choline-H2O 86.0971 (1.4 ppm); NL_H2O 490.3727 (13.5 ppm)
303	203	416.843	6.94738	etherLPC	LPAF(19:0)	19	0	LPAF(19:0)_2		[M+H]+	Istplg1 524.4145 (12.4 ppm); Istplg2 525.4131 (3.3 ppm)	-0.74 (-1.15)	choline 104.1074 (-1.3 ppm); phosphocholine 184.0738 (-0.3 ppm); choline-H2O 86.0970 (-0.1 ppm); NL_H2O 506.4003 (5.6 ppm)
306	204	431.697	7.19494	etherLPC	LPAF(19:0)	19	0	LPAF(19:0)_3		[M+H]+	Istplg1 524.4095 (2.8 ppm); Istplg2 525.4123 (1.8 ppm)	-1.28 (-1.15)	phosphocholine 184.0734 (-2.7 ppm); choline 104.1071 (-4.3 ppm); choline-H2O 86.0970 (0.2 ppm); NL_H2O 506.3958 (-3.1 ppm)
308	205	361.354	6.02257	etherLPC	LPAF(19:1);LPC(P-19:0)	19	1	LPAF(19:1);LPC(P-19:0)_1		[M+H]+	Istplg1 522.3931 (1.5 ppm); Istplg2 523.3962 (1.0 ppm)	-1.22 (-1.16)	phosphocholine 184.0737 (-1.2 ppm); choline 104.1069 (-5.9 ppm); choline-H2O 86.0962 (-9.0 ppm)
311	206	372.302	6.20503	etherLPC	LPAF(19:1);LPC(P-19:0)	19	1	LPAF(19:1);LPC(P-19:0)_2		[M+H]+	Istplg1 522.3934 (2.0 ppm); Istplg2 523.3961 (0.8 ppm)	-1.33 (-1.16)	phosphocholine 184.0740 (0.7 ppm); choline 104.1068 (-6.9 ppm); choline-H2O 86.0969 (-0.6 ppm); NL_H2O 504.3855 (7.4 ppm)
314	207	392.969	6.54949	etherLPC	LPAF(19:1);LPC(P-19:0)	19	1	LPAF(19:1);LPC(P-19:0)_3		[M+H]+	Istplg1 522.3929 (1.0 ppm); Istplg2 523.3954 (-0.6 ppm)	-1.21 (-1.16)
316	208	397.829	6.63049	etherLPC	LPAF(19:1);LPC(P-19:0)	19	1	LPAF(19:1);LPC(P-19:0)_4		[M+H]+	Istplg1 522.3929 (1.1 ppm); Istplg2 523.3961 (0.8 ppm)	-1.26 (-1.16)	phosphocholine 184.0735 (-1.8 ppm); choline 104.1076 (0.3 ppm); choline-H2O 86.0972 (2.1 ppm)
318	209	325.965	5.43275	etherLPC	LPAF(19:2);LPC(P-19:1)	19	2	LPAF(19:2);LPC(P-19:1)_1		[M+H]+	Istplg1 520.3798 (5.9 ppm); Istplg2 521.3810 (1.9 ppm)	-1.31 (-1.16)	phosphocholine 184.0722 (-9.0 ppm); choline-H2O 86.0975 (6.0 ppm); choline 104.1080 (4.2 ppm)
319	210	440.341	7.33902	etherLPC	LPAF(20:0)	20	0	LPAF(20:0)_1		[M+H]+	Istplg1 538.4252 (2.8 ppm); Istplg2 539.4282 (2.1 ppm)	-1.23 (-1.12)	phosphocholine 184.0734 (-2.3 ppm); choline 104.1072 (-3.4 ppm); choline-H2O 86.0965 (-5.0 ppm)
322	211	455.083	7.58472	etherLPC	LPAF(20:0)	20	0	LPAF(20:0)_2		[M+H]+	Istplg1 538.4268 (5.8 ppm); Istplg2 539.4279 (1.5 ppm)	-0.98 (-1.12)	phosphocholine 184.0738 (-0.4 ppm); choline 104.1075 (-0.5 ppm); choline-H2O 86.0968 (-2.4 ppm); NL_H2O 520.4131 (-0.0 ppm)
325	212	470.586	7.8431	etherLPC	LPAF(20:0)	20	0	LPAF(20:0)_3		[M+H]+	Istplg1 538.4249 (2.3 ppm); Istplg2 539.4282 (2.1 ppm)	-1.24 (-1.12)	phosphocholine 184.0741 (1.2 ppm); choline 104.1074 (-1.1 ppm); choline-H2O 86.0965 (-5.7 ppm)
328	213	397.921	6.63201	etherLPC	LPAF(20:1);LPC(P-20:0)	20	1	LPAF(20:1);LPC(P-20:0)_1		[M+H]+	Istplg1 536.4091 (2.0 ppm); Istplg2 537.4121 (1.4 ppm)	-1.24 (-1.12)	phosphocholine 184.0736 (-1.5 ppm); choline 104.1072 (-3.2 ppm); choline-H2O 86.0965 (-5.7 ppm); NL_H2O 518.3959 (-3.0 ppm)
331	214	335.228	5.58714	etherLPC	LPAF(20:2);LPC(P-20:1)	20	2	LPAF(20:2);LPC(P-20:1)_1		[M+H]+	Istplg1 534.3932 (1.7 ppm); Istplg2 535.3953 (-0.7 ppm)	-1.26 (-1.12)	phosphocholine 184.0736 (-1.4 ppm); choline 104.1073 (-2.4 ppm); choline-H2O 86.0965 (-5.8 ppm); NL_H2O 516.3856 (7.4 ppm)
332	215	491.254	8.18756	etherLPC	LPAF(21:0)	21	0	LPAF(21:0)_1		[M+H]+	Istplg1 552.4413 (3.7 ppm); Istplg2 553.4428 (0.2 ppm)	-0.97 (-1.08)	phosphocholine 184.0733 (-3.2 ppm); choline 104.1069 (-5.9 ppm); choline-H2O 86.0967 (-3.2 ppm); NL_H2O 534.4257 (-5.8 ppm)
335	216	435.623	7.26039	etherLPC	LPAF(21:1);LPC(P-21:0)	21	1	LPAF(21:1);LPC(P-21:0)_1		[M+H]+	Istplg1 550.4244 (1.3 ppm); Istplg2 551.4277 (1.2 ppm)	-1.07 (-1.09)
337	217	450.609	7.51015	etherLPC	LPAF(21:1);LPC(P-21:0)	21	1	LPAF(21:1);LPC(P-21:0)_2		[M+H]+	Istplg1 550.4247 (2.0 ppm); Istplg2 551.4276 (1.1 ppm)	-1.17 (-1.09)	phosphocholine 184.0737 (-0.7 ppm); choline 104.1073 (-2.0 ppm); choline-H2O 86.0967 (-3.6 ppm); NL_H2O 532.4069 (-11.7 ppm)
340	218	471.773	7.86289	etherLPC	LPAF(22:1);LPC(P-22:0)	22	1	LPAF(22:1);LPC(P-22:0)_1		[M+H]+	Istplg1 564.4431 (6.8 ppm); Istplg2 565.4442 (2.6 ppm)	-0.87 (-1.05)	phosphocholine 184.0740 (0.7 ppm); choline 104.1074 (-1.1 ppm); choline-H2O 86.0968 (-2.5 ppm); NL_H2O 546.4323 (6.5 ppm)
342	219	485.511	8.09185	etherLPC	LPAF(22:1);LPC(P-22:0)	22	1	LPAF(22:1);LPC(P-22:0)_2		[M+H]+	Istplg1 564.4398 (0.9 ppm); Istplg2 565.4416 (-1.9 ppm)	-1.12 (-1.05)	phosphocholine 184.0741 (1.5 ppm); choline 104.1071 (-3.8 ppm); choline-H2O 86.0976 (7.5 ppm); NL_H2O 546.4319 (5.9 ppm)
343	220	525.872	8.76453	etherLPC	LPAF(23:1);LPC(P-23:0)	23	1	LPAF(23:1);LPC(P-23:0)_1		[M+H]+	Istplg1 578.4555 (1.0 ppm); Istplg2 579.4586 (0.5 ppm)	-1.13 (-1.02)	phosphocholine 184.0735 (-1.9 ppm); choline 104.1073 (-2.2 ppm); choline-H2O 86.0971 (1.0 ppm); NL_H2O 560.4403 (-7.3 ppm)
344	221	542.887	9.04811	etherLPC	LPAF(24:1);LPC(P-24:0)	24	1	LPAF(24:1);LPC(P-24:0)_1		[M+H]+	Istplg1 592.4691 (-2.5 ppm); Istplg2 593.4708 (-5.3 ppm)	-1.02 (-0.99)	phosphocholine 184.0730 (-4.7 ppm); choline 104.1062 (-13.1 ppm); choline-H2O 86.0962 (-9.4 ppm)
345	222	645.777	10.763	PC	PC(30:0)	30	0	PC(30:0)_1		[M+H]+	Istplg1 706.5397 (1.4 ppm); Istplg2 707.5432 (1.5 ppm)	-0.89 (-0.82)	phosphocholine 184.0739 (0.3 ppm); choline-H2O 86.0965 (-5.0 ppm); choline 104.1085 (9.5 ppm)
347	223	668.535	11.1422	PC	PC(31:0)	31	0	PC(31:0)_1		[M+H]+	Istplg1 720.5562 (2.6 ppm); Istplg2 721.5584 (1.0 ppm)	-0.68 (-0.79)
351	225	698.892	11.6482	PC	PC(32:0)	32	0	PC(32:0)_1		[M+H]+	Istplg1 734.5692 (-1.1 ppm); Istplg2 735.5729 (-0.7 ppm)	-0.87 (-0.77)	phosphocholine 184.0736 (-1.6 ppm); choline-H2O 86.0967 (-3.7 ppm); choline 104.1062 (-12.9 ppm)
355	228	672.319	11.2053	PC	PC(32:1)	32	1	PC(32:1)_3		[M+H]+	Istplg1 732.5554 (1.5 ppm); Istplg2 733.5587 (1.4 ppm)	-0.84 (-0.77)	phosphocholine 184.0737 (-1.0 ppm); choline-H2O 86.0970 (0.2 ppm); choline 104.1060 (-14.7 ppm)
357	229	609.891	10.1648	PC	PC(32:2)	32	2	PC(32:2)_1	PC(16:1/16:1); PC(15:0/17:2); PC(16:0/16:2); PC(15:1/17:1); PC(14:1/18:1)	[M+H]+	Istplg1 730.5443 (7.7 ppm); Istplg2 731.5436 (2.1 ppm)	-0.43 (-0.77)	phosphocholine 184.0751 (6.6 ppm); choline-H2O 86.0969 (-0.7 ppm); choline 104.1076 (0.3 ppm)
363	232	740.399	12.34	PC	PC(33:0)	33	0	PC(33:0)_2		[M+H]+	Istplg1 748.5925 (9.2 ppm); Istplg2 749.5940 (6.6 ppm)	-0.89 (-0.74)
366	234	688.259	11.471	PC	PC(33:1)	33	1	PC(33:1)_2	PC(16:1/17:0); PC(16:0/17:1); PC(14:1/19:0); PC(15:0/18:1); PC(15:1/18:0)	[M+H]+	Istplg1 746.5709 (1.3 ppm); Istplg2 747.5723 (-1.4 ppm)	-0.63 (-0.74)	phosphocholine 184.0737 (-0.8 ppm); choline-H2O 86.0968 (-2.1 ppm); choline 104.1066 (-8.6 ppm)
368	235	698.293	11.6382	PC	PC(33:1)	33	1	PC(33:1)_3		[M+H]+	Istplg1 746.5709 (1.3 ppm); Istplg2 747.5739 (0.6 ppm)	-0.85 (-0.74)	phosphocholine 184.0735 (-2.1 ppm); choline-H2O 86.0966 (-3.9 ppm); choline 104.1074 (-1.8 ppm)
369	236	633.866	10.5644	PC	PC(33:2)	33	2	PC(33:2)_1	PC(16:1/17:1); PC(15:0/18:2); PC(16:2/17:0)	[M+H]+	Istplg1 744.5599 (7.5 ppm); Istplg2 745.5593 (2.2 ppm)	-0.41 (-0.75)	phosphocholine 184.0753 (7.7 ppm); choline-H2O 86.0970 (0.6 ppm); choline 104.1076 (0.2 ppm)
371	237	640.836	10.6806	PC	PC(33:2)	33	2	PC(33:2)_2	PC(16:1/17:1)	[M+H]+	Istplg1 744.5546 (0.4 ppm); Istplg2 745.5582 (0.6 ppm)	-0.81 (-0.75)	phosphocholine 184.0739 (0.4 ppm); choline-H2O 86.0967 (-2.7 ppm); choline 104.1076 (0.3 ppm)
374	239	655.8	10.93	PC	PC(33:2)	33	2	PC(33:2)_4		[M+H]+	Istplg1 744.5545 (0.2 ppm); Istplg2 745.5580 (0.4 ppm)	-0.80 (-0.75)
375	240	600.851	10.0142	PC	PC(33:3)	33	3	PC(33:3)_1		[M+H]+	Istplg1 742.5400 (1.7 ppm); Istplg2 743.5439 (2.5 ppm)	-0.72 (-0.75)	phosphocholine 184.0738 (-0.5 ppm); choline-H2O 86.0971 (1.1 ppm); choline 104.1062 (-13.1 ppm)
376	241	735.61	12.2602	PC	PC(34:0)	34	0	PC(34:0)_1		[M+H]+	Istplg1 762.6027 (1.9 ppm); Istplg2 763.6055 (1.1 ppm)	-0.80 (-0.72)	phosphocholine 184.0737 (-0.7 ppm); choline-H2O 86.0966 (-4.3 ppm); choline 104.1074 (-0.9 ppm)
378	242	744.975	12.4162	PC	PC(34:0)	34	0	PC(34:0)_2		[M+H]+	Istplg1 762.6021 (1.0 ppm); Istplg2 763.6051 (0.6 ppm)	-0.81 (-0.72)	phosphocholine 184.0740 (0.8 ppm); choline-H2O 86.0968 (-2.4 ppm); choline 104.1080 (4.2 ppm)
380	243	754.715	12.5786	PC	PC(34:0)	34	0	PC(34:0)_3		[M+H]+	Istplg1 762.6008 (-0.7 ppm); Istplg2 763.6041 (-0.7 ppm)	-0.80 (-0.72)	phosphocholine 184.0738 (-0.3 ppm); choline-H2O 86.0968 (-2.4 ppm); choline 104.1075 (-0.2 ppm)
382	244	705.182	11.753	PC	PC(34:1)	34	1	PC(34:1)_1		[M+H]+	Istplg1 760.5857 (0.1 ppm); Istplg2 761.5886 (-0.5 ppm)	-0.80 (-0.72)	phosphocholine 184.0736 (-1.7 ppm); choline-H2O 86.0968 (-2.2 ppm); choline 104.1069 (-6.3 ppm)
384	245	713.086	11.8848	PC	PC(34:1)	34	1	PC(34:1)_2	PC(17:0/17:1); PC(16:0/18:1); PC(16:1/18:0); PC(15:0/19:1); PC(15:1/19:0)	[M+H]+	Istplg1 760.5850 (-0.8 ppm); Istplg2 761.5883 (-1.0 ppm)	-0.82 (-0.72)	phosphocholine 184.0737 (-0.8 ppm); choline-H2O 86.0968 (-1.9 ppm); choline 104.1072 (-3.5 ppm)
386	246	728.579	12.143	PC	PC(34:1)	34	1	PC(34:1)_3		[M+H]+	Istplg1 760.5867 (1.4 ppm); Istplg2 761.5887 (-0.4 ppm)	-0.82 (-0.72)
390	248	666.759	11.1127	PC	PC(34:2)	34	2	PC(34:2)_2		[M+H]+	Istplg1 758.5706 (0.8 ppm); Istplg2 759.5735 (0.2 ppm)	-0.80 (-0.72)	phosphocholine 184.0738 (-0.5 ppm); choline-H2O 86.0969 (-0.3 ppm); choline 104.1064 (-11.3 ppm)
392	250	695.523	11.5921	PC	PC(34:2)	34	2	PC(34:2)_4		[M+H]+	Istplg1 758.5704 (0.6 ppm); Istplg2 759.5735 (0.2 ppm)	-0.81 (-0.72)	phosphocholine 184.0737 (-1.2 ppm); choline-H2O 86.0967 (-3.2 ppm); choline 104.1072 (-3.7 ppm)
396	252	636.382	10.6064	PC	PC(34:3)	34	3	PC(34:3)_2		[M+H]+	Istplg1 756.5552 (1.1 ppm); Istplg2 757.5585 (1.0 ppm)	-0.76 (-0.72)	phosphocholine 184.0739 (0.2 ppm); choline-H2O 86.0969 (-1.2 ppm); choline 104.1076 (1.0 ppm)
398	253	594.865	9.91441	PC	PC(34:4)	34	4	PC(34:4)_1		[M+H]+	Istplg1 754.5409 (2.9 ppm); Istplg2 755.5459 (5.1 ppm)	-0.62 (-0.72)	phosphocholine 184.0738 (-0.5 ppm); choline-H2O 86.0965 (-5.8 ppm)
399	254	771.983	12.8664	PC	PC(35:0)	35	0	PC(35:0)_1		[M+H]+	Istplg1 776.6184 (1.9 ppm); Istplg2 777.6207 (0.4 ppm)	-0.70 (-0.70)	phosphocholine 184.0739 (0.4 ppm); choline-H2O 86.0965 (-5.5 ppm); choline 104.1072 (-3.1 ppm)
402	256	747.258	12.4543	PC	PC(35:1)	35	1	PC(35:1)_2		[M+H]+	Istplg1 774.6031 (2.3 ppm); Istplg2 775.6056 (1.2 ppm)	-0.81 (-0.70)	phosphocholine 184.0740 (0.6 ppm); choline-H2O 86.0970 (0.7 ppm); choline 104.1067 (-7.9 ppm)
403	257	687.772	11.4629	PC	PC(35:2)	35	2	PC(35:2)_1		[M+H]+	Istplg1 772.5850 (-0.9 ppm); Istplg2 773.5876 (-1.9 ppm)	-0.78 (-0.70)	phosphocholine 184.0736 (-1.3 ppm); choline-H2O 86.0966 (-4.6 ppm); choline 104.1072 (-3.5 ppm)
405	258	705.74	11.7623	PC	PC(35:2)	35	2	PC(35:2)_2		[M+H]+	Istplg1 772.5851 (-0.6 ppm); Istplg2 773.5883 (-1.0 ppm)	-0.74 (-0.70)	phosphocholine 184.0737 (-0.7 ppm); choline-H2O 86.0967 (-2.8 ppm); choline 104.1071 (-4.5 ppm)
407	259	714.689	11.9115	PC	PC(35:2)	35	2	PC(35:2)_3		[M+H]+	Istplg1 772.5855 (-0.2 ppm); Istplg2 773.5886 (-0.6 ppm)	-0.75 (-0.70)	phosphocholine 184.0739 (-0.0 ppm); choline-H2O 86.0966 (-4.2 ppm); choline 104.1073 (-2.1 ppm)
415	264	764.09	12.7348	PC	PC(36:1)	36	1	PC(36:1)_1		[M+H]+	Istplg1 788.6182 (1.6 ppm); Istplg2 789.6207 (0.4 ppm)	-0.73 (-0.68)	phosphocholine 184.0737 (-0.9 ppm); choline-H2O 86.0968 (-1.9 ppm); choline 104.1068 (-6.9 ppm)
417	265	780.151	13.0025	PC	PC(36:1)	36	1	PC(36:1)_2		[M+H]+	Istplg1 788.6201 (4.0 ppm); Istplg2 789.6215 (1.4 ppm)	-0.79 (-0.68)	phosphocholine 184.0738 (-0.3 ppm); choline-H2O 86.0968 (-1.7 ppm); choline 104.1085 (9.0 ppm)
419	266	731.744	12.1957	PC	PC(36:2)	36	2	PC(36:2)_1	PC(17:2/19:0); PC(16:2/20:0); PC(18:0/18:2); PC(17:0/19:2); PC(17:1/19:1); PC(18:1/18:1); PC(16:1/20:1); PC(16:0/20:2)	[M+H]+	Istplg1 786.6022 (1.1 ppm); Istplg2 787.6050 (0.4 ppm)	-0.76 (-0.68)	phosphocholine 184.0741 (1.1 ppm); choline-H2O 86.0969 (-0.9 ppm); choline 104.1075 (-0.2 ppm)
422	267	746.74	12.4457	PC	PC(36:2)	36	2	PC(36:2)_2	PC(18:0/18:2); PC(17:2/19:0); PC(17:1/19:1); PC(16:2/20:0); PC(18:1/18:1); PC(16:1/20:1); PC(17:0/19:2); PC(16:0/20:2)	[M+H]+	Istplg1 786.6015 (0.3 ppm); Istplg2 787.6052 (0.7 ppm)	-0.72 (-0.68)	phosphocholine 184.0738 (-0.3 ppm); choline-H2O 86.0968 (-1.8 ppm); choline 104.1074 (-1.2 ppm)
424	268	678.062	11.301	PC	PC(36:3)	36	3	PC(36:3)_1		[M+H]+	Istplg1 784.5872 (2.0 ppm); Istplg2 785.5905 (1.8 ppm)	-0.76 (-0.68)
426	269	687.772	11.4629	PC	PC(36:3)	36	3	PC(36:3)_2		[M+H]+	Istplg1 784.5852 (-0.5 ppm); Istplg2 785.5881 (-1.1 ppm)	-0.72 (-0.68)	phosphocholine 184.0737 (-0.7 ppm); choline-H2O 86.0966 (-4.8 ppm); choline 104.1068 (-6.8 ppm)
429	270	705.537	11.759	PC	PC(36:3)	36	3	PC(36:3)_3		[M+H]+	Istplg1 784.5860 (0.5 ppm); Istplg2 785.5898 (1.1 ppm)	-0.69 (-0.68)
434	273	843.046	14.0508	PC	PC(37:0)	37	0	PC(37:0)_1		[M+H]+	Istplg1 804.6553 (8.8 ppm); Istplg2 805.6581 (8.1 ppm)	-0.69 (-0.65)	phosphocholine 184.0729 (-5.2 ppm); choline-H2O 86.0970 (-0.1 ppm); choline 104.1061 (-13.8 ppm)
436	275	808.55	13.4758	PC	PC(37:1)	37	1	PC(37:1)_2		[M+H]+	Istplg1 802.6327 (0.1 ppm); Istplg2 803.6351 (-1.1 ppm)	-0.59 (-0.65)	phosphocholine 184.0735 (-2.3 ppm); choline-H2O 86.0968 (-1.8 ppm); choline 104.1045 (-28.8 ppm)
439	277	764.475	12.7413	PC	PC(37:2)	37	2	PC(37:2)_2	PC(18:2/19:0); PC(18:1/19:1); PC(18:0/19:2); PC(17:1/20:1); PC(17:2/20:0); PC(17:0/20:2)	[M+H]+	Istplg1 800.6182 (1.6 ppm); Istplg2 801.6209 (0.7 ppm)	-0.66 (-0.65)	phosphocholine 184.0744 (3.1 ppm); choline-H2O 86.0969 (-0.6 ppm); choline 104.1080 (4.9 ppm)
445	280	729.066	12.1511	PC	PC(37:3)	37	3	PC(37:3)_3		[M+H]+	Istplg1 798.6023 (1.3 ppm); Istplg2 799.6057 (1.2 ppm)	-0.73 (-0.65)
447	281	621.873	10.3646	PC	PC(37:4)	37	4	PC(37:4)_1		[M+H]+	Istplg1 796.5867 (1.3 ppm); Istplg2 797.5897 (0.9 ppm)	-0.72 (-0.65)	phosphocholine 184.0742 (1.6 ppm); choline-H2O 86.0972 (2.8 ppm); choline 104.1095 (19.2 ppm)
451	283	585.936	9.7656	PC	PC(37:5)	37	5	PC(37:5)_1		[M+H]+	Istplg1 794.5726 (3.3 ppm); Istplg2 795.5796 (7.8 ppm)	-0.50 (-0.66)	phosphocholine 184.0736 (-1.7 ppm); choline-H2O 86.0969 (-1.4 ppm); choline 104.1125 (47.6 ppm)
452	284	640.988	10.6831	PC	PC(37:5)	37	5	PC(37:5)_2		[M+H]+	Istplg1 794.5721 (2.6 ppm); Istplg2 795.5764 (3.8 ppm)	-0.72 (-0.66)
454	285	845.339	14.089	PC	PC(38:0)	38	0	PC(38:0)_1		[M+H]+	Istplg1 818.6714 (9.2 ppm); Istplg2 819.6744 (8.7 ppm)	-0.67 (-0.63)	phosphocholine 184.0733 (-2.8 ppm); choline-H2O 86.0960 (-10.9 ppm); choline 104.1057 (-17.4 ppm)
455	286	869.415	14.4903	PC	PC(38:0)	38	0	PC(38:0)_2		[M+H]+	Istplg1 818.6706 (8.2 ppm); Istplg2 819.6736 (7.8 ppm)	-0.51 (-0.63)	phosphocholine 184.0739 (0.4 ppm); choline-H2O 86.0965 (-5.7 ppm)
458	288	782.129	13.0355	PC	PC(38:2)	38	2	PC(38:2)_1		[M+H]+	Istplg1 814.6334 (1.0 ppm); Istplg2 815.6367 (0.8 ppm)	-0.67 (-0.63)	phosphocholine 184.0738 (-0.5 ppm); choline-H2O 86.0968 (-2.4 ppm); choline 104.1072 (-2.9 ppm)
462	290	740.226	12.3371	PC	PC(38:3)	38	3	PC(38:3)_2		[M+H]+	Istplg1 812.6185 (1.9 ppm); Istplg2 813.6214 (1.3 ppm)	-0.68 (-0.63)	phosphocholine 184.0739 (-0.0 ppm); choline-H2O 86.0965 (-5.5 ppm); choline 104.1074 (-1.6 ppm)
463	291	680.558	11.3426	PC	PC(38:4)	38	4	PC(38:4)_1		[M+H]+	Istplg1 810.6006 (-0.9 ppm); Istplg2 811.6061 (1.7 ppm)	-0.74 (-0.63)
465	292	681.877	11.3646	PC	PC(38:5)	38	5	PC(38:5)_1		[M+H]+	Istplg1 808.5869 (1.6 ppm); Istplg2 809.5919 (3.6 ppm)	-0.63 (-0.63)	phosphocholine 184.0741 (1.1 ppm); choline-H2O 86.0969 (-0.3 ppm); choline 104.1067 (-7.9 ppm)
469	294	645.29	10.7548	PC	PC(38:6)	38	6	PC(38:6)_2		[M+H]+	Istplg1 806.5721 (2.6 ppm); Istplg2 807.5753 (2.4 ppm)	-0.71 (-0.63)
471	295	587.387	9.78978	PC	PC(38:7)	38	7	PC(38:7)_1		[M+H]+	Istplg1 804.5561 (2.2 ppm); Istplg2 805.5618 (5.0 ppm)	-0.35 (-0.63)	phosphocholine 184.0735 (-1.8 ppm); choline-H2O 86.0973 (4.2 ppm); choline 104.1049 (-25.0 ppm)
472	296	643.667	10.7278	PC	PC(39:5)	39	5	PC(39:5)_1		[M+H]+	Istplg1 822.6019 (0.8 ppm); Istplg2 823.6055 (1.0 ppm)	-0.69 (-0.61)	phosphocholine 184.0742 (1.6 ppm); choline-H2O 86.0968 (-1.7 ppm); choline 104.1076 (1.0 ppm)
473	297	698.983	11.6497	PC	PC(39:5)	39	5	PC(39:5)_2		[M+H]+	Istplg1 822.6011 (-0.3 ppm); Istplg2 823.6042 (-0.6 ppm)	-0.65 (-0.61)
475	298	608.754	10.1459	PC	PC(39:6)	39	6	PC(39:6)_1		[M+H]+	Istplg1 820.5868 (1.4 ppm); Istplg2 821.5901 (1.3 ppm)	-0.65 (-0.61)	phosphocholine 184.0740 (0.7 ppm); choline-H2O 86.0969 (-0.9 ppm); choline 104.1079 (3.6 ppm)
476	299	662.64	11.044	PC	PC(39:6)	39	6	PC(39:6)_2		[M+H]+	Istplg1 820.5862 (0.7 ppm); Istplg2 821.5891 (0.0 ppm)	-0.62 (-0.61)
478	300	727.402	12.1234	PC	PC(40:5)	40	5	PC(40:5)_1		[M+H]+	Istplg1 836.6259 (10.7 ppm); Istplg2 837.6242 (4.6 ppm)	-0.75 (-0.59)
480	301	691.231	11.5205	PC	PC(40:6)	40	6	PC(40:6)_1		[M+H]+	Istplg1 834.6016 (0.4 ppm); Istplg2 835.6063 (2.0 ppm)	-0.64 (-0.59)
482	302	701.631	11.6938	PC	PC(40:6)	40	6	PC(40:6)_2		[M+H]+	Istplg1 834.6003 (-1.1 ppm); Istplg2 835.6039 (-0.9 ppm)	-0.68 (-0.59)
484	303	644.915	10.7486	PC	PC(40:7)	40	7	PC(40:7)_1		[M+H]+	Istplg1 832.5867 (1.2 ppm); Istplg2 833.5903 (1.5 ppm)	-0.64 (-0.59)	phosphocholine 184.0742 (1.6 ppm); choline-H2O 86.0967 (-3.0 ppm); choline 104.1074 (-1.2 ppm)
486	304	608.602	10.1434	PC	PC(40:8)	40	8	PC(40:8)_1		[M+H]+	Istplg1 830.5709 (1.1 ppm); Istplg2 831.5759 (3.1 ppm)	-0.63 (-0.59)	phosphocholine 184.0740 (0.5 ppm); choline-H2O 86.0969 (-1.0 ppm); choline 104.1079 (3.2 ppm)
489	306	716.962	11.9494	PC	PC(41:6)	41	6	PC(41:6)_1		[M+H]+	Istplg1 848.6155 (-1.6 ppm); Istplg2 849.6203 (-0.0 ppm)	-0.67 (-0.57)
491	307	956.63	15.9438	PC	PC(46:3)	46	3	PC(46:3)_1		[M+H]+	Istplg1 924.7365 (-6.1 ppm); Istplg2 925.7398 (-6.2 ppm)	-0.46 (-0.47)	phosphocholine 184.0732 (-3.8 ppm); choline-H2O 86.0969 (-0.5 ppm); choline 104.1069 (-6.5 ppm)
492	308	850.26	14.171	PC	PC(46:5)	46	5	PC(46:5)_1		[M+H]+	Istplg1 920.7040 (-7.4 ppm); Istplg2 921.7075 (-7.3 ppm)	-0.60 (-0.47)	phosphocholine 184.0738 (-0.6 ppm); choline-H2O 86.0961 (-10.2 ppm); choline 104.1071 (-4.4 ppm)
493	309	673.324	11.2221	etherPC	PC(O-30:0)	30	0	PC(O-30:0)_1		[M+H]+	Istplg1 692.5594 (0.0 ppm); Istplg2 693.5623 (-0.8 ppm)	-0.87 (-0.82)	phosphocholine 184.0744 (2.6 ppm); choline-H2O 86.0955 (-17.4 ppm)
494	310	707.15	11.7858	etherPC	PC(O-32:0)	32	0	PC(O-32:0)_1		[M+H]+	Istplg1 720.5853 (-7.6 ppm); Istplg2 721.5891 (-7.0 ppm)	-0.81 (-0.77)	phosphocholine 184.0736 (-1.3 ppm); choline-H2O 86.0964 (-6.8 ppm); choline 104.1075 (-0.2 ppm)
498	312	673.709	11.2285	etherPC	PC(O-32:2);PC(P-32:1)	32	2	PC(O-32:2);PC(P-32:1)_1		[M+H]+	Istplg1 716.5587 (-1.1 ppm); Istplg2 717.5617 (-1.5 ppm)	-0.89 (-0.77)	phosphocholine 184.0738 (-0.3 ppm); choline-H2O 86.0968 (-2.1 ppm)
499	313	611.768	10.1961	etherPC	PC(O-32:3);PC(P-32:2)	32	3	PC(O-32:3);PC(P-32:2)_1		[M+H]+	Istplg1 714.5447 (1.4 ppm); Istplg2 715.5477 (0.7 ppm)	-0.85 (-0.77)	phosphocholine 184.0740 (0.5 ppm); choline-H2O 86.0968 (-1.7 ppm); choline 104.1065 (-9.9 ppm)
502	315	688.725	11.4788	etherPC	PC(O-33:2)	33	2	PC(O-33:2)_1	PC(O-17:0/16:2); PC(O-16:1/17:1); PC(O-17:1/16:1); PC(O-15:0/18:2); PC(O-16:0/17:2)	[M+H]+	Istplg1 730.5786 (4.9 ppm); Istplg2 731.5782 (-0.3 ppm)	-0.42 (-0.75)	phosphocholine 184.0748 (5.0 ppm); choline-H2O 86.0968 (-1.5 ppm); choline 104.1081 (5.7 ppm)
504	316	792.174	13.2029	etherPC	PC(O-34:0)	34	0	PC(O-34:0)_1		[M+H]+	Istplg1 748.6207 (-1.8 ppm); Istplg2 749.6236 (-2.4 ppm)	-0.57 (-0.72)	phosphocholine 184.0735 (-1.9 ppm); choline-H2O 86.0965 (-5.4 ppm); choline 104.1071 (-4.6 ppm)
506	317	740.937	12.3489	etherPC	PC(O-34:1);PC(P-34:0)	34	1	PC(O-34:1);PC(P-34:0)_1		[M+H]+	Istplg1 746.6055 (-1.1 ppm); Istplg2 747.6087 (-1.4 ppm)	-0.79 (-0.72)	phosphocholine 184.0739 (0.4 ppm); choline-H2O 86.0967 (-3.2 ppm); choline 104.1061 (-13.7 ppm)
507	318	757.231	12.6205	etherPC	PC(O-34:1)	34	1	PC(O-34:1)_1	PC(O-17:0/17:1); PC(O-18:0/16:1); PC(O-16:0/18:1)	[M+H]+	Istplg1 746.6064 (0.1 ppm); Istplg2 747.6088 (-1.2 ppm)	-0.74 (-0.72)	phosphocholine 184.0742 (1.7 ppm); choline-H2O 86.0970 (0.1 ppm); choline 104.1076 (0.2 ppm)
509	319	709.291	11.8215	etherPC	PC(O-34:2);PC(P-34:1)	34	2	PC(O-34:2);PC(P-34:1)_1		[M+H]+	Istplg1 744.5891 (-2.2 ppm); Istplg2 745.5922 (-2.5 ppm)	-0.79 (-0.72)	phosphocholine 184.0737 (-0.9 ppm); choline-H2O 86.0964 (-7.0 ppm); choline 104.1063 (-12.0 ppm)
511	320	732.769	12.2128	etherPC	PC(O-34:2);PC(P-34:1)	34	2	PC(O-34:2);PC(P-34:1)_2		[M+H]+	Istplg1 744.5911 (0.5 ppm); Istplg2 745.5932 (-1.2 ppm)	-0.84 (-0.72)	phosphocholine 184.0739 (0.3 ppm); choline-H2O 86.0965 (-5.6 ppm); choline 104.1070 (-5.4 ppm)
513	321	778.527	12.9755	etherPC	PC(O-35:1);PC(P-35:0)	35	1	PC(O-35:1);PC(P-35:0)_1		[M+H]+	Istplg1 760.6254 (4.5 ppm); Istplg2 761.6274 (2.6 ppm)	-0.72 (-0.70)	phosphocholine 184.0739 (-0.0 ppm); choline-H2O 86.0966 (-4.6 ppm); choline 104.1082 (5.9 ppm)
514	322	739.851	12.3308	etherPC	PC(O-35:2)	35	2	PC(O-35:2)_1	PC(O-17:0/18:2); PC(O-18:1/17:1); PC(O-18:0/17:2); PC(O-16:0/19:2); PC(O-19:0/16:2)	[M+H]+	Istplg1 758.6086 (3.0 ppm); Istplg2 759.6104 (0.8 ppm)	-0.57 (-0.70)	phosphocholine 184.0741 (1.2 ppm); choline-H2O 86.0969 (-0.3 ppm); choline 104.1073 (-2.3 ppm)
516	323	747.745	12.4624	etherPC	PC(O-35:2)	35	2	PC(O-35:2)_2	PC(O-17:0/18:2); PC(O-19:0/16:2); PC(O-18:2/17:0); PC(O-16:0/19:2); PC(O-18:1/17:1); PC(O-18:0/17:2)	[M+H]+	Istplg1 758.6071 (0.9 ppm); Istplg2 759.6095 (-0.3 ppm)	-0.71 (-0.70)	phosphocholine 184.0739 (0.3 ppm); choline-H2O 86.0967 (-2.9 ppm); choline 104.1072 (-3.0 ppm)
518	324	814.83	13.5805	etherPC	PC(O-36:1);PC(P-36:0)	36	1	PC(O-36:1);PC(P-36:0)_1		[M+H]+	Istplg1 774.6371 (-0.7 ppm); Istplg2 775.6396 (-1.9 ppm)	-0.67 (-0.68)	phosphocholine 184.0738 (-0.3 ppm); choline-H2O 86.0967 (-3.4 ppm); choline 104.1075 (-0.4 ppm)
519	325	759.514	12.6586	etherPC	PC(O-36:2);PC(P-36:1)	36	2	PC(O-36:2);PC(P-36:1)_1		[M+H]+	Istplg1 772.6228 (1.0 ppm); Istplg2 773.6262 (1.0 ppm)	-0.76 (-0.68)	phosphocholine 184.0741 (1.1 ppm); choline-H2O 86.0968 (-2.5 ppm); choline 104.1076 (0.9 ppm)
520	326	766.464	12.7744	etherPC	PC(O-36:2);PC(P-36:1)	36	2	PC(O-36:2);PC(P-36:1)_2		[M+H]+	Istplg1 772.6221 (0.1 ppm); Istplg2 773.6254 (0.0 ppm)	-0.70 (-0.68)	phosphocholine 184.0739 (-0.0 ppm); choline-H2O 86.0968 (-2.4 ppm); choline 104.1073 (-2.7 ppm)
525	330	747.339	12.4556	etherPC	PC(O-36:3);PC(P-36:2)	36	3	PC(O-36:3);PC(P-36:2)_2		[M+H]+	Istplg1 770.6093 (3.7 ppm); Istplg2 771.6112 (1.9 ppm)	-0.38 (-0.68)
527	331	699.987	11.6665	etherPC	PC(O-36:4);PC(P-36:3)	36	4	PC(O-36:4);PC(P-36:3)_1		[M+H]+	Istplg1 768.5903 (-0.6 ppm); Istplg2 769.5933 (-1.0 ppm)	-0.72 (-0.68)
529	332	658.784	10.9797	etherPC	PC(O-36:5);PC(P-36:4)	36	5	PC(O-36:5);PC(P-36:4)_1		[M+H]+	Istplg1 766.5749 (-0.2 ppm); Istplg2 767.5815 (4.0 ppm)	-0.51 (-0.68)	phosphocholine 184.0738 (-0.6 ppm); choline-H2O 86.0966 (-3.9 ppm); choline 104.1063 (-11.9 ppm)
531	333	601.125	10.0187	etherPC	PC(O-36:6);PC(P-36:5)	36	6	PC(O-36:6);PC(P-36:5)_1		[M+H]+	Istplg1 764.5594 (0.0 ppm); Istplg2 765.5646 (2.3 ppm)	-0.69 (-0.68)	phosphocholine 184.0737 (-0.8 ppm); choline-H2O 86.0969 (-1.2 ppm); choline 104.1067 (-8.2 ppm)
539	338	674.196	11.2366	etherPC	PC(O-37:5)	37	5	PC(O-37:5)_1	PC(O-17:0/20:5)	[M+H]+	Istplg1 780.5948 (5.3 ppm); Istplg2 781.5957 (2.0 ppm)	-0.42 (-0.66)	phosphocholine 184.0747 (4.5 ppm); choline-H2O 86.0969 (-1.4 ppm); choline 104.1073 (-1.9 ppm)
541	339	687.213	11.4536	etherPC	PC(O-37:5);PC(P-37:4)	37	5	PC(O-37:5);PC(P-37:4)_1		[M+H]+	Istplg1 780.5906 (-0.2 ppm); Istplg2 781.5971 (3.8 ppm)	-0.30 (-0.66)	phosphocholine 184.0739 (-0.0 ppm); choline-H2O 86.0966 (-4.6 ppm); choline 104.1068 (-6.8 ppm)
543	340	870.744	14.5124	etherPC	PC(O-38:1);PC(P-38:0)	38	1	PC(O-38:1);PC(P-38:0)_1		[M+H]+	Istplg1 802.6695 (0.7 ppm); Istplg2 803.6700 (-2.9 ppm)	-0.37 (-0.63)	phosphocholine 184.0738 (-0.3 ppm); choline-H2O 86.0966 (-3.9 ppm); choline 104.1082 (6.6 ppm)
544	341	816.139	13.6023	etherPC	PC(O-38:2);PC(P-38:1)	38	2	PC(O-38:2);PC(P-38:1)_1		[M+H]+	Istplg1 800.6534 (0.2 ppm); Istplg2 801.6559 (-1.0 ppm)	-0.66 (-0.63)	phosphocholine 184.0739 (0.2 ppm); choline-H2O 86.0968 (-2.2 ppm); choline 104.1080 (4.4 ppm)
550	344	704.817	11.7469	etherPC	PC(O-38:5);PC(P-38:4)	38	5	PC(O-38:5);PC(P-38:4)_1		[M+H]+	Istplg1 794.6047 (-2.1 ppm); Istplg2 795.6086 (-1.4 ppm)	-0.63 (-0.63)
552	345	716.251	11.9375	etherPC	PC(O-38:5);PC(P-38:4)	38	5	PC(O-38:5);PC(P-38:4)_2		[M+H]+	Istplg1 794.6041 (-2.9 ppm); Istplg2 795.6087 (-1.3 ppm)	-0.64 (-0.63)	phosphocholine 184.0738 (-0.5 ppm); choline-H2O 86.0969 (-1.2 ppm); choline 104.1079 (3.4 ppm)
554	346	656.786	10.9464	etherPC	PC(O-38:6);PC(P-38:5)	38	6	PC(O-38:6);PC(P-38:5)_1		[M+H]+	Istplg1 792.5931 (3.0 ppm); Istplg2 793.5972 (3.9 ppm)	-0.65 (-0.63)	phosphocholine 184.0737 (-0.7 ppm); choline-H2O 86.0966 (-4.4 ppm); choline 104.1074 (-1.7 ppm)
556	347	679.269	11.3212	etherPC	PC(O-38:6)	38	6	PC(O-38:6)_1	PC(O-16:0/22:6); PC(O-18:1/20:5)	[M+H]+	Istplg1 792.5916 (1.1 ppm); Istplg2 793.5952 (1.4 ppm)	-0.70 (-0.63)	phosphocholine 184.0740 (0.8 ppm); choline-H2O 86.0969 (-0.6 ppm); choline 104.1073 (-2.6 ppm)
561	350	927.532	15.4589	etherPC	PC(O-39:3);PC(P-39:2)	39	3	PC(O-39:3);PC(P-39:2)_2		[M+H]+	Istplg1 812.6562 (3.5 ppm); Istplg2 813.6605 (4.6 ppm)	-0.50 (-0.61)	phosphocholine 184.0742 (2.0 ppm); choline-H2O 86.1012 (49.1 ppm)
563	352	713.228	11.8871	etherPC	PC(O-39:5);PC(P-39:4)	39	5	PC(O-39:5);PC(P-39:4)_1		[M+H]+	Istplg1 808.6207 (-1.7 ppm); Istplg2 809.6240 (-1.7 ppm)	-0.70 (-0.61)	phosphocholine 184.0735 (-1.8 ppm); choline-H2O 86.0968 (-2.4 ppm); choline 104.1068 (-6.7 ppm)
566	354	731.399	12.19	etherPC	PC(O-39:5)	39	5	PC(O-39:5)_1	PC(O-19:0/20:5); PC(O-17:0/22:5)	[M+H]+	Istplg1 808.6221 (0.1 ppm); Istplg2 809.6255 (0.1 ppm)	-0.67 (-0.61)	phosphocholine 184.0741 (1.2 ppm); choline-H2O 86.0968 (-1.8 ppm); choline 104.1075 (-0.3 ppm)
568	355	925.188	15.4198	etherPC	PC(O-40:1);PC(P-40:0)	40	1	PC(O-40:1);PC(P-40:0)_1		[M+H]+	Istplg1 830.7003 (0.1 ppm); Istplg2 831.7034 (-0.4 ppm)	-0.45 (-0.59)	phosphocholine 184.0737 (-1.1 ppm); choline-H2O 86.0967 (-3.4 ppm); choline 104.1089 (13.1 ppm)
570	356	877.106	14.6184	etherPC	PC(O-40:2);PC(P-40:1)	40	2	PC(O-40:2);PC(P-40:1)_1		[M+H]+	Istplg1 828.6853 (0.8 ppm); Istplg2 829.6871 (-1.1 ppm)	-0.64 (-0.59)	phosphocholine 184.0734 (-2.3 ppm); choline-H2O 86.0970 (0.7 ppm); choline 104.1111 (34.3 ppm)
571	357	712.041	11.8673	etherPC	PC(O-40:6);PC(P-40:5)	40	6	PC(O-40:6);PC(P-40:5)_1		[M+H]+	Istplg1 820.6246 (3.1 ppm); Istplg2 821.6266 (1.4 ppm)	-0.66 (-0.59)
573	358	735.265	12.2544	etherPC	PC(O-40:6)	40	6	PC(O-40:6)_1	PC(O-18:0/22:6)	[M+H]+	Istplg1 820.6229 (1.1 ppm); Istplg2 821.6266 (1.5 ppm)	-0.68 (-0.59)	phosphocholine 184.0739 (-0.0 ppm); choline-H2O 86.0966 (-4.5 ppm); choline 104.1074 (-1.6 ppm)
575	359	678.163	11.3027	etherPC	PC(O-40:7);PC(P-40:6)	40	7	PC(O-40:7);PC(P-40:6)_1		[M+H]+	Istplg1 818.6085 (2.6 ppm); Istplg2 819.6116 (2.2 ppm)	-0.63 (-0.59)	phosphocholine 184.0740 (0.7 ppm); choline-H2O 86.0967 (-3.6 ppm); choline 104.1072 (-3.0 ppm)
577	360	902.877	15.0479	etherPC	PC(O-41:2);PC(P-41:1)	41	2	PC(O-41:2);PC(P-41:1)_1		[M+H]+	Istplg1 842.6996 (-0.7 ppm); Istplg2 843.7034 (-0.3 ppm)	-0.61 (-0.57)
579	361	913.703	15.2284	etherPC	PC(O-41:2);PC(P-41:1)	41	2	PC(O-41:2);PC(P-41:1)_2		[M+H]+	Istplg1 842.6995 (-1.0 ppm); Istplg2 843.7020 (-2.0 ppm)	-0.51 (-0.57)	phosphocholine 184.0739 (0.4 ppm); choline-H2O 86.0970 (0.7 ppm); choline 104.1003 (-69.2 ppm); NL_phosphomethylethanolamine 687.6594 (-9.0 ppm)
582	363	790.571	13.1762	etherPC	PC(O-41:5);PC(P-41:4)	41	5	PC(O-41:5);PC(P-41:4)_2		[M+H]+	Istplg1 836.6521 (-1.5 ppm); Istplg2 837.6564 (-0.4 ppm)	-0.55 (-0.57)
586	365	743.899	12.3983	etherPC	PC(O-41:7);PC(P-41:6)	41	7	PC(O-41:7);PC(P-41:6)_1		[M+H]+	Istplg1 832.6258 (4.5 ppm); Istplg2 833.6285 (3.8 ppm)	-0.66 (-0.57)
588	366	929.094	15.4849	etherPC	PC(O-42:2);PC(P-42:1)	42	2	PC(O-42:2);PC(P-42:1)_1		[M+H]+	Istplg1 856.7142 (-2.0 ppm); Istplg2 857.7181 (-1.4 ppm)	-0.65 (-0.55)	phosphocholine 184.0736 (-1.4 ppm); choline-H2O 86.0965 (-5.5 ppm); choline 104.1081 (5.6 ppm)
591	368	966.858	16.1143	etherPC	PC(O-43:2);PC(P-43:1)	43	2	PC(O-43:2);PC(P-43:1)_2		[M+H]+	Istplg1 870.7308 (-0.8 ppm); Istplg2 871.7348 (-0.2 ppm)	-0.49 (-0.53)	phosphocholine 184.0736 (-1.7 ppm); choline-H2O 86.0970 (0.8 ppm); choline 104.1050 (-24.4 ppm)
593	369	980.027	16.3338	etherPC	PC(O-44:2);PC(P-44:1)	44	2	PC(O-44:2);PC(P-44:1)_1		[M+H]+	Istplg1 884.7465 (-0.8 ppm); Istplg2 885.7493 (-1.4 ppm)	-0.58 (-0.51)	phosphocholine 184.0738 (-0.2 ppm); choline-H2O 86.0966 (-4.8 ppm); choline 104.1102 (25.3 ppm)
595	370	992.537	16.5423	etherPC	PC(O-44:2);PC(P-44:1)	44	2	PC(O-44:2);PC(P-44:1)_2		[M+H]+	Istplg1 884.7470 (-0.2 ppm); Istplg2 885.7506 (-0.0 ppm)	-0.58 (-0.51)	phosphocholine 184.0733 (-3.0 ppm); choline-H2O 86.0967 (-3.2 ppm); choline 104.1053 (-21.2 ppm)
596	371	1000.09	16.6681	etherPC	PC(O-44:4);PC(P-44:3)	44	4	PC(O-44:4);PC(P-44:3)_1		[M+H]+	Istplg1 880.7185 (2.9 ppm); Istplg2 881.7213 (2.2 ppm)	-0.43 (-0.51)	phosphocholine 184.0726 (-7.1 ppm); choline-H2O 86.0968 (-1.7 ppm)
602	375	927.582	15.4597	etherPC	PC(O-45:3);PC(P-45:2)	45	3	PC(O-45:3);PC(P-45:2)_1		[M+H]+	Istplg1 896.7478 (0.7 ppm); Istplg2 897.7507 (0.1 ppm)	-0.38 (-0.49)	phosphocholine 184.0728 (-5.6 ppm); choline-H2O 86.0969 (-0.8 ppm)
604	377	1033.65	17.2275	etherPC	PC(O-46:2);PC(P-46:1)	46	2	PC(O-46:2);PC(P-46:1)_1		[M+H]+	Istplg1 912.7777 (-0.9 ppm); Istplg2 913.7816 (-0.3 ppm)	-0.54 (-0.47)	phosphocholine 184.0737 (-1.1 ppm); choline-H2O 86.0966 (-4.6 ppm); choline 104.1086 (10.3 ppm)
605	378	999.842	16.664	etherPC	PC(O-50:4);PC(P-50:3)	50	4	PC(O-50:4);PC(P-50:3)_1		[M+H]+	Istplg1 964.8109 (1.1 ppm); Istplg2 965.8146 (1.4 ppm)	-0.33 (-0.40)	phosphocholine 184.0738 (-0.6 ppm); choline-H2O 86.0966 (-4.3 ppm)
606	379	191.835	3.19725	LPG	LPG(15:0)	15	0	LPG(15:0)_1		[M-H]-	Istplg1 469.2567 (0.1 ppm); Istplg2 470.2593 (-1.7 ppm)	-1.38 (-1.41)
607	380	231.202	3.85336	LPG	LPG(16:0)	16	0	LPG(16:0)_1	LPG(16:0)	[M-H]-	Istplg1 483.2734 (2.4 ppm); Istplg2 484.2760 (0.5 ppm)	-1.42 (-1.37)	FA(16:0).carboxylate 255.2335 (4.2 ppm); glycerophosphate-H-H2O 152.9958 (3.5 ppm)
609	382	204.01	3.40017	LPG	LPG(17:1)	17	1	LPG(17:1)_2	LPG(17:1)	[M-H]-	Istplg1 495.2730 (1.5 ppm); Istplg2 496.2772 (2.9 ppm)	-1.40 (-1.32)	FA(17:1).carboxylate 267.2338 (5.3 ppm); glycerophosphate-H-H2O 152.9969 (10.5 ppm); diglycerophosphate-H-H2O 227.0328 (3.4 ppm); [LPA(FA(17:1))-H]- 421.2310 (-10.7 ppm)
610	383	240.516	4.00859	LPG	LPG(18:1)	18	1	LPG(18:1)_1	LPG(18:1)	[M-H]-	Istplg1 509.2888 (1.8 ppm); Istplg2 510.2931 (3.3 ppm)	-1.23 (-1.28)	FA(18:1).carboxylate 281.2494 (4.7 ppm); glycerophosphate-H-H2O 152.9971 (12.1 ppm); diglycerophosphate-H-H2O 227.0343 (9.9 ppm)
611	384	279.649	4.66081	etherLPG	LPG(O-17:0)	17	0	LPG(O-17:0)	LPG(O-17:0)	[M-H]-	Istplg1 483.3084 (-0.5 ppm); Istplg2 484.3113 (-1.7 ppm)	-1.46 (-1.32)	[LPA(O-FA(17:0))-H-H2O]- 391.2610 (-0.9 ppm); glycerophosphate-H-H2O 152.9956 (1.8 ppm); [LPA(O-FA(17:0))-H]- 409.2731 (2.9 ppm); PO3 78.9598 (17.0 ppm); glycerophosphate-H 171.0073 (8.4 ppm); H2PO4 96.9701 (10.5 ppm)
612	385	568.323	9.47204	PG	PG(30:0)	30	0	PG(30:0)_1	PG(15:0/15:0)	[M-H]-	Istplg1 693.4706 (-0.1 ppm); Istplg2 694.4744 (0.5 ppm)	-0.93 (-0.88)	FA(15:0).carboxylate 241.2185 (7.1 ppm); glycerophosphate-H-H2O 152.9956 (2.1 ppm); [LPG(FA(15:0))-H]- 469.2555 (-2.5 ppm); glycerophosphate-H 171.0092 (19.8 ppm); [LPG(FA(15:0))-H-H2O]- 451.2480 (4.3 ppm); PO3 78.9595 (13.0 ppm); [LPA(FA(15:0))-H-H2O]- 377.2095 (0.5 ppm); diglycerophosphate-H-H2O 227.0350 (13.0 ppm); diglycerophosphate-H-2H2O 209.0213 (-0.8 ppm); H2PO4 96.9701 (10.9 ppm); [LPA(F…
613	386	557.751	9.29584	PG	PG(31:1)	31	1	PG(31:1)_1	PG(15:0/16:1)	[M-H]-	Istplg1 705.4702 (-0.7 ppm); Istplg2 706.4719 (-3.1 ppm)	-0.82 (-0.85)	FA(15:0).carboxylate 241.2175 (3.1 ppm); FA(16:1).carboxylate 253.2183 (5.9 ppm); glycerophosphate-H-H2O 152.9955 (1.5 ppm); [LPG(FA(15:0))-H-H2O]- 451.2452 (-1.9 ppm); [LPG(FA(15:0))-H]- 481.2541 (-5.4 ppm); [LPG(FA(16:1))-H]- 469.2561 (-1.2 ppm); PO3 78.9582 (-4.1 ppm); diglycerophosphate-H-H2O 227.0322 (0.4 ppm); glycerophosphate-H 171.0099 (23.9 ppm); [LPG(FA(16:1))-H-H2O]- 463.2442 (-4.1 ppm…
616	389	595.686	9.92811	PG	PG(32:1)	32	1	PG(32:1)_3	PG(16:0/16:1); PG(15:0/17:1); PG(14:0/18:1); PG(15:1/17:0)	[M-H]-	Istplg1 719.4857 (-0.8 ppm); Istplg2 720.4893 (-0.7 ppm)	-0.98 (-0.83)	FA(16:1).carboxylate 253.2181 (5.4 ppm); FA(16:0).carboxylate 255.2334 (3.8 ppm); glycerophosphate-H-H2O 152.9960 (4.4 ppm); [LPG(FA(16:1))-H]- 483.2743 (4.2 ppm); FA(15:0).carboxylate 241.2167 (-0.3 ppm); FA(17:1).carboxylate 267.2327 (1.0 ppm); glycerophosphate-H 171.0067 (4.7 ppm); FA(14:0).carboxylate 227.2038 (11.8 ppm); [LPG(FA(16:0))-H-H2O]- 465.2607 (-2.1 ppm); [LPA(FA(16:0))-H-H2O]- 391.…
618	390	540.259	9.00431	PG	PG(32:2)	32	2	PG(32:2)_1	PG(16:1/16:1)	[M-H]-	Istplg1 717.4695 (-1.6 ppm); Istplg2 718.4727 (-2.0 ppm)	-0.91 (-0.83)	FA(16:1).carboxylate 253.2177 (3.7 ppm); glycerophosphate-H-H2O 152.9969 (10.6 ppm); [LPG(FA(16:1))-H]- 481.2565 (-0.4 ppm); [LPG(FA(16:1))-H-H2O]- 463.2443 (-3.8 ppm); [LPA(FA(16:1))-H-H2O]- 389.2101 (1.9 ppm); glycerophosphate-H 171.0079 (12.0 ppm); diglycerophosphate-H-H2O 227.0312 (-3.9 ppm); PO3 78.9596 (14.0 ppm); diglycerophosphate-H-2H2O 209.0248 (15.6 ppm); NL_glycerol-H2O 643.4310 (-4.4…
620	391	664.121	11.0687	PG	PG(33:0)	33	0	PG(33:0)_1	PG(16:0/17:0)	[M-H]-	Istplg1 735.5177 (0.1 ppm); Istplg2 736.5193 (-2.3 ppm)	-0.90 (-0.80)	FA(16:0).carboxylate 255.2340 (6.3 ppm); FA(17:0).carboxylate 269.2496 (5.7 ppm); glycerophosphate-H-H2O 152.9969 (10.6 ppm); glycerophosphate-H 171.0079 (12.2 ppm); [LPA(FA(17:0))-H-H2O]- 405.2399 (-1.7 ppm); [LPG(FA(17:0))-H]- 483.2733 (2.2 ppm); [LPG(FA(16:0))-H]- 497.2894 (2.9 ppm); [LPG(FA(17:0))-H-H2O]- 479.2769 (-1.1 ppm); PO3 78.9607 (27.9 ppm); [LPG(FA(16:0))-H-H2O]- 465.2635 (3.7 ppm); …
623	394	562.154	9.36923	PG	PG(33:2)	33	2	PG(33:2)_1	PG(16:1/17:1)	[M-H]-	Istplg1 731.4854 (-1.2 ppm); Istplg2 732.4885 (-1.7 ppm)	-0.92 (-0.80)	FA(17:1).carboxylate 267.2340 (6.0 ppm); FA(16:1).carboxylate 253.2182 (5.6 ppm); glycerophosphate-H-H2O 152.9967 (9.0 ppm); [LPG(FA(17:1))-H]- 481.2565 (-0.2 ppm); glycerophosphate-H 171.0074 (8.8 ppm); PO3 78.9592 (8.4 ppm); [LPA(FA(17:1))-H-H2O]- 403.2257 (1.8 ppm); diglycerophosphate-H-H2O 227.0318 (-1.2 ppm); [LPG(FA(17:1))-H-H2O]- 477.2662 (9.3 ppm); diglycerophosphate-H-2H2O 209.0247 (15.4…
625	395	579.017	9.65028	PG	PG(33:2)	33	2	PG(33:2)_2	PG(16:1/17:1); PG(16:2/17:0); PG(15:0/18:2)	[M-H]-	Istplg1 731.4848 (-2.1 ppm); Istplg2 732.4880 (-2.3 ppm)	-0.83 (-0.80)	FA(17:1).carboxylate 267.2335 (4.1 ppm); FA(16:1).carboxylate 253.2179 (4.5 ppm); glycerophosphate-H-H2O 152.9970 (11.3 ppm); FA(17:0).carboxylate 269.2446 (-13.0 ppm); FA(15:0).carboxylate 241.2167 (-0.1 ppm); [LPG(FA(17:1))-H]- 481.2564 (-0.6 ppm); glycerophosphate-H 171.0065 (4.1 ppm); PO3 78.9594 (11.0 ppm); [LPG(FA(17:1))-H-H2O]- 477.2643 (5.4 ppm); [LPA(FA(16:1))-H-H2O]- 389.2081 (-3.1 ppm)…
626	396	650.404	10.8401	PG	PG(34:1)	34	1	PG(34:1)_1	PG(17:0/17:1); PG(15:0/19:1); PG(16:0/18:1); PG(16:1/18:0)	[M-H]-	Istplg1 747.5176 (0.0 ppm); Istplg2 748.5197 (-1.9 ppm)	-0.83 (-0.78)	FA(17:1).carboxylate 267.2346 (8.2 ppm); FA(17:0).carboxylate 269.2495 (5.2 ppm); glycerophosphate-H-H2O 152.9961 (5.5 ppm); FA(15:0).carboxylate 241.2169 (0.8 ppm); FA(16:0).carboxylate 255.2343 (7.4 ppm); glycerophosphate-H 171.0081 (12.9 ppm); [LPA(FA(17:0))-H-H2O]- 405.2400 (-1.6 ppm); [LPG(FA(17:1))-H]- 497.2856 (-4.7 ppm); [LPG(FA(17:0))-H-H2O]- 479.2786 (2.5 ppm); FA(18:0).carboxylate 283.…
630	400	649.136	10.8189	PG	PG(36:2)	36	2	PG(36:2)_1	PG(18:1/18:1); PG(17:1/19:1); PG(18:0/18:2); PG(16:1/20:1); PG(16:2/20:0); PG(17:2/19:0)	[M-H]-	Istplg1 773.5341 (1.1 ppm); Istplg2 774.5369 (0.3 ppm)	-0.78 (-0.73)	FA(18:1).carboxylate 281.2503 (8.0 ppm); FA(17:1).carboxylate 267.2350 (9.9 ppm); FA(18:0).carboxylate 283.2626 (-4.0 ppm); glycerophosphate-H-H2O 152.9969 (10.5 ppm); [LPG(FA(18:1))-H-H2O]- 491.2788 (2.9 ppm); [LPG(FA(18:1))-H]- 509.2898 (3.7 ppm); [LPA(FA(18:1))-H-H2O]- 417.2430 (5.6 ppm); PO3 78.9592 (9.0 ppm); FA(16:1).carboxylate 253.2208 (15.9 ppm); glycerophosphate-H 171.0076 (10.2 ppm); d…
631	401	688.867	11.4811	PG	PG(37:2)	37	2	PG(37:2)_1	PG(18:1/19:1); PG(18:2/19:0); PG(17:2/20:0)	[M-H]-	Istplg1 787.5493 (0.5 ppm); Istplg2 788.5542 (2.4 ppm)	-0.71 (-0.71)	FA(18:1).carboxylate 281.2496 (5.5 ppm); FA(19:1).carboxylate 295.2651 (4.8 ppm); glycerophosphate-H-H2O 152.9973 (13.4 ppm); FA(19:0).carboxylate 297.2713 (-27.0 ppm); PO3 78.9603 (22.2 ppm); [LPG(FA(18:1))-H]- 523.3033 (-0.6 ppm); FA(18:2).carboxylate 279.2345 (7.5 ppm); glycerophosphate-H 171.0073 (8.6 ppm); [LPG(FA(18:1))-H-H2O]- 491.2757 (-3.4 ppm); [LPA(FA(19:1))-H-H2O]- 431.2562 (-0.1 ppm)…
632	402	724.388	12.0731	PG	PG(40:0)	40	0	PG(40:0)_1	PG(20:0/20:0)	[M-H]-	Istplg1 833.6260 (-1.3 ppm); Istplg2 834.6299 (-0.9 ppm)	-0.74 (-0.64)	FA(20:0).carboxylate 311.2962 (3.9 ppm); glycerophosphate-H-H2O 152.9971 (12.1 ppm); [LPG(FA(20:0))-H]- 539.3355 (1.1 ppm); [LPG(FA(20:0))-H-H2O]- 521.3229 (-2.7 ppm); PO3 78.9583 (-2.6 ppm); [LPA(FA(20:0))-H]- 465.2979 (-0.6 ppm); diglycerophosphate-H-H2O 227.0352 (13.9 ppm)
633	403	729.979	12.1663	PG	PG(40:0)	40	0	PG(40:0)_2	PG(20:0/20:0)	[M-H]-	Istplg1 833.6233 (-4.6 ppm); Istplg2 834.6273 (-4.0 ppm)	-0.75 (-0.64)	FA(20:0).carboxylate 311.2963 (4.2 ppm); [LPG(FA(20:0))-H]- 539.3364 (2.8 ppm); glycerophosphate-H-H2O 152.9965 (8.0 ppm); [LPG(FA(20:0))-H-H2O]- 521.3181 (-12.0 ppm); PO3 78.9593 (10.1 ppm); diglycerophosphate-H-H2O 227.0301 (-8.6 ppm)
634	404	210.788	3.51313	LPE	LPE(16:1)	16	1	LPE(16:1)_1	LPE(16:1)	[M-H]-	Istplg1 450.2631 (2.3 ppm); Istplg2 451.2668 (3.0 ppm)	-1.35 (-1.40)	FA(16:1).carboxylate 253.2180 (4.8 ppm)
636	405	223.156	3.71926	LPE	LPE(16:1)	16	1	LPE(16:1)_2	LPE(16:1)	[M-H]-	Istplg1 450.2635 (3.2 ppm); Istplg2 451.2662 (1.8 ppm)	-1.49 (-1.40)	FA(16:1).carboxylate 253.2181 (5.3 ppm)
640	407	303.319	5.05532	LPE	LPE(17:0)	17	0	LPE(17:0)_2	LPE(17:0)	[M-H]-	Istplg1 466.2937 (0.7 ppm); Istplg2 467.2963 (-0.8 ppm)	-1.44 (-1.36)	FA(17:0).carboxylate 269.2491 (3.7 ppm); glycerophosphoethanolamine-H-H2O 196.0379 (2.0 ppm)
642	408	249.241	4.15402	LPE	LPE(17:1)	17	1	LPE(17:1)_1	LPE(17:1)	[M-H]-	Istplg1 464.2789 (2.5 ppm); Istplg2 465.2820 (2.0 ppm)	-1.50 (-1.36)	FA(17:1).carboxylate 267.2343 (7.3 ppm); glycerophosphoethanolamine-H-H2O 196.0392 (8.9 ppm)
644	409	479.302	7.98836	etherLPE	LPE(O-22:1)	22	1	LPE(O-22:1)_1	LPE(O-22:1)	[M-H]-	Istplg1 520.3767 (0.0 ppm); Istplg2 521.3802 (0.4 ppm)	-1.27 (-1.16)	NL_ethanolamine 459.3228 (-2.4 ppm); phosphoethanolamine-H 140.0119 (4.4 ppm); PO3 78.9597 (15.4 ppm); glycerophosphoethanolamine-H-H2O 196.0364 (-5.6 ppm)
645	410	563.402	9.39003	etherLPE	LPE(P-23:0)	23	1	LPE(P-23:0)_1	LPE(P-23:0)	[M-H]-	Istplg1 534.3926 (0.5 ppm); Istplg2 535.3962 (1.0 ppm)	-1.20 (-1.12)	FA(23:0).enolate 337.3470 (-0.3 ppm); glycerophosphoethanolamine-H-H2O 196.0379 (2.0 ppm); PO3 78.9594 (11.0 ppm); phosphoethanolamine-H 140.0132 (14.1 ppm); NL_ethanolamine 473.3396 (-0.0 ppm); glycerophosphate-H-H2O 152.9967 (9.6 ppm)
646	411	633.856	10.5643	etherLPE	LPE(P-25:0)	25	1	LPE(P-25:0)_1	LPE(P-25:0)	[M-H]-	Istplg1 562.4248 (2.1 ppm); Istplg2 563.4288 (3.2 ppm)	-1.09 (-1.05)	FA(25:0).enolate 365.3797 (3.6 ppm); glycerophosphoethanolamine-H-H2O 196.0394 (9.6 ppm); PO3 78.9600 (18.8 ppm); phosphoethanolamine-H 140.0123 (7.2 ppm); NL_ethanolamine 501.3730 (4.2 ppm); glycerophosphate-H-H2O 152.9981 (18.2 ppm)
648	412	620.727	10.3454	PE	PE(32:2)	32	2	PE(32:2)_1	PE(16:1/16:1); PE(16:0/16:2)	[M-H]-	Istplg1 686.4777 (2.3 ppm); Istplg2 687.4807 (1.7 ppm)	-0.96 (-0.85)	FA(16:1).carboxylate 253.2183 (6.0 ppm); FA(16:0).carboxylate 255.2254 (-27.4 ppm); [LPC(FA(16:1))-CH3]- 450.2619 (-0.4 ppm); [LPE(FA(16:1))-H]- 450.2619 (-0.4 ppm); [LPMeE(FA(16:1))-H]- 450.2619 (-0.4 ppm); [LPDMeE(FA(16:1))-H]- 450.2619 (-0.4 ppm); FA(16:2).carboxylate 251.2027 (6.2 ppm); glycerophosphoethanolamine-H-H2O 196.0394 (9.9 ppm); PO3 78.9592 (8.4 ppm); phosphoethanolamine-H 140.0115 …
650	413	695.077	11.5846	PE	PE(33:1)	33	1	PE(33:1)_1	PE(16:1/17:0); PE(16:0/17:1)	[M-H]-	Istplg1 702.5071 (-0.3 ppm); Istplg2 703.5105 (-0.4 ppm)	-0.93 (-0.82)	FA(16:1).carboxylate 253.2180 (4.9 ppm); FA(17:0).carboxylate 269.2492 (4.4 ppm); FA(17:1).carboxylate 267.2325 (0.2 ppm); FA(16:0).carboxylate 255.2304 (-7.9 ppm); [LPE(FA(16:1))-H]- 466.2928 (-1.2 ppm); [LPMeE(FA(16:1))-H]- 466.2928 (-1.2 ppm); [LPE(FA(17:0))-H]- 450.2641 (4.6 ppm); [LPMeE(FA(17:0))-H]- 450.2641 (4.6 ppm); glycerophosphoethanolamine-H-H2O 196.0382 (3.6 ppm); PO3 78.9595 (12.8 p…
652	414	676.794	11.2799	etherPE	PE(O-31:1);PE(P-31:0)	31	1	PE(O-31:1);PE(P-31:0)_1		[M-H]-	Istplg1 660.4971 (0.4 ppm); Istplg2 661.5013 (1.6 ppm)	-0.97 (-0.87)
654	415	700.525	11.6754	etherPE	PE(O-32:1);PE(P-32:0)	32	1	PE(O-32:1);PE(P-32:0)_1		[M-H]-	Istplg1 674.5140 (2.2 ppm); Istplg2 675.5162 (0.5 ppm)	-0.89 (-0.85)
660	418	855.799	14.2633	etherPE	PE(O-36:1);PE(P-36:0)	36	1	PE(O-36:1);PE(P-36:0)_1		[M-H]-	Istplg1 730.5739 (-1.7 ppm); Istplg2 731.5773 (-1.6 ppm)	-0.68 (-0.75)
662	419	816.971	13.6162	etherPE	PE(O-37:2);PE(P-37:1)	37	2	PE(O-37:2);PE(P-37:1)_1	PE(O-22:1/15:1); PE(P-22:0/15:1)	[M-H]-	Istplg1 742.5734 (-2.3 ppm); Istplg2 743.5766 (-2.5 ppm)	-0.86 (-0.72)	FA(15:1).carboxylate 239.2021 (4.0 ppm); [LPE(O-FA(22:1))-H]- 520.3760 (-1.4 ppm); [LPE(O-FA(22:1))-H-H2O]- 502.3660 (-0.3 ppm)
664	420	835.497	13.925	etherPE	PE(O-38:2);PE(P-38:1)	38	2	PE(O-38:2);PE(P-38:1)_1		[M-H]-	Istplg1 756.5914 (0.9 ppm); Istplg2 757.5947 (0.8 ppm)	-0.60 (-0.70)
666	421	844.659	14.0777	etherPE	PE(O-38:2);PE(P-38:1)	38	2	PE(O-38:2);PE(P-38:1)_2		[M-H]-	Istplg1 756.5909 (0.2 ppm); Istplg2 757.5959 (2.4 ppm)	-0.69 (-0.70)
668	422	862.689	14.3781	etherPE	PE(O-38:2);PE(P-38:1)	38	2	PE(O-38:2);PE(P-38:1)_3		[M-H]-	Istplg1 756.5901 (-0.7 ppm); Istplg2 757.5939 (-0.3 ppm)	-0.46 (-0.70)
670	423	1008.18	16.803	etherPE	PE(O-46:3);PE(P-46:2)	46	3	PE(O-46:3);PE(P-46:2)_1		[M-H]-	Istplg1 866.6990 (-1.5 ppm); Istplg2 867.7018 (-2.2 ppm)	-0.49 (-0.53)
672	424	1033.15	17.2192	etherPE	PE(O-47:3);PE(P-47:2)	47	3	PE(O-47:3);PE(P-47:2)_1		[M-H]-	Istplg1 880.7137 (-2.5 ppm); Istplg2 881.7159 (-3.9 ppm)	-0.52 (-0.51)
674	425	1050.99	17.5165	etherPE	PE(O-47:3);PE(P-47:2)	47	3	PE(O-47:3);PE(P-47:2)_2		[M-H]-	Istplg1 880.7120 (-4.5 ppm); Istplg2 881.7182 (-1.3 ppm)	-0.38 (-0.51)
678	427	1087.49	18.1249	etherPE	PE(O-48:3);PE(P-48:2)	48	3	PE(O-48:3);PE(P-48:2)_1	PE(O-23:1/25:2); PE(P-23:0/25:2)	[M-H]-	Istplg1 894.7321 (0.5 ppm); Istplg2 895.7324 (-2.9 ppm)	-0.49 (-0.49)	FA(25:2).carboxylate 377.3428 (2.3 ppm); [LPE(O-FA(23:1))-H]- 534.3911 (-2.4 ppm)
698	437	215.567	3.59278	LPMeE	LPMeE(16:1)	16	1	LPMeE(16:1)_1	LPMeE(16:1)	[M-H]-	Istplg1 464.2780 (0.7 ppm); Istplg2 465.2811 (0.0 ppm)	-1.37 (-1.36)	FA(16:1).carboxylate 253.2195 (10.9 ppm)
700	438	227.569	3.79282	LPMeE	LPMeE(16:1)	16	1	LPMeE(16:1)_2	LPMeE(16:1)	[M-H]-	Istplg1 464.2782 (1.0 ppm); Istplg2 465.2813 (0.5 ppm)	-1.48 (-1.36)	FA(16:1).carboxylate 253.2191 (9.2 ppm); glycerophosphomethylethanolamine-H-H2O 210.0536 (2.2 ppm); PO3 78.9596 (13.6 ppm); glycerophosphate-H-H2O 152.9946 (-4.7 ppm); phosphomethylethanolamine-H 154.0239 (-19.4 ppm)
703	440	239.968	3.99946	LPMeE	LPMeE(17:1)	17	1	LPMeE(17:1)_1	LPMeE(17:1)	[M-H]-	Istplg1 478.2936 (0.4 ppm); Istplg2 479.2971 (0.7 ppm)	-1.27 (-1.31)	FA(17:1).carboxylate 267.2345 (7.9 ppm)
707	442	296.207	4.93678	LPMeE	LPMeE(18:1)	18	1	LPMeE(18:1)_1	LPMeE(18:1)	[M-H]-	Istplg1 492.3098 (1.5 ppm); Istplg2 493.3119 (-0.9 ppm)	-1.18 (-1.27)	FA(18:1).carboxylate 281.2491 (3.7 ppm); glycerophosphomethylethanolamine-H-H2O 210.0544 (6.1 ppm); PO3 78.9580 (-6.5 ppm); phosphomethylethanolamine-H 154.0276 (4.6 ppm)
708	443	272.445	4.54075	etherLPMeE	LPMeE(O-15:0)	15	0	LPMeE(O-15:0)_1		[M-H]-	Istplg1 438.2995 (2.5 ppm); Istplg2 439.3024 (1.4 ppm)	-1.39 (-1.40)	NL_methylethanolamine 363.2310 (2.7 ppm); phosphomethylethanolamine-H 154.0273 (2.6 ppm)
710	444	257.835	4.29725	etherLPMeE	LPMeE(O-16:1);LPMeE(P-16:0)	16	1	LPMeE(O-16:1);LPMeE(P-16:0)_1		[M-H]-	Istplg1 450.2991 (1.4 ppm); Istplg2 451.3018 (-0.1 ppm)	-1.61 (-1.36)	NL_methylethanolamine 375.2300 (0.0 ppm); phosphomethylethanolamine-H 154.0265 (-2.9 ppm)
716	447	644.732	10.7455	PMeE	PMeE(33:2)	33	2	PMeE(33:2)_2	PMeE(16:1/17:1)	[M-H]-	Istplg1 714.5100 (3.7 ppm); Istplg2 715.5132 (3.4 ppm)	-0.88 (-0.80)	FA(17:1).carboxylate 267.2344 (7.5 ppm); FA(16:1).carboxylate 253.2186 (7.3 ppm); [LPMeE(FA(17:1))-H]- 464.2805 (5.9 ppm); glycerophosphomethylethanolamine-H-H2O 210.0551 (9.1 ppm); phosphomethylethanolamine-H 154.0282 (8.5 ppm); PO3 78.9600 (19.1 ppm)
718	448	664.892	11.0815	PMeE	PMeE(34:2)	34	2	PMeE(34:2)_1	PMeE(17:1/17:1)	[M-H]-	Istplg1 728.5233 (0.4 ppm); Istplg2 729.5251 (-1.8 ppm)	-0.88 (-0.77)	FA(17:1).carboxylate 267.2341 (6.5 ppm); [LPMeE(FA(17:1))-H]- 478.2931 (-0.6 ppm); glycerophosphomethylethanolamine-H-H2O 210.0549 (8.6 ppm); phosphomethylethanolamine-H 154.0277 (4.8 ppm)
721	450	671.477	11.1913	PMeE	PMeE(35:2)	35	2	PMeE(35:2)_1		[M-H]-	Istplg1 742.5382 (-0.6 ppm); Istplg2 743.5408 (-1.7 ppm)	-0.82 (-0.75)
723	451	659.758	10.996	etherPMeE	PMeE(O-30:1)	30	1	PMeE(O-30:1)_1	PMeE(O-15:0/15:1)	[M-H]-	Istplg1 660.4996 (4.3 ppm); Istplg2 661.5030 (4.2 ppm)	-1.01 (-0.87)	FA(15:1).carboxylate 239.2027 (6.7 ppm); [LPMeE(O-FA(15:0))-H]- 438.2992 (1.8 ppm); [LPMeE(O-FA(15:0))-H-H2O]- 420.2903 (5.6 ppm)
725	452	710.529	11.8422	etherPMeE	PMeE(O-31:0)	31	0	PMeE(O-31:0)_1	PMeE(O-15:0/16:0); PMeE(O-16:0/15:0)	[M-H]-	Istplg1 676.5281 (-0.1 ppm); Istplg2 677.5311 (-0.5 ppm)	-0.98 (-0.85)	FA(16:0).carboxylate 255.2339 (5.9 ppm); FA(15:0).carboxylate 241.2185 (7.1 ppm); [LPMeE(O-FA(15:0))-H]- 438.2989 (0.9 ppm); [LPMeE(O-FA(16:0))-H]- 452.3151 (2.2 ppm); phosphomethylethanolamine-H 154.0294 (15.8 ppm); PO3 78.9599 (18.2 ppm); glycerophosphomethylethanolamine-H-H2O 210.0557 (12.0 ppm)
727	453	680.903	11.3484	etherPMeE	PMeE(O-31:1);PMeE(P-31:0)	31	1	PMeE(O-31:1);PMeE(P-31:0)_1		[M-H]-	Istplg1 674.5122 (-0.4 ppm); Istplg2 675.5157 (-0.2 ppm)	-0.92 (-0.85)
731	455	222.598	3.70996	LPDMeE	LPDMeE(16:1)	16	1	LPDMeE(16:1)_1	LPDMeE(16:1)	[M-H]-	Istplg1 478.2938 (0.8 ppm); Istplg2 479.2979 (2.4 ppm)	-1.26 (-1.31)	FA(16:1).carboxylate 253.2176 (3.3 ppm); glycerophosphodimethylethanolamine-H-H2O 224.0704 (7.2 ppm); PO3 78.9600 (19.0 ppm); glycerophosphate-H-H2O 152.9973 (13.4 ppm); phosphodimethylethanolamine-H 168.0450 (14.5 ppm)
733	456	241.408	4.02347	LPDMeE	LPDMeE(17:0)	17	0	LPDMeE(17:0)_1	LPDMeE(17:0)	[M-H]-	Istplg1 494.3243 (-0.7 ppm); Istplg2 495.3281 (0.1 ppm)	-1.14 (-1.27)	FA(17:0).carboxylate 269.2483 (0.9 ppm); phosphodimethylethanolamine-H 168.0431 (3.3 ppm); PO3 78.9617 (40.7 ppm); glycerophosphodimethylethanolamine-H-H2O 224.0645 (-19.2 ppm)
737	459	338.4	5.64	etherLPDMeE	LPDMeE(O-17:0)	17	0	LPDMeE(O-17:0)_2		[M-H]-	Istplg1 480.3453 (-0.2 ppm); Istplg2 481.3496 (1.8 ppm)	-1.26 (-1.27)	NL_dimethylaminoethylene 391.2630 (4.3 ppm); NL_dimethylethanolamine 391.2630 (4.3 ppm); phosphodimethylethanolamine-H 168.0446 (12.4 ppm); PO3 78.9591 (7.6 ppm)
738	460	349.2	5.82	etherLPDMeE	LPDMeE(O-17:0)	17	0	LPDMeE(O-17:0)_3		[M-H]-	Istplg1 480.3453 (-0.2 ppm); Istplg2 481.3496 (1.8 ppm)	-1.26 (-1.27)	NL_dimethylaminoethylene 391.2630 (4.3 ppm); NL_dimethylethanolamine 391.2630 (4.3 ppm); phosphodimethylethanolamine-H 168.0446 (12.4 ppm); PO3 78.9591 (7.6 ppm)
739	461	613.746	10.2291	PDMeE	PDMeE(32:2)	32	2	PDMeE(32:2)_1		[M-H]-	Istplg1 714.5076 (0.3 ppm); Istplg2 715.5107 (-0.1 ppm)	-0.77 (-0.80)
741	462	635.966	10.5994	PDMeE	PDMeE(33:2)	33	2	PDMeE(33:2)_1		[M+H]+	Istplg1 730.5401 (1.9 ppm); Istplg2 731.5425 (0.6 ppm)	-0.78 (-0.77)	NL_phosphodimethylethanolamine 561.4894 (1.9 ppm); phosphocholine 184.0739 (0.3 ppm); choline-H2O 86.0967 (-3.6 ppm); choline 104.1071 (-4.2 ppm)
742	463	597.604	9.96007	PDMeE	PDMeE(34:2)	34	2	PDMeE(34:2)_1		[M+H]+	Istplg1 744.5532 (-1.5 ppm); Istplg2 745.5563 (-1.9 ppm)	-0.70 (-0.75)	phosphocholine 184.0738 (-0.3 ppm); NL_phosphodimethylethanolamine 575.5052 (2.2 ppm); choline-H2O 86.0971 (1.7 ppm); choline 104.1076 (0.9 ppm)
743	464	656.573	10.9429	PDMeE	PDMeE(34:2)	34	2	PDMeE(34:2)_2		[M-H]-	Istplg1 742.5393 (0.8 ppm); Istplg2 743.5430 (1.2 ppm)	-0.78 (-0.75)
745	465	699.622	11.6604	etherPDMeE	PDMeE(O-31:0)	31	0	PDMeE(O-31:0)_1		[M-H]-	Istplg1 690.5433 (-0.7 ppm); Istplg2 691.5459 (-1.8 ppm)	-0.87 (-0.82)
749	467	1034.39	17.2398	TG	TG(42:0)	42	0	TG(42:0)_1		[M+NH4]+	Istplg1 740.6755 (-1.8 ppm); Istplg2 741.6818 (2.1 ppm)	-0.29 (-0.65)
751	468	1087.31	18.1218	TG	TG(44:0)	44	0	TG(44:0)_1	TG(14:0/14:0/16:0)	[M+NH4]+	Istplg1 768.7076 (-0.6 ppm); Istplg2 769.7104 (-1.5 ppm)	-0.62 (-0.61)	NL_FA(14:0)+NH3 523.4738 (2.1 ppm); NL_FA(16:0)+NH3 495.4418 (0.9 ppm)
755	470	1039.07	17.3178	TG	TG(44:1)	44	1	TG(44:1)_1	TG(14:0/14:0/16:1); TG(14:0/14:1/16:0); TG(14:0/15:0/15:1); TG(14:1/15:0/15:0)	[M+NH4]+	Istplg1 766.6928 (0.5 ppm); Istplg2 767.6948 (-1.3 ppm)	-0.60 (-0.61)	NL_FA(14:0)+NH3 521.4574 (0.8 ppm); NL_FA(16:1)+NH3 495.4396 (-3.6 ppm); NL_FA(14:1)+NH3 523.4661 (-12.4 ppm); NL_FA(16:0)+NH3 493.4236 (-4.2 ppm); NL_FA(15:0)+NH3 507.4449 (7.0 ppm); NL_FA(15:1)+NH3 509.4555 (-3.0 ppm)
757	471	1103.83	18.3971	TG	TG(45:0)	45	0	TG(45:0)_1	TG(14:0/15:0/16:0); TG(15:0/15:0/15:0); TG(14:0/14:0/17:0)	[M+NH4]+	Istplg1 782.7223 (-1.9 ppm); Istplg2 783.7241 (-3.9 ppm)	-0.55 (-0.59)	NL_FA(16:0)+NH3 509.4575 (1.0 ppm); NL_FA(15:0)+NH3 523.4726 (-0.1 ppm); NL_FA(14:0)+NH3 537.4905 (4.2 ppm); NL_FA(17:0)+NH3 495.4415 (0.4 ppm)
758	472	1114.64	18.5774	TG	TG(45:0)	45	0	TG(45:0)_2		[M+NH4]+	Istplg1 782.7223 (-1.9 ppm); Istplg2 783.7260 (-1.5 ppm)	-0.60 (-0.59)
760	473	1055.29	17.5882	TG	TG(45:1)	45	1	TG(45:1)_1	TG(14:0/15:0/16:1); TG(14:0/15:1/16:0); TG(14:1/15:0/16:0); TG(14:0/14:0/17:1); TG(15:0/15:0/15:1)	[M+NH4]+	Istplg1 780.7034 (-6.0 ppm); Istplg2 781.7054 (-7.8 ppm)	-0.55 (-0.59)	NL_FA(14:0)+NH3 535.4749 (4.1 ppm); NL_FA(16:1)+NH3 509.4563 (-1.3 ppm); NL_FA(15:0)+NH3 521.4579 (1.8 ppm); NL_FA(16:0)+NH3 507.4391 (-4.4 ppm); NL_FA(15:1)+NH3 523.4703 (-4.4 ppm); NL_FA(17:1)+NH3 495.4407 (-1.3 ppm); NL_FA(14:1)+NH3 537.4968 (15.8 ppm)
761	474	1000.15	16.6691	TG	TG(45:3)	45	3	TG(45:3)_1	TG(15:1/15:1/15:1)	[M+NH4]+	Istplg1 776.6755 (-1.6 ppm); Istplg2 777.6768 (-4.4 ppm)	-0.64 (-0.59)	NL_FA(15:1)+NH3 519.4410 (-0.6 ppm)
763	475	1119.85	18.6642	TG	TG(46:0)	46	0	TG(46:0)_1		[M+NH4]+	Istplg1 796.7358 (-4.5 ppm); Istplg2 797.7394 (-4.2 ppm)	-0.48 (-0.57)
765	476	1129.97	18.8329	TG	TG(46:0)	46	0	TG(46:0)_2		[M+NH4]+	Istplg1 796.7376 (-2.3 ppm); Istplg2 797.7402 (-3.3 ppm)	-0.66 (-0.57)
767	477	1141.3	19.0216	TG	TG(46:0)	46	0	TG(46:0)_3	TG(15:0/15:0/16:0); TG(14:0/16:0/16:0); TG(14:0/15:0/17:0); TG(14:0/14:0/18:0)	[M+NH4]+	Istplg1 796.7383 (-1.4 ppm); Istplg2 797.7413 (-1.8 ppm)	-0.62 (-0.57)	NL_FA(16:0)+NH3 523.4749 (4.2 ppm); NL_FA(14:0)+NH3 551.5048 (1.6 ppm); NL_FA(15:0)+NH3 537.4879 (-0.8 ppm); NL_FA(18:0)+NH3 495.4484 (14.3 ppm); NL_FA(17:0)+NH3 509.4552 (-3.4 ppm)
769	478	1081.63	18.0272	TG	TG(46:1)	46	1	TG(46:1)_1	TG(14:0/16:0/16:1); TG(15:0/15:0/16:1); TG(14:0/14:1/18:0); TG(14:0/15:0/17:1); TG(14:0/15:1/17:0); TG(15:0/15:1/16:0); TG(14:0/14:0/18:1); TG(14:1/16:0/16:0); TG(14:1/15:0/17:0)	[M+NH4]+	Istplg1 794.7238 (0.1 ppm); Istplg2 795.7267 (-0.5 ppm)	-0.58 (-0.57)	NL_FA(14:0)+NH3 549.4897 (2.7 ppm); NL_FA(16:0)+NH3 521.4584 (2.7 ppm); NL_FA(16:1)+NH3 523.4733 (1.2 ppm); NL_FA(14:1)+NH3 551.4956 (-15.1 ppm); NL_FA(18:1)+NH3 495.4420 (1.3 ppm); NL_FA(15:0)+NH3 535.4741 (2.7 ppm); NL_FA(15:1)+NH3 537.4880 (-0.6 ppm); NL_FA(18:0)+NH3 493.4247 (-1.9 ppm); NL_FA(17:1)+NH3 509.4524 (-9.1 ppm); NL_FA(17:0)+NH3 507.4402 (-2.2 ppm)
772	479	1089.46	18.1577	TG	TG(46:1)	46	1	TG(46:1)_2	TG(14:0/16:0/16:1); TG(15:0/15:0/16:1); TG(14:0/15:0/17:1); TG(14:0/15:1/17:0); TG(14:0/14:0/18:1); TG(15:0/15:1/16:0); TG(14:1/16:0/16:0); TG(14:1/15:0/17:0)	[M+NH4]+	Istplg1 794.7230 (-1.0 ppm); Istplg2 795.7263 (-1.1 ppm)	-0.60 (-0.57)	NL_FA(14:0)+NH3 549.4888 (1.0 ppm); NL_FA(16:1)+NH3 523.4731 (1.0 ppm); NL_FA(16:0)+NH3 521.4570 (-0.0 ppm); NL_FA(14:1)+NH3 551.5015 (-4.5 ppm); NL_FA(18:1)+NH3 495.4396 (-3.6 ppm); NL_FA(15:0)+NH3 535.4691 (-6.7 ppm); NL_FA(15:1)+NH3 537.4879 (-0.8 ppm); NL_FA(17:1)+NH3 509.4547 (-4.4 ppm); NL_FA(17:0)+NH3 507.4333 (-15.9 ppm)
774	480	1025.85	17.0974	TG	TG(46:2)	46	2	TG(46:2)_1	TG(14:0/16:1/16:1); TG(14:1/16:0/16:1); TG(15:0/15:1/16:1); TG(14:0/16:0/16:2); TG(14:0/14:1/18:1); TG(14:0/15:1/17:1); TG(14:0/15:0/17:2); TG(14:0/14:0/18:2); TG(15:0/15:0/16:2); TG(14:1/15:0/17:1); TG(15:1/15:1/16:0)	[M+NH4]+	Istplg1 792.7065 (-2.1 ppm); Istplg2 793.7086 (-3.7 ppm)	-0.56 (-0.57)	NL_FA(16:1)+NH3 521.4562 (-1.4 ppm); NL_FA(14:0)+NH3 547.4721 (-1.0 ppm); NL_FA(16:2)+NH3 523.4614 (-21.4 ppm); NL_FA(14:1)+NH3 549.4814 (-12.6 ppm); NL_FA(15:0)+NH3 533.4582 (2.3 ppm); NL_FA(15:1)+NH3 535.4653 (-13.8 ppm); NL_FA(18:2)+NH3 495.4386 (-5.5 ppm); NL_FA(16:0)+NH3 519.4407 (-1.2 ppm); NL_FA(18:1)+NH3 493.4314 (11.5 ppm); NL_FA(17:1)+NH3 507.4441 (5.4 ppm); NL_FA(17:2)+NH3 509.4489 (-1…
776	481	1041.03	17.3506	TG	TG(46:2)	46	2	TG(46:2)_2	TG(14:0/16:1/16:1); TG(14:1/16:0/16:1); TG(15:0/15:1/16:1); TG(14:0/14:1/18:1); TG(14:0/16:0/16:2); TG(14:0/15:1/17:1); TG(14:0/14:0/18:2); TG(14:1/15:0/17:1); TG(15:0/15:0/16:2); TG(15:1/15:1/16:0); TG(15:0/15:2/16:0); TG(14:2/16:0/16:0)	[M+NH4]+	Istplg1 792.7061 (-2.5 ppm); Istplg2 793.7079 (-4.5 ppm)	-0.52 (-0.57)	NL_FA(16:1)+NH3 521.4576 (1.1 ppm); NL_FA(14:0)+NH3 547.4716 (-2.0 ppm); NL_FA(14:1)+NH3 549.4868 (-2.8 ppm); NL_FA(16:2)+NH3 523.4618 (-20.7 ppm); NL_FA(15:1)+NH3 535.4684 (-7.9 ppm); NL_FA(16:0)+NH3 519.4370 (-8.4 ppm); NL_FA(18:2)+NH3 495.4378 (-7.1 ppm); NL_FA(18:1)+NH3 493.4224 (-6.6 ppm); NL_FA(15:2)+NH3 537.4771 (-20.8 ppm); NL_FA(15:0)+NH3 533.4590 (3.9 ppm); NL_FA(17:1)+NH3 507.4347 (-13…
778	482	1097.28	18.2881	TG	TG(47:1)	47	1	TG(47:1)_1	TG(15:0/16:0/16:1); TG(14:0/15:0/18:1); TG(14:0/16:1/17:0); TG(15:0/15:1/17:0); TG(14:0/16:0/17:1); TG(14:1/16:0/17:0); TG(14:1/15:0/18:0); TG(15:0/15:0/17:1); TG(15:1/16:0/16:0); TG(14:0/15:1/18:0)	[M+NH4]+	Istplg1 808.7359 (-4.3 ppm); Istplg2 809.7365 (-7.8 ppm)	-0.41 (-0.55)	NL_FA(15:0)+NH3 549.4874 (-1.7 ppm); NL_FA(16:1)+NH3 537.4868 (-2.8 ppm); NL_FA(16:0)+NH3 535.4741 (2.8 ppm); NL_FA(14:0)+NH3 563.5024 (-2.7 ppm); NL_FA(18:1)+NH3 509.4548 (-4.2 ppm); NL_FA(17:0)+NH3 521.4580 (2.0 ppm); NL_FA(15:1)+NH3 551.5034 (-0.9 ppm); NL_FA(17:1)+NH3 523.4756 (5.8 ppm); NL_FA(14:1)+NH3 565.5154 (-7.4 ppm); NL_FA(18:0)+NH3 507.4387 (-5.2 ppm)
779	483	1109.07	18.4846	TG	TG(47:1)	47	1	TG(47:1)_2	TG(15:0/16:0/16:1); TG(14:0/16:1/17:0); TG(14:0/16:0/17:1); TG(14:0/15:0/18:1); TG(15:0/15:1/17:0); TG(15:1/16:0/16:0); TG(15:0/15:0/17:1); TG(14:0/15:1/18:0)	[M+NH4]+	Istplg1 808.7373 (-2.6 ppm); Istplg2 809.7395 (-4.1 ppm)	-0.52 (-0.55)	NL_FA(16:1)+NH3 537.4889 (1.1 ppm); NL_FA(16:0)+NH3 535.4727 (0.0 ppm); NL_FA(15:0)+NH3 549.4894 (2.0 ppm); NL_FA(14:0)+NH3 563.5028 (-2.0 ppm); NL_FA(17:1)+NH3 523.4707 (-3.7 ppm); NL_FA(18:1)+NH3 509.4553 (-3.4 ppm); NL_FA(15:1)+NH3 551.4968 (-12.9 ppm); NL_FA(17:0)+NH3 521.4576 (1.3 ppm); NL_FA(18:0)+NH3 507.4371 (-8.3 ppm)
781	484	1117.34	18.6224	TG	TG(47:1)	47	1	TG(47:1)_3	TG(15:0/16:0/16:1); TG(14:0/16:1/17:0); TG(14:0/16:0/17:1); TG(15:0/15:1/17:0); TG(14:0/15:0/18:1); TG(15:1/16:0/16:0); TG(14:1/16:0/17:0); TG(15:0/15:0/17:1); TG(14:1/15:0/18:0); TG(14:0/15:1/18:0)	[M+NH4]+	Istplg1 808.7372 (-2.7 ppm); Istplg2 809.7394 (-4.2 ppm)	-0.54 (-0.55)	NL_FA(16:1)+NH3 537.4872 (-1.9 ppm); NL_FA(16:0)+NH3 535.4725 (-0.2 ppm); NL_FA(15:0)+NH3 549.4886 (0.5 ppm); NL_FA(15:1)+NH3 551.5034 (-0.9 ppm); NL_FA(14:0)+NH3 563.5040 (0.2 ppm); NL_FA(17:1)+NH3 523.4702 (-4.6 ppm); NL_FA(17:0)+NH3 521.4575 (1.0 ppm); NL_FA(18:1)+NH3 509.4572 (0.3 ppm); NL_FA(14:1)+NH3 565.5226 (5.3 ppm); NL_FA(18:0)+NH3 507.4349 (-12.6 ppm)
782	485	1173	19.55	TG	TG(48:0)	48	0	TG(48:0)_1		[M+NH4]+	Istplg1 824.7689 (-2.2 ppm); Istplg2 825.7708 (-4.0 ppm)	-0.61 (-0.53)
784	486	1184.4	19.74	TG	TG(48:0)	48	0	TG(48:0)_2		[M+NH4]+	Istplg1 824.7699 (-1.0 ppm); Istplg2 825.7725 (-1.9 ppm)	-0.55 (-0.53)
786	487	1195.57	19.9261	TG	TG(48:0)	48	0	TG(48:0)_3	TG(14:0/16:0/18:0); TG(15:0/16:0/17:0); TG(16:0/16:0/16:0); TG(14:0/17:0/17:0); TG(15:0/15:0/18:0); TG(14:0/15:0/19:0)	[M+NH4]+	Istplg1 824.7702 (-0.6 ppm); Istplg2 825.7739 (-0.3 ppm)	-0.60 (-0.53)	NL_FA(16:0)+NH3 551.5052 (2.3 ppm); NL_FA(14:0)+NH3 579.5365 (2.2 ppm); NL_FA(18:0)+NH3 523.4726 (-0.1 ppm); NL_FA(15:0)+NH3 565.5170 (-4.6 ppm); NL_FA(17:0)+NH3 537.4889 (1.1 ppm); NL_FA(19:0)+NH3 509.4547 (-4.5 ppm)
787	488	1113.04	18.5507	TG	TG(48:1)	48	1	TG(48:1)_1		[M+NH4]+	Istplg1 822.7540 (-1.3 ppm); Istplg2 823.7515 (-8.5 ppm)	-0.09 (-0.53)
789	489	1134.88	18.9146	TG	TG(48:1)	48	1	TG(48:1)_2	TG(16:0/16:0/16:1); TG(14:0/16:0/18:1); TG(14:1/16:0/18:0); TG(15:0/16:0/17:1); TG(15:1/16:0/17:0); TG(14:0/16:1/18:0); TG(15:0/16:1/17:0); TG(15:0/15:0/18:1); TG(14:0/17:0/17:1); TG(14:0/15:0/19:1); TG(14:0/14:0/20:1); TG(15:0/15:1/18:0); TG(14:1/17:0/17:0)	[M+NH4]+	Istplg1 822.7553 (0.3 ppm); Istplg2 823.7584 (-0.1 ppm)	-0.57 (-0.53)	NL_FA(16:0)+NH3 549.4898 (2.8 ppm); NL_FA(16:1)+NH3 551.5039 (-0.1 ppm); NL_FA(14:0)+NH3 577.5208 (2.0 ppm); NL_FA(18:1)+NH3 523.4742 (3.0 ppm); NL_FA(18:0)+NH3 521.4586 (3.1 ppm); NL_FA(14:1)+NH3 579.5278 (-12.9 ppm); NL_FA(15:0)+NH3 563.5034 (-1.0 ppm); NL_FA(17:1)+NH3 537.4862 (-3.9 ppm); NL_FA(17:0)+NH3 535.4741 (2.8 ppm); NL_FA(15:1)+NH3 565.5139 (-10.0 ppm); NL_FA(20:1)+NH3 495.4423 (1.9 pp…
791	490	1142.87	19.0478	TG	TG(48:1)	48	1	TG(48:1)_3	TG(16:0/16:0/16:1); TG(14:0/16:0/18:1); TG(15:0/16:0/17:1); TG(14:1/16:0/18:0); TG(15:1/16:0/17:0); TG(14:0/16:1/18:0); TG(15:0/16:1/17:0); TG(14:0/17:0/17:1); TG(15:0/15:0/18:1); TG(14:0/14:1/20:0); TG(14:0/14:0/20:1); TG(15:0/15:1/18:0); TG(14:1/17:0/17:0)	[M+NH4]+	Istplg1 822.7551 (0.1 ppm); Istplg2 823.7581 (-0.5 ppm)	-0.55 (-0.53)	NL_FA(16:0)+NH3 549.4885 (0.4 ppm); NL_FA(16:1)+NH3 551.5019 (-3.7 ppm); NL_FA(14:0)+NH3 577.5204 (1.5 ppm); NL_FA(18:1)+NH3 523.4730 (0.7 ppm); NL_FA(17:1)+NH3 537.4874 (-1.6 ppm); NL_FA(15:1)+NH3 565.5202 (1.1 ppm); NL_FA(18:0)+NH3 521.4533 (-7.1 ppm); NL_FA(15:0)+NH3 563.5027 (-2.1 ppm); NL_FA(14:1)+NH3 579.5281 (-12.2 ppm); NL_FA(17:0)+NH3 535.4720 (-1.2 ppm); NL_FA(20:1)+NH3 495.4359 (-11.1 …
793	491	1077.99	17.9664	TG	TG(48:2)	48	2	TG(48:2)_1	TG(16:0/16:1/16:1); TG(14:0/16:1/18:1); TG(14:1/16:1/18:0); TG(15:0/16:1/17:1); TG(15:1/16:1/17:0); TG(14:0/16:0/18:2); TG(14:1/16:0/18:1); TG(15:0/16:0/17:2); TG(15:1/16:0/17:1); TG(14:2/16:0/18:0); TG(16:0/16:0/16:2); TG(14:0/17:1/17:1); TG(14:0/16:2/18:0); TG(15:0/15:0/18:2); TG(14:0/17:0/17:2); TG(15:0/16:2/17:0); TG(15:0/15:1/18:1); TG(14:1/17:0/17:1); TG(14:2/17:0/17:0); TG(15:1/15:1/18:0)	[M+NH4]+	Istplg1 820.7383 (-1.3 ppm); Istplg2 821.7415 (-1.6 ppm)	-0.60 (-0.53)	NL_FA(16:1)+NH3 549.4896 (2.4 ppm); NL_FA(16:0)+NH3 547.4736 (1.8 ppm); NL_FA(14:0)+NH3 575.5045 (0.9 ppm); NL_FA(18:2)+NH3 523.4737 (2.0 ppm); NL_FA(16:2)+NH3 551.4976 (-11.5 ppm); NL_FA(18:1)+NH3 521.4594 (4.7 ppm); NL_FA(14:1)+NH3 577.5094 (-17.6 ppm); NL_FA(15:0)+NH3 561.4922 (7.1 ppm); NL_FA(17:0)+NH3 533.4551 (-3.6 ppm); NL_FA(17:1)+NH3 535.4734 (1.4 ppm); NL_FA(17:2)+NH3 537.4904 (3.9 ppm)…
796	492	1093.78	18.2297	TG	TG(48:2)	48	2	TG(48:2)_2	TG(16:0/16:1/16:1); TG(14:0/16:1/18:1); TG(15:0/16:1/17:1); TG(14:1/16:1/18:0); TG(14:1/16:0/18:1); TG(14:0/16:0/18:2); TG(15:1/16:0/17:1); TG(15:0/16:0/17:2); TG(16:0/16:0/16:2); TG(14:2/16:0/18:0); TG(14:0/16:2/18:0); TG(15:0/15:1/18:1); TG(14:0/17:1/17:1); TG(15:0/15:0/18:2); TG(15:0/15:2/18:0); TG(15:1/15:1/18:0)	[M+NH4]+	Istplg1 820.7387 (-0.9 ppm); Istplg2 821.7409 (-2.3 ppm)	-0.54 (-0.53)	NL_FA(16:1)+NH3 549.4880 (-0.6 ppm); NL_FA(16:0)+NH3 547.4720 (-1.1 ppm); NL_FA(16:2)+NH3 551.4957 (-15.0 ppm); NL_FA(18:1)+NH3 521.4559 (-2.1 ppm); NL_FA(14:0)+NH3 575.4963 (-13.2 ppm); NL_FA(18:2)+NH3 523.4719 (-1.4 ppm); NL_FA(14:1)+NH3 577.5171 (-4.3 ppm); NL_FA(17:1)+NH3 535.4709 (-3.3 ppm); NL_FA(15:1)+NH3 563.5009 (-5.5 ppm); NL_FA(15:0)+NH3 561.4878 (-0.9 ppm); NL_FA(15:2)+NH3 565.5090 (-…
798	493	1185.36	19.756	TG	TG(49:0)	49	0	TG(49:0)_1		[M+NH4]+	Istplg1 838.7864 (0.1 ppm); Istplg2 839.7892 (-0.6 ppm)	-0.53 (-0.51)
800	494	1149.96	19.166	TG	TG(49:1)	49	1	TG(49:1)_1	TG(16:0/16:1/17:0); TG(15:0/16:0/18:1); TG(15:0/17:0/17:1); TG(15:0/16:1/18:0); TG(16:0/16:0/17:1); TG(14:0/17:0/18:1); TG(15:1/16:0/18:0); TG(14:0/16:0/19:1); TG(14:1/16:0/19:0); TG(14:0/16:1/19:0); TG(14:1/17:0/18:0); TG(15:1/17:0/17:0); TG(15:0/15:1/19:0); TG(14:0/17:1/18:0); TG(14:0/15:0/20:1); TG(15:0/15:0/19:1)	[M+NH4]+	Istplg1 836.7708 (0.1 ppm); Istplg2 837.7724 (-2.0 ppm)	-0.47 (-0.51)	NL_FA(16:0)+NH3 563.5047 (1.4 ppm); NL_FA(16:1)+NH3 565.5195 (-0.2 ppm); NL_FA(17:0)+NH3 549.4898 (2.8 ppm); NL_FA(15:0)+NH3 577.5201 (0.9 ppm); NL_FA(17:1)+NH3 551.5023 (-3.0 ppm); NL_FA(18:1)+NH3 537.4882 (-0.2 ppm); NL_FA(15:1)+NH3 579.5342 (-1.8 ppm); NL_FA(14:0)+NH3 591.5353 (0.1 ppm); NL_FA(18:0)+NH3 535.4730 (0.7 ppm); NL_FA(19:0)+NH3 521.4493 (-14.8 ppm); NL_FA(19:1)+NH3 523.4630 (-18.5 p…
802	495	1161.05	19.3509	TG	TG(49:1)	49	1	TG(49:1)_2	TG(15:0/16:0/18:1); TG(16:0/16:1/17:0); TG(16:0/16:0/17:1); TG(15:0/17:0/17:1); TG(15:0/16:1/18:0); TG(15:1/16:0/18:0); TG(14:0/16:0/19:1); TG(14:0/17:0/18:1); TG(14:0/15:0/20:1); TG(14:0/17:1/18:0); TG(15:1/17:0/17:0); TG(14:1/17:0/18:0); TG(15:0/15:0/19:1)	[M+NH4]+	Istplg1 836.7695 (-1.4 ppm); Istplg2 837.7725 (-2.0 ppm)	-0.48 (-0.51)	NL_FA(16:0)+NH3 563.5023 (-2.9 ppm); NL_FA(16:1)+NH3 565.5192 (-0.6 ppm); NL_FA(15:0)+NH3 577.5189 (-1.2 ppm); NL_FA(18:1)+NH3 537.4876 (-1.3 ppm); NL_FA(17:1)+NH3 551.5024 (-2.8 ppm); NL_FA(17:0)+NH3 549.4899 (3.0 ppm); NL_FA(15:1)+NH3 579.5335 (-3.0 ppm); NL_FA(14:0)+NH3 591.5331 (-3.5 ppm); NL_FA(18:0)+NH3 535.4742 (3.0 ppm); NL_FA(19:1)+NH3 523.4774 (9.0 ppm); NL_FA(14:1)+NH3 593.5472 (-6.2 p…
803	496	1093.35	18.2225	TG	TG(49:2)	49	2	TG(49:2)_1	TG(16:0/16:1/17:1); TG(15:0/16:1/18:1); TG(16:1/16:1/17:0); TG(15:1/16:1/18:0); TG(16:0/16:2/17:0); TG(15:1/17:0/17:1); TG(15:0/16:0/18:2); TG(15:0/17:0/17:2); TG(15:1/16:0/18:1); TG(15:0/17:1/17:1); TG(16:0/16:0/17:2); TG(15:0/16:2/18:0); TG(15:0/15:1/19:1); TG(15:2/16:0/18:0); TG(15:2/17:0/17:0); TG(15:0/15:0/19:2)	[M+NH4]+	Istplg1 834.7542 (-1.1 ppm); Istplg2 835.7518 (-7.9 ppm)	0.01 (-0.51)	NL_FA(16:1)+NH3 563.5021 (-3.3 ppm); NL_FA(17:1)+NH3 549.4875 (-1.5 ppm); NL_FA(16:0)+NH3 561.4876 (-1.2 ppm); NL_FA(17:0)+NH3 547.4718 (-1.5 ppm); NL_FA(15:0)+NH3 575.5025 (-2.5 ppm); NL_FA(18:1)+NH3 535.4702 (-4.6 ppm); NL_FA(16:2)+NH3 565.5126 (-12.4 ppm); NL_FA(17:2)+NH3 551.5008 (-5.7 ppm); NL_FA(18:2)+NH3 537.4871 (-2.3 ppm); NL_FA(15:1)+NH3 577.5120 (-13.2 ppm); NL_FA(19:1)+NH3 521.4583 (2…
811	499	1249.34	20.8224	TG	TG(50:0)	50	0	TG(50:0)_3	TG(16:0/16:0/18:0); TG(16:0/17:0/17:0); TG(14:0/16:0/20:0); TG(15:0/16:0/19:0); TG(15:0/17:0/18:0); TG(14:0/18:0/18:0); TG(14:0/17:0/19:0); TG(15:0/15:0/20:0)	[M+NH4]+	Istplg1 852.8010 (-1.2 ppm); Istplg2 853.8025 (-3.4 ppm)	-0.58 (-0.49)	NL_FA(16:0)+NH3 579.5351 (-0.2 ppm); NL_FA(18:0)+NH3 551.5036 (-0.6 ppm); NL_FA(14:0)+NH3 607.5707 (6.9 ppm); NL_FA(17:0)+NH3 565.5245 (8.8 ppm); NL_FA(20:0)+NH3 523.4711 (-3.0 ppm); NL_FA(15:0)+NH3 593.5452 (-9.6 ppm); NL_FA(19:0)+NH3 537.4889 (1.1 ppm)
812	500	1164.17	19.4028	TG	TG(50:1)	50	1	TG(50:1)_1	TG(16:1/17:0/17:0); TG(16:0/17:0/17:1); TG(15:0/17:0/18:1); TG(14:1/17:0/19:0); TG(15:1/17:0/18:0); TG(14:0/17:0/19:1); TG(16:0/16:1/18:0); TG(15:0/16:1/19:0); TG(15:0/17:1/18:0); TG(15:0/16:0/19:1); TG(14:0/17:1/19:0); TG(15:1/16:0/19:0); TG(16:0/16:0/18:1); TG(14:1/15:0/21:0); TG(14:0/18:0/18:1); TG(14:1/18:0/18:0)	[M+NH4]+	Istplg1 850.7861 (-0.3 ppm); Istplg2 851.7883 (-1.8 ppm)	-0.48 (-0.49)	NL_FA(17:0)+NH3 563.5045 (1.0 ppm); NL_FA(16:1)+NH3 579.5351 (-0.2 ppm); NL_FA(17:1)+NH3 565.5161 (-6.1 ppm); NL_FA(16:0)+NH3 577.5174 (-3.8 ppm); NL_FA(15:0)+NH3 591.5352 (-0.0 ppm); NL_FA(18:1)+NH3 551.5035 (-0.7 ppm); NL_FA(19:0)+NH3 535.4770 (8.1 ppm); NL_FA(19:1)+NH3 537.4915 (5.9 ppm); NL_FA(18:0)+NH3 549.4856 (-4.9 ppm); NL_FA(15:1)+NH3 593.5419 (-15.2 ppm); NL_FA(14:0)+NH3 605.5494 (-2.5 …
815	501	1188.31	19.8052	TG	TG(50:1)	50	1	TG(50:1)_2	TG(16:0/16:0/18:1); TG(16:0/16:1/18:0); TG(16:0/17:0/17:1); TG(14:0/16:0/20:1); TG(15:0/16:0/19:1); TG(15:1/16:0/19:0); TG(14:0/18:0/18:1); TG(15:0/17:0/18:1); TG(16:1/17:0/17:0); TG(14:0/16:1/20:0); TG(15:0/16:1/19:0); TG(15:0/17:1/18:0); TG(15:1/17:0/18:0); TG(14:0/17:0/19:1); TG(14:0/17:1/19:0); TG(14:0/14:0/22:1); TG(15:0/15:1/20:0); TG(15:0/15:0/20:1)	[M+NH4]+	Istplg1 850.7858 (-0.6 ppm); Istplg2 851.7892 (-0.7 ppm)	-0.59 (-0.49)	NL_FA(16:0)+NH3 577.5206 (1.8 ppm); NL_FA(18:1)+NH3 551.5049 (1.8 ppm); NL_FA(16:1)+NH3 579.5330 (-3.8 ppm); NL_FA(18:0)+NH3 549.4899 (3.0 ppm); NL_FA(17:1)+NH3 565.5190 (-1.1 ppm); NL_FA(14:0)+NH3 605.5510 (0.2 ppm); NL_FA(17:0)+NH3 563.5032 (-1.4 ppm); NL_FA(15:0)+NH3 591.5373 (3.5 ppm); NL_FA(19:1)+NH3 537.4878 (-0.9 ppm); NL_FA(15:1)+NH3 593.5493 (-2.7 ppm); NL_FA(20:1)+NH3 523.4747 (3.9 ppm)…
820	503	1130.69	18.8448	TG	TG(50:2)	50	2	TG(50:2)_2	TG(16:0/16:1/18:1); TG(16:0/17:1/17:1); TG(16:0/16:0/18:2); TG(16:0/16:2/18:0); TG(16:0/17:0/17:2); TG(14:0/16:0/20:2); TG(15:1/16:0/19:1); TG(15:0/16:0/19:2); TG(14:1/16:0/20:1); TG(15:2/16:0/19:0); TG(14:0/18:0/18:2); TG(16:1/17:0/17:1); TG(15:0/17:0/18:2); TG(14:0/16:1/20:1); TG(15:0/17:1/18:1); TG(14:0/18:1/18:1); TG(15:1/17:0/18:1); TG(14:1/18:0/18:1); TG(15:0/16:1/19:1); TG(15:1/16:1/19:0);…	[M+NH4]+	Istplg1 848.7697 (-1.3 ppm); Istplg2 849.7727 (-1.7 ppm)	-0.55 (-0.49)	NL_FA(16:0)+NH3 575.5048 (1.5 ppm); NL_FA(18:2)+NH3 551.5043 (0.6 ppm); NL_FA(16:1)+NH3 577.5182 (-2.3 ppm); NL_FA(18:1)+NH3 549.4887 (0.8 ppm); NL_FA(14:0)+NH3 603.5350 (-0.4 ppm); NL_FA(16:2)+NH3 579.5336 (-2.9 ppm); NL_FA(17:1)+NH3 563.5021 (-3.3 ppm); NL_FA(17:0)+NH3 561.4884 (0.2 ppm); NL_FA(17:2)+NH3 565.5200 (0.8 ppm); NL_FA(18:0)+NH3 547.4733 (1.3 ppm); NL_FA(15:1)+NH3 591.5389 (6.3 ppm);…
823	504	1077.56	17.9593	TG	TG(50:3)	50	3	TG(50:3)_1	TG(16:1/17:1/17:1); TG(16:1/16:1/18:1); TG(16:1/17:0/17:2); TG(14:0/16:1/20:2); TG(15:0/16:1/19:2); TG(15:1/16:1/19:1); TG(14:0/18:1/18:2); TG(15:1/17:1/18:1); TG(15:0/17:2/18:1); TG(16:2/17:0/17:1); TG(14:1/18:1/18:1); TG(15:0/17:1/18:2); TG(15:0/16:2/19:1); TG(14:0/17:1/19:2); TG(15:1/17:0/18:2); TG(14:1/17:1/19:1); TG(14:0/17:2/19:1); TG(15:0/17:0/18:3); TG(14:1/17:0/19:2); TG(16:3/17:0/17:0);…	[M+NH4]+	Istplg1 846.7534 (-1.9 ppm); Istplg2 847.7509 (-9.0 ppm)	-0.26 (-0.49)	NL_FA(16:1)+NH3 575.5040 (0.1 ppm); NL_FA(18:1)+NH3 547.4727 (0.0 ppm); NL_FA(16:2)+NH3 577.5126 (-12.0 ppm); NL_FA(17:1)+NH3 561.4883 (0.1 ppm); NL_FA(18:2)+NH3 549.4847 (-6.6 ppm); NL_FA(17:2)+NH3 563.5025 (-2.5 ppm); NL_FA(17:0)+NH3 559.4736 (1.7 ppm); NL_FA(14:0)+NH3 601.5194 (-0.3 ppm); NL_FA(15:0)+NH3 587.5013 (-4.4 ppm); NL_FA(16:3)+NH3 579.5330 (-3.9 ppm); NL_FA(20:2)+NH3 521.4583 (2.5 pp…
825	505	1089.34	18.1557	TG	TG(50:3)	50	3	TG(50:3)_2	TG(16:0/16:1/18:2); TG(16:1/17:1/17:1); TG(16:0/16:2/18:1); TG(16:1/16:2/18:0); TG(16:0/17:1/17:2); TG(16:1/17:0/17:2); TG(16:1/16:1/18:1); TG(15:1/16:1/19:1); TG(16:0/16:0/18:3); TG(14:0/16:1/20:2); TG(16:2/17:0/17:1); TG(14:1/16:0/20:2); TG(16:0/16:3/18:0); TG(14:0/16:0/20:3); TG(16:0/17:0/17:3); TG(15:1/17:1/18:1); TG(15:0/17:1/18:2); TG(14:0/18:1/18:2); TG(15:0/17:2/18:1); TG(15:0/16:2/19:1);…	[M+NH4]+	Istplg1 846.7546 (-0.5 ppm); Istplg2 847.7562 (-2.6 ppm)	-0.47 (-0.49)	NL_FA(16:1)+NH3 575.5032 (-1.3 ppm); NL_FA(16:0)+NH3 573.4890 (1.2 ppm); NL_FA(16:2)+NH3 577.5182 (-2.4 ppm); NL_FA(18:2)+NH3 549.4859 (-4.3 ppm); NL_FA(17:1)+NH3 561.4886 (0.5 ppm); NL_FA(18:1)+NH3 547.4692 (-6.3 ppm); NL_FA(18:3)+NH3 551.5060 (3.8 ppm); NL_FA(17:2)+NH3 563.5011 (-5.0 ppm); NL_FA(15:1)+NH3 589.5173 (-3.9 ppm); NL_FA(14:1)+NH3 603.5350 (-0.4 ppm); NL_FA(16:3)+NH3 579.5305 (-8.2 p…
827	506	1023.82	17.0636	TG	TG(50:4)	50	4	TG(50:4)_1		[M+NH4]+	Istplg1 844.7360 (-4.1 ppm); Istplg2 845.7361 (-7.9 ppm)	-0.15 (-0.49)
829	507	1034.91	17.2484	TG	TG(50:4)	50	4	TG(50:4)_2		[M+NH4]+	Istplg1 844.7383 (-1.3 ppm); Istplg2 845.7395 (-3.9 ppm)	-0.31 (-0.49)
831	508	1042.69	17.3781	TG	TG(50:4)	50	4	TG(50:4)_3		[M+NH4]+	Istplg1 844.7388 (-0.8 ppm); Istplg2 845.7385 (-5.1 ppm)	-0.31 (-0.49)
833	509	1056.32	17.6054	TG	TG(50:4)	50	4	TG(50:4)_4		[M+NH4]+	Istplg1 844.7379 (-1.8 ppm); Istplg2 845.7414 (-1.7 ppm)	-0.45 (-0.49)
835	510	1019.62	16.9936	TG	TG(50:5)	50	5	TG(50:5)_1		[M+NH4]+	Istplg1 842.7224 (-1.6 ppm); Istplg2 843.7237 (-4.1 ppm)	-0.47 (-0.49)
840	512	1248.93	20.8154	TG	TG(51:0)	51	0	TG(51:0)_2	TG(16:0/17:0/18:0); TG(15:0/17:0/19:0); TG(14:0/17:0/20:0); TG(17:0/17:0/17:0); TG(16:0/16:0/19:0); TG(15:0/16:0/20:0); TG(14:0/18:0/19:0); TG(15:0/18:0/18:0); TG(14:0/16:0/21:0); TG(15:0/15:0/21:0)	[M+NH4]+	Istplg1 866.8162 (-1.7 ppm); Istplg2 867.8190 (-2.3 ppm)	-0.49 (-0.47)	NL_FA(17:0)+NH3 579.5362 (1.7 ppm); NL_FA(16:0)+NH3 593.5498 (-1.8 ppm); NL_FA(19:0)+NH3 551.5037 (-0.4 ppm); NL_FA(15:0)+NH3 607.5679 (2.3 ppm); NL_FA(18:0)+NH3 565.5212 (2.8 ppm); NL_FA(14:0)+NH3 621.5860 (6.1 ppm); NL_FA(20:0)+NH3 537.4907 (4.4 ppm); NL_FA(21:0)+NH3 523.4639 (-16.8 ppm)
842	513	1167.2	19.4533	TG	TG(51:2)	51	2	TG(51:2)_1	TG(16:0/17:1/18:1); TG(16:1/17:1/18:0); TG(16:1/17:0/18:1); TG(16:0/16:1/19:1); TG(15:0/17:1/19:1); TG(16:0/16:2/19:0); TG(15:1/17:1/19:0); TG(16:0/17:0/18:2); TG(16:2/17:0/18:0); TG(17:0/17:1/17:1); TG(15:0/16:1/20:1); TG(15:1/18:0/18:1); TG(14:1/18:1/19:0); TG(16:1/16:1/19:0); TG(16:0/17:2/18:0); TG(15:0/18:0/18:2); TG(15:1/17:0/19:1); TG(15:0/18:1/18:1); TG(15:1/16:0/20:1); TG(15:0/16:0/20:2);…	[M+NH4]+	Istplg1 862.7855 (-1.0 ppm); Istplg2 863.7892 (-0.7 ppm)	-0.47 (-0.47)	NL_FA(17:1)+NH3 577.5190 (-0.9 ppm); NL_FA(16:1)+NH3 591.5335 (-2.9 ppm); NL_FA(16:2)+NH3 593.5506 (-0.5 ppm); NL_FA(18:1)+NH3 563.5054 (2.5 ppm); NL_FA(18:2)+NH3 565.5177 (-3.3 ppm); NL_FA(16:0)+NH3 589.5199 (0.5 ppm); NL_FA(19:1)+NH3 549.4865 (-3.3 ppm); NL_FA(17:0)+NH3 575.5071 (5.5 ppm); NL_FA(17:2)+NH3 579.5312 (-7.0 ppm); NL_FA(18:0)+NH3 561.4895 (2.2 ppm); NL_FA(15:1)+NH3 605.5443 (-11.0 p…
843	514	1108.31	18.4719	TG	TG(51:3)	51	3	TG(51:3)_1	TG(16:1/17:1/18:1); TG(16:1/17:0/18:2); TG(16:2/17:0/18:1); TG(16:0/17:1/18:2); TG(16:1/16:2/19:0); TG(17:0/17:1/17:2); TG(15:0/18:1/18:2); TG(16:2/17:1/18:0); TG(16:0/16:2/19:1); TG(16:1/17:2/18:0); TG(15:1/17:1/19:1); TG(14:0/18:2/19:1); TG(16:0/17:2/18:1); TG(15:1/18:0/18:2); TG(16:0/16:1/19:2); TG(15:0/17:1/19:2); TG(14:1/18:2/19:0); TG(16:1/16:1/19:1); TG(15:0/16:2/20:1); TG(15:1/16:1/20:1);…	[M+NH4]+	Istplg1 860.7697 (-1.2 ppm); Istplg2 861.7707 (-4.0 ppm)	-0.39 (-0.48)	NL_FA(18:2)+NH3 563.5035 (-0.7 ppm); NL_FA(16:2)+NH3 591.5332 (-3.4 ppm); NL_FA(16:1)+NH3 589.5184 (-2.1 ppm); NL_FA(17:1)+NH3 575.5019 (-3.6 ppm); NL_FA(18:1)+NH3 561.4872 (-1.9 ppm); NL_FA(17:0)+NH3 573.4887 (0.7 ppm); NL_FA(17:2)+NH3 577.5200 (0.6 ppm); NL_FA(19:1)+NH3 547.4689 (-6.9 ppm); NL_FA(15:1)+NH3 603.5319 (-5.6 ppm); NL_FA(19:2)+NH3 549.4895 (2.2 ppm); NL_FA(16:0)+NH3 587.5020 (-3.4 p…
844	515	1251.15	20.8525	TG	TG(52:0)	52	0	TG(52:0)_1	TG(16:0/17:0/19:0); TG(17:0/17:0/18:0); TG(15:0/17:0/20:0); TG(16:0/18:0/18:0); TG(15:0/18:0/19:0); TG(15:0/16:0/21:0); TG(16:0/16:0/20:0); TG(15:0/15:0/22:0)	[M+NH4]+	Istplg1 880.8326 (-0.8 ppm); Istplg2 881.8349 (-2.1 ppm)	-0.52 (-0.46)	NL_FA(17:0)+NH3 593.5516 (1.2 ppm); NL_FA(18:0)+NH3 579.5344 (-1.5 ppm); NL_FA(16:0)+NH3 607.5647 (-3.0 ppm); NL_FA(19:0)+NH3 565.5182 (-2.4 ppm); NL_FA(15:0)+NH3 621.5809 (-2.0 ppm); NL_FA(20:0)+NH3 551.5107 (12.2 ppm); NL_FA(21:0)+NH3 537.4973 (16.8 ppm); NL_FA(22:0)+NH3 523.4659 (-12.9 ppm)
853	518	1302.71	21.7118	TG	TG(52:0)	52	0	TG(52:0)_4	TG(16:0/18:0/18:0); TG(17:0/17:0/18:0); TG(15:0/18:0/19:0); TG(14:0/16:0/22:0); TG(16:0/17:0/19:0); TG(16:0/16:0/20:0); TG(14:0/19:0/19:0)	[M+NH4]+	Istplg1 880.8336 (0.3 ppm); Istplg2 881.8367 (0.0 ppm)	-0.51 (-0.46)	NL_FA(18:0)+NH3 579.5359 (1.2 ppm); NL_FA(16:0)+NH3 607.5665 (-0.0 ppm); NL_FA(20:0)+NH3 551.4952 (-15.8 ppm); NL_FA(17:0)+NH3 593.5483 (-4.4 ppm); NL_FA(14:0)+NH3 635.6074 (15.1 ppm); NL_FA(22:0)+NH3 523.4737 (2.0 ppm); NL_FA(19:0)+NH3 565.5219 (4.0 ppm); NL_FA(15:0)+NH3 621.5714 (-17.3 ppm)
857	520	1241.07	20.6846	TG	TG(52:1)	52	1	TG(52:1)_2	TG(16:0/18:0/18:1); TG(17:0/17:0/18:1); TG(16:0/17:0/19:1); TG(16:0/17:1/19:0); TG(17:0/17:1/18:0); TG(16:0/16:1/20:0); TG(15:0/18:1/19:0); TG(14:0/18:1/20:0); TG(14:0/16:0/22:1); TG(15:0/16:0/21:1); TG(15:1/16:0/21:0); TG(14:1/16:0/22:0); TG(15:0/18:0/19:1); TG(16:1/18:0/18:0); TG(16:0/16:0/20:1); TG(14:0/18:0/20:1); TG(15:1/18:0/19:0); TG(14:1/18:0/20:0); TG(16:1/17:0/19:0); TG(15:0/17:0/20:1);…	[M+NH4]+	Istplg1 878.8173 (-0.5 ppm); Istplg2 879.8199 (-1.3 ppm)	-0.50 (-0.46)	NL_FA(16:0)+NH3 605.5510 (0.2 ppm); NL_FA(18:1)+NH3 579.5353 (0.1 ppm); NL_FA(18:0)+NH3 577.5178 (-3.2 ppm); NL_FA(17:0)+NH3 591.5348 (-0.8 ppm); NL_FA(17:1)+NH3 593.5509 (0.0 ppm); NL_FA(19:1)+NH3 565.5182 (-2.4 ppm); NL_FA(16:1)+NH3 607.5629 (-5.9 ppm); NL_FA(19:0)+NH3 563.5036 (-0.6 ppm); NL_FA(20:1)+NH3 551.5023 (-2.9 ppm); NL_FA(14:0)+NH3 633.5781 (-6.4 ppm); NL_FA(20:0)+NH3 549.4882 (-0.2 p…
862	522	1181.52	19.6919	TG	TG(52:2)	52	2	TG(52:2)_2	TG(16:0/18:1/18:1); TG(17:0/17:1/18:1); TG(16:1/18:0/18:1); TG(15:0/18:1/19:1); TG(15:1/18:1/19:0); TG(14:0/18:1/20:1); TG(14:1/18:1/20:0); TG(16:0/16:1/20:1); TG(16:0/17:1/19:1); TG(16:0/18:0/18:2); TG(16:0/16:2/20:0); TG(16:0/17:0/19:2); TG(16:0/17:2/19:0); TG(14:0/16:0/22:2); TG(14:1/16:0/22:1); TG(15:1/16:0/21:1); TG(15:2/16:0/21:0); TG(16:1/17:0/19:1); TG(16:2/17:0/19:0); TG(17:0/17:0/18:2);…	[M+NH4]+	Istplg1 876.8025 (0.5 ppm); Istplg2 877.8057 (0.3 ppm)	-0.53 (-0.46)	NL_FA(18:1)+NH3 577.5200 (0.8 ppm); NL_FA(16:0)+NH3 603.5355 (0.5 ppm); NL_FA(16:2)+NH3 607.5654 (-1.8 ppm); NL_FA(16:1)+NH3 605.5479 (-4.9 ppm); NL_FA(18:2)+NH3 579.5303 (-8.6 ppm); NL_FA(17:0)+NH3 589.5205 (1.6 ppm); NL_FA(17:1)+NH3 591.5339 (-2.3 ppm); NL_FA(19:1)+NH3 563.5036 (-0.6 ppm); NL_FA(19:0)+NH3 561.4896 (2.3 ppm); NL_FA(17:2)+NH3 593.5511 (0.3 ppm); NL_FA(20:1)+NH3 549.4879 (-0.7 ppm…
865	523	1196.08	19.9346	TG	TG(52:2)	52	2	TG(52:2)_3	TG(16:1/18:0/18:1); TG(17:0/17:1/18:1); TG(16:0/18:1/18:1); TG(14:0/18:1/20:1); TG(16:0/16:1/20:1); TG(15:0/18:1/19:1); TG(15:1/18:1/19:0); TG(14:1/18:1/20:0); TG(16:0/17:1/19:1); TG(16:1/17:1/19:0); TG(16:0/18:0/18:2); TG(16:1/17:0/19:1); TG(16:0/17:0/19:2); TG(16:0/17:2/19:0); TG(16:0/16:2/20:0); TG(15:0/17:1/20:1); TG(14:1/16:0/22:1); TG(14:0/16:1/22:1); TG(17:0/17:0/18:2); TG(14:0/16:0/22:2);…	[M+NH4]+	Istplg1 876.8027 (0.8 ppm); Istplg2 877.8049 (-0.5 ppm)	-0.50 (-0.46)	NL_FA(18:1)+NH3 577.5197 (0.1 ppm); NL_FA(16:1)+NH3 605.5499 (-1.6 ppm); NL_FA(16:0)+NH3 603.5354 (0.3 ppm); NL_FA(17:1)+NH3 591.5367 (2.5 ppm); NL_FA(18:2)+NH3 579.5319 (-5.8 ppm); NL_FA(20:1)+NH3 549.4913 (5.4 ppm); NL_FA(19:1)+NH3 563.5044 (0.8 ppm); NL_FA(17:2)+NH3 593.5510 (0.2 ppm); NL_FA(16:2)+NH3 607.5658 (-1.2 ppm); NL_FA(17:0)+NH3 589.5208 (2.0 ppm); NL_FA(19:2)+NH3 565.5191 (-0.9 ppm);…
866	524	1129.41	18.8234	TG	TG(52:3)	52	3	TG(52:3)_1	TG(16:0/18:1/18:2); TG(17:1/17:1/18:1); TG(16:1/18:0/18:2); TG(16:1/18:1/18:1); TG(17:0/17:2/18:1); TG(17:0/17:1/18:2); TG(16:2/18:0/18:1); TG(15:1/18:1/19:1); TG(16:0/16:1/20:2); TG(15:0/18:1/19:2); TG(15:0/18:2/19:1); TG(14:0/18:1/20:2); TG(14:1/18:1/20:1); TG(15:1/18:2/19:0); TG(16:0/17:2/19:1); TG(16:0/17:1/19:2); TG(14:0/18:2/20:1); TG(14:1/18:2/20:0); TG(16:0/16:2/20:1); TG(16:0/18:0/18:3);…	[M+NH4]+	Istplg1 874.7854 (-1.1 ppm); Istplg2 875.7875 (-2.6 ppm)	-0.46 (-0.46)	NL_FA(18:1)+NH3 575.5029 (-1.9 ppm); NL_FA(18:2)+NH3 577.5186 (-1.8 ppm); NL_FA(16:0)+NH3 601.5197 (0.1 ppm); NL_FA(16:1)+NH3 603.5327 (-4.3 ppm); NL_FA(16:2)+NH3 605.5497 (-1.9 ppm); NL_FA(17:1)+NH3 589.5211 (2.6 ppm); NL_FA(17:2)+NH3 591.5342 (-1.8 ppm); NL_FA(19:1)+NH3 561.4900 (3.0 ppm); NL_FA(18:3)+NH3 579.5268 (-14.6 ppm); NL_FA(17:0)+NH3 587.4998 (-7.0 ppm); NL_FA(19:2)+NH3 563.5049 (1.7 p…
870	526	1082.72	18.0454	TG	TG(52:4)	52	4	TG(52:4)_2		[M+NH4]+	Istplg1 872.7693 (-1.6 ppm); Istplg2 873.7720 (-2.4 ppm)	-0.39 (-0.46)
874	528	1069.87	17.8312	TG	TG(52:5)	52	5	TG(52:5)_1		[M+NH4]+	Istplg1 870.7535 (-1.8 ppm); Istplg2 871.7571 (-1.6 ppm)	-0.50 (-0.46)
876	529	1015.63	16.9272	TG	TG(52:6)	52	6	TG(52:6)_1		[M+NH4]+	Istplg1 868.7350 (-5.0 ppm); Istplg2 869.7372 (-6.5 ppm)	-0.48 (-0.46)
883	532	1302.73	21.7122	TG	TG(53:0)	53	0	TG(53:0)_2	TG(17:0/17:0/19:0); TG(17:0/18:0/18:0); TG(16:0/18:0/19:0); TG(16:0/17:0/20:0); TG(15:0/17:0/21:0); TG(14:0/17:0/22:0); TG(14:0/19:0/20:0); TG(15:0/19:0/19:0); TG(15:0/18:0/20:0); TG(14:0/18:0/21:0); TG(15:0/16:0/22:0); TG(14:0/16:0/23:0); TG(16:0/16:0/21:0); TG(15:0/15:0/23:0); TG(14:0/14:0/25:0)	[M+NH4]+	Istplg1 894.8481 (-1.0 ppm); Istplg2 895.8499 (-2.8 ppm)	-0.51 (-0.44)	NL_FA(17:0)+NH3 607.5671 (1.0 ppm); NL_FA(19:0)+NH3 579.5358 (0.9 ppm); NL_FA(18:0)+NH3 593.5524 (2.5 ppm); NL_FA(16:0)+NH3 621.5809 (-2.1 ppm); NL_FA(15:0)+NH3 635.5977 (-0.2 ppm); NL_FA(20:0)+NH3 565.5194 (-0.3 ppm); NL_FA(21:0)+NH3 551.5049 (1.8 ppm); NL_FA(14:0)+NH3 649.6136 (0.2 ppm); NL_FA(23:0)+NH3 523.4699 (-5.2 ppm); NL_FA(22:0)+NH3 537.4934 (9.5 ppm); NL_FA(25:0)+NH3 495.4494 (16.3 ppm)
885	533	1233.08	20.5513	TG	TG(53:1)	53	1	TG(53:1)_1	TG(17:0/17:1/19:0); TG(17:0/17:0/19:1); TG(17:0/18:0/18:1); TG(16:1/17:0/20:0); TG(16:0/17:0/20:1); TG(15:0/17:0/21:1); TG(15:1/17:0/21:0); TG(14:0/17:0/22:1); TG(17:1/18:0/18:0); TG(15:0/19:0/19:1); TG(16:0/18:0/19:1); TG(16:0/17:1/20:0); TG(16:1/18:0/19:0); TG(16:0/18:1/19:0); TG(15:0/17:1/21:0); TG(14:0/19:1/20:0); TG(15:1/19:0/19:0); TG(15:1/18:0/20:0); TG(15:0/18:0/20:1); TG(15:0/18:1/20:0);…	[M+NH4]+	Istplg1 892.8334 (0.1 ppm); Istplg2 893.8352 (-1.7 ppm)	-0.45 (-0.44)	NL_FA(17:0)+NH3 605.5517 (1.3 ppm); NL_FA(17:1)+NH3 607.5662 (-0.6 ppm); NL_FA(19:1)+NH3 579.5353 (0.1 ppm); NL_FA(19:0)+NH3 577.5203 (1.2 ppm); NL_FA(18:0)+NH3 591.5366 (2.2 ppm); NL_FA(18:1)+NH3 593.5497 (-1.9 ppm); NL_FA(16:0)+NH3 619.5649 (-2.7 ppm); NL_FA(16:1)+NH3 621.5839 (2.7 ppm); NL_FA(20:0)+NH3 563.5090 (9.0 ppm); NL_FA(15:0)+NH3 633.5827 (0.8 ppm); NL_FA(21:1)+NH3 551.4948 (-16.5 ppm)…
887	534	1197.91	19.9652	TG	TG(53:2)	53	2	TG(53:2)_1	TG(17:0/17:1/19:1); TG(17:0/17:2/19:0); TG(17:0/18:1/18:1); TG(17:1/18:0/18:1); TG(16:1/18:1/19:0); TG(16:0/18:1/19:1); TG(17:2/18:0/18:0); TG(17:1/17:1/19:0); TG(16:1/17:0/20:1); TG(16:1/18:0/19:1); TG(17:0/18:0/18:2); TG(15:1/19:0/19:1); TG(16:1/17:1/20:0); TG(16:0/17:1/20:1); TG(16:0/17:2/20:0); TG(16:0/17:0/20:2); TG(17:0/17:0/19:2); TG(16:0/18:2/19:0); TG(15:0/17:2/21:0); TG(16:2/17:0/20:0);…	[M+NH4]+	Istplg1 890.8188 (1.3 ppm); Istplg2 891.8215 (0.5 ppm)	-0.37 (-0.44)	NL_FA(17:2)+NH3 607.5652 (-2.2 ppm); NL_FA(17:0)+NH3 603.5352 (-0.0 ppm); NL_FA(17:1)+NH3 605.5489 (-3.3 ppm); NL_FA(19:1)+NH3 577.5188 (-1.4 ppm); NL_FA(18:1)+NH3 591.5336 (-2.8 ppm); NL_FA(19:0)+NH3 575.5044 (0.8 ppm); NL_FA(16:1)+NH3 619.5658 (-1.2 ppm); NL_FA(18:2)+NH3 593.5472 (-6.2 ppm); NL_FA(19:2)+NH3 579.5325 (-4.7 ppm); NL_FA(18:0)+NH3 589.5197 (0.1 ppm); NL_FA(16:0)+NH3 617.5486 (-3.7 …
888	535	1218.9	20.3151	TG	TG(53:2)	53	2	TG(53:2)_2	TG(16:0/18:1/19:1); TG(17:1/18:0/18:1); TG(17:0/17:1/19:1); TG(16:1/18:1/19:0); TG(16:1/18:0/19:1); TG(17:0/18:1/18:1); TG(15:0/18:1/20:1); TG(15:1/19:0/19:1); TG(15:1/18:1/20:0); TG(16:0/17:1/20:1); TG(16:1/17:1/20:0); TG(14:1/18:1/21:0); TG(17:0/18:0/18:2); TG(16:0/18:2/19:0); TG(14:0/19:1/20:1); TG(17:1/17:1/19:0); TG(16:1/17:0/20:1); TG(15:1/17:1/21:0); TG(14:1/19:1/20:0); TG(15:0/17:1/21:1);…	[M+NH4]+	Istplg1 890.8158 (-2.1 ppm); Istplg2 891.8199 (-1.2 ppm)	-0.48 (-0.44)	NL_FA(18:1)+NH3 591.5341 (-2.0 ppm); NL_FA(19:1)+NH3 577.5173 (-3.9 ppm); NL_FA(17:1)+NH3 605.5491 (-2.9 ppm); NL_FA(18:2)+NH3 593.5493 (-2.6 ppm); NL_FA(16:1)+NH3 619.5622 (-7.0 ppm); NL_FA(17:0)+NH3 603.5340 (-2.1 ppm); NL_FA(19:0)+NH3 575.5052 (2.2 ppm); NL_FA(16:0)+NH3 617.5482 (-4.4 ppm); NL_FA(19:2)+NH3 579.5325 (-4.7 ppm); NL_FA(17:2)+NH3 607.5609 (-9.4 ppm); NL_FA(18:0)+NH3 589.5193 (-0.4…
889	536	1302.91	21.7152	TG	TG(54:0)	54	0	TG(54:0)_1	TG(17:0/18:0/19:0); TG(16:0/17:0/21:0); TG(15:0/17:0/22:0); TG(14:0/17:0/23:0); TG(16:0/18:0/20:0); TG(15:0/19:0/20:0); TG(17:0/17:0/20:0); TG(14:0/19:0/21:0); TG(15:0/18:0/21:0); TG(16:0/19:0/19:0); TG(14:0/18:0/22:0); TG(18:0/18:0/18:0); TG(15:0/16:0/23:0); TG(14:0/20:0/20:0); TG(16:0/16:0/22:0)	[M+NH4]+	Istplg1 908.8634 (-1.3 ppm); Istplg2 909.8677 (-0.3 ppm)	-0.53 (-0.42)	NL_FA(17:0)+NH3 621.5826 (0.7 ppm); NL_FA(19:0)+NH3 593.5533 (4.0 ppm); NL_FA(18:0)+NH3 607.5672 (1.1 ppm); NL_FA(20:0)+NH3 579.5359 (1.1 ppm); NL_FA(16:0)+NH3 635.5941 (-5.9 ppm); NL_FA(15:0)+NH3 649.6127 (-1.2 ppm); NL_FA(21:0)+NH3 565.5239 (7.6 ppm); NL_FA(23:0)+NH3 537.4944 (11.5 ppm); NL_FA(14:0)+NH3 663.6356 (9.7 ppm); NL_FA(22:0)+NH3 551.5075 (6.5 ppm)
898	539	1354.82	22.5803	TG	TG(54:0)	54	0	TG(54:0)_4	TG(16:0/18:0/20:0); TG(14:0/18:0/22:0); TG(17:0/18:0/19:0); TG(15:0/18:0/21:0); TG(18:0/18:0/18:0); TG(14:0/16:0/24:0); TG(16:0/17:0/21:0); TG(15:0/16:0/23:0); TG(16:0/16:0/22:0); TG(14:0/20:0/20:0); TG(17:0/17:0/20:0); TG(15:0/19:0/20:0); TG(15:0/15:0/24:0); TG(14:0/17:0/23:0); TG(14:0/15:0/25:0); TG(14:0/19:0/21:0); TG(15:0/17:0/22:0); TG(14:0/14:0/26:0)	[M+NH4]+	Istplg1 908.8634 (-1.3 ppm); Istplg2 909.8657 (-2.6 ppm)	-0.46 (-0.42)	NL_FA(18:0)+NH3 607.5674 (1.4 ppm); NL_FA(16:0)+NH3 635.6019 (6.4 ppm); NL_FA(20:0)+NH3 579.5371 (3.2 ppm); NL_FA(14:0)+NH3 663.6237 (-8.3 ppm); NL_FA(24:0)+NH3 523.4729 (0.5 ppm); NL_FA(22:0)+NH3 551.4954 (-15.5 ppm); NL_FA(17:0)+NH3 621.5837 (2.5 ppm); NL_FA(15:0)+NH3 649.6143 (1.3 ppm); NL_FA(19:0)+NH3 593.5408 (-17.0 ppm); NL_FA(25:0)+NH3 509.4623 (10.5 ppm); NL_FA(23:0)+NH3 537.4891 (1.5 ppm…
902	541	1292.1	21.535	TG	TG(54:1)	54	1	TG(54:1)_2	TG(16:0/19:0/19:1); TG(17:0/18:1/19:0); TG(17:0/18:0/19:1); TG(18:0/18:0/18:1); TG(16:0/18:1/20:0); TG(17:1/18:0/19:0); TG(16:0/18:0/20:1); TG(16:0/17:0/21:1); TG(15:0/19:1/20:0); TG(14:0/18:1/22:0); TG(14:0/19:1/21:0); TG(15:0/18:1/21:0); TG(17:0/17:1/20:0); TG(15:1/19:0/20:0); TG(15:0/19:0/20:1); TG(16:0/17:1/21:0); TG(14:0/19:0/21:1); TG(16:0/16:1/22:0); TG(16:1/19:0/19:0); TG(16:1/18:0/20:0);…	[M+NH4]+	Istplg1 906.8500 (1.2 ppm); Istplg2 907.8525 (0.2 ppm)	-0.48 (-0.42)	NL_FA(18:1)+NH3 607.5663 (-0.3 ppm); NL_FA(19:1)+NH3 593.5508 (-0.2 ppm); NL_FA(19:0)+NH3 591.5351 (-0.2 ppm); NL_FA(16:0)+NH3 633.5819 (-0.4 ppm); NL_FA(17:0)+NH3 619.5648 (-2.8 ppm); NL_FA(18:0)+NH3 605.5522 (2.1 ppm); NL_FA(17:1)+NH3 621.5797 (-4.1 ppm); NL_FA(16:1)+NH3 635.5972 (-1.1 ppm); NL_FA(20:0)+NH3 577.5190 (-1.0 ppm); NL_FA(20:1)+NH3 579.5358 (1.0 ppm); NL_FA(14:0)+NH3 661.6130 (-0.7 …
904	542	1230.67	20.5112	TG	TG(54:2)	54	2	TG(54:2)_1	TG(17:0/18:1/19:1); TG(17:0/18:2/19:0); TG(16:0/18:1/20:1); TG(16:1/19:0/19:1); TG(17:1/18:1/19:0); TG(16:0/18:2/20:0); TG(16:0/19:1/19:1); TG(18:0/18:0/18:2); TG(17:0/17:1/20:1); TG(17:1/18:0/19:1); TG(16:1/18:1/20:0); TG(14:0/18:1/22:1); TG(16:0/16:1/22:1); TG(15:0/19:1/20:1); TG(16:0/19:0/19:2); TG(16:0/17:0/21:2); TG(16:1/17:0/21:1); TG(16:1/18:0/20:1); TG(14:0/19:1/21:1); TG(16:0/17:1/21:1);…	[M+NH4]+	Istplg1 904.8323 (-1.1 ppm); Istplg2 905.8358 (-1.0 ppm)	-0.45 (-0.42)	NL_FA(18:1)+NH3 605.5511 (0.4 ppm); NL_FA(18:2)+NH3 607.5651 (-2.3 ppm); NL_FA(19:1)+NH3 591.5350 (-0.4 ppm); NL_FA(17:0)+NH3 617.5508 (-0.2 ppm); NL_FA(16:0)+NH3 631.5657 (-1.4 ppm); NL_FA(19:0)+NH3 589.5184 (-2.0 ppm); NL_FA(20:1)+NH3 577.5186 (-1.8 ppm); NL_FA(16:1)+NH3 633.5787 (-5.5 ppm); NL_FA(17:1)+NH3 619.5637 (-4.5 ppm); NL_FA(22:1)+NH3 549.4888 (0.9 ppm); NL_FA(18:0)+NH3 603.5334 (-3.0 …
906	543	1175.63	19.5939	TG	TG(54:3)	54	3	TG(54:3)_1	TG(18:0/18:1/18:2); TG(17:1/18:1/19:1); TG(16:1/18:1/20:1); TG(17:0/18:1/19:2); TG(17:2/18:1/19:0); TG(16:0/18:1/20:2); TG(16:2/18:1/20:0); TG(14:1/18:1/22:1); TG(15:1/18:1/21:1); TG(18:1/18:1/18:1); TG(17:0/18:2/19:1); TG(17:1/18:2/19:0); TG(16:0/18:2/20:1); TG(16:1/18:2/20:0); TG(14:0/18:2/22:1); TG(16:0/19:1/19:2); TG(16:2/19:0/19:1); TG(17:2/18:0/19:1); TG(16:1/19:1/19:1); TG(16:1/19:0/19:2);…	[M+NH4]+	Istplg1 902.8171 (-0.7 ppm); Istplg2 903.8195 (-1.8 ppm)	-0.44 (-0.42)	NL_FA(18:1)+NH3 603.5355 (0.5 ppm); NL_FA(18:2)+NH3 605.5474 (-5.8 ppm); NL_FA(19:1)+NH3 589.5198 (0.3 ppm); NL_FA(16:1)+NH3 631.5633 (-5.1 ppm); NL_FA(17:1)+NH3 617.5488 (-3.4 ppm); NL_FA(19:2)+NH3 591.5352 (-0.1 ppm); NL_FA(16:2)+NH3 633.5796 (-4.1 ppm); NL_FA(17:2)+NH3 619.5678 (2.1 ppm); NL_FA(20:1)+NH3 575.5020 (-3.3 ppm); NL_FA(16:0)+NH3 629.5512 (0.5 ppm); NL_FA(17:0)+NH3 615.5389 (6.0 ppm…
909	545	1125.83	18.7638	TG	TG(54:4)	54	4	TG(54:4)_1	TG(18:1/18:1/18:2); TG(18:0/18:1/18:3); TG(17:1/18:1/19:2); TG(17:2/18:1/19:1); TG(16:1/18:1/20:2); TG(16:0/18:1/20:3); TG(16:2/18:1/20:1); TG(14:0/18:1/22:3); TG(17:0/18:2/19:2); TG(17:1/18:2/19:1); TG(16:0/18:2/20:2); TG(16:1/18:2/20:1); TG(17:2/18:2/19:0); TG(16:2/18:2/20:0); TG(18:0/18:2/18:2); TG(17:0/18:3/19:1); TG(16:1/18:3/20:0); TG(16:0/18:3/20:1); TG(16:1/19:1/19:2); TG(17:2/18:0/19:2);…	[M+NH4]+	Istplg1 900.8014 (-0.7 ppm); Istplg2 901.8029 (-2.8 ppm)	-0.36 (-0.42)	NL_FA(18:1)+NH3 601.5183 (-2.1 ppm); NL_FA(18:2)+NH3 603.5342 (-1.8 ppm); NL_FA(18:3)+NH3 605.5408 (-16.7 ppm); NL_FA(19:2)+NH3 589.5172 (-4.0 ppm); NL_FA(17:1)+NH3 615.5327 (-4.2 ppm); NL_FA(19:1)+NH3 587.5028 (-1.9 ppm); NL_FA(17:2)+NH3 617.5515 (1.0 ppm); NL_FA(17:0)+NH3 613.5154 (-6.9 ppm); NL_FA(20:2)+NH3 575.5036 (-0.6 ppm); NL_FA(16:1)+NH3 629.5518 (1.5 ppm); NL_FA(20:3)+NH3 577.5196 (0.0 …
911	546	1075.65	17.9276	TG	TG(54:5)	54	5	TG(54:5)_1		[M+NH4]+	Istplg1 898.7840 (-2.6 ppm); Istplg2 899.7850 (-5.3 ppm)	-0.33 (-0.42)
913	547	1029.59	17.1598	TG	TG(54:6)	54	6	TG(54:6)_1		[M+NH4]+	Istplg1 896.7681 (-2.9 ppm); Istplg2 897.7720 (-2.4 ppm)	-0.37 (-0.42)
915	548	1029.94	17.1656	TG	TG(54:7)	54	7	TG(54:7)_1		[M+NH4]+	Istplg1 894.7517 (-3.8 ppm); Istplg2 895.7565 (-2.1 ppm)	-0.37 (-0.42)
920	550	1354.61	22.5768	TG	TG(55:0)	55	0	TG(55:0)_2	TG(17:0/19:0/19:0); TG(18:0/18:0/19:0); TG(15:0/19:0/21:0); TG(16:0/19:0/20:0); TG(15:0/17:0/23:0); TG(17:0/18:0/20:0); TG(16:0/17:0/22:0); TG(17:0/17:0/21:0); TG(16:0/18:0/21:0); TG(16:0/16:0/23:0); TG(15:0/18:0/22:0); TG(15:0/20:0/20:0); TG(15:0/15:0/25:0)	[M+NH4]+	Istplg1 922.8804 (0.2 ppm); Istplg2 923.8822 (-1.6 ppm)	-0.45 (-0.40)	NL_FA(19:0)+NH3 607.5663 (-0.3 ppm); NL_FA(17:0)+NH3 635.5980 (0.3 ppm); NL_FA(21:0)+NH3 579.5372 (3.3 ppm); NL_FA(15:0)+NH3 663.6282 (-1.4 ppm); NL_FA(23:0)+NH3 551.5040 (0.1 ppm); NL_FA(18:0)+NH3 621.5826 (0.6 ppm); NL_FA(16:0)+NH3 649.6100 (-5.3 ppm); NL_FA(20:0)+NH3 593.5449 (-10.0 ppm); NL_FA(25:0)+NH3 523.4728 (0.4 ppm); NL_FA(22:0)+NH3 565.5148 (-8.5 ppm)
925	553	1305.64	21.7607	TG	TG(55:1)	55	1	TG(55:1)_3	TG(17:0/19:0/19:1); TG(18:0/18:0/19:1); TG(16:0/19:1/20:0); TG(15:0/19:1/21:0); TG(14:0/19:1/22:0); TG(18:0/18:1/19:0); TG(16:0/19:0/20:1); TG(17:0/17:1/21:0); TG(16:1/19:0/20:0); TG(17:1/19:0/19:0); TG(17:0/18:1/20:0); TG(15:0/19:0/21:1); TG(17:0/18:0/20:1); TG(16:0/17:0/22:1); TG(14:0/19:0/22:1); TG(16:1/17:0/22:0); TG(15:0/17:0/23:1); TG(14:0/17:0/24:1); TG(17:0/17:0/21:1); TG(16:0/18:1/21:0);…	[M+NH4]+	Istplg1 920.8648 (0.2 ppm); Istplg2 921.8669 (-1.2 ppm)	-0.37 (-0.40)	NL_FA(19:1)+NH3 607.5667 (0.3 ppm); NL_FA(19:0)+NH3 605.5505 (-0.7 ppm); NL_FA(17:0)+NH3 633.5815 (-1.1 ppm); NL_FA(17:1)+NH3 635.5955 (-3.7 ppm); NL_FA(18:1)+NH3 621.5816 (-0.9 ppm); NL_FA(16:0)+NH3 647.5978 (0.0 ppm); NL_FA(16:1)+NH3 649.6120 (-2.3 ppm); NL_FA(18:0)+NH3 619.5657 (-1.4 ppm); NL_FA(20:1)+NH3 593.5482 (-4.5 ppm); NL_FA(21:0)+NH3 577.5190 (-1.0 ppm); NL_FA(23:0)+NH3 549.4911 (5.1 p…
926	554	1271.19	21.1864	TG	TG(55:2)	55	2	TG(55:2)_1	TG(17:1/19:0/19:1); TG(18:0/18:1/19:1); TG(16:0/19:1/20:1); TG(16:1/19:1/20:0); TG(15:1/19:1/21:0); TG(15:0/19:1/21:1); TG(17:0/19:1/19:1); TG(14:0/19:1/22:1); TG(17:1/18:1/20:0); TG(17:0/18:1/20:1); TG(17:1/18:0/20:1); TG(16:1/18:1/21:0); TG(17:0/17:1/21:1); TG(16:1/17:1/22:0); TG(16:0/18:1/21:1); TG(16:1/19:0/20:1); TG(18:1/18:1/19:0); TG(16:0/17:1/22:1); TG(15:1/17:1/23:0); TG(15:1/18:1/22:0);…	[M+NH4]+	Istplg1 918.8492 (0.3 ppm); Istplg2 919.8528 (0.5 ppm)	-0.42 (-0.40)	NL_FA(19:1)+NH3 605.5503 (-1.0 ppm); NL_FA(18:1)+NH3 619.5668 (0.4 ppm); NL_FA(17:1)+NH3 633.5805 (-2.7 ppm); NL_FA(18:2)+NH3 621.5823 (0.2 ppm); NL_FA(16:1)+NH3 647.5985 (1.0 ppm); NL_FA(20:1)+NH3 591.5339 (-2.2 ppm); NL_FA(17:0)+NH3 631.5653 (-1.9 ppm); NL_FA(19:2)+NH3 607.5579 (-14.3 ppm); NL_FA(19:0)+NH3 603.5339 (-2.2 ppm); NL_FA(16:2)+NH3 649.6154 (3.0 ppm); NL_FA(16:0)+NH3 645.5785 (-5.7 p…
933	559	1317.84	21.964	TG	TG(56:1)	56	1	TG(56:1)_1	TG(17:0/19:0/20:1); TG(18:0/19:0/19:1); TG(17:0/18:1/21:0); TG(16:1/19:0/21:0); TG(18:1/19:0/19:0); TG(17:0/19:1/20:0); TG(17:1/19:0/20:0); TG(16:0/19:0/21:1); TG(16:1/17:0/23:0); TG(17:0/18:0/21:1); TG(14:1/19:0/23:0); TG(15:0/19:0/22:1); TG(17:0/17:1/22:0); TG(16:0/17:0/23:1); TG(14:0/19:0/23:1); TG(15:0/17:0/24:1); TG(18:0/18:0/20:1); TG(14:0/17:0/25:1); TG(16:0/19:1/21:0); TG(14:1/17:0/25:0);…	[M+NH4]+	Istplg1 934.8802 (-0.0 ppm); Istplg2 935.8829 (-0.8 ppm)	-0.41 (-0.39)	NL_FA(19:0)+NH3 619.5658 (-1.2 ppm); NL_FA(17:0)+NH3 647.5983 (0.7 ppm); NL_FA(20:1)+NH3 607.5671 (0.9 ppm); NL_FA(18:1)+NH3 635.5975 (-0.6 ppm); NL_FA(19:1)+NH3 621.5793 (-4.7 ppm); NL_FA(21:0)+NH3 591.5363 (1.8 ppm); NL_FA(18:0)+NH3 633.5804 (-2.8 ppm); NL_FA(16:1)+NH3 663.6288 (-0.5 ppm); NL_FA(17:1)+NH3 649.6074 (-9.4 ppm); NL_FA(23:0)+NH3 563.5048 (1.6 ppm); NL_FA(16:0)+NH3 661.6112 (-3.4 pp…
935	560	1345.69	22.4281	TG	TG(56:1)	56	1	TG(56:1)_2	TG(17:0/19:0/20:1); TG(18:0/19:0/19:1); TG(16:0/19:0/21:1); TG(16:1/19:0/21:0); TG(18:1/19:0/19:0); TG(16:1/17:0/23:0); TG(17:0/18:1/21:0); TG(17:1/19:0/20:0); TG(16:0/17:0/23:1); TG(17:0/19:1/20:0); TG(16:0/19:1/21:0); TG(16:0/18:1/22:0); TG(15:0/19:0/22:1); TG(14:1/19:0/23:0); TG(16:0/17:1/23:0); TG(17:0/18:0/21:1); TG(14:0/19:0/23:1); TG(16:0/16:1/24:0); TG(17:0/17:1/22:0); TG(16:0/20:0/20:1);…	[M+NH4]+	Istplg1 934.8802 (-0.1 ppm); Istplg2 935.8834 (-0.3 ppm)	-0.40 (-0.39)	NL_FA(19:0)+NH3 619.5656 (-1.5 ppm); NL_FA(17:0)+NH3 647.5954 (-3.8 ppm); NL_FA(18:1)+NH3 635.5952 (-4.1 ppm); NL_FA(16:0)+NH3 661.6112 (-3.4 ppm); NL_FA(19:1)+NH3 621.5797 (-4.1 ppm); NL_FA(16:1)+NH3 663.6270 (-3.3 ppm); NL_FA(20:1)+NH3 607.5657 (-1.3 ppm); NL_FA(18:0)+NH3 633.5831 (1.5 ppm); NL_FA(17:1)+NH3 649.6101 (-5.2 ppm); NL_FA(23:0)+NH3 563.5020 (-3.5 ppm); NL_FA(15:0)+NH3 675.6310 (2.7 …
936	561	1280.82	21.3469	TG	TG(56:2)	56	2	TG(56:2)_1	TG(16:0/18:1/22:1); TG(18:1/19:0/19:1); TG(16:0/20:1/20:1); TG(18:0/18:1/20:1); TG(16:0/16:1/24:1); TG(16:0/19:1/21:1); TG(17:0/19:1/20:1); TG(14:0/20:1/22:1); TG(16:1/18:0/22:1); TG(16:1/18:1/22:0); TG(16:0/18:2/22:0); TG(14:0/18:1/24:1); TG(17:0/17:1/22:1); TG(17:1/19:0/20:1); TG(17:0/18:1/21:1); TG(17:1/18:1/21:0); TG(16:1/19:1/21:0); TG(16:0/19:0/21:2); TG(16:0/18:0/22:2); TG(16:0/17:1/23:1);…	[M+NH4]+	Istplg1 932.8650 (0.4 ppm); Istplg2 933.8674 (-0.7 ppm)	-0.40 (-0.39)	NL_FA(18:1)+NH3 633.5823 (0.1 ppm); NL_FA(16:0)+NH3 659.5958 (-3.0 ppm); NL_FA(22:1)+NH3 577.5204 (1.5 ppm); NL_FA(19:1)+NH3 619.5657 (-1.3 ppm); NL_FA(20:1)+NH3 605.5505 (-0.6 ppm); NL_FA(18:2)+NH3 635.5973 (-0.9 ppm); NL_FA(16:1)+NH3 661.6105 (-4.5 ppm); NL_FA(19:0)+NH3 617.5521 (1.9 ppm); NL_FA(24:1)+NH3 549.4906 (4.2 ppm); NL_FA(17:1)+NH3 647.5961 (-2.6 ppm); NL_FA(17:0)+NH3 645.5826 (0.6 ppm…
937	562	1109.91	18.4984	TG	TG(56:6)	56	6	TG(56:6)_1	TG(17:0/17:0/22:6); TG(17:0/19:1/20:5); TG(17:1/19:0/20:5); TG(18:0/18:1/20:5); TG(16:1/20:0/20:5); TG(18:0/18:0/20:6); TG(15:1/19:0/22:5); TG(16:1/18:0/22:5); TG(18:1/18:1/20:4); TG(14:1/20:0/22:5)	[M+NH4]+	Istplg1 924.7992 (-3.1 ppm); Istplg2 925.8014 (-4.3 ppm)	-0.41 (-0.39)	NL_FA(22:6)+NH3 579.5353 (0.2 ppm); NL_FA(17:0)+NH3 637.5129 (-10.4 ppm); NL_FA(20:5)+NH3 605.5499 (-1.7 ppm); NL_FA(17:1)+NH3 639.5281 (-11.1 ppm); NL_FA(19:1)+NH3 611.5126 (14.2 ppm); NL_FA(18:1)+NH3 625.5188 (-1.3 ppm); NL_FA(19:0)+NH3 609.4830 (-8.6 ppm); NL_FA(20:6)+NH3 607.5552 (-18.7 ppm); NL_FA(18:0)+NH3 623.5044 (0.7 ppm); NL_FA(16:1)+NH3 653.5571 (9.5 ppm); NL_FA(14:1)+NH3 681.5743 (-11…
942	565	1358.81	22.6468	TG	TG(57:1)	57	1	TG(57:1)_2	TG(19:0/19:0/19:1); TG(17:0/19:1/21:0); TG(17:0/19:0/21:1); TG(17:0/17:1/23:0); TG(15:0/19:1/23:0); TG(16:0/19:1/22:0); TG(17:1/19:0/21:0); TG(16:0/19:0/22:1); TG(16:0/17:0/24:1); TG(16:0/18:1/23:0); TG(18:1/19:0/20:0); TG(18:0/19:1/20:0); TG(16:1/19:0/22:0); TG(15:0/19:0/23:1); TG(18:0/19:0/20:1); TG(17:0/18:1/22:0); TG(16:0/16:1/25:0); TG(16:1/17:0/24:0); TG(15:0/17:0/25:1); TG(16:1/18:0/23:0);…	[M+NH4]+	Istplg1 948.8971 (1.2 ppm); Istplg2 949.8990 (-0.3 ppm)	-0.30 (-0.37)	NL_FA(19:1)+NH3 635.5972 (-1.0 ppm); NL_FA(19:0)+NH3 633.5817 (-0.7 ppm); NL_FA(17:0)+NH3 661.6136 (0.2 ppm); NL_FA(16:0)+NH3 675.6283 (-1.2 ppm); NL_FA(23:0)+NH3 577.5204 (1.4 ppm); NL_FA(17:1)+NH3 663.6268 (-3.5 ppm); NL_FA(18:1)+NH3 649.6120 (-2.3 ppm); NL_FA(16:1)+NH3 677.6422 (-3.9 ppm); NL_FA(21:0)+NH3 605.5515 (1.0 ppm); NL_FA(18:0)+NH3 647.5994 (2.5 ppm); NL_FA(25:0)+NH3 549.4874 (-1.6 pp…
943	566	1314.57	21.9095	TG	TG(57:2)	57	2	TG(57:2)_1	TG(16:0/17:0/24:2); TG(17:0/19:1/21:1); TG(16:0/19:1/22:1); TG(16:0/16:0/25:2); TG(15:0/17:0/25:2); TG(16:1/19:1/22:0); TG(17:1/19:1/21:0); TG(18:1/19:1/20:0); TG(16:0/16:1/25:1); TG(18:0/19:1/20:1); TG(16:0/18:1/23:1); TG(16:1/17:0/24:1); TG(15:0/18:0/24:2); TG(17:0/17:1/23:1); TG(16:0/17:1/24:1); TG(17:0/18:1/22:1); TG(15:0/19:1/23:1); TG(16:1/18:1/23:0); TG(14:0/19:0/24:2); TG(15:1/19:1/23:0);…	[M+NH4]+	Istplg1 946.8804 (0.1 ppm); Istplg2 947.8833 (-0.4 ppm)	-0.43 (-0.37)	NL_FA(19:1)+NH3 633.5803 (-3.0 ppm); NL_FA(24:2)+NH3 565.5215 (3.5 ppm); NL_FA(25:2)+NH3 551.5045 (1.1 ppm); NL_FA(16:0)+NH3 673.6102 (-4.9 ppm); NL_FA(16:1)+NH3 675.6301 (1.4 ppm); NL_FA(17:0)+NH3 659.5966 (-1.9 ppm); NL_FA(18:1)+NH3 647.5974 (-0.7 ppm); NL_FA(17:1)+NH3 661.6108 (-4.1 ppm); NL_FA(19:0)+NH3 631.5656 (-1.6 ppm); NL_FA(20:1)+NH3 619.5696 (5.0 ppm); NL_FA(26:2)+NH3 537.4885 (0.3 ppm…
944	567	1298.56	21.6427	TG	TG(57:3)	57	3	TG(57:3)_1	TG(18:1/19:1/20:1); TG(17:1/19:1/21:1); TG(16:1/19:1/22:1); TG(16:2/19:1/22:0); TG(18:2/19:1/20:0); TG(16:2/18:1/23:0); TG(16:1/18:2/23:0); TG(16:1/17:1/24:1); TG(16:2/17:1/24:0); TG(17:1/18:1/22:1); TG(19:0/19:1/19:2); TG(16:1/16:2/25:0); TG(17:1/18:2/22:0); TG(16:0/17:1/24:2); TG(16:0/19:1/22:2); TG(16:1/18:1/23:1); TG(18:1/18:2/21:0); TG(16:2/17:0/24:1); TG(16:1/17:0/24:2); TG(17:2/19:1/21:0);…	[M+NH4]+	Istplg1 944.8685 (4.1 ppm); Istplg2 945.8690 (1.1 ppm)	-0.29 (-0.37)	NL_FA(19:1)+NH3 631.5681 (2.5 ppm); NL_FA(16:2)+NH3 675.6251 (-6.0 ppm); NL_FA(18:2)+NH3 647.5950 (-4.3 ppm); NL_FA(17:1)+NH3 659.6008 (4.5 ppm); NL_FA(18:1)+NH3 645.5814 (-1.2 ppm); NL_FA(16:1)+NH3 673.6130 (-0.7 ppm); NL_FA(19:2)+NH3 633.5812 (-1.5 ppm); NL_FA(24:2)+NH3 563.5032 (-1.4 ppm); NL_FA(17:2)+NH3 661.6144 (1.4 ppm); NL_FA(17:0)+NH3 657.5799 (-3.5 ppm); NL_FA(20:1)+NH3 617.5538 (4.8 pp…
948	569	1432	23.8667	TG	TG(58:0)	58	0	TG(58:0)_2	TG(16:0/17:0/25:0); TG(16:0/19:0/23:0); TG(17:0/18:0/23:0); TG(16:0/21:0/21:0); TG(17:0/19:0/22:0); TG(16:0/18:0/24:0); TG(14:0/19:0/25:0); TG(16:0/20:0/22:0); TG(17:0/20:0/21:0); TG(15:0/18:0/25:0); TG(15:0/17:0/26:0); TG(18:0/19:0/21:0); TG(14:0/21:0/23:0); TG(15:0/20:0/23:0); TG(16:0/16:0/26:0); TG(17:0/17:0/24:0); TG(15:0/19:0/24:0); TG(18:0/20:0/20:0); TG(19:0/19:0/20:0); TG(14:0/18:0/26:0);…	[M+NH4]+	Istplg1 964.9272 (-0.0 ppm); Istplg2 965.9295 (-1.2 ppm)	-0.44 (-0.35)	NL_FA(16:0)+NH3 691.6593 (-1.6 ppm); NL_FA(17:0)+NH3 677.6420 (-4.1 ppm); NL_FA(23:0)+NH3 593.5504 (-0.9 ppm); NL_FA(25:0)+NH3 565.5184 (-2.0 ppm); NL_FA(19:0)+NH3 649.6107 (-4.4 ppm); NL_FA(18:0)+NH3 663.6275 (-2.5 ppm); NL_FA(22:0)+NH3 607.5704 (6.3 ppm); NL_FA(21:0)+NH3 621.5793 (-4.7 ppm); NL_FA(24:0)+NH3 579.5345 (-1.2 ppm); NL_FA(20:0)+NH3 635.5923 (-8.6 ppm); NL_FA(15:0)+NH3 705.6741 (-2.8…
951	571	1387.9	23.1316	TG	TG(58:1)	58	1	TG(58:1)_2	TG(16:0/17:0/25:1); TG(17:0/18:1/23:0); TG(16:1/17:0/25:0); TG(16:0/19:1/23:0); TG(17:0/18:0/23:1); TG(17:0/19:0/22:1); TG(16:1/19:0/23:0); TG(17:0/19:1/22:0); TG(16:0/18:0/24:1); TG(16:0/17:1/25:0); TG(16:0/18:1/24:0); TG(16:0/16:1/26:0); TG(17:0/17:1/24:0); TG(16:0/19:0/23:1); TG(15:0/17:0/26:1); TG(17:1/18:0/23:0); TG(17:0/20:1/21:0); TG(17:0/17:0/24:1); TG(15:0/18:1/25:0); TG(17:0/20:0/21:1);…	[M+NH4]+	Istplg1 962.9131 (1.6 ppm); Istplg2 963.9139 (-1.1 ppm)	-0.34 (-0.35)	NL_FA(17:0)+NH3 675.6277 (-2.1 ppm); NL_FA(16:0)+NH3 689.6451 (0.5 ppm); NL_FA(16:1)+NH3 691.6596 (-1.2 ppm); NL_FA(18:1)+NH3 663.6268 (-3.5 ppm); NL_FA(23:0)+NH3 591.5372 (3.3 ppm); NL_FA(25:1)+NH3 565.5223 (4.8 ppm); NL_FA(18:0)+NH3 661.6142 (1.1 ppm); NL_FA(19:1)+NH3 649.6113 (-3.4 ppm); NL_FA(25:0)+NH3 563.5023 (-3.0 ppm); NL_FA(19:0)+NH3 647.5974 (-0.7 ppm); NL_FA(17:1)+NH3 677.6398 (-7.4 pp…
952	572	1338.95	22.3159	TG	TG(58:2)	58	2	TG(58:2)_1	TG(16:0/17:0/25:2); TG(17:1/18:1/23:0); TG(16:2/17:0/25:0); TG(16:0/18:1/24:1); TG(17:0/18:1/23:1); TG(17:0/18:2/23:0); TG(17:0/17:1/24:1); TG(16:2/19:0/23:0); TG(16:1/17:0/25:1); TG(16:1/19:1/23:0); TG(16:1/18:1/24:0); TG(17:0/19:1/22:1); TG(16:0/16:1/26:1); TG(17:0/19:0/22:2); TG(16:0/16:2/26:0); TG(16:1/17:1/25:0); TG(16:0/17:1/25:1); TG(18:1/19:0/21:1); TG(17:0/17:0/24:2); TG(17:1/19:0/22:1);…	[M+NH4]+	Istplg1 960.8943 (-1.7 ppm); Istplg2 961.8987 (-0.6 ppm)	-0.39 (-0.35)	NL_FA(17:0)+NH3 673.6119 (-2.4 ppm); NL_FA(16:2)+NH3 691.6575 (-4.2 ppm); NL_FA(18:1)+NH3 661.6126 (-1.3 ppm); NL_FA(16:1)+NH3 689.6423 (-3.6 ppm); NL_FA(16:0)+NH3 687.6293 (0.2 ppm); NL_FA(25:2)+NH3 565.5212 (2.8 ppm); NL_FA(17:1)+NH3 675.6282 (-1.3 ppm); NL_FA(24:2)+NH3 579.5337 (-2.7 ppm); NL_FA(18:2)+NH3 663.6247 (-6.7 ppm); NL_FA(19:0)+NH3 645.5809 (-2.0 ppm); NL_FA(23:0)+NH3 589.5193 (-0.5 …
953	573	1275.64	21.2607	TG	TG(58:3)	58	3	TG(58:3)_1	TG(16:1/18:1/24:1); TG(18:1/20:1/20:1); TG(17:0/18:1/23:2); TG(18:1/18:1/22:1); TG(16:1/20:1/22:1); TG(16:0/18:1/24:2); TG(17:1/18:1/23:1); TG(17:2/18:1/23:0); TG(15:0/18:1/25:2); TG(16:1/17:0/25:2); TG(18:1/19:1/21:1); TG(18:0/18:1/22:2); TG(17:0/19:2/22:1); TG(18:1/20:0/20:2); TG(15:1/18:1/25:1); TG(18:1/19:2/21:0); TG(18:1/19:0/21:2); TG(14:0/18:1/26:2); TG(17:1/19:1/22:1); TG(14:1/18:1/26:1);…	[M+NH4]+	Istplg1 958.8793 (-1.0 ppm); Istplg2 959.8818 (-1.9 ppm)	-0.24 (-0.35)	NL_FA(18:1)+NH3 659.5981 (0.4 ppm); NL_FA(16:1)+NH3 687.6274 (-2.5 ppm); NL_FA(22:1)+NH3 603.5363 (1.7 ppm); NL_FA(17:0)+NH3 671.5968 (-1.5 ppm); NL_FA(18:2)+NH3 661.6099 (-5.4 ppm); NL_FA(20:1)+NH3 631.5645 (-3.2 ppm); NL_FA(26:3)+NH3 551.5054 (2.6 ppm); NL_FA(17:1)+NH3 673.6094 (-6.1 ppm); NL_FA(24:3)+NH3 579.5334 (-3.1 ppm); NL_FA(24:1)+NH3 575.5040 (0.1 ppm); NL_FA(16:2)+NH3 689.6405 (-6.2 pp…
954	574	1160.49	19.3416	TG	TG(58:6)	58	6	TG(58:6)_1	TG(18:0/18:0/22:6); TG(17:0/19:0/22:6); TG(19:0/19:1/20:5); TG(17:1/19:0/22:5); TG(17:0/19:1/22:5); TG(18:0/20:1/20:5); TG(18:1/20:0/20:5); TG(19:0/19:0/20:6); TG(17:1/19:1/22:4); TG(18:0/18:1/22:5); TG(14:0/22:1/22:5); TG(19:1/19:1/20:4); TG(18:0/20:0/20:6); TG(18:1/20:1/20:4); TG(18:0/18:2/22:4); TG(16:1/20:4/22:1); TG(16:1/20:0/22:5); TG(16:1/20:1/22:4); TG(18:1/18:1/22:4); TG(16:2/20:0/22:4)	[M+NH4]+	Istplg1 952.8314 (-2.1 ppm); Istplg2 953.8361 (-0.6 ppm)	-0.37 (-0.36)	NL_FA(22:6)+NH3 607.5670 (0.8 ppm); NL_FA(19:0)+NH3 637.5153 (-6.7 ppm); NL_FA(20:5)+NH3 633.5807 (-2.4 ppm); NL_FA(17:0)+NH3 665.5473 (-5.4 ppm); NL_FA(19:1)+NH3 639.5372 (3.0 ppm); NL_FA(17:1)+NH3 667.5653 (-1.8 ppm); NL_FA(18:0)+NH3 651.5350 (-0.4 ppm); NL_FA(22:1)+NH3 597.4871 (-2.1 ppm); NL_FA(22:5)+NH3 605.5447 (-10.2 ppm); NL_FA(18:1)+NH3 653.5500 (-1.4 ppm); NL_FA(14:0)+NH3 707.5913 (-9.2…
960	577	1411.15	23.5192	TG	TG(59:1)	59	1	TG(59:1)_2	TG(17:0/19:1/23:0); TG(17:0/17:1/25:0); TG(17:0/19:0/23:1); TG(16:0/17:0/26:1); TG(17:0/18:0/24:1); TG(17:0/18:1/24:0); TG(17:0/17:0/25:1); TG(17:1/19:0/23:0); TG(17:0/21:0/21:1); TG(15:0/17:0/27:1); TG(17:0/20:0/22:1); TG(17:0/20:1/22:0); TG(14:0/17:0/28:1); TG(19:0/19:1/21:0); TG(15:0/19:1/25:0); TG(16:0/19:1/24:0); TG(16:0/18:0/25:1); TG(16:0/18:1/25:0); TG(19:1/20:0/20:0); TG(16:0/19:0/24:1);…	[M+NH4]+	Istplg1 976.9264 (-0.8 ppm); Istplg2 977.9290 (-1.6 ppm)	-0.38 (-0.34)	NL_FA(17:0)+NH3 689.6436 (-1.7 ppm); NL_FA(19:1)+NH3 663.6284 (-1.1 ppm); NL_FA(17:1)+NH3 691.6572 (-4.7 ppm); NL_FA(23:0)+NH3 605.5505 (-0.6 ppm); NL_FA(16:0)+NH3 703.6575 (-4.2 ppm); NL_FA(19:0)+NH3 661.6118 (-2.6 ppm); NL_FA(25:0)+NH3 577.5188 (-1.4 ppm); NL_FA(25:1)+NH3 579.5333 (-3.4 ppm); NL_FA(18:0)+NH3 675.6270 (-3.2 ppm); NL_FA(23:1)+NH3 607.5623 (-7.0 ppm); NL_FA(18:1)+NH3 677.6432 (-2.…
962	578	1354.47	22.5744	TG	TG(59:2)	59	2	TG(59:2)_1	TG(17:0/17:0/25:2); TG(17:0/17:1/25:1); TG(17:0/21:1/21:1); TG(16:0/17:0/26:2); TG(15:0/17:0/27:2); TG(17:0/19:1/23:1); TG(17:0/18:1/24:1); TG(16:1/17:0/26:1); TG(16:0/18:0/25:2); TG(17:0/17:2/25:0); TG(15:0/19:0/25:2); TG(17:0/19:2/23:0); TG(17:0/18:0/24:2); TG(17:0/19:0/23:2); TG(17:0/20:1/22:1); TG(17:0/18:2/24:0); TG(17:0/20:2/22:0); TG(17:0/20:0/22:2); TG(14:0/17:0/28:2); TG(14:0/20:0/25:2);…	[M+NH4]+	Istplg1 974.9119 (0.4 ppm); Istplg2 975.9142 (-0.7 ppm)	-0.39 (-0.34)	NL_FA(17:0)+NH3 687.6308 (2.4 ppm); NL_FA(25:2)+NH3 579.5361 (1.5 ppm); NL_FA(17:1)+NH3 689.6431 (-2.4 ppm); NL_FA(19:1)+NH3 661.6107 (-4.3 ppm); NL_FA(16:1)+NH3 703.6608 (0.5 ppm); NL_FA(27:2)+NH3 551.5051 (2.2 ppm); NL_FA(18:1)+NH3 675.6295 (0.6 ppm); NL_FA(16:0)+NH3 701.6459 (1.6 ppm); NL_FA(26:2)+NH3 565.5197 (0.1 ppm); NL_FA(25:1)+NH3 577.5194 (-0.3 ppm); NL_FA(17:2)+NH3 691.6599 (-0.8 ppm);…
963	579	1337.6	22.2934	TG	TG(59:3)	59	3	TG(59:3)_1	TG(17:0/17:1/25:2); TG(16:1/17:1/26:1); TG(16:0/17:1/26:2); TG(17:1/21:1/21:1); TG(17:1/18:0/24:2); TG(17:1/18:1/24:1); TG(16:1/18:0/25:2); TG(17:1/17:2/25:0); TG(17:1/19:1/23:1); TG(16:2/17:1/26:0); TG(16:0/18:1/25:2); TG(16:1/17:0/26:2); TG(15:1/17:1/27:1); TG(17:1/19:2/23:0); TG(17:1/20:2/22:0); TG(15:0/17:1/27:2); TG(15:0/19:1/25:2); TG(16:1/18:1/25:1); TG(17:0/18:1/24:2); TG(17:1/21:0/21:2);…	[M+NH4]+	Istplg1 972.8982 (2.3 ppm); Istplg2 973.8989 (-0.5 ppm)	-0.39 (-0.34)	NL_FA(17:1)+NH3 687.6268 (-3.4 ppm); NL_FA(25:2)+NH3 577.5189 (-1.3 ppm); NL_FA(16:1)+NH3 701.6409 (-5.5 ppm); NL_FA(24:2)+NH3 591.5343 (-1.6 ppm); NL_FA(26:2)+NH3 563.5045 (0.9 ppm); NL_FA(18:1)+NH3 673.6135 (0.1 ppm); NL_FA(17:2)+NH3 689.6440 (-1.2 ppm); NL_FA(16:2)+NH3 703.6575 (-4.1 ppm); NL_FA(18:2)+NH3 675.6204 (-12.9 ppm); NL_FA(19:1)+NH3 659.5976 (-0.4 ppm); NL_FA(17:0)+NH3 685.6140 (0.7 …
964	580	1378.44	22.974	TG	TG(60:0)	60	0	TG(60:0)_1	TG(20:0/20:0/20:0); TG(17:0/19:0/24:0); TG(17:0/17:0/26:0); TG(16:0/22:0/22:0)	[M+NH4]+	Istplg1 992.9580 (-0.5 ppm); Istplg2 993.9609 (-1.0 ppm)	-0.37 (-0.32)	NL_FA(20:0)+NH3 663.6298 (1.0 ppm); NL_FA(24:0)+NH3 607.5627 (-6.2 ppm); NL_FA(19:0)+NH3 677.6359 (-13.1 ppm); NL_FA(17:0)+NH3 705.6781 (2.9 ppm); NL_FA(26:0)+NH3 579.5242 (-19.1 ppm); NL_FA(16:0)+NH3 719.7031 (15.7 ppm); NL_FA(22:0)+NH3 635.5978 (0.0 ppm)
970	584	1418.89	23.6482	TG	TG(60:1)	60	1	TG(60:1)_2	TG(17:0/18:1/25:0); TG(17:0/19:0/24:1); TG(17:0/18:0/25:1); TG(17:0/20:1/23:0); TG(17:0/19:1/24:0); TG(17:0/17:1/26:0); TG(16:0/17:0/27:1); TG(16:1/19:0/25:0); TG(16:0/19:1/25:0); TG(17:1/18:0/25:0); TG(16:1/17:0/27:0); TG(18:1/19:0/23:0); TG(17:0/20:0/23:1); TG(17:0/21:0/22:1); TG(17:0/21:1/22:0); TG(15:0/17:0/28:1); TG(14:0/17:0/29:1); TG(17:0/17:0/26:1); TG(15:0/20:1/25:0); TG(18:1/21:0/21:0);…	[M+NH4]+	Istplg1 990.9421 (-0.7 ppm); Istplg2 991.9453 (-1.0 ppm)	-0.34 (-0.32)	NL_FA(17:0)+NH3 703.6579 (-3.6 ppm); NL_FA(25:0)+NH3 591.5349 (-0.5 ppm); NL_FA(18:1)+NH3 691.6573 (-4.6 ppm); NL_FA(19:0)+NH3 675.6275 (-2.4 ppm); NL_FA(25:1)+NH3 593.5476 (-5.5 ppm); NL_FA(19:1)+NH3 677.6416 (-4.7 ppm); NL_FA(17:1)+NH3 705.6689 (-10.2 ppm); NL_FA(23:0)+NH3 619.5667 (0.3 ppm); NL_FA(16:0)+NH3 717.6744 (-2.3 ppm); NL_FA(18:0)+NH3 689.6407 (-5.9 ppm); NL_FA(24:1)+NH3 607.5641 (-4.…
973	586	1361.93	22.6989	TG	TG(60:2)	60	2	TG(60:2)_1	TG(17:0/19:0/24:2); TG(17:0/18:1/25:1); TG(17:0/17:0/26:2); TG(17:0/17:1/26:1); TG(17:0/18:0/25:2); TG(17:0/19:1/24:1); TG(16:0/17:0/27:2); TG(17:0/20:1/23:1); TG(15:0/17:0/28:2); TG(16:1/17:0/27:1); TG(17:0/20:0/23:2); TG(17:0/18:2/25:0); TG(17:0/20:2/23:0); TG(15:1/17:0/28:1); TG(17:0/17:2/26:0); TG(17:0/19:2/24:0); TG(15:0/19:0/26:2); TG(16:0/18:0/26:2); TG(16:0/20:0/24:2); TG(18:0/18:0/24:2);…	[M+NH4]+	Istplg1 988.9276 (0.3 ppm); Istplg2 989.9303 (-0.3 ppm)	-0.22 (-0.32)	NL_FA(17:0)+NH3 701.6426 (-3.1 ppm); NL_FA(26:2)+NH3 579.5359 (1.2 ppm); NL_FA(24:2)+NH3 607.5659 (-1.1 ppm); NL_FA(19:0)+NH3 673.6124 (-1.7 ppm); NL_FA(17:1)+NH3 703.6530 (-10.6 ppm); NL_FA(25:1)+NH3 591.5344 (-1.5 ppm); NL_FA(25:2)+NH3 593.5476 (-5.5 ppm); NL_FA(20:1)+NH3 661.6094 (-6.1 ppm); NL_FA(18:1)+NH3 689.6443 (-0.7 ppm); NL_FA(16:0)+NH3 715.6540 (-9.0 ppm); NL_FA(19:1)+NH3 675.6232 (-8.…
975	588	1391.04	23.184	TG	TG(60:2)	60	2	TG(60:2)_3	TG(17:0/17:0/26:2); TG(17:0/18:0/25:2); TG(17:0/19:0/24:2); TG(16:0/17:0/27:2); TG(16:0/18:0/26:2); TG(16:0/19:0/25:2); TG(17:0/18:1/25:1); TG(15:0/19:0/26:2); TG(17:0/17:1/26:1); TG(17:0/18:2/25:0); TG(17:0/19:1/24:1); TG(16:1/17:0/27:1); TG(16:0/20:0/24:2); TG(18:0/18:0/24:2); TG(17:0/20:1/23:1); TG(16:2/17:0/27:0); TG(15:0/17:0/28:2); TG(17:1/18:1/25:0); TG(16:0/18:1/26:1); TG(15:0/20:0/25:2);…	[M+NH4]+	Istplg1 988.9285 (1.3 ppm); Istplg2 989.9316 (1.0 ppm)	-0.36 (-0.32)	NL_FA(26:2)+NH3 579.5374 (3.8 ppm); NL_FA(17:0)+NH3 701.6459 (1.5 ppm); NL_FA(25:2)+NH3 593.5508 (-0.2 ppm); NL_FA(24:2)+NH3 607.5663 (-0.4 ppm); NL_FA(18:1)+NH3 689.6448 (0.1 ppm); NL_FA(27:2)+NH3 565.5212 (2.8 ppm); NL_FA(16:0)+NH3 715.6592 (-1.7 ppm); NL_FA(17:1)+NH3 703.6591 (-2.0 ppm); NL_FA(19:0)+NH3 673.6145 (1.5 ppm); NL_FA(16:1)+NH3 717.6740 (-2.9 ppm); NL_FA(19:1)+NH3 675.6306 (2.2 ppm)…
976	589	1327.03	22.1172	TG	TG(60:3)	60	3	TG(60:3)_1	TG(17:0/17:0/26:3); TG(17:0/18:1/25:2); TG(17:0/17:1/26:2); TG(17:0/19:0/24:3); TG(16:1/17:0/27:2); TG(17:0/19:1/24:2); TG(18:1/20:1/22:1); TG(17:0/21:2/22:1); TG(15:0/19:0/26:3); TG(17:0/19:2/24:1); TG(16:0/18:0/26:3); TG(16:0/17:0/27:3); TG(17:0/18:2/25:1); TG(15:0/17:0/28:3); TG(17:1/18:1/25:1); TG(17:0/17:2/26:1); TG(17:0/18:0/25:3); TG(16:1/18:1/26:1); TG(17:0/20:2/23:1); TG(16:0/18:1/26:2);…	[M+NH4]+	Istplg1 986.9114 (-0.2 ppm); Istplg2 987.9138 (-1.2 ppm)	-0.29 (-0.32)	NL_FA(26:3)+NH3 579.5352 (-0.0 ppm); NL_FA(17:0)+NH3 699.6297 (0.8 ppm); NL_FA(18:1)+NH3 687.6265 (-3.8 ppm); NL_FA(25:2)+NH3 591.5355 (0.4 ppm); NL_FA(17:1)+NH3 701.6420 (-3.9 ppm); NL_FA(22:1)+NH3 631.5671 (1.0 ppm); NL_FA(24:3)+NH3 607.5648 (-2.9 ppm); NL_FA(16:1)+NH3 715.6583 (-3.0 ppm); NL_FA(20:1)+NH3 659.5970 (-1.2 ppm); NL_FA(24:1)+NH3 603.5355 (0.5 ppm); NL_FA(18:2)+NH3 689.6396 (-7.5 pp…
978	590	1348.39	22.4731	TG	TG(60:3)	60	3	TG(60:3)_2	TG(17:1/19:0/24:2); TG(17:0/19:1/24:2); TG(17:0/17:1/26:2); TG(17:0/18:1/25:2); TG(18:0/18:1/24:2); TG(17:1/18:0/25:2); TG(16:0/20:1/24:2); TG(17:1/18:1/25:1); TG(16:1/20:0/24:2); TG(16:0/17:1/27:2); TG(16:0/19:1/25:2); TG(16:0/18:1/26:2); TG(16:1/19:0/25:2); TG(16:1/17:0/27:2); TG(16:1/17:1/27:1); TG(17:1/19:1/24:1); TG(16:1/18:0/26:2); TG(14:0/22:1/24:2); TG(17:1/18:2/25:0); TG(16:1/18:1/26:1);…	[M+NH4]+	Istplg1 986.9118 (0.2 ppm); Istplg2 987.9146 (-0.4 ppm)	-0.38 (-0.32)	NL_FA(24:2)+NH3 605.5501 (-1.3 ppm); NL_FA(17:1)+NH3 701.6414 (-4.9 ppm); NL_FA(25:2)+NH3 591.5352 (-0.0 ppm); NL_FA(18:1)+NH3 687.6287 (-0.7 ppm); NL_FA(26:2)+NH3 577.5191 (-0.8 ppm); NL_FA(16:1)+NH3 715.6564 (-5.6 ppm); NL_FA(18:2)+NH3 689.6447 (-0.1 ppm); NL_FA(19:1)+NH3 673.6112 (-3.4 ppm); NL_FA(27:2)+NH3 563.5015 (-4.4 ppm); NL_FA(17:0)+NH3 699.6274 (-2.5 ppm); NL_FA(20:1)+NH3 659.5944 (-5.…
979	591	1210.3	20.1717	TG	TG(60:6)	60	6	TG(60:6)_1		[M+NH4]+	Istplg1 980.8618 (-2.9 ppm); Istplg2 981.8660 (-2.0 ppm)	-0.35 (-0.32)
981	592	985.394	16.4232	TG	TG(60:12)	60	12	TG(60:12)_1		[M+NH4]+	Istplg1 968.7739 (3.3 ppm); Istplg2 969.7780 (4.0 ppm)	-0.25 (-0.33)
986	594	1429.25	23.8209	TG	TG(61:1)	61	1	TG(61:1)_1	TG(17:0/19:0/25:1); TG(18:0/18:0/25:1); TG(17:0/19:1/25:0); TG(17:0/18:0/26:1); TG(17:0/20:0/24:1); TG(17:0/18:1/26:0); TG(16:0/20:0/25:1); TG(17:0/17:1/27:0); TG(16:0/17:0/28:1); TG(17:0/20:1/24:0); TG(17:0/21:0/23:1); TG(17:0/21:1/23:0); TG(16:1/17:0/28:0); TG(17:0/22:0/22:1); TG(16:0/19:0/26:1); TG(17:1/19:0/25:0); TG(18:0/19:0/24:1); TG(15:0/21:0/25:1); TG(19:0/19:1/23:0); TG(14:0/22:0/25:1);…	[M+NH4]+	Istplg1 1004.9556 (-2.9 ppm); Istplg2 1005.9575 (-4.4 ppm)	-0.17 (-0.31)	NL_FA(17:0)+NH3 717.6746 (-2.0 ppm); NL_FA(25:1)+NH3 607.5644 (-3.5 ppm); NL_FA(19:0)+NH3 689.6434 (-2.0 ppm); NL_FA(19:1)+NH3 691.6506 (-14.2 ppm); NL_FA(26:1)+NH3 593.5488 (-3.6 ppm); NL_FA(20:0)+NH3 675.6257 (-5.0 ppm); NL_FA(25:0)+NH3 605.5523 (2.3 ppm); NL_FA(17:1)+NH3 719.6797 (-16.7 ppm); NL_FA(18:0)+NH3 703.6577 (-3.9 ppm); NL_FA(18:1)+NH3 705.6712 (-6.9 ppm); NL_FA(16:0)+NH3 731.6859 (-8…
988	595	1459.78	24.3297	TG	TG(61:1)	61	1	TG(61:1)_2	TG(17:0/19:1/25:0); TG(17:0/19:0/25:1); TG(17:1/19:0/25:0); TG(19:0/19:1/23:0); TG(17:0/18:0/26:1); TG(17:0/17:1/27:0); TG(16:0/19:0/26:1); TG(17:0/20:0/24:1); TG(17:0/21:1/23:0); TG(17:0/18:1/26:0); TG(17:0/21:0/23:1); TG(19:1/21:0/21:0); TG(17:0/20:1/24:0); TG(17:0/22:0/22:1); TG(16:0/19:1/26:0); TG(18:0/19:0/24:1); TG(16:0/20:1/25:0); TG(18:0/18:1/25:0); TG(18:0/19:1/24:0); TG(18:0/18:0/25:1);…	[M+NH4]+	Istplg1 1004.9586 (0.0 ppm); Istplg2 1005.9615 (-0.4 ppm)	-0.28 (-0.31)	NL_FA(17:0)+NH3 717.6750 (-1.5 ppm); NL_FA(19:1)+NH3 691.6581 (-3.4 ppm); NL_FA(19:0)+NH3 689.6440 (-1.2 ppm); NL_FA(25:0)+NH3 605.5493 (-2.7 ppm); NL_FA(25:1)+NH3 607.5637 (-4.7 ppm); NL_FA(17:1)+NH3 719.6862 (-7.7 ppm); NL_FA(16:0)+NH3 731.6915 (-0.4 ppm); NL_FA(26:1)+NH3 593.5504 (-0.9 ppm); NL_FA(18:0)+NH3 703.6604 (-0.1 ppm); NL_FA(23:0)+NH3 633.5823 (0.1 ppm); NL_FA(18:1)+NH3 705.6780 (2.7 …
990	597	1404.89	23.4148	TG	TG(61:2)	61	2	TG(61:2)_2	TG(17:0/17:0/27:2); TG(17:0/19:0/25:2); TG(17:0/22:1/22:1); TG(17:0/19:1/25:1); TG(15:0/19:0/27:2); TG(17:0/17:1/27:1); TG(17:0/18:0/26:2); TG(17:0/18:1/26:1); TG(16:0/17:0/28:2); TG(16:0/18:0/27:2); TG(18:0/18:0/25:2); TG(17:0/19:2/25:0); TG(17:0/20:1/24:1); TG(17:0/20:0/24:2); TG(16:1/17:0/28:1); TG(15:0/17:0/29:2); TG(17:0/17:2/27:0); TG(17:0/21:2/23:0); TG(17:0/21:1/23:1); TG(17:0/18:2/26:0);…	[M+NH4]+	Istplg1 1002.9434 (0.5 ppm); Istplg2 1003.9462 (-0.0 ppm)	-0.35 (-0.31)	NL_FA(17:0)+NH3 715.6616 (1.7 ppm); NL_FA(27:2)+NH3 579.5371 (3.2 ppm); NL_FA(25:2)+NH3 607.5674 (1.5 ppm); NL_FA(19:0)+NH3 687.6313 (3.2 ppm); NL_FA(19:1)+NH3 689.6457 (1.3 ppm); NL_FA(17:1)+NH3 717.6715 (-6.4 ppm); NL_FA(26:2)+NH3 593.5536 (4.6 ppm); NL_FA(25:1)+NH3 605.5515 (0.9 ppm); NL_FA(18:1)+NH3 703.6614 (1.3 ppm); NL_FA(16:0)+NH3 729.6769 (1.1 ppm); NL_FA(19:2)+NH3 691.6561 (-6.3 ppm); N…
991	598	1417.09	23.6181	TG	TG(61:2)	61	2	TG(61:2)_3	TG(17:0/19:0/25:2); TG(17:0/18:0/26:2); TG(17:0/20:0/24:2); TG(17:0/19:1/25:1); TG(16:0/19:0/26:2); TG(18:0/18:0/25:2); TG(18:0/19:0/24:2); TG(16:0/20:0/25:2); TG(16:0/17:0/28:2); TG(16:0/21:0/24:2); TG(17:0/18:1/26:1); TG(17:0/17:0/27:2); TG(17:0/17:1/27:1); TG(16:0/18:0/27:2); TG(17:0/22:1/22:1); TG(17:1/19:0/25:1); TG(15:0/21:0/25:2); TG(17:1/19:1/25:0); TG(16:0/19:1/26:1); TG(17:0/20:1/24:1);…	[M+NH4]+	Istplg1 1002.9413 (-1.6 ppm); Istplg2 1003.9444 (-1.9 ppm)	-0.34 (-0.31)	NL_FA(25:2)+NH3 607.5665 (-0.0 ppm); NL_FA(26:2)+NH3 593.5493 (-2.7 ppm); NL_FA(17:0)+NH3 715.6572 (-4.6 ppm); NL_FA(24:2)+NH3 621.5813 (-1.4 ppm); NL_FA(19:1)+NH3 689.6404 (-6.4 ppm); NL_FA(27:2)+NH3 579.5338 (-2.5 ppm); NL_FA(19:0)+NH3 687.6284 (-1.0 ppm); NL_FA(16:0)+NH3 729.6758 (-0.3 ppm); NL_FA(17:1)+NH3 717.6713 (-6.6 ppm); NL_FA(18:1)+NH3 703.6577 (-3.9 ppm); NL_FA(18:0)+NH3 701.6428 (-2.…
992	599	1350.7	22.5117	TG	TG(61:3)	61	3	TG(61:3)_1	TG(17:0/19:1/25:2); TG(17:0/17:1/27:2); TG(17:1/19:0/25:2); TG(17:0/18:0/26:3); TG(17:0/18:1/26:2); TG(18:0/18:1/25:2); TG(16:0/17:0/28:3); TG(16:0/20:1/25:2); TG(17:0/20:1/24:2); TG(17:0/19:0/25:3); TG(16:1/17:0/28:2); TG(16:1/20:0/25:2); TG(17:1/18:0/26:2); TG(17:1/19:1/25:1); TG(16:0/18:1/27:2); TG(16:0/19:0/26:3); TG(16:1/18:0/27:2); TG(17:0/19:2/25:1); TG(17:0/17:0/27:3); TG(17:1/18:1/26:1);…	[M+NH4]+	Istplg1 1000.9278 (0.6 ppm); Istplg2 1001.9296 (-1.0 ppm)	-0.25 (-0.31)	NL_FA(25:2)+NH3 605.5496 (-2.2 ppm); NL_FA(17:0)+NH3 713.6426 (-3.0 ppm); NL_FA(17:1)+NH3 715.6546 (-8.2 ppm); NL_FA(26:3)+NH3 593.5508 (-0.1 ppm); NL_FA(27:2)+NH3 577.5216 (3.5 ppm); NL_FA(19:1)+NH3 687.6307 (2.3 ppm); NL_FA(18:1)+NH3 701.6423 (-3.5 ppm); NL_FA(26:2)+NH3 591.5350 (-0.3 ppm); NL_FA(16:1)+NH3 729.6730 (-4.2 ppm); NL_FA(27:3)+NH3 579.5337 (-2.7 ppm); NL_FA(28:3)+NH3 565.5175 (-3.7 …
994	600	1364.09	22.7349	TG	TG(61:3)	61	3	TG(61:3)_2	TG(17:0/17:1/27:2); TG(17:1/20:0/24:2); TG(17:0/20:1/24:2); TG(17:1/19:0/25:2); TG(17:0/19:1/25:2); TG(18:1/19:0/24:2); TG(18:0/19:1/24:2); TG(17:1/18:0/26:2); TG(17:0/18:1/26:2); TG(15:0/22:1/24:2); TG(16:0/21:1/24:2); TG(18:0/18:1/25:2); TG(16:0/18:1/27:2); TG(17:1/19:1/25:1); TG(16:1/21:0/24:2); TG(16:0/19:1/26:2); TG(17:1/22:1/22:1); TG(16:0/20:1/25:2); TG(17:1/18:1/26:1); TG(15:0/19:1/27:2);…	[M+NH4]+	Istplg1 1000.9291 (1.9 ppm); Istplg2 1001.9319 (1.3 ppm)	-0.30 (-0.31)	NL_FA(24:2)+NH3 619.5660 (-0.8 ppm); NL_FA(17:1)+NH3 715.6572 (-4.5 ppm); NL_FA(25:2)+NH3 605.5512 (0.5 ppm); NL_FA(27:2)+NH3 577.5204 (1.4 ppm); NL_FA(26:2)+NH3 591.5340 (-2.1 ppm); NL_FA(26:3)+NH3 593.5504 (-0.8 ppm); NL_FA(17:0)+NH3 713.6420 (-3.9 ppm); NL_FA(19:1)+NH3 687.6263 (-4.1 ppm); NL_FA(18:1)+NH3 701.6412 (-5.1 ppm); NL_FA(16:0)+NH3 727.6619 (2.0 ppm); NL_FA(18:2)+NH3 703.6555 (-7.0 p…
996	601	1371.7	22.8617	TG	TG(61:3)	61	3	TG(61:3)_3	TG(17:1/19:0/25:2); TG(17:0/19:1/25:2); TG(17:0/17:1/27:2); TG(17:1/18:0/26:2); TG(17:1/19:1/25:1); TG(17:0/18:1/26:2); TG(18:0/18:1/25:2); TG(17:1/18:1/26:1); TG(17:1/22:1/22:1); TG(16:0/19:1/26:2); TG(16:1/17:1/28:1); TG(16:0/20:1/25:2); TG(18:0/19:1/24:2); TG(17:0/20:1/24:2); TG(17:1/19:2/25:0); TG(18:1/19:0/24:2); TG(17:1/20:1/24:1); TG(15:1/21:0/25:2); TG(16:1/19:0/26:2); TG(15:0/19:1/27:2);…	[M+NH4]+	Istplg1 1000.9266 (-0.6 ppm); Istplg2 1001.9300 (-0.6 ppm)	-0.31 (-0.31)	NL_FA(17:1)+NH3 715.6590 (-2.0 ppm); NL_FA(25:2)+NH3 605.5500 (-1.4 ppm); NL_FA(26:2)+NH3 591.5349 (-0.7 ppm); NL_FA(19:1)+NH3 687.6281 (-1.6 ppm); NL_FA(24:2)+NH3 619.5672 (1.1 ppm); NL_FA(27:2)+NH3 577.5182 (-2.4 ppm); NL_FA(18:1)+NH3 701.6434 (-1.9 ppm); NL_FA(17:0)+NH3 713.6418 (-4.2 ppm); NL_FA(16:1)+NH3 729.6730 (-4.2 ppm); NL_FA(27:3)+NH3 579.5359 (1.2 ppm); NL_FA(26:3)+NH3 593.5469 (-6.7 …
997	602	1301.83	21.6971	TG	TG(61:4)	61	4	TG(61:4)_1	TG(17:0/18:1/26:3); TG(17:1/18:0/26:3); TG(17:0/17:1/27:3); TG(15:0/20:1/26:3); TG(17:0/18:2/26:2); TG(17:1/18:1/26:2); TG(17:1/18:2/26:1); TG(17:1/19:1/25:2); TG(17:0/19:1/25:3); TG(18:1/18:2/25:1); TG(17:0/19:2/25:2); TG(17:0/17:2/27:2); TG(17:1/19:2/25:1); TG(18:2/19:1/24:1); TG(15:0/19:1/27:3); TG(17:0/22:2/22:2); TG(17:1/17:2/27:1); TG(17:0/20:1/24:3); TG(17:1/20:1/24:2); TG(18:1/19:1/24:2);…	[M+NH4]+	Istplg1 998.9109 (-0.6 ppm); Istplg2 999.9127 (-2.3 ppm)	-0.06 (-0.31)	NL_FA(26:3)+NH3 591.5339 (-2.2 ppm); NL_FA(17:1)+NH3 713.6418 (-4.2 ppm); NL_FA(17:0)+NH3 711.6266 (-3.5 ppm); NL_FA(18:2)+NH3 701.6429 (-2.6 ppm); NL_FA(27:3)+NH3 577.5192 (-0.7 ppm); NL_FA(18:1)+NH3 699.6273 (-2.7 ppm); NL_FA(19:1)+NH3 685.6121 (-2.1 ppm); NL_FA(28:3)+NH3 563.5008 (-5.6 ppm); NL_FA(16:1)+NH3 727.6484 (-16.5 ppm); NL_FA(17:2)+NH3 715.6569 (-5.0 ppm); NL_FA(26:2)+NH3 589.5227 (5.…
998	603	1440.9	24.015	TG	TG(62:1)	62	1	TG(62:1)_1		[M+NH4]+	Istplg1 1018.9673 (-6.8 ppm); Istplg2 1019.9711 (-6.4 ppm)	-0.38 (-0.29)
1004	606	1429.56	23.8259	TG	TG(62:2)	62	2	TG(62:2)_2	TG(17:0/19:0/26:2); TG(17:0/18:0/27:2); TG(16:0/19:0/27:2); TG(18:0/19:0/25:2); TG(18:0/18:0/26:2); TG(17:0/19:1/26:1); TG(17:0/20:0/25:2); TG(19:0/19:1/24:1); TG(16:0/20:0/26:2); TG(16:0/17:0/29:2); TG(17:1/19:0/26:1); TG(17:0/20:1/25:1); TG(18:1/19:0/25:1); TG(16:0/18:0/28:2); TG(17:0/17:1/28:1); TG(17:0/18:1/27:1); TG(15:0/19:0/28:2); TG(17:0/17:0/28:2); TG(17:0/21:1/24:1); TG(18:0/19:1/25:1);…	[M+NH4]+	Istplg1 1016.9584 (-0.1 ppm); Istplg2 1017.9606 (-1.3 ppm)	-0.33 (-0.29)	NL_FA(27:2)+NH3 593.5511 (0.4 ppm); NL_FA(26:2)+NH3 607.5665 (-0.0 ppm); NL_FA(17:0)+NH3 729.6754 (-1.0 ppm); NL_FA(19:0)+NH3 701.6433 (-2.1 ppm); NL_FA(25:2)+NH3 621.5797 (-4.1 ppm); NL_FA(19:1)+NH3 703.6570 (-4.8 ppm); NL_FA(18:0)+NH3 715.6562 (-5.9 ppm); NL_FA(16:0)+NH3 743.6897 (-2.7 ppm); NL_FA(28:2)+NH3 579.5351 (-0.2 ppm); NL_FA(17:1)+NH3 731.6853 (-8.8 ppm); NL_FA(18:1)+NH3 717.6707 (-7.5…
1005	607	1440.87	24.0145	TG	TG(62:2)	62	2	TG(62:2)_3	TG(17:0/19:0/26:2); TG(18:0/18:0/26:2); TG(16:0/20:0/26:2); TG(16:0/19:0/27:2); TG(17:0/18:0/27:2); TG(18:0/19:0/25:2); TG(15:0/21:0/26:2); TG(19:0/19:0/24:2); TG(17:0/21:0/24:2); TG(17:0/20:0/25:2); TG(14:0/22:0/26:2); TG(17:0/19:1/26:1); TG(17:1/19:0/26:1); TG(18:1/19:0/25:1); TG(19:0/19:1/24:1); TG(17:0/18:1/27:1); TG(17:0/20:1/25:1); TG(17:0/17:1/28:1); TG(16:0/17:0/29:2); TG(19:0/20:1/23:1);…	[M+NH4]+	Istplg1 1016.9590 (0.5 ppm); Istplg2 1017.9616 (-0.3 ppm)	-0.35 (-0.29)	NL_FA(26:2)+NH3 607.5649 (-2.6 ppm); NL_FA(19:0)+NH3 701.6426 (-3.1 ppm); NL_FA(17:0)+NH3 729.6719 (-5.7 ppm); NL_FA(27:2)+NH3 593.5503 (-1.0 ppm); NL_FA(24:2)+NH3 635.5950 (-4.5 ppm); NL_FA(25:2)+NH3 621.5811 (-1.8 ppm); NL_FA(19:1)+NH3 703.6561 (-6.2 ppm); NL_FA(18:1)+NH3 717.6738 (-3.1 ppm); NL_FA(17:1)+NH3 731.6869 (-6.6 ppm); NL_FA(16:0)+NH3 743.6895 (-3.0 ppm); NL_FA(18:0)+NH3 715.6587 (-2.…
1007	608	1374.99	22.9165	TG	TG(62:3)	62	3	TG(62:3)_1	TG(17:0/19:0/26:3); TG(18:0/18:0/26:3); TG(17:0/18:1/27:2); TG(17:0/20:1/25:2); TG(17:0/19:1/26:2); TG(16:0/20:0/26:3); TG(15:0/21:0/26:3); TG(17:0/17:0/28:3); TG(17:0/17:1/28:2); TG(14:0/22:0/26:3); TG(18:1/19:0/25:2); TG(17:1/19:0/26:2); TG(17:0/22:1/23:2); TG(15:0/19:0/28:3); TG(19:0/19:1/24:2); TG(17:0/18:0/27:3); TG(16:1/19:0/27:2); TG(17:0/19:2/26:1); TG(17:0/18:2/27:1); TG(17:0/21:0/24:3);…	[M+NH4]+	Istplg1 1014.9436 (0.7 ppm); Istplg2 1015.9467 (0.4 ppm)	-0.27 (-0.29)	NL_FA(26:3)+NH3 607.5663 (-0.3 ppm); NL_FA(17:0)+NH3 727.6584 (-2.7 ppm); NL_FA(19:0)+NH3 699.6268 (-3.3 ppm); NL_FA(28:3)+NH3 579.5348 (-0.8 ppm); NL_FA(18:1)+NH3 715.6592 (-1.7 ppm); NL_FA(17:1)+NH3 729.6716 (-6.1 ppm); NL_FA(19:1)+NH3 701.6391 (-8.1 ppm); NL_FA(20:1)+NH3 687.6278 (-1.9 ppm); NL_FA(27:2)+NH3 591.5339 (-2.3 ppm); NL_FA(22:1)+NH3 659.5961 (-2.6 ppm); NL_FA(25:2)+NH3 619.5645 (-3.…
1009	609	1387.08	23.1181	TG	TG(62:3)	62	3	TG(62:3)_2	TG(16:0/22:1/24:2); TG(19:0/19:1/24:2); TG(18:0/20:1/24:2); TG(17:1/21:0/24:2); TG(17:0/21:1/24:2); TG(18:1/20:0/24:2); TG(16:1/22:0/24:2); TG(18:1/19:0/25:2); TG(17:0/20:1/25:2); TG(16:0/19:1/27:2); TG(18:0/19:1/25:2); TG(15:0/23:1/24:2); TG(17:0/18:1/27:2); TG(15:0/22:1/25:2); TG(14:0/24:1/24:2); TG(17:0/19:1/26:2); TG(17:1/18:0/27:2); TG(16:1/19:0/27:2); TG(17:1/19:0/26:2); TG(16:0/21:1/25:2);…	[M+NH4]+	Istplg1 1014.9448 (1.9 ppm); Istplg2 1015.9477 (1.4 ppm)	-0.30 (-0.29)	NL_FA(24:2)+NH3 633.5815 (-1.1 ppm); NL_FA(25:2)+NH3 619.5652 (-2.2 ppm); NL_FA(27:2)+NH3 591.5364 (1.9 ppm); NL_FA(26:2)+NH3 605.5522 (2.1 ppm); NL_FA(19:1)+NH3 701.6446 (-0.3 ppm); NL_FA(22:1)+NH3 659.5981 (0.4 ppm); NL_FA(17:1)+NH3 729.6735 (-3.5 ppm); NL_FA(18:1)+NH3 715.6568 (-5.1 ppm); NL_FA(16:0)+NH3 741.6712 (-6.6 ppm); NL_FA(20:1)+NH3 687.6295 (0.5 ppm); NL_FA(17:0)+NH3 727.6603 (-0.2 pp…
1010	610	1397.83	23.2972	TG	TG(62:3)	62	3	TG(62:3)_3	TG(19:0/19:1/24:2); TG(17:0/19:1/26:2); TG(18:0/19:1/25:2); TG(17:1/19:0/26:2); TG(16:0/22:1/24:2); TG(18:1/20:0/24:2); TG(17:1/21:0/24:2); TG(16:0/19:1/27:2); TG(16:0/20:1/26:2); TG(18:0/18:1/26:2); TG(18:0/20:1/24:2); TG(18:1/19:0/25:2); TG(18:1/19:1/25:1); TG(17:0/21:1/24:2); TG(17:1/19:1/26:1); TG(16:1/22:0/24:2); TG(17:0/20:1/25:2); TG(17:1/20:0/25:2); TG(17:0/18:1/27:2); TG(16:1/20:0/26:2);…	[M+NH4]+	Istplg1 1014.9434 (0.5 ppm); Istplg2 1015.9463 (0.0 ppm)	-0.31 (-0.29)	NL_FA(24:2)+NH3 633.5815 (-1.1 ppm); NL_FA(26:2)+NH3 605.5507 (-0.4 ppm); NL_FA(19:1)+NH3 701.6427 (-3.0 ppm); NL_FA(25:2)+NH3 619.5645 (-3.3 ppm); NL_FA(17:1)+NH3 729.6743 (-2.5 ppm); NL_FA(18:1)+NH3 715.6575 (-4.1 ppm); NL_FA(27:2)+NH3 591.5369 (2.9 ppm); NL_FA(20:1)+NH3 687.6287 (-0.6 ppm); NL_FA(16:1)+NH3 743.6888 (-3.9 ppm); NL_FA(18:2)+NH3 717.6736 (-3.5 ppm); NL_FA(16:0)+NH3 741.6758 (-0.4…
1011	611	1371.74	22.8624	TG	TG(62:4)	62	4	TG(62:4)_1	TG(17:1/18:1/27:2); TG(17:0/18:2/27:2); TG(17:1/19:1/26:2); TG(17:1/18:2/27:1); TG(17:0/17:1/28:3); TG(17:1/19:0/26:3); TG(16:1/19:1/27:2); TG(16:2/19:0/27:2); TG(17:0/18:1/27:3); TG(17:0/19:2/26:2); TG(18:1/19:1/25:2); TG(17:1/18:0/27:3); TG(17:0/19:1/26:3); TG(16:0/19:2/27:2); TG(17:1/20:1/25:2); TG(18:2/19:0/25:2); TG(18:0/18:2/26:2); TG(18:2/19:2/25:0); TG(16:1/17:1/29:2); TG(18:1/18:1/26:2);…	[M+NH4]+	Istplg1 1012.9294 (2.1 ppm); Istplg2 1013.9340 (3.4 ppm)	-0.32 (-0.29)	NL_FA(17:1)+NH3 727.6613 (1.2 ppm); NL_FA(27:2)+NH3 589.5188 (-1.3 ppm); NL_FA(18:2)+NH3 715.6586 (-2.5 ppm); NL_FA(18:1)+NH3 713.6431 (-2.4 ppm); NL_FA(26:2)+NH3 603.5359 (1.1 ppm); NL_FA(27:3)+NH3 591.5343 (-1.6 ppm); NL_FA(19:2)+NH3 701.6406 (-6.0 ppm); NL_FA(19:1)+NH3 699.6277 (-2.0 ppm); NL_FA(26:3)+NH3 605.5486 (-3.8 ppm); NL_FA(16:2)+NH3 743.6906 (-1.6 ppm); NL_FA(17:0)+NH3 725.6436 (-1.7 …
1012	612	1261.4	21.0233	TG	TG(62:6)	62	6	TG(62:6)_1		[M+NH4]+	Istplg1 1008.8970 (1.0 ppm); Istplg2 1009.8991 (-0.2 ppm)	-0.27 (-0.29)
1014	613	1487.27	24.7878	TG	TG(63:1)	63	1	TG(63:1)_1	TG(17:0/19:0/27:1); TG(19:0/19:1/25:0); TG(17:0/21:0/25:1); TG(18:0/19:0/26:1); TG(17:0/19:1/27:0); TG(17:1/19:0/27:0); TG(19:0/21:0/23:1); TG(19:0/20:1/24:0); TG(19:0/20:0/24:1); TG(17:0/23:0/23:1); TG(17:0/18:0/28:1); TG(19:0/19:0/25:1); TG(17:0/20:0/26:1); TG(19:0/21:1/23:0); TG(17:0/17:1/29:0); TG(16:0/19:0/28:1); TG(16:1/19:0/28:0); TG(17:0/21:1/25:0); TG(19:0/22:0/22:1); TG(17:0/22:0/24:1);…	[M+NH4]+	Istplg1 1032.9902 (0.4 ppm); Istplg2 1033.9912 (-1.9 ppm)	-0.28 (-0.28)	NL_FA(19:0)+NH3 717.6735 (-3.7 ppm); NL_FA(17:0)+NH3 745.7037 (-4.9 ppm); NL_FA(27:1)+NH3 607.5673 (1.2 ppm); NL_FA(25:1)+NH3 635.5963 (-2.5 ppm); NL_FA(19:1)+NH3 719.6850 (-9.4 ppm); NL_FA(17:1)+NH3 747.7164 (-8.9 ppm); NL_FA(20:1)+NH3 705.6749 (-1.7 ppm); NL_FA(18:0)+NH3 731.6867 (-6.9 ppm); NL_FA(23:1)+NH3 663.6255 (-5.5 ppm); NL_FA(20:0)+NH3 703.6591 (-2.0 ppm); NL_FA(25:0)+NH3 633.5806 (-2.6…
1016	615	1453.48	24.2247	TG	TG(63:2)	63	2	TG(63:2)_2	TG(17:0/19:0/27:2); TG(18:0/18:0/27:2); TG(16:0/20:0/27:2); TG(15:0/21:0/27:2); TG(14:0/22:0/27:2); TG(19:0/19:0/25:2); TG(17:0/21:0/25:2); TG(19:0/19:1/25:1); TG(19:0/22:1/22:1); TG(17:0/19:1/27:1); TG(17:0/23:1/23:1); TG(18:0/19:0/26:2); TG(17:1/19:0/27:1); TG(16:0/19:0/28:2); TG(17:0/18:0/28:2); TG(17:0/20:0/26:2); TG(15:0/19:0/29:2); TG(19:0/20:1/24:1); TG(18:1/19:0/26:1); TG(17:0/17:1/29:1);…	[M+NH4]+	Istplg1 1030.9749 (0.7 ppm); Istplg2 1031.9781 (0.6 ppm)	-0.28 (-0.28)	NL_FA(27:2)+NH3 607.5659 (-1.1 ppm); NL_FA(19:0)+NH3 715.6578 (-3.6 ppm); NL_FA(17:0)+NH3 743.6901 (-2.2 ppm); NL_FA(25:2)+NH3 635.5969 (-1.5 ppm); NL_FA(19:1)+NH3 717.6720 (-5.7 ppm); NL_FA(26:2)+NH3 621.5800 (-3.6 ppm); NL_FA(17:1)+NH3 745.7006 (-9.1 ppm); NL_FA(29:2)+NH3 579.5342 (-1.7 ppm); NL_FA(25:1)+NH3 633.5782 (-6.2 ppm); NL_FA(28:2)+NH3 593.5489 (-3.4 ppm); NL_FA(18:0)+NH3 729.6710 (-6.…
1019	616	1465.45	24.4242	TG	TG(63:2)	63	2	TG(63:2)_3	TG(19:0/19:0/25:2); TG(18:0/19:0/26:2); TG(17:0/21:0/25:2); TG(19:0/20:0/24:2); TG(17:0/19:0/27:2); TG(18:0/20:0/25:2); TG(18:0/21:0/24:2); TG(17:0/22:0/24:2); TG(17:0/20:0/26:2); TG(19:0/19:1/25:1); TG(16:0/22:0/25:2); TG(16:0/21:0/26:2); TG(16:0/23:0/24:2); TG(17:0/18:0/28:2); TG(18:0/18:0/27:2); TG(16:0/19:0/28:2); TG(17:0/19:1/27:1); TG(18:0/19:1/26:1); TG(18:1/19:0/26:1); TG(19:0/22:1/22:1);…	[M+NH4]+	Istplg1 1030.9742 (0.1 ppm); Istplg2 1031.9781 (0.6 ppm)	-0.32 (-0.28)	NL_FA(25:2)+NH3 635.5966 (-1.9 ppm); NL_FA(24:2)+NH3 649.6117 (-2.8 ppm); NL_FA(26:2)+NH3 621.5811 (-1.7 ppm); NL_FA(19:0)+NH3 715.6611 (1.0 ppm); NL_FA(27:2)+NH3 607.5684 (3.0 ppm); NL_FA(19:1)+NH3 717.6728 (-4.6 ppm); NL_FA(17:0)+NH3 743.6892 (-3.4 ppm); NL_FA(18:0)+NH3 729.6736 (-3.3 ppm); NL_FA(17:1)+NH3 745.7045 (-3.8 ppm); NL_FA(20:1)+NH3 703.6572 (-4.6 ppm); NL_FA(18:1)+NH3 731.6865 (-7.2 …
1020	617	1412.41	23.5401	TG	TG(63:3)	63	3	TG(63:3)_1	TG(17:0/22:1/24:2); TG(19:1/20:0/24:2); TG(19:0/20:1/24:2); TG(17:0/19:1/27:2); TG(19:0/19:1/25:2); TG(17:1/22:0/24:2); TG(18:1/21:0/24:2); TG(16:0/23:1/24:2); TG(18:0/21:1/24:2); TG(16:0/22:1/25:2); TG(17:1/19:0/27:2); TG(17:0/21:1/25:2); TG(15:0/24:1/24:2); TG(16:1/23:0/24:2); TG(17:1/21:0/25:2); TG(19:1/22:1/22:1); TG(18:0/19:1/26:2); TG(17:0/20:1/26:2); TG(18:0/20:1/25:2); TG(18:1/20:0/25:2);…	[M+NH4]+	Istplg1 1028.9580 (-0.5 ppm); Istplg2 1029.9604 (-1.4 ppm)	-0.31 (-0.28)	NL_FA(24:2)+NH3 647.5981 (0.4 ppm); NL_FA(25:2)+NH3 633.5806 (-2.6 ppm); NL_FA(27:2)+NH3 605.5494 (-2.4 ppm); NL_FA(19:1)+NH3 715.6583 (-3.0 ppm); NL_FA(17:0)+NH3 741.6719 (-5.6 ppm); NL_FA(26:2)+NH3 619.5655 (-1.7 ppm); NL_FA(22:1)+NH3 673.6105 (-4.4 ppm); NL_FA(17:1)+NH3 743.6898 (-2.6 ppm); NL_FA(19:0)+NH3 713.6437 (-1.5 ppm); NL_FA(24:3)+NH3 649.6078 (-8.8 ppm); NL_FA(18:1)+NH3 729.6724 (-5.0…
1022	618	1384.05	23.0675	TG	TG(63:4)	63	4	TG(63:4)_1	TG(17:0/19:2/27:2); TG(17:1/19:1/27:2); TG(19:0/19:2/25:2); TG(17:0/19:1/27:3); TG(17:2/19:0/27:2); TG(18:1/18:1/27:2); TG(19:1/19:2/25:1); TG(19:2/22:1/22:1); TG(17:1/19:0/27:3); TG(17:1/19:2/27:1); TG(18:0/19:2/26:2); TG(18:0/18:2/27:2); TG(18:1/19:1/26:2); TG(19:1/19:1/25:2); TG(16:1/20:1/27:2); TG(16:0/19:2/28:2); TG(18:0/19:1/26:3); TG(16:0/20:2/27:2); TG(17:2/19:1/27:1); TG(16:0/19:1/28:3);…	[M+NH4]+	Istplg1 1026.9443 (1.4 ppm); Istplg2 1027.9456 (-0.7 ppm)	-0.31 (-0.28)	NL_FA(19:2)+NH3 715.6591 (-1.9 ppm); NL_FA(27:2)+NH3 603.5342 (-1.6 ppm); NL_FA(27:3)+NH3 605.5504 (-0.8 ppm); NL_FA(19:1)+NH3 713.6443 (-0.6 ppm); NL_FA(25:2)+NH3 631.5645 (-3.3 ppm); NL_FA(17:2)+NH3 743.6837 (-10.9 ppm); NL_FA(17:1)+NH3 741.6710 (-6.8 ppm); NL_FA(26:3)+NH3 619.5641 (-3.9 ppm); NL_FA(28:3)+NH3 591.5327 (-4.4 ppm); NL_FA(17:0)+NH3 739.6591 (-1.9 ppm); NL_FA(26:2)+NH3 617.5518 (1.…
1023	619	1335.27	22.2545	TG	TG(64:2)	64	2	TG(64:2)_1	TG(18:0/21:1/25:1); TG(18:0/20:1/26:1); TG(17:0/21:1/26:1); TG(21:1/21:1/22:0); TG(18:0/23:1/23:1)	[M+NH4]+	Istplg1 1044.9896 (-0.2 ppm); Istplg2 1045.9952 (1.9 ppm)	-0.19 (-0.26)	NL_FA(25:1)+NH3 647.6021 (6.6 ppm); NL_FA(22:0)+NH3 687.6375 (12.1 ppm); NL_FA(20:1)+NH3 717.6856 (13.3 ppm); NL_FA(18:0)+NH3 743.6967 (6.7 ppm); NL_FA(26:1)+NH3 633.5869 (7.4 ppm); NL_FA(17:0)+NH3 757.7065 (-1.1 ppm); NL_FA(21:1)+NH3 703.6577 (-4.0 ppm); NL_FA(23:1)+NH3 675.6323 (4.7 ppm)
1025	620	1459.47	24.3244	TG	TG(64:2)	64	2	TG(64:2)_2	TG(17:0/19:0/28:2); TG(17:0/20:0/27:2); TG(19:0/20:0/25:2); TG(19:0/20:1/25:1); TG(18:0/19:0/27:2); TG(19:0/21:0/24:2); TG(17:0/20:1/27:1); TG(17:0/23:0/24:2); TG(19:0/19:1/26:1); TG(17:0/22:0/25:2); TG(18:0/18:0/28:2); TG(17:0/19:1/28:1); TG(17:0/21:0/26:2); TG(16:0/20:0/28:2); TG(20:0/20:1/24:1); TG(20:0/20:0/24:2); TG(18:1/19:0/27:1); TG(19:0/19:0/26:2); TG(19:1/20:1/25:0); TG(17:1/19:0/28:1);…	[M+NH4]+	Istplg1 1044.9902 (0.4 ppm); Istplg2 1045.9926 (-0.6 ppm)	-0.10 (-0.26)	NL_FA(19:0)+NH3 729.6741 (-2.7 ppm); NL_FA(17:0)+NH3 757.7064 (-1.4 ppm); NL_FA(28:2)+NH3 607.5663 (-0.3 ppm); NL_FA(20:1)+NH3 717.6741 (-2.8 ppm); NL_FA(27:2)+NH3 621.5820 (-0.3 ppm); NL_FA(24:2)+NH3 663.6277 (-2.1 ppm); NL_FA(25:2)+NH3 649.6125 (-1.5 ppm); NL_FA(20:0)+NH3 715.6566 (-5.3 ppm); NL_FA(19:1)+NH3 731.6915 (-0.3 ppm); NL_FA(26:2)+NH3 635.5980 (0.2 ppm); NL_FA(18:0)+NH3 743.6893 (-3.3…
1026	621	1477.59	24.6264	TG	TG(64:2)	64	2	TG(64:2)_3	TG(18:0/19:0/27:2); TG(17:0/19:0/28:2); TG(19:0/20:0/25:2); TG(18:0/22:1/24:1); TG(19:0/19:1/26:1); TG(17:0/20:0/27:2); TG(19:0/19:0/26:2); TG(16:0/22:1/26:1); TG(16:0/23:0/25:2); TG(19:0/22:1/23:1); TG(16:0/21:0/27:2); TG(17:0/21:0/26:2); TG(19:0/21:1/24:1); TG(18:0/20:0/26:2); TG(17:0/22:0/25:2); TG(17:0/22:1/25:1); TG(18:0/21:0/25:2); TG(19:0/21:0/24:2); TG(16:0/19:0/29:2); TG(16:0/20:0/28:2);…	[M+NH4]+	Istplg1 1044.9908 (1.0 ppm); Istplg2 1045.9933 (0.1 ppm)	-0.28 (-0.26)	NL_FA(27:2)+NH3 621.5826 (0.7 ppm); NL_FA(25:2)+NH3 649.6122 (-1.9 ppm); NL_FA(19:0)+NH3 729.6751 (-1.3 ppm); NL_FA(26:2)+NH3 635.5978 (0.0 ppm); NL_FA(22:1)+NH3 689.6447 (-0.1 ppm); NL_FA(24:1)+NH3 661.6136 (0.2 ppm); NL_FA(17:0)+NH3 757.7028 (-6.1 ppm); NL_FA(28:2)+NH3 607.5676 (1.8 ppm); NL_FA(16:0)+NH3 771.7206 (-3.1 ppm); NL_FA(19:1)+NH3 731.6895 (-3.0 ppm); NL_FA(24:2)+NH3 663.6268 (-3.5 pp…
1027	622	1488.56	24.8094	TG	TG(64:2)	64	2	TG(64:2)_4	TG(19:0/19:0/26:2); TG(19:0/21:0/24:2); TG(17:0/21:0/26:2); TG(18:0/19:0/27:2); TG(19:0/20:0/25:2); TG(18:0/20:0/26:2); TG(17:0/23:0/24:2); TG(15:0/23:0/26:2); TG(20:0/20:0/24:2); TG(16:0/22:0/26:2); TG(17:0/19:0/28:2); TG(19:0/19:1/26:1); TG(19:0/22:2/23:0); TG(18:0/22:0/24:2); TG(16:0/19:0/29:2); TG(18:0/21:0/25:2); TG(19:0/20:1/25:1); TG(19:0/21:1/24:1); TG(16:0/24:0/24:2); TG(16:0/23:0/25:2);…	[M+NH4]+	Istplg1 1044.9911 (1.2 ppm); Istplg2 1045.9939 (0.6 ppm)	-0.31 (-0.26)	NL_FA(26:2)+NH3 635.5958 (-3.3 ppm); NL_FA(24:2)+NH3 663.6282 (-1.4 ppm); NL_FA(19:0)+NH3 729.6739 (-3.0 ppm); NL_FA(25:2)+NH3 649.6099 (-5.5 ppm); NL_FA(27:2)+NH3 621.5801 (-3.3 ppm); NL_FA(17:0)+NH3 757.7054 (-2.6 ppm); NL_FA(19:1)+NH3 731.6856 (-8.4 ppm); NL_FA(23:0)+NH3 673.6113 (-3.3 ppm); NL_FA(18:0)+NH3 743.6905 (-1.7 ppm); NL_FA(21:0)+NH3 701.6424 (-3.4 ppm); NL_FA(16:0)+NH3 771.7190 (-5.…
1030	624	1436.87	23.9478	TG	TG(64:3)	64	3	TG(64:3)_2	TG(19:0/20:1/25:2); TG(17:0/22:1/25:2); TG(18:0/22:1/24:2); TG(19:1/20:0/25:2); TG(20:0/20:1/24:2); TG(19:1/21:0/24:2); TG(17:0/23:1/24:2); TG(17:0/20:1/27:2); TG(19:0/21:1/24:2); TG(19:0/19:1/26:2); TG(18:0/19:1/27:2); TG(18:0/21:1/25:2); TG(18:1/21:0/25:2); TG(18:1/19:0/27:2); TG(18:0/20:1/26:2); TG(17:1/23:0/24:2); TG(16:0/23:1/25:2); TG(16:0/24:1/24:2); TG(16:1/23:0/25:2); TG(17:0/19:1/28:2);…	[M+NH4]+	Istplg1 1042.9744 (0.2 ppm); Istplg2 1043.9772 (-0.4 ppm)	-0.28 (-0.26)	NL_FA(25:2)+NH3 647.5980 (0.2 ppm); NL_FA(24:2)+NH3 661.6118 (-2.6 ppm); NL_FA(27:2)+NH3 619.5666 (0.1 ppm); NL_FA(26:2)+NH3 633.5786 (-5.6 ppm); NL_FA(19:1)+NH3 729.6738 (-3.1 ppm); NL_FA(20:1)+NH3 715.6591 (-1.9 ppm); NL_FA(22:1)+NH3 687.6270 (-3.1 ppm); NL_FA(17:0)+NH3 755.6905 (-1.6 ppm); NL_FA(19:0)+NH3 727.6572 (-4.5 ppm); NL_FA(24:3)+NH3 663.6235 (-8.4 ppm); NL_FA(18:1)+NH3 743.6853 (-8.7 …
1031	625	1446.59	24.1098	TG	TG(64:3)	64	3	TG(64:3)_3	TG(19:1/21:0/24:2); TG(18:0/22:1/24:2); TG(19:0/19:1/26:2); TG(16:0/24:1/24:2); TG(20:0/20:1/24:2); TG(17:0/23:1/24:2); TG(18:1/22:0/24:2); TG(19:0/21:1/24:2); TG(16:0/22:1/26:2); TG(17:1/23:0/24:2); TG(18:0/20:1/26:2); TG(19:1/20:0/25:2); TG(17:0/22:1/25:2); TG(14:1/24:2/26:0); TG(18:0/19:1/27:2); TG(18:1/20:0/26:2); TG(17:0/21:1/26:2); TG(19:1/22:1/23:1); TG(17:1/21:0/26:2); TG(19:0/20:1/25:2);…	[M+NH4]+	Istplg1 1042.9746 (0.4 ppm); Istplg2 1043.9777 (0.1 ppm)	-0.31 (-0.26)	NL_FA(24:2)+NH3 661.6120 (-2.2 ppm); NL_FA(26:2)+NH3 633.5812 (-1.6 ppm); NL_FA(25:2)+NH3 647.5946 (-5.0 ppm); NL_FA(19:1)+NH3 729.6730 (-4.3 ppm); NL_FA(22:1)+NH3 687.6256 (-5.1 ppm); NL_FA(27:2)+NH3 619.5663 (-0.3 ppm); NL_FA(20:1)+NH3 715.6569 (-4.9 ppm); NL_FA(18:1)+NH3 743.6884 (-4.5 ppm); NL_FA(18:0)+NH3 741.6740 (-2.9 ppm); NL_FA(16:0)+NH3 769.7051 (-3.0 ppm); NL_FA(17:0)+NH3 755.6863 (-7.…
1032	626	1410.11	23.5018	TG	TG(64:4)	64	4	TG(64:4)_1	TG(18:1/19:1/27:2); TG(19:1/21:1/24:2); TG(19:0/19:1/26:3); TG(19:1/20:1/25:2); TG(18:1/22:1/24:2); TG(20:1/20:1/24:2); TG(17:1/19:1/28:2); TG(18:2/19:1/27:1); TG(20:0/20:2/24:2); TG(18:2/19:0/27:2); TG(19:1/21:0/24:3); TG(19:1/19:1/26:2); TG(17:1/20:1/27:2); TG(15:0/24:2/25:2); TG(18:1/20:1/26:2); TG(17:1/19:0/28:3); TG(19:2/21:0/24:2); TG(18:0/18:1/28:3); TG(17:1/23:1/24:2); TG(19:0/20:2/25:2);…	[M+NH4]+	Istplg1 1040.9607 (2.1 ppm); Istplg2 1041.9603 (-1.5 ppm)	-0.23 (-0.26)	NL_FA(19:1)+NH3 727.6583 (-3.0 ppm); NL_FA(24:2)+NH3 659.5991 (1.9 ppm); NL_FA(28:3)+NH3 605.5492 (-2.8 ppm); NL_FA(27:2)+NH3 617.5505 (-0.6 ppm); NL_FA(26:3)+NH3 633.5819 (-0.4 ppm); NL_FA(20:2)+NH3 715.6599 (-0.8 ppm); NL_FA(18:2)+NH3 743.6899 (-2.5 ppm); NL_FA(18:1)+NH3 741.6732 (-3.9 ppm); NL_FA(24:3)+NH3 661.6103 (-4.8 ppm); NL_FA(26:2)+NH3 631.5627 (-6.1 ppm); NL_FA(25:2)+NH3 645.5793 (-4.4…
1033	627	1311.95	21.8659	TG	TG(64:6)	64	6	TG(64:6)_1		[M+NH4]+	Istplg1 1036.9279 (0.6 ppm); Istplg2 1037.9307 (0.0 ppm)	-0.26 (-0.26)
1038	630	1511.61	25.1934	TG	TG(65:2)	65	2	TG(65:2)_3	TG(17:0/23:0/25:2); TG(20:0/20:0/25:2); TG(19:0/21:0/25:2); TG(16:0/23:0/26:2); TG(19:0/20:0/26:2); TG(18:0/23:0/24:2); TG(17:0/22:0/26:2); TG(18:0/22:0/25:2); TG(20:0/21:0/24:2); TG(16:0/24:0/25:2); TG(18:0/21:0/26:2); TG(19:0/22:0/24:2); TG(15:0/25:0/25:2); TG(17:0/24:0/24:2); TG(16:0/24:2/25:0); TG(14:0/25:2/26:0); TG(14:0/25:0/26:2); TG(17:0/21:0/27:2); TG(15:0/24:0/26:2); TG(18:0/20:0/27:2);…	[M+NH4]+	Istplg1 1059.0079 (2.3 ppm); Istplg2 1060.0094 (0.5 ppm)	-0.31 (-0.25)	NL_FA(25:2)+NH3 663.6283 (-1.3 ppm); NL_FA(26:2)+NH3 649.6108 (-4.1 ppm); NL_FA(24:2)+NH3 677.6447 (-0.2 ppm); NL_FA(27:2)+NH3 635.5956 (-3.5 ppm); NL_FA(23:0)+NH3 687.6297 (0.8 ppm); NL_FA(17:0)+NH3 771.7214 (-2.1 ppm); NL_FA(19:0)+NH3 743.6908 (-1.3 ppm); NL_FA(20:0)+NH3 729.6789 (3.8 ppm); NL_FA(16:0)+NH3 785.7368 (-2.5 ppm); NL_FA(25:1)+NH3 661.6092 (-6.5 ppm); NL_FA(21:0)+NH3 715.6601 (-0.5 …
1040	632	1470.21	24.5035	TG	TG(65:3)	65	3	TG(65:3)_2	TG(19:1/21:0/25:2); TG(19:1/22:0/24:2); TG(17:1/23:0/25:2); TG(17:0/23:1/25:2); TG(19:0/21:1/25:2); TG(16:0/24:1/25:2); TG(18:0/22:1/25:2); TG(20:0/20:1/25:2); TG(19:0/19:1/27:2); TG(17:0/24:1/24:2); TG(19:0/22:1/24:2); TG(19:1/20:0/26:2); TG(19:1/23:1/23:1); TG(18:1/23:0/24:2); TG(15:1/25:0/25:2); TG(18:0/23:1/24:2); TG(20:1/21:0/24:2); TG(19:1/22:1/24:1); TG(16:0/24:2/25:1); TG(20:0/21:1/24:2);…	[M+NH4]+	Istplg1 1056.9889 (-0.9 ppm); Istplg2 1057.9929 (-0.3 ppm)	-0.31 (-0.25)	NL_FA(25:2)+NH3 661.6107 (-4.2 ppm); NL_FA(24:2)+NH3 675.6274 (-2.6 ppm); NL_FA(19:1)+NH3 743.6912 (-0.8 ppm); NL_FA(26:2)+NH3 647.5989 (1.6 ppm); NL_FA(27:2)+NH3 633.5770 (-8.1 ppm); NL_FA(17:1)+NH3 771.7202 (-3.7 ppm); NL_FA(25:3)+NH3 663.6279 (-1.8 ppm); NL_FA(27:3)+NH3 635.5943 (-5.6 ppm); NL_FA(28:3)+NH3 621.5792 (-4.8 ppm); NL_FA(17:0)+NH3 769.7056 (-2.4 ppm); NL_FA(18:1)+NH3 757.7014 (-8.0…
1041	633	1435.5	23.925	TG	TG(65:4)	65	4	TG(65:4)_1	TG(20:1/20:1/25:2); TG(19:1/21:1/25:2); TG(16:0/24:2/25:2); TG(17:2/23:0/25:2); TG(19:2/21:0/25:2); TG(18:1/22:1/25:2); TG(18:1/20:1/27:2); TG(19:1/20:1/26:2); TG(17:1/23:1/25:2); TG(19:1/19:1/27:2); TG(19:0/19:2/27:2); TG(19:1/22:1/24:2); TG(19:0/21:2/25:2); TG(18:2/22:0/25:2); TG(20:1/21:1/24:2); TG(18:0/22:2/25:2); TG(17:2/21:0/27:2); TG(16:1/24:1/25:2); TG(19:0/19:1/27:3); TG(19:1/21:0/25:3);…	[M+NH4]+	Istplg1 1054.9761 (1.8 ppm); Istplg2 1055.9794 (1.7 ppm)	-0.29 (-0.25)	NL_FA(25:2)+NH3 659.5984 (0.9 ppm); NL_FA(27:2)+NH3 631.5621 (-7.1 ppm); NL_FA(24:2)+NH3 673.6076 (-8.7 ppm); NL_FA(19:1)+NH3 741.6746 (-2.1 ppm); NL_FA(17:2)+NH3 771.7204 (-3.4 ppm); NL_FA(25:3)+NH3 661.6097 (-5.7 ppm); NL_FA(19:2)+NH3 743.6879 (-5.1 ppm); NL_FA(20:1)+NH3 727.6578 (-3.7 ppm); NL_FA(20:2)+NH3 729.6781 (2.8 ppm); NL_FA(26:2)+NH3 645.5798 (-3.6 ppm); NL_FA(27:3)+NH3 633.5780 (-6.6 …
1044	636	1534.59	25.5765	TG	TG(66:2)	66	2	TG(66:2)_3	TG(17:0/23:0/26:2); TG(20:0/20:0/26:2); TG(19:0/21:0/26:2); TG(16:0/24:0/26:2); TG(18:0/22:0/26:2); TG(15:0/25:0/26:2); TG(19:0/23:0/24:2); TG(14:0/26:0/26:2); TG(17:0/24:2/25:0); TG(18:0/23:0/25:2); TG(21:0/21:0/24:2); TG(16:0/23:0/27:2); TG(17:0/24:0/25:2); TG(19:0/22:0/25:2); TG(20:0/22:0/24:2); TG(16:0/24:2/26:0); TG(16:0/25:0/25:2); TG(17:0/22:0/27:2); TG(18:0/24:0/24:2); TG(21:0/22:2/23:0);…	[M+NH4]+	Istplg1 1073.0229 (1.7 ppm); Istplg2 1074.0250 (0.5 ppm)	-0.27 (-0.23)	NL_FA(26:2)+NH3 663.6286 (-0.8 ppm); NL_FA(24:2)+NH3 691.6606 (0.2 ppm); NL_FA(23:0)+NH3 701.6450 (0.2 ppm); NL_FA(25:2)+NH3 677.6455 (1.1 ppm); NL_FA(17:0)+NH3 785.7373 (-1.8 ppm); NL_FA(27:2)+NH3 649.6132 (-0.4 ppm); NL_FA(19:0)+NH3 757.7054 (-2.6 ppm); NL_FA(21:0)+NH3 729.6733 (-3.8 ppm); NL_FA(16:0)+NH3 799.7540 (-0.4 ppm); NL_FA(25:0)+NH3 673.6104 (-4.6 ppm); NL_FA(24:1)+NH3 689.6416 (-4.6 p…
1048	639	1494.12	24.9021	TG	TG(66:3)	66	3	TG(66:3)_3	TG(18:0/24:1/24:2); TG(19:1/23:0/24:2); TG(17:0/24:2/25:1); TG(20:0/22:1/24:2); TG(16:0/24:2/26:1); TG(16:0/24:1/26:2); TG(20:1/22:0/24:2); TG(19:0/23:1/24:2); TG(18:1/24:0/24:2); TG(18:0/22:1/26:2); TG(20:0/20:1/26:2); TG(17:0/23:1/26:2); TG(17:1/23:0/26:2); TG(17:0/24:1/25:2); TG(18:1/22:0/26:2); TG(15:0/25:1/26:2); TG(16:0/25:1/25:2); TG(18:0/23:1/25:2); TG(14:0/24:2/28:1); TG(19:1/22:0/25:2);…	[M+NH4]+	Istplg1 1071.0070 (1.4 ppm); Istplg2 1072.0099 (1.0 ppm)	-0.31 (-0.23)	NL_FA(24:2)+NH3 689.6452 (0.6 ppm); NL_FA(26:2)+NH3 661.6127 (-1.1 ppm); NL_FA(25:2)+NH3 675.6270 (-3.2 ppm); NL_FA(19:1)+NH3 757.7032 (-5.5 ppm); NL_FA(24:1)+NH3 687.6279 (-1.8 ppm); NL_FA(20:1)+NH3 743.6882 (-4.7 ppm); NL_FA(27:2)+NH3 647.5963 (-2.4 ppm); NL_FA(17:1)+NH3 785.7331 (-7.1 ppm); NL_FA(24:3)+NH3 691.6542 (-9.1 ppm); NL_FA(18:1)+NH3 771.7241 (1.4 ppm); NL_FA(22:1)+NH3 715.6583 (-3.0 …
1049	640	1420.85	23.6808	TG	TG(66:4)	66	4	TG(66:4)_1	TG(17:0/24:2/25:2); TG(19:1/22:1/25:2); TG(19:1/23:1/24:2); TG(16:0/24:2/26:2); TG(20:1/22:1/24:2); TG(19:0/19:1/28:3); TG(19:1/20:1/27:2); TG(21:1/21:1/24:2); TG(15:0/25:2/26:2); TG(15:0/24:2/27:2); TG(19:1/21:1/26:2); TG(18:1/24:1/24:2); TG(19:0/23:2/24:2); TG(19:2/23:0/24:2); TG(20:1/21:1/25:2); TG(20:2/22:0/24:2); TG(17:1/24:2/25:1); TG(20:1/20:1/26:2); TG(19:1/23:0/24:3); TG(19:0/22:2/25:2);…	[M+NH4]+	Istplg1 1068.9895 (-0.3 ppm); Istplg2 1069.9904 (-2.7 ppm)	0.19 (-0.23)	NL_FA(24:2)+NH3 687.6296 (0.7 ppm); NL_FA(25:2)+NH3 673.6144 (1.4 ppm); NL_FA(28:3)+NH3 633.5822 (-0.1 ppm); NL_FA(19:1)+NH3 755.6890 (-3.6 ppm); NL_FA(26:2)+NH3 659.5988 (1.5 ppm); NL_FA(26:3)+NH3 661.6105 (-4.6 ppm); NL_FA(20:1)+NH3 741.6732 (-3.9 ppm); NL_FA(27:2)+NH3 645.5853 (4.8 ppm); NL_FA(24:3)+NH3 689.6415 (-4.8 ppm); NL_FA(20:2)+NH3 743.6855 (-8.4 ppm); NL_FA(22:1)+NH3 713.6441 (-1.0 pp…
1051	641	1545.94	25.7657	TG	TG(67:2)	67	2	TG(67:2)_1	TG(17:0/23:0/27:2); TG(20:0/20:0/27:2); TG(19:0/21:0/27:2); TG(19:0/23:0/25:2); TG(15:0/25:0/27:2); TG(18:0/22:0/27:2); TG(16:0/24:0/27:2); TG(17:0/25:0/25:2); TG(21:0/21:0/25:2); TG(18:0/24:0/25:2); TG(22:1/22:1/23:0); TG(20:0/22:0/25:2); TG(16:0/25:2/26:0); TG(18:0/23:0/26:2); TG(15:0/25:2/27:0); TG(19:1/23:0/25:1); TG(16:0/23:0/28:2); TG(21:0/23:0/23:2); TG(20:0/23:0/24:2); TG(20:1/23:0/24:1);…	[M+NH4]+	Istplg1 1087.0386 (1.7 ppm); Istplg2 1088.0409 (0.7 ppm)	-0.23 (-0.22)	NL_FA(27:2)+NH3 663.6286 (-0.8 ppm); NL_FA(25:2)+NH3 691.6583 (-3.1 ppm); NL_FA(23:0)+NH3 715.6592 (-1.8 ppm); NL_FA(17:0)+NH3 799.7526 (-2.2 ppm); NL_FA(19:0)+NH3 771.7206 (-3.2 ppm); NL_FA(26:2)+NH3 677.6428 (-3.0 ppm); NL_FA(25:0)+NH3 687.6268 (-3.4 ppm); NL_FA(19:1)+NH3 773.7342 (-5.8 ppm); NL_FA(25:1)+NH3 689.6430 (-2.6 ppm); NL_FA(21:0)+NH3 743.6915 (-0.3 ppm); NL_FA(23:1)+NH3 717.6658 (-14…
1053	642	1557.25	25.9542	TG	TG(67:2)	67	2	TG(67:2)_2	TG(18:0/23:0/26:2); TG(21:0/21:0/25:2); TG(16:0/25:0/26:2); TG(17:0/25:0/25:2); TG(19:0/23:0/25:2); TG(20:0/21:0/26:2); TG(17:0/24:0/26:2); TG(19:0/22:0/26:2); TG(18:0/24:0/25:2); TG(20:0/22:0/25:2); TG(18:0/24:2/25:0); TG(20:0/23:0/24:2); TG(15:0/25:2/27:0); TG(17:0/23:0/27:2); TG(21:0/22:0/24:2); TG(19:0/24:0/24:2); TG(19:2/23:0/25:0); TG(19:1/23:0/25:1); TG(15:0/25:0/27:2); TG(17:1/25:0/25:1);…	[M+NH4]+	Istplg1 1087.0397 (2.7 ppm); Istplg2 1088.0416 (1.3 ppm)	-0.22 (-0.22)	NL_FA(26:2)+NH3 677.6460 (1.8 ppm); NL_FA(25:2)+NH3 691.6605 (0.0 ppm); NL_FA(24:2)+NH3 705.6779 (2.5 ppm); NL_FA(23:0)+NH3 715.6602 (-0.3 ppm); NL_FA(27:2)+NH3 663.6288 (-0.4 ppm); NL_FA(25:0)+NH3 687.6294 (0.4 ppm); NL_FA(25:1)+NH3 689.6416 (-4.6 ppm); NL_FA(18:0)+NH3 785.7388 (0.1 ppm); NL_FA(17:0)+NH3 799.7493 (-6.3 ppm); NL_FA(20:0)+NH3 757.7038 (-4.7 ppm); NL_FA(19:0)+NH3 771.7241 (1.3 ppm)…
1057	646	1516.48	25.2746	TG	TG(67:3)	67	3	TG(67:3)_4	TG(19:1/23:0/25:2); TG(17:0/25:1/25:2); TG(19:0/23:1/25:2); TG(17:1/25:0/25:2); TG(18:0/24:1/25:2); TG(20:0/22:1/25:2); TG(20:1/22:0/25:2); TG(21:0/21:1/25:2); TG(18:1/24:0/25:2); TG(17:0/24:1/26:2); TG(16:1/25:2/26:0); TG(18:0/23:1/26:2); TG(17:0/24:2/26:1); TG(17:1/24:0/26:2); TG(17:1/24:2/26:0); TG(20:1/23:0/24:2); TG(20:0/23:1/24:2); TG(15:0/25:2/27:1); TG(19:1/22:0/26:2); TG(19:1/24:0/24:2);…	[M+NH4]+	Istplg1 1085.0220 (0.8 ppm); Istplg2 1086.0240 (-0.4 ppm)	-0.26 (-0.22)	NL_FA(25:2)+NH3 689.6448 (0.1 ppm); NL_FA(26:2)+NH3 675.6294 (0.4 ppm); NL_FA(24:2)+NH3 703.6579 (-3.6 ppm); NL_FA(27:3)+NH3 663.6252 (-6.0 ppm); NL_FA(17:1)+NH3 799.7560 (2.1 ppm); NL_FA(27:2)+NH3 661.6120 (-2.2 ppm); NL_FA(19:1)+NH3 771.7223 (-1.0 ppm); NL_FA(23:1)+NH3 715.6584 (-2.9 ppm); NL_FA(17:0)+NH3 797.7333 (-6.8 ppm); NL_FA(25:1)+NH3 687.6284 (-1.1 ppm); NL_FA(24:1)+NH3 701.6423 (-3.5 p…
1058	647	1462.76	24.3794	TG	TG(67:4)	67	4	TG(67:4)_1	TG(21:1/21:1/25:2); TG(16:0/25:2/26:2); TG(15:0/25:2/27:2); TG(19:1/23:1/25:2); TG(19:2/23:0/25:2); TG(20:1/22:1/25:2); TG(17:1/25:1/25:2); TG(19:0/23:2/25:2); TG(17:2/25:0/25:2); TG(18:1/24:1/25:2); TG(16:1/25:2/26:1); TG(18:2/24:0/25:2); TG(21:0/21:2/25:2); TG(15:1/25:2/27:1); TG(17:0/25:2/25:2); TG(17:0/24:2/26:2); TG(16:0/24:2/27:2); TG(20:1/20:1/27:2); TG(17:0/23:2/27:2); TG(20:1/23:1/24:2);…	[M+NH4]+	Istplg1 1083.0051 (-0.3 ppm); Istplg2 1084.0093 (0.4 ppm)	-0.13 (-0.22)	NL_FA(25:2)+NH3 687.6262 (-4.3 ppm); NL_FA(27:2)+NH3 659.5942 (-5.5 ppm); NL_FA(24:2)+NH3 701.6385 (-8.9 ppm); NL_FA(26:2)+NH3 673.6121 (-2.1 ppm); NL_FA(25:3)+NH3 689.6379 (-9.9 ppm); NL_FA(19:2)+NH3 771.7217 (-1.8 ppm); NL_FA(19:1)+NH3 769.7090 (2.2 ppm); NL_FA(26:3)+NH3 675.6310 (2.7 ppm); NL_FA(17:0)+NH3 795.7200 (-3.8 ppm); NL_FA(20:1)+NH3 755.6839 (-10.4 ppm); NL_FA(17:2)+NH3 799.7522 (-2.7…
1060	649	1569.46	26.1576	TG	TG(68:2)	68	2	TG(68:2)_2	TG(19:0/23:0/26:2); TG(18:0/23:0/27:2); TG(17:0/25:0/26:2); TG(21:0/21:0/26:2); TG(16:0/25:0/27:2); TG(17:0/24:0/27:2); TG(20:0/23:0/25:2); TG(18:0/24:0/26:2); TG(20:0/22:0/26:2); TG(17:0/23:0/28:2); TG(20:0/21:0/27:2); TG(19:0/22:0/27:2); TG(18:0/25:0/25:2); TG(16:0/26:0/26:2); TG(15:0/26:2/27:0); TG(19:1/23:0/26:1); TG(15:0/26:0/27:2); TG(19:0/24:0/25:2); TG(17:0/25:2/26:0); TG(21:0/23:0/24:2);…	[M+NH4]+	Istplg1 1101.0555 (2.8 ppm); Istplg2 1102.0574 (1.4 ppm)	-0.21 (-0.20)	NL_FA(26:2)+NH3 691.6590 (-2.1 ppm); NL_FA(27:2)+NH3 677.6434 (-2.0 ppm); NL_FA(25:2)+NH3 705.6739 (-3.1 ppm); NL_FA(23:0)+NH3 729.6765 (0.5 ppm); NL_FA(28:2)+NH3 663.6271 (-3.0 ppm); NL_FA(25:0)+NH3 701.6448 (-0.0 ppm); NL_FA(26:1)+NH3 689.6417 (-4.4 ppm); NL_FA(17:0)+NH3 813.7692 (-1.0 ppm); NL_FA(18:0)+NH3 799.7503 (-5.0 ppm); NL_FA(19:0)+NH3 785.7367 (-2.5 ppm); NL_FA(24:1)+NH3 717.6771 (1.4 …
1061	650	1579.49	26.3249	TG	TG(68:2)	68	2	TG(68:2)_3	TG(21:0/21:0/26:2); TG(17:0/25:0/26:2); TG(19:0/23:0/26:2); TG(18:0/24:0/26:2); TG(16:0/26:0/26:2); TG(20:0/22:0/26:2); TG(16:0/25:0/27:2); TG(18:0/23:0/27:2); TG(19:0/24:2/25:0); TG(20:2/23:0/25:0); TG(18:0/25:0/25:2); TG(17:0/24:0/27:2); TG(17:1/25:0/26:1); TG(19:0/22:0/27:2); TG(18:1/25:0/25:1); TG(17:0/23:0/28:2); TG(21:0/23:0/24:2); TG(20:0/23:0/25:2); TG(17:0/25:1/26:1); TG(19:1/23:0/26:1);…	[M+NH4]+	Istplg1 1101.0538 (1.3 ppm); Istplg2 1102.0568 (0.9 ppm)	-0.22 (-0.20)	NL_FA(26:2)+NH3 691.6599 (-0.8 ppm); NL_FA(25:0)+NH3 701.6454 (0.9 ppm); NL_FA(27:2)+NH3 677.6412 (-5.3 ppm); NL_FA(23:0)+NH3 729.6741 (-2.7 ppm); NL_FA(17:0)+NH3 813.7668 (-3.9 ppm); NL_FA(24:2)+NH3 719.6906 (-1.6 ppm); NL_FA(19:0)+NH3 785.7385 (-0.2 ppm); NL_FA(25:2)+NH3 705.6730 (-4.3 ppm); NL_FA(25:1)+NH3 703.6619 (2.0 ppm); NL_FA(26:1)+NH3 689.6429 (-2.8 ppm); NL_FA(18:0)+NH3 799.7561 (2.2 p…
1062	651	1510.24	25.1706	TG	TG(68:3)	68	3	TG(68:3)_1	TG(20:0/22:1/26:2); TG(22:1/22:1/24:1); TG(17:0/25:1/26:2); TG(17:0/24:1/27:2); TG(18:0/24:1/26:2); TG(21:1/22:1/25:1); TG(19:0/22:1/27:2); TG(19:1/24:1/25:1); TG(22:1/23:1/23:1); TG(19:0/24:1/25:2); TG(21:0/22:1/25:2); TG(18:0/22:1/28:2); TG(20:1/22:1/26:1); TG(16:0/24:1/28:2); TG(20:0/24:1/24:2); TG(22:0/22:1/24:2); TG(17:0/22:1/29:2); TG(19:1/23:0/26:2); TG(19:0/23:1/26:2); TG(16:0/26:1/26:2);…	[M+NH4]+	Istplg1 1099.0414 (4.2 ppm); Istplg2 1100.0426 (2.2 ppm)	-0.07 (-0.20)	NL_FA(22:1)+NH3 743.6877 (-5.4 ppm); NL_FA(26:2)+NH3 689.6403 (-6.6 ppm); NL_FA(24:1)+NH3 715.6584 (-2.8 ppm); NL_FA(25:1)+NH3 701.6417 (-4.4 ppm); NL_FA(25:2)+NH3 703.6550 (-7.8 ppm); NL_FA(27:2)+NH3 675.6260 (-4.6 ppm); NL_FA(28:2)+NH3 661.6141 (1.0 ppm); NL_FA(24:2)+NH3 717.6675 (-11.9 ppm); NL_FA(17:0)+NH3 811.7522 (-2.6 ppm); NL_FA(27:3)+NH3 677.6406 (-6.1 ppm); NL_FA(28:3)+NH3 663.6255 (-5.…
1065	654	1539.91	25.6652	TG	TG(68:3)	68	3	TG(68:3)_4	TG(17:0/25:1/26:2); TG(19:1/23:0/26:2); TG(18:0/24:1/26:2); TG(16:0/26:1/26:2); TG(20:1/22:0/26:2); TG(17:1/25:0/26:2); TG(19:0/23:1/26:2); TG(20:0/22:1/26:2); TG(18:0/25:1/25:2); TG(17:0/25:2/26:1); TG(20:1/23:0/25:2); TG(18:1/24:0/26:2); TG(21:0/21:1/26:2); TG(19:0/24:1/25:2); TG(19:0/24:2/25:1); TG(16:1/26:0/26:2); TG(18:0/24:2/26:1); TG(20:0/23:1/25:2); TG(20:0/24:1/24:2); TG(19:1/24:2/25:0);…	[M+NH4]+	Istplg1 1099.0416 (4.4 ppm); Istplg2 1100.0447 (4.1 ppm)	-0.29 (-0.20)	NL_FA(26:2)+NH3 689.6412 (-5.2 ppm); NL_FA(25:2)+NH3 703.6584 (-2.8 ppm); NL_FA(24:2)+NH3 717.6743 (-2.6 ppm); NL_FA(27:2)+NH3 675.6301 (1.5 ppm); NL_FA(25:1)+NH3 701.6446 (-0.3 ppm); NL_FA(20:1)+NH3 771.7205 (-3.3 ppm); NL_FA(26:1)+NH3 687.6268 (-3.4 ppm); NL_FA(24:1)+NH3 715.6580 (-3.4 ppm); NL_FA(19:1)+NH3 785.7336 (-6.4 ppm); NL_FA(27:3)+NH3 677.6452 (0.6 ppm); NL_FA(17:1)+NH3 813.7657 (-5.2 …
1066	655	1486.02	24.767	TG	TG(68:4)	68	4	TG(68:4)_1	TG(18:0/24:2/26:2); TG(22:1/22:1/24:2); TG(16:0/25:2/27:2); TG(21:1/22:1/25:2); TG(19:1/24:1/25:2); TG(20:1/22:1/26:2); TG(21:1/21:1/26:2); TG(19:1/24:2/25:1); TG(20:1/23:1/25:2); TG(20:1/24:1/24:2); TG(17:1/25:2/26:1); TG(16:0/24:2/28:2); TG(17:1/25:1/26:2); TG(19:1/23:1/26:2); TG(20:2/23:0/25:2); TG(18:2/25:0/25:2); TG(20:0/23:2/25:2); TG(21:0/22:2/25:2); TG(21:1/23:1/24:2); TG(19:1/22:1/27:2);…	[M+NH4]+	Istplg1 1097.0208 (-0.3 ppm); Istplg2 1098.0247 (0.1 ppm)	-0.17 (-0.20)	NL_FA(25:2)+NH3 701.6432 (-2.3 ppm); NL_FA(24:2)+NH3 715.6578 (-3.6 ppm); NL_FA(26:2)+NH3 687.6298 (0.9 ppm); NL_FA(26:3)+NH3 689.6426 (-3.1 ppm); NL_FA(27:2)+NH3 673.6145 (1.5 ppm); NL_FA(22:1)+NH3 741.6699 (-8.4 ppm); NL_FA(28:3)+NH3 661.6095 (-6.0 ppm); NL_FA(19:1)+NH3 783.7193 (-4.8 ppm); NL_FA(25:3)+NH3 703.6494 (-15.7 ppm); NL_FA(20:1)+NH3 769.7051 (-2.9 ppm); NL_FA(24:1)+NH3 713.6423 (-3.4…
1067	656	1590.92	26.5153	TG	TG(69:2)	69	2	TG(69:2)_1	TG(21:0/21:0/27:2); TG(17:0/25:0/27:2); TG(19:0/23:0/27:2); TG(18:0/24:0/27:2); TG(20:0/22:0/27:2); TG(16:0/26:0/27:2); TG(15:0/27:0/27:2); TG(19:0/25:0/25:2); TG(21:2/23:0/25:0); TG(17:0/23:0/29:2); TG(17:0/25:2/27:0); TG(21:0/23:0/25:2); TG(22:1/22:1/25:0); TG(18:0/25:0/26:2); TG(19:1/25:0/25:1); TG(17:0/26:1/26:1); TG(16:0/25:0/28:2); TG(18:1/25:0/26:1); TG(17:0/26:0/26:2); TG(15:0/25:0/29:2);…	[M+NH4]+	Istplg1 1115.0699 (1.7 ppm); Istplg2 1116.0724 (0.8 ppm)	-0.21 (-0.19)	NL_FA(27:2)+NH3 691.6594 (-1.6 ppm); NL_FA(25:0)+NH3 715.6580 (-3.5 ppm); NL_FA(17:0)+NH3 827.7855 (-0.2 ppm); NL_FA(25:2)+NH3 719.6908 (-1.3 ppm); NL_FA(23:0)+NH3 743.6897 (-2.7 ppm); NL_FA(19:0)+NH3 799.7540 (-0.5 ppm); NL_FA(26:2)+NH3 705.6760 (-0.2 ppm); NL_FA(25:1)+NH3 717.6721 (-5.6 ppm); NL_FA(28:2)+NH3 677.6448 (0.1 ppm); NL_FA(29:2)+NH3 663.6272 (-2.9 ppm); NL_FA(26:1)+NH3 703.6580 (-3.4…
1071	659	1552.6	25.8766	TG	TG(69:3)	69	3	TG(69:3)_3	TG(19:0/24:1/26:2); TG(21:0/22:1/26:2); TG(19:1/23:0/27:2); TG(22:1/23:0/24:2); TG(19:1/25:0/25:2); TG(19:1/24:0/26:2); TG(21:1/23:0/25:2); TG(17:0/26:1/26:2); TG(19:0/25:1/25:2); TG(17:0/25:1/27:2); TG(20:0/23:1/26:2); TG(21:0/24:1/24:2); TG(18:1/25:0/26:2); TG(20:0/24:1/25:2); TG(21:0/23:1/25:2); TG(19:0/23:1/27:2); TG(21:1/22:0/26:2); TG(22:0/22:1/25:2); TG(20:0/22:1/27:2); TG(17:1/25:0/27:2);…	[M+NH4]+	Istplg1 1113.0563 (3.5 ppm); Istplg2 1114.0590 (2.8 ppm)	-0.20 (-0.19)	NL_FA(26:2)+NH3 703.6589 (-2.2 ppm); NL_FA(25:2)+NH3 717.6749 (-1.6 ppm); NL_FA(27:2)+NH3 689.6422 (-3.7 ppm); NL_FA(24:2)+NH3 731.6901 (-2.3 ppm); NL_FA(24:1)+NH3 729.6727 (-4.7 ppm); NL_FA(26:3)+NH3 705.6721 (-5.7 ppm); NL_FA(19:1)+NH3 799.7505 (-4.8 ppm); NL_FA(22:1)+NH3 757.7107 (4.4 ppm); NL_FA(23:0)+NH3 741.6772 (1.6 ppm); NL_FA(25:1)+NH3 715.6578 (-3.7 ppm); NL_FA(23:1)+NH3 743.6874 (-5.8 …
1072	660	1561.13	26.0188	TG	TG(69:3)	69	3	TG(69:3)_4	TG(19:0/25:1/25:2); TG(17:0/25:1/27:2); TG(18:0/25:1/26:2); TG(19:1/25:0/25:2); TG(17:1/25:0/27:2); TG(19:1/23:0/27:2); TG(17:0/26:1/26:2); TG(21:0/23:1/25:2); TG(19:0/23:1/27:2); TG(21:1/23:0/25:2); TG(17:0/25:2/27:1); TG(20:1/23:0/26:2); TG(19:0/23:0/27:3); TG(21:0/21:0/27:3); TG(17:0/25:0/27:3); TG(19:0/24:1/26:2); TG(18:0/25:2/26:1); TG(17:1/25:1/27:1); TG(22:0/22:1/25:2); TG(18:1/25:0/26:2);…	[M+NH4]+	Istplg1 1113.0566 (3.8 ppm); Istplg2 1114.0587 (2.6 ppm)	-0.29 (-0.19)	NL_FA(25:2)+NH3 717.6735 (-3.7 ppm); NL_FA(26:2)+NH3 703.6611 (0.9 ppm); NL_FA(27:3)+NH3 691.6581 (-3.3 ppm); NL_FA(27:2)+NH3 689.6437 (-1.6 ppm); NL_FA(25:1)+NH3 715.6600 (-0.6 ppm); NL_FA(24:2)+NH3 731.6917 (-0.0 ppm); NL_FA(17:1)+NH3 827.7795 (-7.4 ppm); NL_FA(19:1)+NH3 799.7567 (2.9 ppm); NL_FA(23:1)+NH3 743.6884 (-4.5 ppm); NL_FA(17:0)+NH3 825.7704 (0.5 ppm); NL_FA(26:1)+NH3 701.6390 (-8.3 p…
1074	662	1509.13	25.1522	TG	TG(69:4)	69	4	TG(69:4)_2	TG(17:0/25:2/27:2); TG(22:1/22:1/25:2); TG(18:0/25:2/26:2); TG(20:1/24:1/25:2); TG(19:1/25:1/25:2); TG(21:1/23:1/25:2); TG(18:1/25:2/26:1); TG(17:1/25:2/27:1); TG(19:2/25:0/25:2); TG(21:2/23:0/25:2); TG(15:0/25:2/29:2); TG(21:1/21:1/27:2); TG(18:0/24:2/27:2); TG(19:0/25:2/25:2); TG(19:1/23:1/27:2); TG(17:1/25:1/27:2); TG(18:1/24:1/27:2); TG(19:0/24:2/26:2); TG(20:1/22:1/27:2); TG(19:2/23:0/27:2);…	[M+NH4]+	Istplg1 1111.0393 (2.3 ppm); Istplg2 1112.0425 (2.1 ppm)	-0.20 (-0.19)	NL_FA(25:2)+NH3 715.6598 (-0.9 ppm); NL_FA(27:2)+NH3 687.6291 (-0.1 ppm); NL_FA(26:2)+NH3 701.6454 (0.9 ppm); NL_FA(24:2)+NH3 729.6757 (-0.6 ppm); NL_FA(27:3)+NH3 689.6425 (-3.3 ppm); NL_FA(26:3)+NH3 703.6545 (-8.5 ppm); NL_FA(25:3)+NH3 717.6655 (-14.7 ppm); NL_FA(17:0)+NH3 823.7532 (-1.3 ppm); NL_FA(17:1)+NH3 825.7653 (-5.7 ppm); NL_FA(19:0)+NH3 795.7172 (-7.3 ppm); NL_FA(28:3)+NH3 675.6272 (-2.…
1075	663	1441.63	24.0272	TG	TG(69:5)	69	5	TG(69:5)_1		[M+NH4]+	Istplg1 1109.0204 (-0.7 ppm); Istplg2 1110.0194 (-4.6 ppm)	0.10 (-0.19)
1079	665	1612.34	26.8723	TG	TG(70:2)	70	2	TG(70:2)_2	TG(18:0/25:0/27:2); TG(17:0/25:0/28:2); TG(19:0/25:0/26:2); TG(20:0/23:0/27:2); TG(19:0/23:0/28:2); TG(19:0/24:0/27:2); TG(21:0/21:0/28:2); TG(20:0/25:0/25:2); TG(18:0/24:0/28:2); TG(17:0/26:0/27:2); TG(21:0/23:0/26:2); TG(22:0/22:0/26:2); TG(20:0/22:0/28:2); TG(21:0/22:0/27:2); TG(20:0/24:0/26:2); TG(16:0/27:0/27:2); TG(20:1/25:0/25:1); TG(17:0/26:2/27:0); TG(18:0/26:0/26:2); TG(22:2/23:0/25:0);…	[M+NH4]+	Istplg1 1129.0862 (2.2 ppm); Istplg2 1130.0895 (2.1 ppm)	-0.20 (-0.18)	NL_FA(27:2)+NH3 705.6723 (-5.4 ppm); NL_FA(28:2)+NH3 691.6598 (-0.9 ppm); NL_FA(26:2)+NH3 719.6898 (-2.7 ppm); NL_FA(25:0)+NH3 729.6767 (0.8 ppm); NL_FA(25:2)+NH3 733.7067 (-1.0 ppm); NL_FA(23:0)+NH3 757.7061 (-1.8 ppm); NL_FA(25:1)+NH3 731.6843 (-10.2 ppm); NL_FA(19:0)+NH3 813.7688 (-1.5 ppm); NL_FA(26:1)+NH3 717.6724 (-5.1 ppm); NL_FA(17:0)+NH3 841.7966 (-5.5 ppm); NL_FA(18:0)+NH3 827.7886 (3.6…
1081	667	1563.24	26.054	TG	TG(70:3)	70	3	TG(70:3)_1	TG(19:0/24:1/27:2); TG(19:0/23:0/28:3); TG(19:0/25:0/26:3); TG(17:0/25:0/28:3); TG(17:0/26:1/27:2); TG(19:0/25:1/26:2); TG(21:0/21:0/28:3); TG(18:0/25:1/27:2); TG(18:1/25:0/27:2); TG(20:1/23:0/27:2); TG(19:0/25:2/26:1); TG(21:0/22:1/27:2); TG(19:1/24:0/27:2); TG(19:1/25:0/26:2); TG(20:0/23:1/27:2); TG(21:0/23:0/26:3); TG(17:1/26:0/27:2); TG(22:1/23:0/25:2); TG(16:0/27:1/27:2); TG(18:0/24:0/28:3);…	[M+NH4]+	Istplg1 1127.0699 (1.7 ppm); Istplg2 1128.0735 (1.8 ppm)	-0.16 (-0.18)	NL_FA(27:2)+NH3 703.6595 (-1.3 ppm); NL_FA(28:3)+NH3 691.6602 (-0.3 ppm); NL_FA(26:3)+NH3 719.6890 (-3.9 ppm); NL_FA(26:2)+NH3 717.6730 (-4.3 ppm); NL_FA(19:0)+NH3 811.7512 (-3.8 ppm); NL_FA(25:2)+NH3 731.6891 (-3.5 ppm); NL_FA(25:1)+NH3 729.6745 (-2.2 ppm); NL_FA(25:0)+NH3 727.6616 (1.6 ppm); NL_FA(23:0)+NH3 755.6921 (0.5 ppm); NL_FA(24:1)+NH3 743.6905 (-1.7 ppm); NL_FA(28:2)+NH3 689.6461 (1.9 p…
1082	668	1531.78	25.5296	TG	TG(70:4)	70	4	TG(70:4)_1	TG(17:0/26:2/27:2); TG(19:0/25:2/26:2); TG(18:0/25:2/27:2); TG(22:1/22:1/26:2); TG(20:0/24:2/26:2); TG(19:1/25:1/26:2); TG(19:0/24:2/27:2); TG(16:0/26:2/28:2); TG(20:1/24:1/26:2); TG(17:0/25:2/28:2); TG(21:0/24:2/25:2); TG(19:1/24:1/27:2); TG(18:1/25:1/27:2); TG(19:2/25:0/26:2); TG(21:1/23:1/26:2); TG(22:0/22:2/26:2); TG(20:2/24:0/26:2); TG(20:1/25:1/25:2); TG(21:0/23:2/26:2); TG(21:1/22:1/27:2);…	[M+NH4]+	Istplg1 1125.0548 (2.1 ppm); Istplg2 1126.0579 (1.8 ppm)	-0.17 (-0.18)	NL_FA(26:2)+NH3 715.6584 (-2.9 ppm); NL_FA(27:2)+NH3 701.6433 (-2.1 ppm); NL_FA(25:2)+NH3 729.6731 (-4.1 ppm); NL_FA(24:2)+NH3 743.6893 (-3.3 ppm); NL_FA(26:3)+NH3 717.6741 (-2.8 ppm); NL_FA(28:3)+NH3 689.6424 (-3.5 ppm); NL_FA(25:1)+NH3 727.6620 (2.2 ppm); NL_FA(28:2)+NH3 687.6274 (-2.6 ppm); NL_FA(17:0)+NH3 837.7698 (-0.2 ppm); NL_FA(19:1)+NH3 811.7520 (-2.9 ppm); NL_FA(25:3)+NH3 731.6870 (-6.5…
1083	669	1633.83	27.2304	TG	TG(71:2)	71	2	TG(71:2)_1	TG(19:0/25:0/27:2); TG(21:0/23:0/27:2); TG(17:0/27:0/27:2); TG(20:0/24:0/27:2); TG(21:0/25:0/25:2); TG(23:0/23:0/25:2); TG(19:0/25:2/27:0); TG(19:0/23:0/29:2); TG(17:0/25:0/29:2); TG(23:0/23:2/25:0); TG(23:1/23:1/25:0); TG(20:0/25:0/26:2); TG(21:1/25:0/25:1); TG(19:1/25:0/27:1); TG(20:0/25:2/26:0); TG(22:1/24:1/25:0); TG(20:1/25:0/26:1); TG(23:0/23:1/25:1); TG(19:0/26:1/26:1); TG(23:0/24:1/24:1);…	[M+NH4]+	Istplg1 1143.1034 (3.5 ppm); Istplg2 1144.1073 (4.0 ppm)	-0.18 (-0.16)	NL_FA(27:2)+NH3 719.6896 (-3.0 ppm); NL_FA(25:2)+NH3 747.7211 (-2.6 ppm); NL_FA(25:0)+NH3 743.6895 (-3.0 ppm); NL_FA(23:0)+NH3 771.7237 (0.9 ppm); NL_FA(19:0)+NH3 827.7879 (2.7 ppm); NL_FA(29:2)+NH3 691.6599 (-0.8 ppm); NL_FA(26:2)+NH3 733.7020 (-7.3 ppm); NL_FA(25:1)+NH3 745.7025 (-6.6 ppm); NL_FA(17:0)+NH3 855.8170 (0.1 ppm); NL_FA(28:2)+NH3 705.6719 (-6.0 ppm); NL_FA(27:0)+NH3 715.6569 (-5.0 p…
1084	670	1577.22	26.287	TG	TG(71:3)	71	3	TG(71:3)_1	TG(19:0/25:1/27:2); TG(19:1/25:0/27:2); TG(18:0/26:1/27:2); TG(20:0/24:1/27:2); TG(17:0/27:1/27:2); TG(22:0/22:1/27:2); TG(19:0/25:0/27:3); TG(21:1/23:0/27:2); TG(17:1/27:0/27:2); TG(22:1/24:1/25:1); TG(16:0/27:2/28:1); TG(18:0/25:1/28:2); TG(16:1/27:2/28:0); TG(21:0/25:1/25:2); TG(19:0/24:1/28:2); TG(20:0/25:1/26:2); TG(19:0/26:1/26:2); TG(17:0/25:1/29:2); TG(19:1/25:1/27:1); TG(17:0/27:0/27:3);…	[M+NH4]+	Istplg1 1141.0927 (7.8 ppm); Istplg2 1142.0941 (6.1 ppm)	-0.06 (-0.16)	NL_FA(27:2)+NH3 717.6776 (2.1 ppm); NL_FA(27:3)+NH3 719.6879 (-5.4 ppm); NL_FA(25:1)+NH3 743.6921 (0.5 ppm); NL_FA(28:2)+NH3 703.6613 (1.2 ppm); NL_FA(25:2)+NH3 745.7078 (0.6 ppm); NL_FA(19:0)+NH3 825.7699 (-0.1 ppm); NL_FA(26:2)+NH3 731.6877 (-5.5 ppm); NL_FA(24:1)+NH3 757.7068 (-0.8 ppm); NL_FA(26:1)+NH3 729.6735 (-3.5 ppm); NL_FA(25:0)+NH3 741.6718 (-5.8 ppm); NL_FA(22:1)+NH3 785.7383 (-0.5 pp…
1085	671	1603.07	26.7179	TG	TG(71:3)	71	3	TG(71:3)_2	TG(19:0/25:1/27:2); TG(21:0/25:1/25:2); TG(19:1/25:0/27:2); TG(19:1/25:2/27:0); TG(23:0/23:1/25:2); TG(18:0/26:1/27:2); TG(19:0/26:1/26:2); TG(21:0/23:1/27:2); TG(19:0/25:2/27:1); TG(17:0/27:1/27:2); TG(19:1/25:1/27:1); TG(20:1/25:1/26:1); TG(20:1/25:0/26:2); TG(23:1/23:1/25:1); TG(19:0/25:0/27:3); TG(22:0/22:0/27:3); TG(22:0/24:2/25:1); TG(22:0/22:1/27:2); TG(22:0/24:1/25:2); TG(22:1/23:0/26:2);…	[M+NH4]+	Istplg1 1141.0916 (6.9 ppm); Istplg2 1142.0948 (6.8 ppm)	-0.26 (-0.16)	NL_FA(25:2)+NH3 745.7081 (0.9 ppm); NL_FA(27:2)+NH3 717.6772 (1.6 ppm); NL_FA(26:2)+NH3 731.6910 (-1.0 ppm); NL_FA(27:3)+NH3 719.6906 (-1.6 ppm); NL_FA(25:1)+NH3 743.6923 (0.7 ppm); NL_FA(28:3)+NH3 705.6774 (1.8 ppm); NL_FA(24:2)+NH3 759.7224 (-0.8 ppm); NL_FA(19:1)+NH3 827.7869 (1.6 ppm); NL_FA(26:1)+NH3 729.6764 (0.4 ppm); NL_FA(29:3)+NH3 691.6616 (1.6 ppm); NL_FA(25:3)+NH3 747.7225 (-0.8 ppm);…
1086	672	1551.67	25.8612	TG	TG(71:4)	71	4	TG(71:4)_1	TG(19:0/25:2/27:2); TG(18:0/26:2/27:2); TG(20:0/24:2/27:2); TG(19:1/25:1/27:2); TG(16:0/27:2/28:2); TG(18:1/26:1/27:2); TG(21:1/23:1/27:2); TG(21:0/23:2/27:2); TG(21:2/23:0/27:2); TG(17:0/27:2/27:2); TG(20:0/25:2/26:2); TG(23:1/23:1/25:2); TG(17:0/25:2/29:2); TG(18:0/25:2/28:2); TG(21:1/25:1/25:2); TG(20:1/25:2/26:1); TG(18:1/25:2/28:1); TG(17:0/26:2/28:2); TG(21:2/25:0/25:2); TG(21:0/24:2/26:2);…	[M+NH4]+	Istplg1 1139.0737 (5.0 ppm); Istplg2 1140.0764 (4.3 ppm)	-0.12 (-0.16)	NL_FA(27:2)+NH3 715.6598 (-0.9 ppm); NL_FA(25:2)+NH3 743.6906 (-1.5 ppm); NL_FA(26:2)+NH3 729.6736 (-3.3 ppm); NL_FA(27:3)+NH3 717.6699 (-8.6 ppm); NL_FA(24:2)+NH3 757.7061 (-1.8 ppm); NL_FA(17:0)+NH3 851.7854 (-0.3 ppm); NL_FA(19:0)+NH3 823.7531 (-1.6 ppm); NL_FA(28:2)+NH3 701.6423 (-3.6 ppm); NL_FA(28:3)+NH3 703.6563 (-5.9 ppm); NL_FA(26:3)+NH3 731.6832 (-11.7 ppm); NL_FA(25:1)+NH3 741.6742 (-2…
1088	674	1654.88	27.5813	TG	TG(72:2)	72	2	TG(72:2)_2	TG(19:0/25:0/28:2); TG(20:0/25:0/27:2); TG(21:0/23:0/28:2); TG(23:0/23:0/26:2); TG(21:0/25:0/26:2); TG(19:0/26:0/27:2); TG(21:0/24:0/27:2); TG(23:0/24:2/25:0); TG(18:0/27:0/27:2); TG(17:0/27:2/28:0); TG(20:0/24:0/28:2); TG(19:0/26:2/27:0); TG(18:0/26:0/28:2); TG(22:1/25:0/25:1); TG(18:0/26:2/28:0); TG(18:0/25:0/29:2); TG(21:1/25:0/26:1); TG(22:1/23:0/27:1); TG(20:0/23:0/29:2); TG(19:1/25:0/28:1);…	[M+NH4]+	Istplg1 1157.1178 (2.4 ppm); Istplg2 1158.1219 (3.0 ppm)	-0.25 (-0.15)	NL_FA(27:2)+NH3 733.7068 (-0.8 ppm); NL_FA(28:2)+NH3 719.6898 (-2.7 ppm); NL_FA(26:2)+NH3 747.7163 (-9.0 ppm); NL_FA(25:0)+NH3 757.7090 (2.2 ppm); NL_FA(23:0)+NH3 785.7390 (0.3 ppm); NL_FA(19:0)+NH3 841.8001 (-1.4 ppm); NL_FA(25:1)+NH3 759.7157 (-9.7 ppm); NL_FA(29:2)+NH3 705.6747 (-2.0 ppm); NL_FA(24:0)+NH3 771.7215 (-2.0 ppm); NL_FA(24:2)+NH3 775.7531 (-1.6 ppm); NL_FA(27:0)+NH3 729.6663 (-13.5…
1089	675	1605.68	26.7613	TG	TG(72:3)	72	3	TG(72:3)_1	TG(19:0/26:1/27:2); TG(22:1/23:0/27:2); TG(20:0/25:1/27:2); TG(20:1/25:0/27:2); TG(18:0/27:1/27:2); TG(22:0/23:1/27:2); TG(19:0/25:1/28:2); TG(21:1/24:0/27:2); TG(16:1/27:2/29:0); TG(19:0/26:2/27:1); TG(20:0/26:1/26:2); TG(19:1/25:0/28:2); TG(23:0/23:1/26:2); TG(21:0/25:1/26:2); TG(18:0/26:1/28:2); TG(19:0/25:0/28:3); TG(23:0/24:1/25:2); TG(20:0/24:1/28:2); TG(22:0/24:1/26:2); TG(22:1/25:0/25:2);…	[M+NH4]+	Istplg1 1155.1066 (6.2 ppm); Istplg2 1156.1101 (6.3 ppm)	-0.13 (-0.15)	NL_FA(27:2)+NH3 731.6898 (-2.7 ppm); NL_FA(26:2)+NH3 745.7019 (-7.4 ppm); NL_FA(28:2)+NH3 717.6719 (-5.8 ppm); NL_FA(28:3)+NH3 719.6887 (-4.3 ppm); NL_FA(26:3)+NH3 747.7184 (-6.2 ppm); NL_FA(25:2)+NH3 759.7225 (-0.7 ppm); NL_FA(26:1)+NH3 743.6943 (3.5 ppm); NL_FA(25:1)+NH3 757.7076 (0.3 ppm); NL_FA(24:1)+NH3 771.7157 (-9.5 ppm); NL_FA(23:0)+NH3 783.7267 (4.7 ppm); NL_FA(19:0)+NH3 839.7815 (-4.9 p…
1090	676	1574.07	26.2344	TG	TG(72:4)	72	4	TG(72:4)_1	TG(19:0/26:2/27:2); TG(20:0/25:2/27:2); TG(17:0/27:2/28:2); TG(19:1/26:1/27:2); TG(20:1/25:1/27:2); TG(21:1/24:1/27:2); TG(22:1/23:1/27:2); TG(22:2/23:0/27:2); TG(22:0/23:2/27:2); TG(18:0/26:2/28:2); TG(16:1/27:2/29:1); TG(19:0/25:2/28:2); TG(23:1/23:1/26:2); TG(22:0/24:2/26:2); TG(18:0/27:2/27:2); TG(23:0/24:2/25:2); TG(21:1/25:1/26:2); TG(17:0/26:2/29:2); TG(22:1/24:1/26:2); TG(20:1/26:1/26:2);…	[M+NH4]+	Istplg1 1153.0913 (6.6 ppm); Istplg2 1154.0933 (5.3 ppm)	-0.19 (-0.15)	NL_FA(27:2)+NH3 729.6753 (-1.1 ppm); NL_FA(26:2)+NH3 743.6918 (0.0 ppm); NL_FA(25:2)+NH3 757.7089 (2.0 ppm); NL_FA(28:2)+NH3 715.6624 (2.8 ppm); NL_FA(28:3)+NH3 717.6740 (-2.9 ppm); NL_FA(24:2)+NH3 771.7261 (3.9 ppm); NL_FA(27:3)+NH3 731.6879 (-5.3 ppm); NL_FA(19:0)+NH3 837.7736 (4.3 ppm); NL_FA(25:1)+NH3 755.6943 (3.4 ppm); NL_FA(26:3)+NH3 745.6957 (-15.7 ppm); NL_FA(24:1)+NH3 769.7068 (-0.8 ppm…
1091	677	1526.05	25.4342	TG	TG(72:5)	72	5	TG(72:5)_1		[M+NH4]+	Istplg1 1151.0685 (0.4 ppm); Istplg2 1152.0708 (-0.6 ppm)	-0.09 (-0.15)
1093	678	1676.17	27.9362	TG	TG(73:2)	73	2	TG(73:2)_1	TG(23:0/23:0/27:2); TG(21:0/25:0/27:2); TG(19:0/27:0/27:2); TG(18:0/27:2/28:0); TG(17:0/27:2/29:0); TG(23:0/25:0/25:2); TG(23:0/25:1/25:1); TG(21:0/23:0/29:2); TG(23:0/23:2/27:0); TG(19:0/25:0/29:2); TG(21:0/25:2/27:0); TG(19:0/25:2/29:0); TG(20:0/25:0/28:2); TG(20:0/25:2/28:0); TG(19:0/26:2/28:0); TG(17:0/27:0/29:2); TG(19:0/25:1/29:1); TG(21:0/25:1/27:1); TG(23:2/25:0/25:0); TG(20:0/26:2/27:0);…	[M+NH4]+	Istplg1 1171.1360 (4.5 ppm); Istplg2 1172.1382 (3.5 ppm)	-0.19 (-0.14)	NL_FA(27:2)+NH3 747.7239 (1.1 ppm); NL_FA(23:0)+NH3 799.7531 (-1.6 ppm); NL_FA(25:2)+NH3 775.7533 (-1.3 ppm); NL_FA(25:0)+NH3 771.7249 (2.4 ppm); NL_FA(29:2)+NH3 719.6868 (-6.8 ppm); NL_FA(26:2)+NH3 761.7386 (-0.1 ppm); NL_FA(25:1)+NH3 773.7332 (-7.2 ppm); NL_FA(19:0)+NH3 855.8126 (-5.0 ppm); NL_FA(28:2)+NH3 733.7027 (-6.4 ppm); NL_FA(21:0)+NH3 827.7867 (1.3 ppm); NL_FA(27:0)+NH3 743.6990 (9.8 pp…
1094	679	1597.8	26.6299	TG	TG(73:4)	73	4	TG(73:4)_1	TG(23:1/23:1/27:2); TG(21:0/25:2/27:2); TG(20:0/26:2/27:2); TG(18:0/27:2/28:2); TG(17:0/27:2/29:2); TG(23:0/23:2/27:2); TG(22:1/24:1/27:2); TG(20:1/26:1/27:2); TG(20:2/26:0/27:2); TG(19:0/27:2/27:2); TG(22:0/25:2/26:2); TG(19:0/25:2/29:2); TG(24:1/24:1/25:2); TG(19:0/26:2/28:2); TG(20:0/25:2/28:2); TG(23:1/25:1/25:2); TG(22:1/25:2/26:1); TG(24:0/24:2/25:2); TG(18:0/26:2/29:2); TG(23:0/24:2/26:2);…	[M+NH4]+	Istplg1 1167.1057 (5.4 ppm); Istplg2 1168.1079 (4.4 ppm)	-0.14 (-0.14)	NL_FA(27:2)+NH3 743.6910 (-1.0 ppm); NL_FA(25:2)+NH3 771.7208 (-2.9 ppm); NL_FA(26:2)+NH3 757.7042 (-4.2 ppm); NL_FA(27:3)+NH3 745.6982 (-12.3 ppm); NL_FA(28:2)+NH3 729.6705 (-7.7 ppm); NL_FA(19:0)+NH3 851.7778 (-9.2 ppm); NL_FA(28:3)+NH3 731.6921 (0.5 ppm); NL_FA(29:2)+NH3 715.6634 (4.1 ppm); NL_FA(19:1)+NH3 853.7902 (-13.0 ppm); NL_FA(25:3)+NH3 773.7358 (-3.7 ppm); NL_FA(24:2)+NH3 785.7318 (-8.…
1095	680	1617.49	26.9582	TG	TG(74:4)	74	4	TG(74:4)_1	TG(22:0/25:2/27:2); TG(21:0/26:2/27:2); TG(23:0/25:2/26:2); TG(19:0/27:2/28:2); TG(23:0/24:2/27:2); TG(21:0/25:2/28:2); TG(23:1/24:1/27:2); TG(24:1/24:1/26:2); TG(21:1/26:1/27:2); TG(23:1/25:2/26:1); TG(19:0/26:2/29:2); TG(23:1/23:1/28:2); TG(21:1/26:2/27:1); TG(22:1/25:2/27:1); TG(22:1/26:1/26:2); TG(23:2/25:0/26:2); TG(21:2/26:2/27:0); TG(22:0/24:2/28:2); TG(23:0/23:2/28:2); TG(19:1/27:1/28:2);…	[M+NH4]+	Istplg1 1181.1205 (4.6 ppm); Istplg2 1182.1221 (3.1 ppm)	-0.17 (-0.12)	NL_FA(27:2)+NH3 757.7044 (-3.9 ppm); NL_FA(25:2)+NH3 785.7368 (-2.5 ppm); NL_FA(26:2)+NH3 771.7189 (-5.4 ppm); NL_FA(28:2)+NH3 743.6913 (-0.6 ppm); NL_FA(26:3)+NH3 773.7332 (-7.2 ppm); NL_FA(24:2)+NH3 799.7459 (-10.5 ppm); NL_FA(23:0)+NH3 809.7408 (2.6 ppm); NL_FA(28:3)+NH3 745.7042 (-4.2 ppm); NL_FA(23:1)+NH3 811.7474 (-8.6 ppm); NL_FA(29:2)+NH3 729.6797 (5.0 ppm); NL_FA(19:0)+NH3 865.7913 (-11.…
1096	681	1638.27	27.3045	TG	TG(75:4)	75	4	TG(75:4)_1	TG(24:1/24:1/27:2); TG(22:0/26:2/27:2); TG(19:0/27:2/29:2); TG(20:0/27:2/28:2); TG(24:0/25:2/26:2); TG(24:0/24:2/27:2); TG(22:1/26:1/27:2); TG(19:1/27:2/29:1); TG(21:0/25:2/29:2); TG(22:0/25:2/28:2); TG(24:1/25:2/26:1); TG(21:0/27:2/27:2); TG(22:1/25:2/28:1); TG(20:0/26:2/29:2); TG(23:1/26:1/26:2); TG(20:1/26:2/29:1); TG(23:1/23:1/29:2); TG(22:0/24:2/29:2); TG(23:1/24:1/28:2); TG(22:1/24:1/29:2);…	[M+NH4]+	Istplg1 1195.1348 (3.4 ppm); Istplg2 1196.1392 (4.3 ppm)	-0.09 (-0.11)	NL_FA(27:2)+NH3 771.7200 (-4.0 ppm); NL_FA(25:2)+NH3 799.7509 (-4.4 ppm); NL_FA(26:2)+NH3 785.7374 (-1.6 ppm); NL_FA(29:2)+NH3 743.6909 (-1.2 ppm); NL_FA(27:3)+NH3 773.7384 (-0.4 ppm); NL_FA(28:2)+NH3 757.6989 (-11.2 ppm); NL_FA(25:3)+NH3 801.7684 (-1.9 ppm); NL_FA(24:2)+NH3 813.7674 (-3.2 ppm); NL_FA(23:1)+NH3 825.7656 (-5.4 ppm); NL_FA(29:3)+NH3 745.7012 (-8.3 ppm); NL_FA(19:0)+NH3 879.8082 (-1…
1097	682	891.757	14.8626	Cer(d)	Cer(d40:1)	d40	1	Cer(d40:1)_1	Cer(d18:1/22:0)	[M+H-H2O]+	Istplg1 604.6028 (-0.8 ppm); Istplg2 605.6052 (-2.4 ppm)	-0.82 (-0.77)	sphingoid.base.fragment.O''_d18:1 264.2689 (-0.8 ppm); sphingoid.base.fragment.O'_d18:1 282.2793 (-1.4 ppm); sphingoid.base.fragment.X_d18:1 252.2688 (-1.2 ppm)
1101	684	917.913	15.2986	Cer(d)	Cer(d41:1)	d41	1	Cer(d41:1)_2	Cer(d19:1/22:0)	[M+H-H2O]+	Istplg1 618.6196 (1.2 ppm); Istplg2 619.6229 (0.9 ppm)	-0.85 (-0.75)	sphingoid.base.fragment.O''_d19:1 278.2845 (-1.2 ppm); sphingoid.base.fragment.O'_d19:1 296.2954 (0.1 ppm); sphingoid.base.fragment.X_d19:1 266.2853 (2.1 ppm)
1110	689	972.418	16.207	Cer(d)	Cer(d43:1)	d43	1	Cer(d43:1)_2	Cer(d19:1/24:0)	[M+H-H2O]+	Istplg1 646.6506 (0.6 ppm); Istplg2 647.6537 (0.2 ppm)	-0.79 (-0.70)	sphingoid.base.fragment.O''_d19:1 278.2849 (0.6 ppm); sphingoid.base.fragment.O'_d19:1 296.2948 (-1.7 ppm); sphingoid.base.fragment.X_d19:1 266.2854 (2.3 ppm)
1116	692	701.458	11.691	Glc-Cer(d)	Glc-Cer(d36:1)	d36	1	Glc-Cer(d36:1)_1		[M+H]+	Istplg1 728.6038 (-0.4 ppm); Istplg2 729.6055 (-2.7 ppm)	-0.60 (-0.72)	NL_glc 548.5426 (3.5 ppm)
1118	693	741.261	12.3544	Glc-Cer(d)	Glc-Cer(d36:0)	d36	0	Glc-Cer(d36:0)_1		[M+H]+	Istplg1 730.6186 (-1.5 ppm); Istplg2 731.6194 (-5.1 ppm)	-0.77 (-0.72)	NL_glc 550.5578 (2.7 ppm); NL_glc+H2O 532.5471 (2.5 ppm)
1119	694	791.697	13.195	Glc-Cer(d)	Glc-Cer(d38:0)	d38	0	Glc-Cer(d38:0)_1		[M+H]+	Istplg1 758.6484 (-3.4 ppm); Istplg2 759.6478 (-8.7 ppm)	-0.59 (-0.67)	NL_glc 578.5877 (0.2 ppm); NL_glc+H2O 560.5759 (-2.1 ppm)
1120	695	759.727	12.6621	Glc-Cer(d)	Glc-Cer(d38:1)	d38	1	Glc-Cer(d38:1)_1		[M+H]+	Istplg1 756.6358 (0.6 ppm); Istplg2 757.6380 (-1.0 ppm)	-0.64 (-0.68)	NL_glc 576.5734 (2.4 ppm); NL_glc+H2O 558.5634 (3.6 ppm)
1122	696	759.504	12.6584	Cer(t)	Cer(t38:0)	t38	0	Cer(t38:0)_1	Cer(t21:0/17:0)	[M+H-H2O]+	Istplg1 594.5839 (2.4 ppm); Istplg2 595.5873 (2.3 ppm)	-0.90 (-0.82)	sphingoid.base.fragment.O''_t21:0 324.3263 (-1.2 ppm); sphingoid.base.fragment.O'_t21:0 342.3364 (-2.5 ppm)
1125	698	917.741	15.2957	Cer(t)	Cer(t41:0)	t41	0	Cer(t41:0)_1	Cer(t19:0/21:0)	[M+H-H2O]+	Istplg1 636.6295 (0.1 ppm); Istplg2 637.6330 (0.2 ppm)	-0.79 (-0.75)	sphingoid.base.fragment.O''_t19:0 296.2952 (-0.6 ppm); sphingoid.base.fragment.X_t19:0 284.2975 (7.7 ppm)
1126	699	879.815	14.6636	Cer(t)	Cer(t41:1)	t41	1	Cer(t41:1)_1	Cer(t25:1/16:0); Cer(t18:1/23:0)	[M+H-H2O]+	Istplg1 634.6143 (0.8 ppm); Istplg2 635.6164 (-1.3 ppm)	-0.66 (-0.75)	sphingoid.base.fragment.O''_t25:1 378.3736 (-0.1 ppm); sphingoid.base.fragment.O''_t18:1 280.2643 (1.0 ppm)
1131	702	905.9	15.0983	Cer(t)	Cer(t42:1)	t42	1	Cer(t42:1)_1	Cer(t19:1/23:0); Cer(t25:1/17:0)	[M+H-H2O]+	Istplg1 648.6294 (-0.1 ppm); Istplg2 649.6326 (-0.3 ppm)	-0.79 (-0.73)	sphingoid.base.fragment.O''_t19:1 294.2794 (-0.9 ppm); sphingoid.base.fragment.O''_t25:1 378.3748 (3.1 ppm)
1133	703	972.194	16.2032	Cer(t)	Cer(t43:0)	t43	0	Cer(t43:0)_1	Cer(t19:0/24:0)	[M+H-H2O]+	Istplg1 664.6602 (-0.8 ppm); Istplg2 665.6633 (-1.3 ppm)	-0.74 (-0.70)	sphingoid.base.fragment.O''_t19:0 296.2961 (2.6 ppm)
1137	706	745.492	12.4249	Glc-Cer(t)	Glc-Cer(t38:1)	t38	1	Glc-Cer(t38:1)_1		[M+H]+	Istplg1 772.6301 (-0.2 ppm); Istplg2 773.6335 (-0.1 ppm)	-0.74 (-0.67)	NL_glc-H2O 608.5626 (1.4 ppm); NL_glc 590.5525 (2.2 ppm)
1139	707	759.737	12.6623	Glc-Cer(t)	Glc-Cer(t38:1)	t38	1	Glc-Cer(t38:1)_2		[M+H]+	Istplg1 772.6228 (-9.7 ppm); Istplg2 773.6262 (-9.7 ppm)	-0.76 (-0.67)	NL_glc 592.5648 (-3.5 ppm)

## Sheet: values.log
	FA(14:0)_1	FA(15:0)_2	FA(15:0)_3	FA(15:1)_1	FA(16:0)_2	FA(16:1)_1	FA(16:1)_2	FA(16:2)_1	FA(17:0)_2	FA(17:0)_3	FA(17:1)_1	FA(17:2)_1	FA(18:0)_3	FA(18:0)_4	FA(18:1)_2	FA(18:1)_3	FA(18:2)_1	FA(19:0)_1	FA(19:0)_2	FA(19:1)_1	FA(19:1)_2	FA(19:1)_4	FA(19:2)_1	FA(19:2)_2	FA(20:0)_2	FA(20:0)_3	FA(20:1)_1	FA(20:1)_2	FA(20:1)_3	FA(20:1)_4	FA(20:2)_1	FA(20:2)_2	FA(20:2)_3	FA(20:4)_1	FA(20:4)_2	FA(20:5)_1	FA(21:0)_1	FA(21:1)_1	FA(21:1)_2	FA(21:1)_3	FA(21:1)_4	FA(21:4)_1	FA(22:0)_1	FA(22:0)_2	FA(22:1)_2	FA(22:1)_4	FA(22:2)_1	FA(22:4)_1	FA(22:5)_1
1	7.62716	6.55654	7.59765	11.4655	11.7494	10.4004	8.8456	5.768	7.97165	8.5928	6.85629	4.79759	7.6017	11.1573	9.79242	6.40344	7.54372	7.32869	7.25318	5.87205	7.18368	8.45972	4.96644	6.98962	8.18206	8.97617	7.37776	9.18819	6.41625	8.88063	6.59232	7.07079	6.17341	7.89427	11.0015	12.991	8.97812	7.46688	8.20217	7.78279	9.30191	7.76538	8.09277	7.43412	10.7475	8.93433	6.96118	3.43285	5.74518
2	6.92018	6.28622	6.99007	11.5058	10.9654	10.1583	8.92141	4.93597	8.28111	8.00699	6.20728	3.24836	7.29903	10.3349	10.0239	6.18652	7.34279	7.09374	7.04148	3.91493	7.10032	7.50787	4.89244	6.62738	8.19131	8.71089	7.2854	9.06131	6.98029	8.51167	6.35686	7.11238	5.75255	9.44914	11.3559	13.7423	8.73478	6.62802	7.93853	7.34737	8.92699	7.51646	7.85152	6.79389	10.5932	8.84116	6.75284	4.34141	6.02831
3	7.68889	6.91505	6.78017	10.1431	10.9625	9.75011	8.42171	5.27063	7.65073	7.30781	6.09965	4.31432	6.88872	10.4521	9.60928	6.25497	7.31005	6.99525	6.62976	4.43431	6.52982	7.07642	4.92802	6.14676	8.09214	8.33924	7.17275	8.93765	6.46202	8.17425	6.30797	6.40235	5.49055	7.46073	10.6904	12.6055	8.64821	6.91362	7.83905	7.62198	8.53588	7.47322	7.73282	6.79041	10.3675	8.61599	6.49362	3.85847	6.54305
4	7.79543	8.34415	7.79702	11.0759	11.6921	11.0399	9.5792	5.44101	8.98728	8.44526	6.8005	3.84301	8.39777	11.0202	10.7142	6.71941	7.6562	7.98602	7.63144	6.04555	7.49721	8.48944	4.8341	7.79428	9.52296	9.35676	9.05115	9.95551	6.36963	9.11359	6.77671	7.36751	5.54711	9.64968	11.4072	13.855	9.79985	7.89896	9.01345	8.26195	9.70246	7.67475	9.17116	7.70053	11.8102	10.0843	6.93226	4.86885	6.91578
5	7.10698	6.29211	7.16973	11.0663	11.4164	9.82823	8.41425	4.90097	7.46595	7.96256	6.06907	3.43989	7.11244	10.909	9.37597	5.93744	7.20474	6.98894	6.68546	3.31949	6.48029	7.25131	4.45912	6.19155	8.07657	8.67529	7.19328	8.83179	6.70008	7.88281	5.8893	6.65877	5.88101	7.45647	10.7954	12.6551	8.69026	7.14312	7.74738	7.15464	8.47709	7.4032	7.73265	6.87589	10.406	8.26043	6.82673	3.62239	5.58074
6	7.35143	6.85139	7.34188	11.8229	11.298	9.73584	8.623	5.13122	7.9805	8.18501	6.23039	3.908	7.42721	10.9028	9.59135	6.05319	7.23231	7.14523	6.63375	5.93999	7.07507	8.38279	3.67429	8.11523	8.09878	8.43211	7.25746	8.76292	6.03021	8.48637	6.01629	6.75135	5.87044	8.07164	11.073	13.0944	8.54104	6.69061	7.51862	7.20485	8.83325	7.87736	7.62741	6.87793	10.2801	8.86059	6.91326	3.98574	5.27147
7	7.40986	6.47027	7.25489	11.2221	11.6111	10.1468	8.43484	4.89198	7.37636	8.33224	6.0371	3.15465	7.36122	11.1422	9.6112	6.19527	7.03404	7.11878	7.00577	4.55055	6.56218	7.52984	3.87862	6.64543	8.289	8.82417	6.91124	8.99385	6.89933	8.22862	6.15072	6.55426	5.75893	8.11301	10.9901	13.0883	8.79151	6.92365	7.90813	7.47216	8.93671	7.76361	8.10618	7.04619	10.5683	8.83641	6.75897	4.79592	5.68526
8	8.23501	7.79886	7.44451	11.2367	11.4313	10.409	8.8138	5.31428	8.33203	7.94811	6.57039	3.87114	7.95708	10.9	9.84867	6.80737	7.27953	7.75043	7.08554	6.72799	7.19113	9.19527	3.95352	7.63665	9.03493	8.86714	8.7627	9.55843	6.75697	8.85465	7.02697	6.99449	5.80974	8.27938	10.8688	12.9681	9.31907	7.73494	8.66549	7.98568	9.19809	7.6699	8.24385	7.71137	11.2968	9.50143	6.94772	4.686	6.88353
9	7.96417	6.80835	7.42508	11.4268	11.3056	10.5253	9.38307	5.46339	8.86495	8.15215	6.50121	4.40767	7.27764	10.5856	10.2829	6.76915	7.57711	7.59694	7.18177	4.71684	7.09477	7.92827	4.73294	6.92717	8.59507	8.94454	6.60807	9.50062	6.93018	8.71118	6.39936	6.97139	6.8384	6.73007	10.7377	12.0221	9.52448	7.35161	8.21982	7.81507	8.99513	8.30164	8.34281	7.58882	10.9714	9.23193	7.34269	4.28751	5.8192
10	8.12901	7.01725	6.79922	12.304	12.6564	11.0623	9.59177	6.44139	9.25733	7.6593	6.91693	5.10844	7.99986	12.256	10.7452	7.48535	8.7843	7.67419	7.30705	6.8778	8.01269	9.15135	5.83451	8.36051	8.45647	8.99432	6.34656	9.43924	7.85069	9.17594	7.33027	7.96754	6.95691	9.87821	12.7508	14.8983	9.25611	6.83224	8.50402	7.40443	10.2642	9.22587	8.12007	7.61327	10.9026	9.81286	9.91057	5.20632	7.35951
11	8.89082	7.20999	7.08331	12.138	12.6178	11.4379	8.99065	7.6461	8.39501	7.59757	7.02076	5.35745	8.05401	12.1264	10.7958	7.60863	9.47629	7.60387	7.39863	6.37172	7.73707	8.92942	5.90147	8.10708	8.8248	9.17701	6.84373	9.50869	8.25559	8.91741	7.40897	8.56265	7.6792	10.7105	13.3786	15.2027	9.16432	7.84664	8.62748	7.46515	9.96259	9.69696	8.14726	7.71486	11.0445	9.42038	8.83349	5.73214	8.04656
12	8.64924	7.22635	7.0099	12.1492	12.5128	11.5944	9.61837	7.29091	9.45125	7.68673	7.151	5.3366	8.13133	11.9756	11.0503	7.83523	9.48181	7.92723	7.56698	5.31854	7.92469	8.09427	5.95134	8.54835	8.85966	9.23274	6.82484	9.53717	8.2225	8.59917	7.44659	8.48996	7.2936	10.3471	13.0305	15.1105	9.27676	8.22058	8.58651	7.61482	9.55816	9.42349	8.02542	7.61898	11.1185	9.423	8.06624	5.41618	7.91398
13	8.74139	6.98058	6.99816	11.8194	12.6107	11.8811	9.91293	7.40021	9.74442	7.63065	7.00991	5.23571	8.12535	12.0889	10.718	7.60014	9.54415	7.73585	7.63877	4.63153	7.26957	7.40032	5.95733	6.84075	8.70642	9.43143	6.70103	9.6967	8.47172	9.00858	7.36794	8.6417	7.65906	10.7009	13.199	15.186	9.1924	8.18733	8.72736	7.50698	9.8506	9.52828	7.93323	7.67647	11.1462	9.74928	8.40902	5.75736	8.37168
[truncated: 483 more columns]

## Sheet: Coefficients.regression
lipid	Size	negative coefficient_area of oocytes		lipid	Size	possitive coefficient_area of oocytes
Cer(d40:1)_1	4.78394	-4.22254		Cer(d41:1)_2	4.613	0.283374
Cer(d43:1)_2	4.59792	-3.79056		Cer(t38:0)_1	4.36801	6.32838
Cer(t41:0)_1	4.715	-5.06424		FA(15:1)_1	11.0583	5.43439
Cer(t41:1)_1	5.74803	-3.57273		FA(16:1)_2	8.72292	3.5105
Cer(t42:1)_1	6.75844	-1.50744		FA(17:0)_2	7.9308	5.78453
Cer(t43:0)_1	5.49354	-8.43541		FA(17:0)_3	8.08912	0.493542
FA(14:0)_1	7.58705	-0.695444		FA(17:2)_1	3.83976	1.6099
FA(15:0)_2	7.0075	-2.80869		FA(18:1)_2	9.80861	2.15948
FA(15:0)_3	7.31856	-0.249022		FA(18:1)_3	6.33845	1.05897
FA(16:0)_2	11.4397	-1.98309		FA(19:0)_1	7.31454	0.653317
FA(16:1)_1	10.2492	-0.940277		FA(19:1)_1	5.05581	0.0732241
FA(16:2)_1	5.27395	-1.31319		FA(19:1)_2	6.89248	2.5734
FA(17:1)_1	6.3827	-0.273139		FA(19:1)_4	7.93402	1.56468
FA(18:0)_3	7.54506	-2.19834		FA(19:2)_2	6.85984	5.03807
FA(18:0)_4	10.8956	-2.47721		FA(20:1)_3	6.61286	0.110369
FA(18:2)_1	7.35458	-0.0404594		FA(20:1)_4	8.51184	0.89474
FA(19:0)_2	7.03698	-0.696578		FA(20:2)_3	5.75594	4.9746
FA(19:2)_1	4.5097	-1.01021		FA(21:0)_1	8.96726	1.21461
FA(20:0)_2	8.49655	-1.45649		FA(21:4)_1	7.60793	3.67489
FA(20:0)_3	8.8248	-1.12006		FA(22:0)_2	7.19566	0.219683
FA(20:1)_1	7.7633	-8.48752		FA(22:1)_4	9.00255	0.541734
FA(20:1)_2	9.20847	-0.324158		FA(22:2)_1	6.75037	4.43615
FA(20:2)_1	6.43777	-1.59719		FA(23:0)_1	8.41898	1.19715
FA(20:2)_2	6.88116	-0.178055		FA(23:2)_1	5.70995	1.13182
FA(20:4)_1	8.36121	-8.09758		FA(23:2)_2	6.93772	1.38414
FA(20:4)_2	11.034	-1.45753		FA(24:0)_1	4.51259	2.60511
FA(20:5)_1	13.1556	-5.20131		FA(24:2)_3	12.515	2.10189
FA(21:1)_1	7.30815	-3.85499		FA(24:3)_1	7.80695	1.82692
FA(21:1)_2	8.19152	-2.53157		FA(24:3)_2	8.63243	0.155678
FA(21:1)_3	7.66458	-1.26275		FA(25:2)_3	12.3582	1.29349
FA(21:1)_4	9.00826	-0.629144		FA(25:3)_2	8.13933	0.700891
FA(22:0)_1	8.127	-0.912279		FA(26:1)_1	7.10521	0.681767
FA(22:1)_2	10.8261	-1.48561		FA(26:2)_4	11.5151	2.25758
FA(22:4)_1	4.23147	-0.76979		FA(26:3)_1	7.67185	1.31534
FA(22:5)_1	6.23792	-6.29511		FA(27:2)_3	6.17967	2.63176
FA(22:5)_2	5.10651	-5.09462		FA(27:3)_2	4.44376	3.18644
FA(22:6)_1	7.22466	-6.70083		FA(28:0)_1	5.88403	0.585951
FA(23:0)_2	6.30617	-0.0624678		FA(28:2)_4	5.77213	3.23023
FA(23:1)_1	7.88707	-1.19266		FA(28:3)_1	4.69552	6.0266
FA(23:1)_2	8.7068	-0.258944		FA(28:3)_2	6.2708	5.44448
FA(24:0)_2	7.99053	-3.06021		FA(28:3)_3	3.59984	2.93739
FA(25:0)_1	7.49253	-1.48981		FA(29:1)_1	2.30762	1.1547
FA(25:1)_2	6.54567	-4.00889		FA(29:2)_2	4.59436	4.24251
FA(25:1)_3	9.36849	-3.24769		FA(29:3)_1	2.00015	3.67122
FA(25:3)_3	7.70435	-0.181222		FA(29:3)_2	4.47478	13.0655
FA(26:0)_2	7.28599	-2.79402		FA(29:3)_3	3.12192	1.92675
FA(26:1)_2	9.09643	-3.50497		Glc-Cer(d36:0)_1	7.21498	0.769798
FA(26:2)_2	6.09026	-2.52003		Glc-Cer(t38:1)_1	6.70845	2.97613
FA(27:0)_1	4.47575	-1.59658		LPAF(14:0)_1	8.51297	4.81479
FA(27:1)_1	3.43342	-6.312		LPAF(15:0)_1	8.86298	3.49615
FA(27:2)_1	6.62113	-6.21545		LPAF(15:0)_2	8.54838	3.35841
FA(27:2)_2	5.5673	-6.68621		LPAF(15:1);LPC(P-15:0)_1	8.82948	1.55541
FA(27:3)_1	3.867	-6.39942		LPAF(16:0)_2	13.9483	0.155179
FA(27:3)_3	3.87274	-1.04634		LPAF(16:1);LPC(P-16:0)_1	9.89347	3.46836
FA(28:1)_1	3.90041	-2.38868		LPAF(16:2);LPC(P-16:1)_1	6.1316	2.80103
FA(28:2)_1	3.81689	-1.39651		LPAF(17:0)_1	11.687	2.42482
FA(28:2)_2	5.96435	-7.52941		LPAF(17:1);LPC(P-17:0)_1	9.68344	0.0770979
FA(28:2)_3	5.08093	-4.60888		LPAF(17:1);LPC(P-17:0)_2	10.6845	0.449828
Glc-Cer(d36:1)_1	7.79523	-5.30638		LPAF(18:0)_1	10.9389	3.31253
Glc-Cer(d38:0)_1	7.43517	-2.34425		LPAF(18:1);LPC(P-18:0)_4	12.5366	3.68723
Glc-Cer(d38:1)_1	7.51056	-4.74516		LPAF(18:1);LPC(P-18:0)_5	10.2569	0.868702
Glc-Cer(t38:1)_2	8.28588	-2.83429		LPAF(19:1);LPC(P-19:0)_2	11.7037	1.45811
LPAF(16:0)_1	11.0822	-0.221298		LPAF(20:0)_1	12.4009	2.95659
LPAF(17:0)_2	14.199	-0.339037		LPAF(21:0)_1	13.8185	1.08568
LPAF(17:0)_3	13.1959	-2.33001		LPAF(24:1);LPC(P-24:0)_1	9.86313	0.0398649
LPAF(17:1);LPC(P-17:0)_3	10.3471	-0.736373		LPC(15:0)_2	7.84213	2.58856
LPAF(18:0)_2	14.7821	-0.810599		LPC(15:0)_3	7.07573	2.87847
LPAF(18:0)_3	14.6046	-0.601196		LPC(16:0)_1	7.55089	3.74486
LPAF(18:1);LPC(P-18:0)_1	13.8855	-2.82641		LPC(16:0)_3	9.62525	2.58476
LPAF(18:1);LPC(P-18:0)_2	12.0018	-1.66924		LPC(16:1)_1	8.50122	8.01279
LPAF(18:1);LPC(P-18:0)_3	11.7721	-0.26595		LPC(16:2)_1	6.15136	1.01015
LPAF(19:0)_2	14.4117	-1.35868		LPC(17:0)_2	9.00848	1.91518
LPAF(19:0)_3	12.96	-4.11975		LPC(17:1)_2	6.29754	5.59524
LPAF(19:1);LPC(P-19:0)_1	11.5582	-2.68911		LPC(17:1)_3	6.92097	3.32802
LPAF(19:1);LPC(P-19:0)_3	10.7392	-1.2749		LPC(17:1)_4	7.74139	0.356315
LPAF(19:1);LPC(P-19:0)_4	10.6806	-1.28592		LPC(18:0)_3	12.124	1.45892
LPAF(19:2);LPC(P-19:1)_1	9.74217	-4.40639		LPC(18:1)_1	10.3158	0.606535
LPAF(20:0)_2	14.001	-2.62535		LPC(18:1)_2	8.48552	2.74745
LPAF(20:0)_3	12.2528	-2.89295		LPC(18:1)_3	7.81686	2.54206
LPAF(20:1);LPC(P-20:0)_1	13.0293	-2.70499		LPC(18:2)_1	7.81328	10.0378
LPAF(20:2);LPC(P-20:1)_1	11.5862	-2.70872		LPC(19:0)_2	11.307	5.85668
LPAF(21:1);LPC(P-21:0)_1	10.5591	-4.07807		LPC(19:0)_3	11.6707	1.02372
LPAF(21:1);LPC(P-21:0)_2	11.8861	-2.73418		LPC(20:1)_3	11.919	0.325584
LPAF(22:1);LPC(P-22:0)_1	14.09	-1.9974		LPC(21:0)_2	13.8387	0.37856
LPAF(22:1);LPC(P-22:0)_2	11.5656	-2.29387		LPC(21:1)_1	11.9017	0.242762
LPAF(23:1);LPC(P-23:0)_1	12.3775	-2.25189		LPC(22:0)_1	13.5659	1.04978
LPC(15:0)_1	4.43681	-2.32874		LPC(24:1)_1	11.0944	2.01759
LPC(15:1)_2	9.33635	-0.883833		LPDMeE(16:1)_1	4.6797	6.61997
LPC(16:0)_2	9.86895	-0.46956		LPE(17:1)_1	5.68562	1.5056
LPC(17:0)_1	7.08913	-5.28457		LPE(P-23:0)_1	4.88588	3.27981
LPC(17:0)_3	11.2431	-0.018538		LPE(P-25:0)_1	2.36891	1.51671
LPC(18:0)_1	7.80568	-1.98986		LPG(15:0)_1	2.90403	2.52615
LPC(18:0)_2	11.7411	-0.503316		LPG(17:1)_2	4.39079	1.2398
LPC(19:0)_1	10.3072	-0.923126		LPG(18:1)_1	4.39826	2.73103
LPC(19:0)_4	12.1592	-1.08298		LPG(O-17:0)	2.78528	1.88738
LPC(19:0)_5	12.6511	-2.33131		LPMeE(17:1)_1	4.5358	1.71189
LPC(19:1)__3	10.4793	-0.779359		LPMeE(O-15:0)_1	3.36361	0.261702
LPC(19:1)_2	10.1209	-0.00210741		LPMeE(O-16:1);LPMeE(P-16:0)_1	3.14611	6.27125
LPC(19:2)_1	7.71574	-0.655003		PC(33:2)_2	7.6354	0.590513
LPC(19:2)_2	10.6065	-2.57948		PC(34:0)_1	6.75399	2.20919
LPC(20:0)_1	12.4018	-1.96189		PC(34:1)_1	6.37165	1.26612
LPC(20:0)_3	13.015	-0.714049		PC(34:1)_3	7.53132	0.73089
LPC(20:0)_4	14.0463	-2.09748		PC(34:3)_2	7.7614	0.154321
LPC(20:1)_1	13.5393	-0.690954		PC(35:2)_1	7.50316	1.17861
LPC(20:1)_2	10.9891	-1.54838		PC(36:2)_1	7.79394	0.795204
LPC(21:0)__3	12.5457	-5.20643		PC(36:3)_2	8.65612	0.062955
LPC(21:0)__4	13.2671	-3.97066		PC(38:0)_2	6.02559	0.34048
LPC(21:1)_2	12.4182	-2.79847		PC(38:6)_2	7.14263	4.09189
LPC(21:1)_3	12.8687	-2.66627		PC(40:7)_1	7.4273	0.0650555
LPC(21:1)_4	12.757	-0.586182		PC(41:6)_1	7.94995	2.08398
LPC(22:0)_2	13.3009	-2.20995		PC(46:5)_1	7.13369	3.59758
LPC(22:0)_3	11.4011	-2.19914		PC(O-35:1);PC(P-35:0)_1	6.94989	2.30192
LPC(22:1)_1	13.0955	-2.11644		PC(O-42:2);PC(P-42:1)_1	6.66184	2.82246
LPC(22:1)_2	14.6356	-0.647785		PC(O-44:2);PC(P-44:1)_1	6.11968	7.63969
LPC(22:1)_4	13.0507	-3.00228		PC(O-46:2);PC(P-46:1)_1	6.938	4.05387
LPC(22:1)_5	13.601	-0.819732		PDMeE(32:2)_1	2.44114	1.18478
LPC(22:2)_1	10.4896	-4.68481		PG(33:2)_2	3.62238	0.462441
LPC(23:0)_1	10.5235	-1.68926		PMeE(33:2)_2	2.69404	1.23749
LPC(23:0)_2	13.587	-1.5259		PMeE(O-31:0)_1	2.41197	1.02382
LPC(23:1)_1	10.7748	-3.80215		TG(42:0)_1	9.18683	0.962099
LPC(23:1)_2	14.4846	-0.0630822		TG(44:0)_1	10.0775	0.971924
LPC(23:1)_3	12.0857	-1.65322		TG(44:1)_1	10.124	1.7469
LPC(23:1)_4	12.7187	-1.01643		TG(45:0)_1	9.63885	0.477857
LPDMeE(17:0)_1	8.22148	-3.75359		TG(46:0)_3	10.6967	0.818496
LPDMeE(O-17:0)_2	8.14643	-0.7994		TG(46:1)_1	10.8651	5.79652
LPDMeE(O-17:0)_3	10.1837	-1.35069		TG(46:1)_2	10.0371	0.0940956
LPE(16:1)_1	6.74061	-3.72732		TG(46:2)_1	10.1023	2.93495
LPE(16:1)_2	7.42961	-2.59631		TG(46:2)_2	9.75425	0.740933
LPE(17:0)_2	6.19481	-10.6318		TG(47:1)_1	9.42819	0.558291
LPE(O-22:1)_1	10.1768	-0.0256597		TG(47:1)_2	10.2342	1.19143
LPG(16:0)_1	4.1126	-1.72636		TG(48:0)_3	10.9754	0.860869
LPMeE(16:1)_1	2.00288	-3.89315		TG(48:1)_1	8.29439	0.479917
LPMeE(16:1)_2	3.68969	-7.4668		TG(48:1)_2	11.3406	6.52516
LPMeE(18:1)_1	3.80476	-3.77923		TG(48:1)_3	10.1929	0.50286
PC(30:0)_1	8.39576	-5.35536		TG(48:2)_1	10.809	3.65341
PC(31:0)_1	7.91919	-6.18094		TG(49:0)_1	4.7779	7.9735
PC(32:0)_1	8.95127	-2.88313		TG(49:1)_1	9.61987	2.61321
PC(32:1)_3	7.59347	-17.4717		TG(49:1)_2	10.1392	1.07632
PC(32:2)_1	8.10618	-2.04657		TG(49:2)_1	10.0696	0.720209
PC(33:0)_2	6.66637	-0.0961648		TG(50:0)_3	10.0917	1.18141
PC(33:1)_2	8.17948	-2.65151		TG(50:1)_1	6.45477	11.6832
PC(33:1)_3	7.83875	-4.9504		TG(50:1)_2	11.3368	6.00131
PC(33:2)_1	7.37959	-0.594748		TG(50:2)_2	11.5525	2.56209
PC(33:2)_4	7.38111	-2.89159		TG(50:3)_1	9.51727	0.114979
PC(33:3)_1	8.33216	-3.60168		TG(51:0)_2	6.42231	3.29404
PC(34:0)_2	5.75741	-1.96626		TG(51:2)_1	9.61854	0.621784
PC(34:0)_3	7.56117	-4.16254		TG(52:0)_1	6.96737	1.33634
PC(34:1)_2	7.3652	-6.88794		TG(52:0)_4	9.94929	2.73296
PC(34:2)_2	6.55418	-0.426698		TG(52:1)_2	10.3537	5.39244
PC(34:2)_4	6.79545	-2.83455		TG(52:2)_2	11.5502	3.86807
PC(34:4)_1	8.49415	-3.73935		TG(53:1)_1	6.06816	6.68071
PC(35:0)_1	7.73449	-0.858924		TG(53:2)_1	9.14564	6.24477
PC(35:1)_2	8.10735	-2.70847		TG(53:2)_2	9.06927	1.66222
PC(35:2)_2	7.80528	-2.85803		TG(54:0)_4	10.9397	2.5584
PC(35:2)_3	8.44254	-4.65637		TG(54:1)_2	9.52717	5.16125
PC(36:1)_1	7.45778	-0.63193		TG(54:2)_1	10.7429	4.13604
PC(36:1)_2	7.74927	-3.05667		TG(54:3)_1	11.1983	0.855585
PC(36:2)_2	8.07536	-3.88688		TG(55:0)_2	6.8354	0.648133
PC(36:3)_1	8.13104	-5.9208		TG(55:1)_3	9.3482	2.12263
PC(36:3)_3	8.47121	-2.43912		TG(56:1)_2	9.7704	4.79491
PC(37:0)_1	6.40289	-0.155377		TG(56:2)_1	10.8631	3.95376
PC(37:1)_2	9.02001	-6.30605		TG(57:1)_2	9.60848	1.91614
PC(37:2)_2	9.34659	-5.91832		TG(58:0)_2	5.45292	3.81468
PC(37:3)_3	7.73131	-0.698301		TG(58:1)_2	9.39827	2.73977
PC(37:4)_1	10.7258	-11.9175		TG(58:2)_1	10.435	3.98699
PC(37:5)_1	9.24098	-10.978		TG(58:3)_1	10.1387	1.29459
PC(37:5)_2	7.97767	-6.19042		TG(59:1)_2	9.35719	2.60401
PC(38:0)_1	7.73731	-0.594322		TG(59:2)_1	8.84617	4.56736
PC(38:2)_1	8.56344	-4.09834		TG(60:1)_2	8.20335	3.49209
PC(38:3)_2	9.50479	-6.98926		TG(60:12)_1	6.51768	0.503496
PC(38:4)_1	7.99415	-6.35328		TG(60:2)_3	10.6654	0.513456
PC(38:5)_1	8.09844	-14.2982		TG(61:1)_2	9.13012	0.812935
PC(38:7)_1	7.60523	-5.18028		TG(61:2)_2	9.38145	1.21531
PC(39:5)_1	9.01958	-4.87694		TG(62:2)_2	9.64789	1.93821
PC(39:5)_2	8.16929	-8.83415		TG(62:3)_1	9.6418	1.91609
PC(39:6)_1	7.81087	-4.4586		TG(63:2)_2	8.9525	2.06242
PC(39:6)_2	6.67807	-11.4177		TG(64:2)_1	8.75506	6.23691
PC(40:5)_1	8.97321	-7.50495		TG(64:2)_3	10.329	0.00221717
PC(40:6)_1	6.89531	-0.996957		TG(65:2)_3	9.48398	0.0871738
PC(40:6)_2	7.62857	-2.70297		TG(66:2)_3	9.64749	0.511284
PC(40:8)_1	7.50683	-0.898412		TG(67:2)_1	8.31278	3.25527
PC(46:3)_1	7.42579	-3.40979		TG(68:2)_2	8.34937	2.39118
PC(O-30:0)_1	8.55641	-20.9345		TG(68:2)_3	8.59286	1.91259
PC(O-32:0)_1	10.0919	-7.87115		TG(69:2)_1	7.37795	1.04376
PC(O-32:2);PC(P-32:1)_1	7.49557	-4.03766
PC(O-32:3);PC(P-32:2)_1	7.40519	-3.8156
PC(O-33:2)_1	7.36944	-9.14272
PC(O-34:0)_1	6.46213	-2.74083
PC(O-34:1);PC(P-34:0)_1	7.98448	-1.46988
PC(O-34:1)_1	7.45232	-3.07505
PC(O-34:2);PC(P-34:1)_1	8.03571	-0.175168
PC(O-34:2);PC(P-34:1)_2	7.08231	-5.27097
PC(O-35:2)_1	7.41958	-5.0451
PC(O-35:2)_2	7.30369	-2.4119
PC(O-36:1);PC(P-36:0)_1	7.15435	-0.984225
PC(O-36:2);PC(P-36:1)_1	7.88745	-2.21159
PC(O-36:2);PC(P-36:1)_2	7.45863	-0.844015
PC(O-36:3);PC(P-36:2)_2	7.99487	-2.30547
PC(O-36:4);PC(P-36:3)_1	8.14699	-5.66773
PC(O-36:5);PC(P-36:4)_1	10.6564	-12.5979
PC(O-36:6);PC(P-36:5)_1	8.24437	-5.37783
PC(O-37:5);PC(P-37:4)_1	10.5563	-11.7453
PC(O-37:5)_1	9.16087	-9.10147
PC(O-38:1);PC(P-38:0)_1	7.99748	-0.340804
PC(O-38:2);PC(P-38:1)_1	7.28967	-5.59471
PC(O-38:5);PC(P-38:4)_1	11.1271	-16.1352
PC(O-38:5);PC(P-38:4)_2	11.1664	-7.44543
PC(O-38:6);PC(P-38:5)_1	10.231	-13.1099
PC(O-38:6)_1	8.07821	-2.53184
PC(O-39:3);PC(P-39:2)_2	7.60778	-0.775975
PC(O-39:5);PC(P-39:4)_1	7.06437	-11.6402
PC(O-39:5)_1	9.94052	-11.5657
PC(O-40:1);PC(P-40:0)_1	6.38119	-0.0662994
PC(O-40:2);PC(P-40:1)_1	8.59174	-7.70563
PC(O-40:6);PC(P-40:5)_1	8.03246	-10.2104
PC(O-40:6)_1	7.83179	-6.60721
PC(O-40:7);PC(P-40:6)_1	6.51576	-3.85392
PC(O-41:2);PC(P-41:1)_1	7.94447	-3.6017
PC(O-41:2);PC(P-41:1)_2	7.66821	-10.7572
PC(O-41:5);PC(P-41:4)_2	9.09885	-7.67363
PC(O-41:7);PC(P-41:6)_1	6.32276	-1.04693
PC(O-43:2);PC(P-43:1)_2	7.24845	-6.44233
PC(O-44:2);PC(P-44:1)_2	7.23712	-11.2104
PC(O-44:4);PC(P-44:3)_1	10.3397	-7.01547
PC(O-45:3);PC(P-45:2)_1	8.6385	-1.59002
PC(O-50:4);PC(P-50:3)_1	9.33246	-4.51822
PDMeE(33:2)_1	7.58989	-0.993379
PDMeE(34:2)_1	8.33542	-3.6342
PDMeE(34:2)_2	8.23358	-4.6213
PDMeE(O-31:0)_1	1.32186	-0.301673
PE(32:2)_1	4.85009	-15.1241
PE(33:1)_1	3.90603	-2.1244
PE(O-31:1);PE(P-31:0)_1	3.17485	-3.3183
PE(O-32:1);PE(P-32:0)_1	1.30575	-0.225773
PE(O-36:1);PE(P-36:0)_1	4.32446	-5.00944
PE(O-37:2);PE(P-37:1)_1	10.9719	-2.45396
PE(O-38:2);PE(P-38:1)_1	7.2661	-1.94178
PE(O-38:2);PE(P-38:1)_2	7.32804	-2.0066
PE(O-38:2);PE(P-38:1)_3	7.5903	-0.607097
PE(O-46:3);PE(P-46:2)_1	8.71242	-4.41215
PE(O-47:3);PE(P-47:2)_1	8.09457	-5.34854
PE(O-47:3);PE(P-47:2)_2	7.06334	-3.15765
PE(O-48:3);PE(P-48:2)_1	4.78371	-7.41913
PG(30:0)_1	3.80486	-3.35586
PG(31:1)_1	2.10267	-0.383069
PG(32:1)_3	3.78226	-9.87206
PG(32:2)_1	3.38355	-2.95501
PG(33:0)_1	2.52895	-1.99267
PG(33:2)_1	3.29152	-8.34866
PG(34:1)_1	5.1018	-4.93719
PG(36:2)_1	3.75712	-0.021379
PG(37:2)_1	3.56335	-6.48188
PG(40:0)_1	10.3609	-7.57825
PG(40:0)_2	8.76648	-8.99408
PMeE(34:2)_1	2.55164	-1.72348
PMeE(35:2)_1	3.70453	-0.286125
PMeE(O-30:1)_1	2.72421	-7.75888
PMeE(O-31:1);PMeE(P-31:0)_1	1.78396	-10.9569
TG(45:0)_2	9.61836	-0.621332
TG(45:1)_1	10.1568	-0.892004
TG(45:3)_1	11.1516	-15.3491
TG(46:0)_1	8.12596	-0.701411
TG(46:0)_2	9.17928	-0.358058
TG(47:1)_3	9.85967	-0.538452
TG(48:0)_1	7.65588	-0.183201
TG(48:0)_2	9.12104	-0.0563142
TG(48:2)_2	10.1255	-0.173383
TG(50:3)_2	9.37529	-2.11078
TG(50:4)_1	8.08029	-4.31777
TG(50:4)_2	8.6098	-1.75381
TG(50:4)_3	8.22009	-2.70715
TG(50:4)_4	8.93043	-3.32603
TG(50:5)_1	7.95819	-5.03848
TG(51:3)_1	8.80204	-0.444661
TG(52:2)_3	8.99607	-0.139911
TG(52:3)_1	10.5958	-0.400958
TG(52:4)_2	9.1895	-0.867207
TG(52:5)_1	9.25643	-3.89762
TG(52:6)_1	11.3942	-6.54858
TG(53:0)_2	6.44223	-0.520719
TG(54:0)_1	7.15835	-0.172721
TG(54:4)_1	10.0718	-1.02062
TG(54:5)_1	8.88034	-1.04717
TG(54:6)_1	7.89723	-0.903983
TG(54:7)_1	9.13349	-1.84789
TG(55:2)_1	9.69294	-1.96367
TG(56:1)_1	8.74742	-2.60938
TG(56:6)_1	7.82861	-2.81509
TG(57:2)_1	9.12393	-1.44532
TG(57:3)_1	8.44399	-4.99392
TG(58:6)_1	7.98955	-7.92121
TG(59:3)_1	9.76861	-2.54282
TG(60:0)_1	12.767	-18.0987
TG(60:2)_1	10.0975	-16.993
TG(60:3)_1	10.3454	-0.210745
TG(60:3)_2	10.0556	-4.21212
TG(60:6)_1	7.63993	-8.57268
TG(61:1)_1	10.008	-7.96026
TG(61:2)_3	10.4344	-3.40019
TG(61:3)_1	9.33394	-6.9921
TG(61:3)_2	10.32	-5.64636
TG(61:3)_3	10.1792	-3.54218
TG(61:4)_1	8.69692	-6.65579
TG(62:1)_1	10.1339	-5.159
TG(62:2)_3	10.5335	-0.241775
TG(62:3)_2	10.8693	-7.10219
TG(62:3)_3	10.4799	-3.43632
TG(62:4)_1	9.07445	-6.82203
TG(62:6)_1	7.42493	-9.75506
TG(63:1)_1	7.61345	-0.943127
TG(63:2)_3	9.84767	-1.90196
TG(63:3)_1	11.2011	-7.01617
TG(63:4)_1	8.77903	-2.72245
TG(64:2)_2	10.3158	-9.09716
TG(64:2)_4	10.6225	-2.31818
TG(64:3)_2	11.0638	-6.48861
TG(64:3)_3	10.5942	-5.80917
TG(64:4)_1	9.14344	-5.25249
TG(64:6)_1	6.53322	-12.7458
TG(65:3)_2	11.1928	-5.59162
TG(65:4)_1	9.27618	-6.32154
TG(66:3)_3	10.1462	-5.43478
TG(66:4)_1	9.46758	-5.35131
TG(67:2)_2	8.99665	-0.631118
TG(67:3)_4	9.65364	-3.14446
TG(67:4)_1	9.68423	-6.85347
TG(68:3)_1	9.42021	-0.407511
TG(68:3)_4	9.43572	-2.65758
TG(68:4)_1	10.5529	-7.50439
TG(69:3)_3	10.0231	-3.89979
TG(69:3)_4	9.32752	-5.46868
TG(69:4)_2	9.59995	-5.86407
TG(69:5)_1	7.64302	-7.38068
TG(70:2)_2	8.15814	-2.80317
TG(70:3)_1	9.14656	-2.35702
TG(70:4)_1	10.0432	-5.6957
TG(71:2)_1	7.86847	-6.16706
TG(71:3)_1	9.98185	-5.41182
TG(71:3)_2	9.5444	-3.49938
TG(71:4)_1	10.2356	-7.45628
TG(72:2)_2	7.41299	-2.84202
TG(72:3)_1	9.26056	-4.73394
TG(72:4)_1	9.97487	-6.09873
TG(72:5)_1	5.71547	-3.36238
TG(73:2)_1	6.98066	-1.7497
TG(73:4)_1	9.52252	-6.9787
TG(74:4)_1	8.26917	-4.76852
TG(75:4)_1	7.58155	-1.27993
