# Supplementary material for: Oogenesis and lipid metabolism in the deep-sea sponge Phakellia ventilabrum (Linnaeus, 1767)
Source: Sci Rep. 2022 Apr 15;12:6317. doi: 10.1038/s41598-022-10058-6 (PMC9012834; doi:10.1038/s41598-022-10058-6)
Supplement: Supplementary file 6 — Supplementary Table S3. [file 41598_2022_10058_MOESM6_ESM.xls]

## Sheet: A. Reads
P. ventilabrum	Reproductive stage	Raw Reads	Trimmed Reads
Pventi_23	Nonreproductive	29054472	25739270
Pventi 25	Nonreproductive	96759816	84331433
Pventi 24	Vitellogenic_stage_I	23053948	17020779
Pventi 47	Vitellogenic_stage_II	40701981	23547977

## Sheet: B. statistical data
Overall alignment rate (%)	96.54
% BUSCO Metazoa (n=978)
Complete	0.7822
Single	0.228
Duplicated	0.554
Fragmented	0.183
Missing	0.035
Counts of transcripts
Total trininty 'genes'	289860
Total trinity transcripts	574591
Percent GC	45.21
Stats based on ALL transcripts:
N10	4077
N20	2888
N30	2170
N40	1657
N50	1243
Median contig length	432
Average contig length	774.05
Total assembled bases:	444759648
N Transcripts with blast ID against Metazoa
Total	117682
%	20.481
N genes with blast ID against Metazoa
≥300 bp	105156
%	18.301
N Transcripts with blast ID against bacteria
Total	114735
excluding "uncharactetized protein"	84580
%	14.72
