# Supplementary material for: Oogenesis and lipid metabolism in the deep-sea sponge Phakellia ventilabrum (Linnaeus, 1767)
Source: Sci Rep. 2022 Apr 15;12:6317. doi: 10.1038/s41598-022-10058-6 (PMC9012834; doi:10.1038/s41598-022-10058-6)
Supplement: Supplementary file 8 — Supplementary Table S4. [file 41598_2022_10058_MOESM8_ESM.xls]

## Sheet: Sheet1
P. ventilabrum		N of genes differentially expressed	N of differentially expressed genes with blast ID	% of differentially expressed genes which are blasted
Vi_vs_NR	genes upregulated	165	37	22.4242
	genes downregulated	1728	217	12.5579
Vi_I vs NR	genes upregulated	3490	2349	67.3066
	genes downregulated	8449	1697	20.0852
Vi_II vs NR	genes upregulated	4774	2427	50.8379
	genes downregulated	5214	1381	26.4864
