# Supplementary material for: Oogenesis and lipid metabolism in the deep-sea sponge Phakellia ventilabrum (Linnaeus, 1767)
Source: Sci Rep. 2022 Apr 15;12:6317. doi: 10.1038/s41598-022-10058-6 (PMC9012834; doi:10.1038/s41598-022-10058-6)
Supplement: Supplementary file 9 — Supplementary Table S5. [file 41598_2022_10058_MOESM9_ESM.xls]

## Sheet: A. Fem_Up (Fem_vs_NR)
genes	sampleA	sampleB	logFC	logCPM	PValue	FDR	Pventi_23_rsem_outdir	Pventi_25_rsem_outdir	Pventi_24_rsem_outdir	Pventi_47_rsem_outdir	Description	Length	#Hits	e-Value	sim mean	#GO	GO IDs	GO Names	Enzyme Codes	Enzyme Names	InterPro IDs	InterPro GO IDs	InterPro GO Names
TRINITY_DN23258_c1_g1	Female	NR	3.7314	3.75347	0.000252036	0.00576818	1.077	1.599	24.171	5.377	MYO7A_MOUSEUnconventional myosin-VIIa OS=Mus musculus OX=10090 GN=Myo7a PE=1 SV=2	1458	1	1.4e-115	84.31	32	F:GO:0000146; C:GO:0001750; P:GO:0001845; C:GO:0001917; F:GO:0005516; F:GO:0005524; C:GO:0005765; C:GO:0005829; C:GO:0005902; C:GO:0005938; P:GO:0006886; P:GO:0007601; P:GO:0007605; C:GO:0016324; F:GO:0019904; P:GO:0030048; F:GO:0030507; F:GO:0030898; C:GO:0031477; C:GO:0032391; C:GO:0042470; F:GO:0042803; F:GO:0043531; C:GO:0045202; F:GO:0047485; P:GO:0048563; P:GO:0050957; F:GO:0051015; P:GO:00…	F:microfilament motor activity; C:photoreceptor outer segment; P:phagolysosome assembly; C:photoreceptor inner segment; F:calmodulin binding; F:ATP binding; C:lysosomal membrane; C:cytosol; C:microvillus; C:cell cortex; P:intracellular protein transport; P:visual perception; P:sensory perception of sound; C:apical plasma membrane; F:protein domain specific binding; P:actin filament-based movement…	EC:3.6.1.3; EC:3.6.1.15	Adenosinetriphosphatase; Nucleoside-triphosphate phosphatase
TRINITY_DN24141_c0_g1	Female	NR	9.18836	3.88313	1.45013e-09	3.93047e-06	0.163	0.049	3.788	6.378	HELZ2_HUMANHelicase with zinc finger domain 2 OS=Homo sapiens OX=9606 GN=HELZ2 PE=1 SV=6	4465	1	9.9e-101	44.4	1	F:GO:0005488	F:binding
TRINITY_DN37696_c0_g1	Female	NR	11.2212	2.08233	1.61946e-08	2.63364e-05	0	0	2.685	2.721	AASS_MOUSEAlpha-aminoadipic semialdehyde synthase, mitochondrial OS=Mus musculus OX=10090 GN=Aass PE=1 SV=1	1355	1	5.9e-97	66.14	4	C:GO:0005739; P:GO:0006091; P:GO:0019477; F:GO:0047131	C:mitochondrion; P:generation of precursor metabolites and energy; P:L-lysine catabolic process; F:saccharopine dehydrogenase (NAD+, L-glutamate-forming) activity	EC:1.5.1.9	Saccharopine dehydrogenase (NAD(+), L-glutamate-forming)
TRINITY_DN5702_c2_g1	Female	NR	10.0722	0.949516	8.12842e-07	0.000400052	0	0	6.531	0.962	PSA_MOUSEPuromycin-sensitive aminopeptidase OS=Mus musculus OX=10090 GN=Npepps PE=1 SV=2	699	1	5.2e-89	79.83	8	C:GO:0005634; C:GO:0005829; P:GO:0006508; F:GO:0008270; F:GO:0042277; P:GO:0043171; F:GO:0070006; P:GO:0071456	C:nucleus; C:cytosol; P:proteolysis; F:zinc ion binding; F:peptide binding; P:peptide catabolic process; F:metalloaminopeptidase activity; P:cellular response to hypoxia	EC:3.4.11	Acting on peptide bonds (peptidases)
TRINITY_DN31109_c0_g2	Female	NR	10.0307	4.67596	9.66836e-11	7.86158e-07	0	0.039	26.964	14.629	PSA_HUMANPuromycin-sensitive aminopeptidase OS=Homo sapiens OX=9606 GN=NPEPPS PE=1 SV=2	1428	1	1.9e-69	64.08	6	P:GO:0000209; F:GO:0004177; C:GO:0005829; F:GO:0008237; F:GO:0046872; P:GO:0071456	P:protein polyubiquitination; F:aminopeptidase activity; C:cytosol; F:metallopeptidase activity; F:metal ion binding; P:cellular response to hypoxia	EC:3.4.11	Acting on peptide bonds (peptidases)
TRINITY_DN18616_c0_g1	Female	NR	7.30998	2.24992	8.49735e-05	0.00299433	0.044	0	5.558	0.436	RECQ4_HUMANATP-dependent DNA helicase Q4 OS=Homo sapiens OX=9606 GN=RECQL4 PE=1 SV=2	2153	1	2.1e-56	52.97	7	F:GO:0000166; F:GO:0000217; P:GO:0000723; F:GO:0003678; C:GO:0005694; P:GO:0006260; P:GO:0032508	F:nucleotide binding; F:DNA secondary structure binding; P:telomere maintenance; F:DNA helicase activity; C:chromosome; P:DNA replication; P:DNA duplex unwinding	EC:3.6.1.3; EC:3.6.4.12; EC:3.6.1.15	Adenosinetriphosphatase; DNA helicase; Nucleoside-triphosphate phosphatase
TRINITY_DN7417_c0_g2	Female	NR	3.91714	2.53544	0.000154838	0.00420292	0.25	0.336	7.147	1.27	KARG_ANTJAArginine kinase OS=Anthopleura japonica OX=67755 PE=1 SV=1	1533	1	2e-48	53.23	1	F:GO:0016740	F:transferase activity
TRINITY_DN73433_c0_g1	Female	NR	3.78141	5.65244	0.00045083	0.00848076	1.632	2.457	30.012	11.306	FOXL2_ELLLUForkhead box protein L2 OS=Ellobius lutescens OX=39086 GN=FOXL2 PE=3 SV=1	3420	1	3.2e-43	76.06	9	P:GO:0001541; P:GO:0002074; F:GO:0003677; F:GO:0003700; C:GO:0005634; P:GO:0006309; F:GO:0043028; P:GO:0043280; P:GO:0045893	P:ovarian follicle development; P:extraocular skeletal muscle development; F:DNA binding; F:DNA-binding transcription factor activity; C:nucleus; P:apoptotic DNA fragmentation; F:cysteine-type endopeptidase regulator activity involved in apoptotic process; P:positive regulation of cysteine-type endopeptidase activity involved in apoptotic process; P:positive regulation of transcription, DNA-templ…
TRINITY_DN9957_c0_g1	Female	NR	4.05835	4.45341	0.000147037	0.004091	2.59	3.119	31.761	21.174	DUOX2_PIGDual oxidase 2 OS=Sus scrofa OX=9823 GN=DUOX2 PE=1 SV=2	363	1	8e-41	77.78	15	C:GO:0005783; C:GO:0005829; P:GO:0006952; P:GO:0009058; F:GO:0016175; P:GO:0019221; P:GO:0042335; P:GO:0042445; P:GO:0042554; P:GO:0042743; C:GO:0043020; C:GO:0045177; F:GO:0046872; P:GO:0051591; P:GO:0055114	C:endoplasmic reticulum; C:cytosol; P:defense response; P:biosynthetic process; F:superoxide-generating NADPH oxidase activity; P:cytokine-mediated signaling pathway; P:cuticle development; P:hormone metabolic process; P:superoxide anion generation; P:hydrogen peroxide metabolic process; C:NADPH oxidase complex; C:apical part of cell; F:metal ion binding; P:response to cAMP; P:oxidation-reduction…
TRINITY_DN10006_c0_g2	Female	NR	3.33562	1.71113	0.000512477	0.00915842	0.381	0.434	3.476	1.745	SPAG6_HUMANSperm-associated antigen 6 OS=Homo sapiens OX=9606 GN=SPAG6 PE=2 SV=1	405	1	1.5e-40	83.65	5	C:GO:0005874; C:GO:0005930; P:GO:0007286; P:GO:0030030; C:GO:0031514	C:microtubule; C:axoneme; P:spermatid development; P:cell projection organization; C:motile cilium
TRINITY_DN3493_c2_g1	Female	NR	5.27686	0.319416	5.80716e-05	0.00237881	0	0.148	2.278	2.348	KIFC3_HUMANKinesin-like protein KIFC3 OS=Homo sapiens OX=9606 GN=KIFC3 PE=1 SV=4	537	1	2e-32	66.67	12	F:GO:0003777; F:GO:0005515; C:GO:0005813; C:GO:0005871; C:GO:0005915; P:GO:0007017; P:GO:0007601; F:GO:0016887; C:GO:0031982; C:GO:0044444; P:GO:0045218; P:GO:0090136	F:microtubule motor activity; F:protein binding; C:centrosome; C:kinesin complex; C:zonula adherens; P:microtubule-based process; P:visual perception; F:ATPase activity; C:vesicle; C:cytoplasmic part; P:zonula adherens maintenance; P:epithelial cell-cell adhesion	EC:3.6.1.3; EC:3.6.1.15	Adenosinetriphosphatase; Nucleoside-triphosphate phosphatase
TRINITY_DN31297_c0_g1	Female	NR	4.32921	2.94902	7.29874e-05	0.00274759	0.762	0.395	10.297	6.968	CA194_DANREUncharacterized protein C1orf194 homolog OS=Danio rerio OX=7955 GN=si:ch211-163l21.7 PE=4 SV=1	857	1	3.5e-31	60	2	C:GO:0005737; C:GO:0005856	C:cytoplasm; C:cytoskeleton
TRINITY_DN31343_c2_g1	Female	NR	6.37029	0.385539	8.42316e-06	0.00089824	0.054	0	1.836	0.667	RPAP3_RATRNA polymerase II-associated protein 3 OS=Rattus norvegicus OX=10116 GN=Rpap3 PE=1 SV=1	955	1	5.2e-23	64.52	2	C:GO:0005829; C:GO:0097255	C:cytosol; C:R2TP complex
TRINITY_DN71651_c0_g4	Female	NR	6.92888	2.11432	1.31429e-06	0.000502907	1.186	0.266	54.009	32.493	TBA1_PARLITubulin alpha-1 chain OS=Paracentrotus lividus OX=7656 PE=2 SV=1	211	1	2.8e-22	96.3	7	F:GO:0003924; F:GO:0005200; F:GO:0005525; C:GO:0005737; C:GO:0005874; P:GO:0007010; P:GO:0007017	F:GTPase activity; F:structural constituent of cytoskeleton; F:GTP binding; C:cytoplasm; C:microtubule; P:cytoskeleton organization; P:microtubule-based process	EC:3.6.1.15	Nucleoside-triphosphate phosphatase
TRINITY_DN10982_c0_g1	Female	NR	4.12139	3.93491	0.000192986	0.00480986	0.925	2.527	8.475	10.561	DRC11_HUMANDynein regulatory complex protein 11 OS=Homo sapiens OX=9606 GN=IQCA1 PE=2 SV=1	408	1	7.1e-22	83.82	4	F:GO:0005524; C:GO:0005737; C:GO:0005856; C:GO:0031514	F:ATP binding; C:cytoplasm; C:cytoskeleton; C:motile cilium
TRINITY_DN3313_c0_g1	Female	NR	4.18544	4.05181	3.6615e-05	0.00180988	0.435	1.174	9.781	4.722	ARRD4_HUMANArrestin domain-containing protein 4 OS=Homo sapiens OX=9606 GN=ARRDC4 PE=1 SV=3	1769	1	2.6e-20	45.25	1	C:GO:0031410	C:cytoplasmic vesicle
TRINITY_DN192565_c0_g1	Female	NR	10.433	1.30568	3.3489e-07	0.00027831	0	0	4.426	0.693	CUBN_HUMANCubilin OS=Homo sapiens OX=9606 GN=CUBN PE=1 SV=5	1188	1	4e-17	44.86	10	F:GO:0005488; C:GO:0005886; P:GO:0006629; P:GO:0006810; C:GO:0012505; C:GO:0031982; C:GO:0043231; C:GO:0044425; C:GO:0044444; P:GO:1901360	F:binding; C:plasma membrane; P:lipid metabolic process; P:transport; C:endomembrane system; C:vesicle; C:intracellular membrane-bounded organelle; C:membrane part; C:cytoplasmic part; P:organic cyclic compound metabolic process
TRINITY_DN4194_c0_g1	Female	NR	5.51436	3.90236	4.65989e-05	0.00209099	0.272	1.648	18.707	10.664	IRAK4_BOVINInterleukin-1 receptor-associated kinase 4 OS=Bos taurus OX=9913 GN=IRAK4 PE=2 SV=1	1821	1	6.2e-17	45.88	1	P:GO:0009987	P:cellular process
TRINITY_DN16_c0_g2	Female	NR	8.99139	3.03186	1.14707e-08	2.0727e-05	0.141	0	20.492	14.078	MCATL_RATMitochondrial basic amino acids transporter OS=Rattus norvegicus OX=10116 GN=Slc25a29 PE=2 SV=1	528	1	1.2e-16	69.33	11	F:GO:0005289; F:GO:0005292; C:GO:0005739; F:GO:0015227; P:GO:0015879; C:GO:0016020; P:GO:0089709; P:GO:1902616; P:GO:1903400; P:GO:1903401; P:GO:1990575	F:high-affinity arginine transmembrane transporter activity; F:high-affinity lysine transmembrane transporter activity; C:mitochondrion; F:acyl carnitine transmembrane transporter activity; P:carnitine transport; C:membrane; P:L-histidine transmembrane transport; P:acyl carnitine transmembrane transport; P:L-arginine transmembrane transport; P:L-lysine transmembrane transport; P:mitochondrial L-o…
TRINITY_DN10081_c5_g1	Female	NR	3.82212	2.1	0.000395362	0.00771395	0.348	0.543	3.918	4.248	POC5_XENLACentrosomal protein POC5 OS=Xenopus laevis OX=8355 GN=poc5 PE=2 SV=1	881	1	4.3e-16	59.4	4	C:GO:0005737; C:GO:0005814; C:GO:0005856; P:GO:0007049	C:cytoplasm; C:centriole; C:cytoskeleton; P:cell cycle
TRINITY_DN14791_c0_g1	Female	NR	13.5155	4.37431	7.74656e-11	7.86158e-07	0	0	21.087	4.081	HS12A_MOUSEHeat shock 70 kDa protein 12A OS=Mus musculus OX=10090 GN=Hspa12a PE=1 SV=1	922	1	1.1e-14	41.83	6	F:GO:0000166; F:GO:0003674; F:GO:0005524; C:GO:0005634; C:GO:0005737; P:GO:0008150	F:nucleotide binding; F:molecular_function; F:ATP binding; C:nucleus; C:cytoplasm; P:biological_process
TRINITY_DN45557_c0_g1	Female	NR	8.82911	-0.27869	3.03362e-06	0.000603986	0	0	2.431	1.822	TRAF1_MOUSETNF receptor-associated factor 1 OS=Mus musculus OX=10090 GN=Traf1 PE=1 SV=2	446	1	6.6e-13	71.19	8	F:GO:0005164; C:GO:0009898; F:GO:0031625; F:GO:0031996; C:GO:0035631; F:GO:0042802; P:GO:0051092; P:GO:2001236	F:tumor necrosis factor receptor binding; C:cytoplasmic side of plasma membrane; F:ubiquitin protein ligase binding; F:thioesterase binding; C:CD40 receptor complex; F:identical protein binding; P:positive regulation of NF-kappaB transcription factor activity; P:regulation of extrinsic apoptotic signaling pathway
TRINITY_DN39400_c0_g1	Female	NR	4.15888	0.756317	5.18126e-05	0.00221738	0.87	0.444	23.133	3.606	AROC_TOXGOChorismate synthase OS=Toxoplasma gondii OX=5811 GN=AROC PE=2 SV=1	452	1	6.7e-13	67.12	1	P:GO:0046394	P:carboxylic acid biosynthetic process
TRINITY_DN6117_c3_g1	Female	NR	4.41918	3.34514	1.25946e-05	0.00102154	0.435	0.503	8.983	5.942	MYOF_HUMANMyoferlin OS=Homo sapiens OX=9606 GN=MYOF PE=1 SV=1	1231	1	5.3e-12	57.03	7	P:GO:0003008; F:GO:0005515; F:GO:0005543; C:GO:0005635; C:GO:0005886; P:GO:0009987; C:GO:0031410	P:system process; F:protein binding; F:phospholipid binding; C:nuclear envelope; C:plasma membrane; P:cellular process; C:cytoplasmic vesicle
TRINITY_DN140017_c0_g1	Female	NR	6.86148	5.92771	0.000480839	0.00883609	6.703	0.365	274.723	248.187	AROC_TOXGOChorismate synthase OS=Toxoplasma gondii OX=5811 GN=AROC PE=2 SV=1	313	1	1.3e-10	67.14	1	P:GO:0046394	P:carboxylic acid biosynthetic process
TRINITY_DN12838_c0_g1	Female	NR	3.34699	0.434456	0.000254284	0.00578768	0.239	0.257	4.013	1.258	8ODP_CANLF7,8-dihydro-8-oxoguanine triphosphatase OS=Canis lupus familiaris OX=9615 GN=NUDT1 PE=1 SV=2	564	1	5.1e-10	62.32	2	C:GO:0043227; C:GO:0043229	C:membrane-bounded organelle; C:intracellular organelle
TRINITY_DN68909_c0_g1	Female	NR	3.15551	2.56325	0.000534988	0.00943023	0.305	0.75	13.003	3.067	RPC10_HUMANDNA-directed RNA polymerase III subunit RPC10 OS=Homo sapiens OX=9606 GN=POLR3K PE=1 SV=2	969	1	2.5e-09	44.55	3	C:GO:0005634; P:GO:0010467; P:GO:0016070	C:nucleus; P:gene expression; P:RNA metabolic process
TRINITY_DN18597_c0_g1	Female	NR	12.2092	3.06966	5.47183e-11	7.86158e-07	0	0	10.797	3.426	UBIQP_GEOCYPolyubiquitin OS=Geodia cydonium OX=6047 PE=2 SV=2	1301	1	1.7e-08	56.44	2	C:GO:0005634; C:GO:0005737	C:nucleus; C:cytoplasm
TRINITY_DN65432_c0_g1	Female	NR	8.82911	-0.27869	3.03362e-06	0.000603986	0	0	0.907	0.847	LST2_XENTRLateral signaling target protein 2 homolog OS=Xenopus tropicalis OX=8364 GN=zfyve28 PE=2 SV=1	957	1	3.6e-08	53.85	1	C:GO:0005737	C:cytoplasm
TRINITY_DN138260_c0_g1	Female	NR	9.16925	0.0535635	5.57838e-07	0.000330868	0	0	1.836	1.27	AMDL_CAEELProbable peptidyl-glycine alpha-amidating monooxygenase pamn-1 OS=Caenorhabditis elegans OX=6239 GN=pamn-1 PE=1 SV=2	685	1	5.7e-08	44.35	1	F:GO:0003824	F:catalytic activity
TRINITY_DN35178_c0_g1	Female	NR	6.25907	0.339508	4.03625e-05	0.00191558	0.218	0	3.984	3.491	LRP1_HUMANProlow-density lipoprotein receptor-related protein 1 OS=Homo sapiens OX=9606 GN=LRP1 PE=1 SV=2	391	1	2.1e-07	56.36	31	C:GO:0005769; P:GO:0006898; P:GO:0006909; P:GO:0009966; P:GO:0010942; P:GO:0010975; C:GO:0016323; F:GO:0016964; P:GO:0030334; F:GO:0032050; P:GO:0032092; P:GO:0032370; P:GO:0032374; F:GO:0034185; F:GO:0038023; F:GO:0043167; C:GO:0043235; P:GO:0044255; C:GO:0044446; F:GO:0044877; P:GO:0045807; P:GO:0048523; P:GO:0050769; P:GO:0051336; P:GO:0065008; C:GO:0098588; C:GO:0098805; P:GO:0150093; P:GO:01…	C:early endosome; P:receptor-mediated endocytosis; P:phagocytosis; P:regulation of signal transduction; P:positive regulation of cell death; P:regulation of neuron projection development; C:basolateral plasma membrane; F:alpha-2 macroglobulin receptor activity; P:regulation of cell migration; F:clathrin heavy chain binding; P:positive regulation of protein binding; P:positive regulation of lipid …
TRINITY_DN46012_c0_g1	Female	NR	4.23125	0.355519	0.000169527	0.0044217	0.174	0.089	2.09	1.283	VATD_RABITV-type proton ATPase subunit D OS=Oryctolagus cuniculus OX=9986 GN=ATP6V1D PE=2 SV=1	742	1	4e-07	48.91	9	C:GO:0005813; C:GO:0005929; P:GO:0006811; C:GO:0016020; P:GO:0030030; F:GO:0042626; P:GO:0055085; P:GO:0060271; P:GO:0061512	C:centrosome; C:cilium; P:ion transport; C:membrane; P:cell projection organization; F:ATPase-coupled transmembrane transporter activity; P:transmembrane transport; P:cilium assembly; P:protein localization to cilium
TRINITY_DN6225_c2_g1	Female	NR	4.41226	2.91797	6.49348e-06	0.000808476	0.609	0.829	18.155	7.648	ABRAL_BOVINCostars family protein ABRACL OS=Bos taurus OX=9913 GN=ABRACL PE=3 SV=1	722	1	1.5e-06	64.29	1	P:GO:0032970	P:regulation of actin filament-based process
TRINITY_DN28796_c0_g1	Female	NR	5.40413	6.88345	1.61101e-05	0.00115002	1.632	2.921	53.798	71.107	ANR37_MOUSEAnkyrin repeat domain-containing protein 37 OS=Mus musculus OX=10090 GN=Ankrd37 PE=2 SV=1	2716	1	2.5e-06	45.38	1	C:GO:0005737	C:cytoplasm
TRINITY_DN46617_c0_g1	Female	NR	5.32644	1.22108	9.56372e-06	0.000913853	0.163	0.395	8.867	6.121	LRRK2_HUMANLeucine-rich repeat serine/threonine-protein kinase 2 OS=Homo sapiens OX=9606 GN=LRRK2 PE=1 SV=2	385	1	0.00017	48.06	39	F:GO:0000166; F:GO:0004672; C:GO:0005773; F:GO:0008092; P:GO:0010468; P:GO:0010506; P:GO:0010639; P:GO:0010821; C:GO:0012505; P:GO:0018193; P:GO:0021537; P:GO:0022603; P:GO:0030162; C:GO:0030424; C:GO:0031410; C:GO:0031966; P:GO:0032269; P:GO:0032386; P:GO:0033365; C:GO:0036477; P:GO:0042391; F:GO:0043167; P:GO:0043406; P:GO:0044092; C:GO:0044425; P:GO:0045664; P:GO:0048585; P:GO:0050804; P:GO:00…	F:nucleotide binding; F:protein kinase activity; C:vacuole; F:cytoskeletal protein binding; P:regulation of gene expression; P:regulation of autophagy; P:negative regulation of organelle organization; P:regulation of mitochondrion organization; C:endomembrane system; P:peptidyl-amino acid modification; P:telencephalon development; P:regulation of anatomical structure morphogenesis; P:regulation o…
TRINITY_DN31222_c2_g1	Female	NR	3.88367	4.80603	0.000203873	0.00497589	1.425	1.352	24.563	13.295	LDLR_CRIGRLow-density lipoprotein receptor OS=Cricetulus griseus OX=10029 GN=LDLR PE=3 SV=2	1232	1	0.00018	63.04	12	F:GO:0005488; C:GO:0005768; C:GO:0009986; P:GO:0016192; P:GO:0030301; P:GO:0032501; C:GO:0043231; C:GO:0044425; P:GO:0048518; P:GO:0048519; P:GO:0050794; P:GO:0051246	F:binding; C:endosome; C:cell surface; P:vesicle-mediated transport; P:cholesterol transport; P:multicellular organismal process; C:intracellular membrane-bounded organelle; C:membrane part; P:positive regulation of biological process; P:negative regulation of biological process; P:regulation of cellular process; P:regulation of protein metabolic process
TRINITY_DN15001_c0_g2	Female	NR	3.87194	3.26823	0.000514227	0.00916981	1.491	0.72	12.546	10.536	SET14_CAEELSET domain-containing protein 14 OS=Caenorhabditis elegans OX=6239 GN=set-14 PE=4 SV=2	760	1	0.00073	64.58	3	F:GO:0003677; C:GO:0005634; F:GO:0046872	F:DNA binding; C:nucleus; F:metal ion binding
TRINITY_DN49523_c0_g2	Female	NR	14.1819	5.03992	1.25927e-11	4.09578e-07	0	0	20.746	5.852	---NA---	207
TRINITY_DN89283_c0_g1	Female	NR	12.8061	3.66448	1.75132e-10	1.12117e-06	0	0	2.794	2.887	---NA---	520
TRINITY_DN4430_c0_g1	Female	NR	11.6193	2.48106	2.41297e-10	1.12117e-06	0	0	24.504	13.051	---NA---	363
TRINITY_DN31463_c0_g2	Female	NR	11.8589	2.72076	4.16555e-10	1.54682e-06	0	0	14.462	4.055	---NA---	1152
TRINITY_DN4031_c0_g2	Female	NR	11.3067	2.16977	9.37799e-10	2.7729e-06	0	0	3.664	1.463	---NA---	1783
TRINITY_DN152668_c0_g1	Female	NR	11.1211	1.98486	2.03913e-09	5.10175e-06	0	0	5.892	2.515	---NA---	1005
TRINITY_DN82987_c0_g2	Female	NR	11.746	2.60593	2.24754e-09	5.22153e-06	0	0	3.49	3.773	---NA---	956
TRINITY_DN5835_c1_g1	Female	NR	11.2371	4.29608	2.89452e-09	6.27628e-06	0.011	0	23.024	3.324	---NA---	2020
TRINITY_DN35478_c0_g1	Female	NR	10.7203	1.58708	1.13936e-08	2.0727e-05	0	0	1.451	0.552	---NA---	3199
TRINITY_DN47129_c0_g1	Female	NR	10.603	1.46971	1.30462e-08	2.23331e-05	0	0	3.621	2.4	---NA---	469
TRINITY_DN26489_c0_g1	Female	NR	11.0381	1.90515	4.72685e-08	7.32098e-05	0	0	5.892	0.937	---NA---	1373
TRINITY_DN136139_c0_g1	Female	NR	9.69737	0.573575	6.63748e-08	9.81291e-05	0	0	2.815	1.322	---NA---	782
TRINITY_DN76002_c0_g1	Female	NR	7.57945	2.23587	7.07794e-08	0.000100091	0	0.128	2.678	2.99	---NA---	1892
TRINITY_DN30326_c0_g2	Female	NR	9.72644	0.604014	9.62984e-08	0.000130372	0	0	5.377	1.566	---NA---	564
TRINITY_DN58158_c0_g1	Female	NR	9.6551	0.533663	1.00209e-07	0.000130372	0	0	4.818	1.181	---NA---	572
TRINITY_DN68867_c0_g1	Female	NR	13.5004	4.35721	1.82638e-07	0.000217651	0	0	4.876	17.35	---NA---	1297
TRINITY_DN25975_c0_g4	Female	NR	11.3721	2.23856	1.87371e-07	0.000217651	0	0	11.581	1.181	---NA---	1061
TRINITY_DN92304_c1_g1	Female	NR	7.84447	0.51012	2.0774e-07	0.000232991	0	0.138	5.776	5.954	---NA---	216
TRINITY_DN38816_c0_g2	Female	NR	9.30221	0.184548	2.25352e-07	0.000244319	0	0	1.676	1.014	---NA---	853
TRINITY_DN64230_c0_g1	Female	NR	8.24524	1.23441	2.45799e-07	0.000249832	0.033	0	3.215	1.283	---NA---	481
TRINITY_DN2273_c0_g1	Female	NR	9.85986	0.737985	3.24919e-07	0.00027831	0	0	26.972	4.889	---NA---	243
TRINITY_DN29066_c0_g1	Female	NR	8.00546	3.30352	4.00629e-07	0.000290449	0.098	0	11.196	5.492	---NA---	1266
TRINITY_DN115934_c0_g1	Female	NR	10.0787	0.955063	5.06263e-07	0.000330868	0	0	1.771	0.308	---NA---	2144
TRINITY_DN84820_c0_g2	Female	NR	11.8261	2.68325	5.12152e-07	0.000330868	0	0	1.872	4.966	---NA---	1364
TRINITY_DN1756_c3_g1	Female	NR	6.23916	0.365974	5.33194e-07	0.000330868	0.229	0.128	10.732	5.403	---NA---	270
TRINITY_DN41313_c0_g1	Female	NR	5.79636	1.89889	5.92917e-07	0.000344368	0.337	0.79	18.112	13.628	---NA---	287
TRINITY_DN27208_c0_g1	Female	NR	9.36589	0.24448	6.66046e-07	0.000367172	0	0	3.773	2.451	---NA---	475
TRINITY_DN49762_c0_g1	Female	NR	6.11623	1.96538	8.36389e-07	0.000400052	0.076	0.227	4.361	4.042	---NA---	465
TRINITY_DN10972_c0_g1	Female	NR	12.49	3.35264	1.13515e-06	0.000479492	0	0	9.84	0.436	---NA---	247
TRINITY_DN27728_c0_g1	Female	NR	5.63333	5.24982	1.25117e-06	0.000500173	2.938	6.376	184.564	44.748	---NA---	203
TRINITY_DN17241_c0_g1	Female	NR	5.20138	3.43749	1.40014e-06	0.000511679	0.196	0.128	12.59	5.467	---NA---	2309
TRINITY_DN433_c0_g3	Female	NR	10.9026	1.7736	1.45977e-06	0.0005188	0	0	13.359	1.129	---NA---	691
TRINITY_DN55671_c0_g1	Female	NR	6.29245	0.509074	1.54723e-06	0.0005188	0	0.158	6.944	4.748	---NA---	332
TRINITY_DN7413_c0_g1	Female	NR	11.5909	2.45762	1.58861e-06	0.000521913	0	0	8.584	0.436	---NA---	2003
TRINITY_DN3352_c0_g1	Female	NR	6.10086	7.08857	1.80772e-06	0.000542421	1.023	0.849	78.752	22.47	---NA---	3223
TRINITY_DN11789_c0_g1	Female	NR	12.4632	3.32613	2.16689e-06	0.000582847	0	0	18.903	0.667	---NA---	1417
TRINITY_DN21954_c0_g2	Female	NR	11.7483	2.61446	2.60045e-06	0.000597463	0	0	62.702	2.695	---NA---	370
TRINITY_DN70733_c0_g1	Female	NR	5.01178	2.37463	3.04546e-06	0.000603986	0.054	0.148	4.753	1.296	---NA---	1814
TRINITY_DN33828_c1_g1	Female	NR	7.08961	0.0715955	3.7902e-06	0.000646272	0.12	0	5.036	4.774	---NA---	341
TRINITY_DN83116_c3_g1	Female	NR	9.32659	0.2015	3.88642e-06	0.000648234	0	0	5.217	5.788	---NA---	287
TRINITY_DN28447_c1_g1	Female	NR	5.05204	2.18443	5.35614e-06	0.00075363	0.413	1.362	39.51	9.509	---NA---	320
TRINITY_DN36718_c2_g1	Female	NR	8.71645	-0.389195	6.46026e-06	0.000808476	0	0	0.987	1.45	---NA---	794
TRINITY_DN1887_c0_g1	Female	NR	5.77956	6.82823	7.01913e-06	0.000808476	2.122	3.948	179.455	143.433	---NA---	1385
TRINITY_DN95243_c1_g1	Female	NR	6.95636	-0.366008	7.90618e-06	0.000864585	0	0.03	1.887	1.771	---NA---	458
TRINITY_DN2710_c0_g2	Female	NR	4.36307	3.02444	8.71945e-06	0.000910218	0.664	1.204	15.833	6.327	---NA---	276
TRINITY_DN115704_c0_g1	Female	NR	5.28835	1.40953	9.10084e-06	0.000911804	0.239	0.77	7.946	1.732	---NA---	983
TRINITY_DN71651_c1_g1	Female	NR	6.11601	5.14256	1.10785e-05	0.000971239	1.436	0.642	122.58	18.903	---NA---	682
TRINITY_DN53775_c0_g1	Female	NR	5.35748	1.35709	1.12054e-05	0.000975848	0.664	0.227	14.629	7.43	---NA---	314
TRINITY_DN751_c0_g1	Female	NR	7.08945	1.91499	1.20723e-05	0.00100106	0.294	0	24.519	4.504	---NA---	416
TRINITY_DN21594_c1_g1	Female	NR	6.23723	0.665381	1.54823e-05	0.00112779	0.74	0.118	18.583	10.844	---NA---	217
TRINITY_DN10212_c4_g1	Female	NR	11.3969	2.25235	1.74618e-05	0.00120839	0	0	1.575	8.341	---NA---	714
TRINITY_DN7092_c0_g2	Female	NR	4.87023	3.98809	1.84013e-05	0.00124688	0.729	0.839	14.861	15.618	---NA---	906
TRINITY_DN3456_c0_g1	Female	NR	7.22775	3.73262	2.16665e-05	0.00136836	0.131	0.02	3.976	6.339	---NA---	2404
TRINITY_DN31783_c0_g2	Female	NR	4.05066	2.83747	2.56249e-05	0.00150987	0.805	1.125	19.955	6.583	---NA---	627
TRINITY_DN109878_c0_g1	Female	NR	5.74153	3.48182	3.18881e-05	0.00167284	3.166	3.78	49.553	105.075	---NA---	220
TRINITY_DN4677_c0_g1	Female	NR	4.45189	2.67729	3.32403e-05	0.00171037	0.773	0.997	12.706	12.371	---NA---	512
TRINITY_DN9886_c0_g1	Female	NR	4.9678	4.01117	3.90416e-05	0.00188402	0.653	0.73	29.918	4.902	---NA---	1085
TRINITY_DN12201_c0_g2	Female	NR	4.13381	1.53667	4.65797e-05	0.00209099	0.533	0.503	18.271	5.621	---NA---	347
TRINITY_DN113933_c0_g1	Female	NR	6.75931	4.18808	4.711e-05	0.00209541	0.838	0.918	16.653	73.468	---NA---	375
TRINITY_DN29363_c0_g3	Female	NR	4.51789	2.02943	5.12956e-05	0.00220686	1.98	1.313	25.977	12.987	---NA---	415
TRINITY_DN46926_c1_g1	Female	NR	6.23404	1.90303	5.42347e-05	0.00227317	0	2.023	7.097	0.757	---NA---	1408
TRINITY_DN64584_c0_g1	Female	NR	5.0473	1.89615	5.99396e-05	0.00243084	0.936	0.365	13.809	12.05	---NA---	353
TRINITY_DN90151_c0_g1	Female	NR	5.81582	-0.134123	6.72561e-05	0.0026193	0.174	0	2.779	1.925	---NA---	443
TRINITY_DN35834_c0_g1	Female	NR	6.58916	-0.371377	6.96271e-05	0.0026674	0.152	0	3.04	2.836	---NA---	331
TRINITY_DN93218_c1_g1	Female	NR	5.46272	-0.103915	9.74905e-05	0.00323202	0.609	0.069	7.663	4.363	---NA---	259
TRINITY_DN7543_c0_g1	Female	NR	7.38886	7.96244	0.000101973	0.00331336	1.219	2.606	83.179	158.409	---NA---	2439
TRINITY_DN8912_c5_g1	Female	NR	5.6223	0.759304	0.000102158	0.00331606	0	0.138	1.908	2.875	---NA---	630
TRINITY_DN774_c0_g1	Female	NR	5.94622	3.10759	0.000107994	0.00343352	0.664	0.947	9.861	37.369	---NA---	353
TRINITY_DN17456_c0_g2	Female	NR	4.08874	2.96149	0.000110804	0.00346349	0.903	1.609	6.661	8.47	---NA---	992
TRINITY_DN519_c0_g2	Female	NR	4.87588	3.10944	0.000110851	0.00346349	0.109	0.869	12.894	7.546	---NA---	843
TRINITY_DN2436_c0_g1	Female	NR	5.59747	4.58526	0.000111404	0.00346349	1.904	0.77	23.278	48.059	---NA---	1124
TRINITY_DN89977_c0_g1	Female	NR	4.80622	-0.262738	0.000111958	0.00346474	0	0.553	6.255	4.504	---NA---	251
TRINITY_DN4654_c1_g1	Female	NR	4.52687	0.430151	0.000113586	0.00349849	0.305	0.424	4.825	5.159	---NA---	327
TRINITY_DN381_c0_g1	Female	NR	5.43537	5.43025	0.000113826	0.00349997	0.359	2.023	56.483	12.653	---NA---	1480
TRINITY_DN41093_c0_g1	Female	NR	4.89983	1.8199	0.000120922	0.00362823	1.306	0.454	17.727	10.138	---NA---	517
TRINITY_DN31343_c0_g1	Female	NR	3.59868	2.62209	0.000127159	0.003726	1.164	1.046	3.512	2.977	---NA---	2100
TRINITY_DN7813_c0_g1	Female	NR	3.71353	2.96903	0.000136054	0.00391411	0.446	1.263	9.165	6.917	---NA---	1041
TRINITY_DN22124_c0_g1	Female	NR	4.33254	2.81758	0.000142853	0.00401927	4.711	2.122	48.392	34.508	---NA---	264
TRINITY_DN23385_c0_g1	Female	NR	3.78118	1.45354	0.000143803	0.00403555	1.752	4.017	33.35	13.628	---NA---	231
TRINITY_DN32709_c0_g1	Female	NR	4.0918	4.94599	0.000144747	0.00405504	1.469	1.628	37.544	9.856	---NA---	1388
TRINITY_DN4741_c0_g1	Female	NR	4.32728	4.80669	0.000159196	0.00427923	2.057	1.421	27.806	22.599	---NA---	990
TRINITY_DN6378_c0_g4	Female	NR	3.78352	2.99946	0.000165589	0.00437869	0.359	1.046	10.71	4.453	---NA---	1051
TRINITY_DN5661_c0_g1	Female	NR	3.74448	3.52852	0.000170018	0.00443095	3.787	1.905	43.98	27.655	---NA---	849
TRINITY_DN2359_c1_g1	Female	NR	4.68831	4.40119	0.000174679	0.0045055	0.903	0.977	13.105	21.341	---NA---	964
TRINITY_DN1611_c1_g1	Female	NR	4.70634	3.76798	0.000180997	0.00460998	0.609	0.661	37.776	3.375	---NA---	888
TRINITY_DN8914_c2_g3	Female	NR	3.78608	4.39248	0.000182809	0.00464157	0.729	0.819	14.933	4.761	---NA---	2167
TRINITY_DN20911_c0_g1	Female	NR	3.86814	1.94216	0.000187897	0.00470829	1.371	1.125	22.872	16.169	---NA---	240
TRINITY_DN21209_c0_g1	Female	NR	3.73335	1.35108	0.000190037	0.00475457	0.229	0.75	4.339	3.106	---NA---	804
TRINITY_DN501_c0_g1	Female	NR	7.06992	4.25259	0.000210875	0.0050843	0	0.385	37.159	6.404	---NA---	1108
TRINITY_DN1716_c0_g1	Female	NR	3.69994	0.284274	0.000213171	0.00511689	0.598	0.947	4.238	2.952	---NA---	215
TRINITY_DN807_c0_g1	Female	NR	3.76233	2.65572	0.000219041	0.00521163	0.413	0.77	8.758	6.031	---NA---	393
TRINITY_DN42227_c1_g1	Female	NR	4.17332	2.40221	0.000224543	0.00529606	1.306	9.248	82.431	27.064	---NA---	217
TRINITY_DN1085_c0_g4	Female	NR	7.45696	4.78252	0.000229959	0.00540421	0.642	0.148	10.667	61.341	---NA---	529
TRINITY_DN14638_c0_g1	Female	NR	3.52823	3.90839	0.000238515	0.00554914	0.729	1.046	10.979	5.197	---NA---	1687
TRINITY_DN79700_c0_g1	Female	NR	6.43341	4.77048	0.000239977	0.00556723	0.707	0.415	8.308	42.772	---NA---	877
TRINITY_DN552_c1_g1	Female	NR	4.7379	6.70448	0.000252477	0.00577077	8.008	7.372	99.556	136.824	---NA---	674
TRINITY_DN57461_c0_g1	Female	NR	3.63293	0.596206	0.000262009	0.00590564	0.511	0.829	8.083	5.12	---NA---	446
TRINITY_DN33879_c0_g1	Female	NR	4.13987	3.2437	0.000276065	0.00611432	3.678	3.849	99.585	12.358	---NA---	362
TRINITY_DN63291_c1_g1	Female	NR	4.89109	0.635359	0.000278993	0.00616039	0.718	0.345	15.057	5.608	---NA---	202
TRINITY_DN603_c3_g1	Female	NR	4.50533	2.648	0.000281627	0.00619813	0.849	3.948	25.455	26.282	---NA---	261
TRINITY_DN357_c2_g1	Female	NR	3.74633	3.86016	0.00028377	0.00623031	1.872	1.283	27.726	8.726	---NA---	798
TRINITY_DN8366_c0_g1	Female	NR	5.24497	1.55344	0.000295154	0.00638289	0	0.701	8.962	9.612	---NA---	367
TRINITY_DN9881_c0_g3	Female	NR	4.65602	4.30627	0.000305842	0.00653636	0.37	0.474	4.492	9.419	---NA---	1970
TRINITY_DN128962_c0_g1	Female	NR	3.2572	0.271788	0.000329263	0.00686052	0.751	1.589	9.861	6.416	---NA---	295
TRINITY_DN16299_c0_g1	Female	NR	5.06465	3.28491	0.000336505	0.00696237	1.61	1.046	12.299	35.932	---NA---	442
TRINITY_DN1519_c0_g5	Female	NR	3.33772	2.96832	0.00034859	0.00709949	0.511	0.928	10.732	4.645	---NA---	1429
TRINITY_DN130102_c2_g1	Female	NR	4.00603	0.89544	0.00035138	0.00713398	2.035	0.809	19.918	7.879	---NA---	247
TRINITY_DN14233_c0_g2	Female	NR	3.51867	0.677378	0.000362828	0.00730942	0.316	0.799	3.737	2.733	---NA---	292
TRINITY_DN1541_c2_g1	Female	NR	4.06244	3.94364	0.000371686	0.00742117	2.949	1.776	62.034	10.767	---NA---	448
TRINITY_DN116191_c5_g1	Female	NR	5.48791	-0.388067	0.000373639	0.00745127	0.74	0	7.133	6.057	---NA---	212
TRINITY_DN827_c0_g1	Female	NR	4.99426	7.99113	0.000378188	0.00749577	3.286	3.711	34.569	48.611	---NA---	3539
TRINITY_DN68641_c0_g1	Female	NR	3.32059	-0.00502088	0.000408097	0.00791495	0.925	0.967	6.632	4.222	---NA---	282
TRINITY_DN4258_c0_g1	Female	NR	4.79577	2.98343	0.000420732	0.00805657	0.261	1.747	5.275	11.819	---NA---	233
TRINITY_DN13908_c0_g1	Female	NR	5.13444	2.71093	0.000454668	0.00851357	0.457	0.385	3.447	12.012	---NA---	624
TRINITY_DN125862_c0_g1	Female	NR	4.25744	1.23191	0.000480977	0.00883609	0.076	1.48	6.85	8.444	---NA---	316
TRINITY_DN9114_c0_g1	Female	NR	3.44755	2.94732	0.000484378	0.00887835	1.948	2.043	15.768	13.038	---NA---	527
TRINITY_DN4062_c0_g1	Female	NR	4.36727	4.82372	0.000489471	0.00890509	2.252	3.04	21.355	7.302	---NA---	371
TRINITY_DN14272_c0_g1	Female	NR	4.83718	2.55711	0.000490405	0.00891085	0.501	0.72	13.221	2.105	---NA---	266
TRINITY_DN8610_c0_g1	Female	NR	4.33556	3.67236	0.000499079	0.00899108	0.163	2.073	9.179	6.686	---NA---	1343
TRINITY_DN35004_c0_g1	Female	NR	3.42815	3.08914	0.000500123	0.00900194	1.208	1.974	15.528	4.71	---NA---	958
TRINITY_DN52687_c0_g2	Female	NR	3.993	1.74986	0.000509815	0.00912588	0.392	0.306	3.374	3.863	---NA---	790
TRINITY_DN8665_c0_g2	Female	NR	4.21426	3.87897	0.000517453	0.00921696	1.099	1.599	8.824	16.901	---NA---	700
TRINITY_DN83739_c1_g1	Female	NR	4.57206	0.620504	0.00053072	0.00937115	0.729	0.227	9.259	3.003	---NA---	371
TRINITY_DN41018_c0_g1	Female	NR	3.76657	2.4744	0.000550823	0.00960103	0.838	0.938	6.32	7.995	---NA---	707
TRINITY_DN4200_c0_g1	Female	NR	6.68542	5.93567	0.000571465	0.00986949	0.718	3.138	14.476	238.229	---NA---	347
TRINITY_DN26674_c0_g1	Female	NR	6.12238	1.05211	0.000571687	0.00986949	0.424	0	5.297	8.38	---NA---	340
TRINITY_DN17900_c0_g3	Female	NR	3.37616	0.97785	0.000579361	0.00997558	0.696	0.602	7.663	2.567	---NA---	368
TRINITY_DN54759_c0_g1	Female	NR	4.11138	0.204143	0.000579366	0.00997558	0.239	0.454	2.961	3.709	---NA---	371

## Sheet: B. Vi_I_UP (Vi_I_vs_NR)
genes	sampleA	sampleB	logFC	logCPM	PValue	FDR	NR_1	NR_2	Vi_I	Vi_II	Description	Length	#Hits	e-Value	sim mean	#GO	GO IDs	GO Names	Enzyme Codes	Enzyme Names
TRINITY_DN1919_c0_g1	NR	Vit_I	-2.6825	6.23391	7.48783e-07	7.96031e-06	4.472	2.013	37.827	4.35	U5S1_CHICK116 kDa U5 small nuclear ribonucleoprotein component OS=Gallus gallus OX=9031 GN=EFTUD2 PE=2 SV=1	4651	1	0	90.88	8	P:GO:0000398; F:GO:0003924; F:GO:0005525; C:GO:0005829; F:GO:0030623; C:GO:0046540; C:GO:0071005; C:GO:0071007	P:mRNA splicing, via spliceosome; F:GTPase activity; F:GTP binding; C:cytosol; F:U5 snRNA binding; C:U4/U6 x U5 tri-snRNP complex; C:U2-type precatalytic spliceosome; C:U2-type catalytic step 2 spliceosome	EC:3.6.1.15	Nucleoside-triphosphate phosphatase
TRINITY_DN6447_c0_g1	NR	Vit_I	-2.2862	6.95865	2.1349e-05	0.000118957	20.902	23.312	138.421	10.112	XPO2_ORENIExportin-2 OS=Oreochromis niloticus OX=8128 GN=cse1l PE=2 SV=1	3589	1	0	75.15	2	P:GO:0015031; C:GO:0044424	P:protein transport; C:intracellular part
TRINITY_DN2409_c0_g1	NR	Vit_I	-2.25913	6.74193	2.72169e-05	0.000144722	7.388	4.895	39.721	4.633	MVP_STRPUMajor vault protein OS=Strongylocentrotus purpuratus OX=7668 GN=MVP PE=1 SV=1	5286	1	0	85.36	2	C:GO:0005634; C:GO:0005737	C:nucleus; C:cytoplasm
TRINITY_DN842_c0_g1	NR	Vit_I	-1.98749	7.05511	0.000214336	0.000826235	4.896	6.188	18.38	8.701	TLN1_CHICKTalin-1 OS=Gallus gallus OX=9031 GN=TLN1 PE=1 SV=2	8348	1	0	66.86	12	C:GO:0001726; F:GO:0003779; C:GO:0005829; C:GO:0005856; C:GO:0005925; P:GO:0007010; C:GO:0016020; F:GO:0030276; C:GO:0043227; P:GO:0065007; C:GO:0071944; F:GO:1902936	C:ruffle; F:actin binding; C:cytosol; C:cytoskeleton; C:focal adhesion; P:cytoskeleton organization; C:membrane; F:clathrin binding; C:membrane-bounded organelle; P:biological regulation; C:cell periphery; F:phosphatidylinositol bisphosphate binding
TRINITY_DN701_c0_g1	NR	Vit_I	-1.87942	5.42816	0.000500733	0.00170644	7.595	4.145	28.459	11.075	XPO1_HUMANExportin-1 OS=Homo sapiens OX=9606 GN=XPO1 PE=1 SV=1	3419	1	0	86.66	23	P:GO:0000055; P:GO:0000056; P:GO:0000122; C:GO:0000776; F:GO:0003723; F:GO:0005049; C:GO:0005642; C:GO:0005730; C:GO:0005829; F:GO:0008536; P:GO:0010824; C:GO:0015030; F:GO:0019904; C:GO:0031965; P:GO:0034504; P:GO:0042176; P:GO:0042493; P:GO:0043488; C:GO:0043657; P:GO:0046825; P:GO:0051028; P:GO:0075733; C:GO:1990904	P:ribosomal large subunit export from nucleus; P:ribosomal small subunit export from nucleus; P:negative regulation of transcription by RNA polymerase II; C:kinetochore; F:RNA binding; F:nuclear export signal receptor activity; C:annulate lamellae; C:nucleolus; C:cytosol; F:Ran GTPase binding; P:regulation of centrosome duplication; C:Cajal body; F:protein domain specific binding; C:nuclear membr…
TRINITY_DN1221_c0_g1	NR	Vit_I	-1.86249	7.69888	0.000515041	0.00174882	14.026	8.261	45.867	7.238	AT2A2_PIGSarcoplasmic/endoplasmic reticulum calcium ATPase 2 OS=Sus scrofa OX=9823 GN=ATP2A2 PE=1 SV=1	5966	1	0	81.49	25	P:GO:0002026; F:GO:0005509; F:GO:0005524; C:GO:0005654; P:GO:0006984; P:GO:0006996; F:GO:0008553; P:GO:0010882; P:GO:0014883; P:GO:0014898; C:GO:0016021; F:GO:0019899; P:GO:0032470; C:GO:0033017; P:GO:0033292; P:GO:0034599; F:GO:0044548; P:GO:0045822; P:GO:0070296; P:GO:0086036; F:GO:0086039; C:GO:0097470; P:GO:1902600; P:GO:1903233; P:GO:1903515	P:regulation of the force of heart contraction; F:calcium ion binding; F:ATP binding; C:nucleoplasm; P:ER-nucleus signaling pathway; P:organelle organization; F:proton-exporting ATPase activity, phosphorylative mechanism; P:regulation of cardiac muscle contraction by calcium ion signaling; P:transition between fast and slow fiber; P:cardiac muscle hypertrophy in response to stress; C:integral com…	EC:7.1.3.1; EC:7.1.2.1; EC:7.2.2.10	H(+)-exporting diphosphatase; P-type H(+)-exporting transporter; P-type Ca(2+) transporter
TRINITY_DN9292_c0_g1	NR	Vit_I	-1.86758	5.88284	0.000524337	0.00177521	5.8	3.997	23.343	7.43	UBA1_RABITUbiquitin-like modifier-activating enzyme 1 OS=Oryctolagus cuniculus OX=9986 GN=UBA1 PE=1 SV=1	4565	1	0	74.43	5	F:GO:0000166; C:GO:0005634; C:GO:0005739; P:GO:0006464; F:GO:0008641	F:nucleotide binding; C:nucleus; C:mitochondrion; P:cellular protein modification process; F:ubiquitin-like modifier activating enzyme activity
TRINITY_DN378_c0_g1	NR	Vit_I	-1.80449	6.17177	0.000775054	0.00248622	1.752	2.645	9.455	3.76	DYH8_HUMANDynein heavy chain 8, axonemal OS=Homo sapiens OX=9606 GN=DNAH8 PE=1 SV=2	8699	1	0	77.24	8	F:GO:0000166; P:GO:0007018; F:GO:0008569; C:GO:0036157; P:GO:0036158; F:GO:0045505; F:GO:0051959; P:GO:0060285	F:nucleotide binding; P:microtubule-based movement; F:ATP-dependent microtubule motor activity, minus-end-directed; C:outer dynein arm; P:outer dynein arm assembly; F:dynein intermediate chain binding; F:dynein light intermediate chain binding; P:cilium-dependent cell motility	EC:3.6.1.3; EC:3.6.4.5; EC:3.6.1.15	Adenosinetriphosphatase; Acting on acid anhydrides; Nucleoside-triphosphate phosphatase
TRINITY_DN4060_c0_g1	NR	Vit_I	-1.79014	5.67983	0.000887126	0.00279854	7.029	6.691	22.509	10.343	PYGB_HUMANGlycogen phosphorylase, brain form OS=Homo sapiens OX=9606 GN=PYGB PE=1 SV=5	2993	1	0	82.68	9	F:GO:0005515; C:GO:0005576; P:GO:0005980; F:GO:0008184; F:GO:0030170; C:GO:0035578; P:GO:0043312; F:GO:0102250; F:GO:0102499	F:protein binding; C:extracellular region; P:glycogen catabolic process; F:glycogen phosphorylase activity; F:pyridoxal phosphate binding; C:azurophil granule lumen; P:neutrophil degranulation; F:linear malto-oligosaccharide phosphorylase activity; F:SHG alpha-glucan phosphorylase activity	EC:2.4.1.1	Glycogen phosphorylase
TRINITY_DN6024_c0_g2	NR	Vit_I	-1.58004	6.18949	0.00327236	0.00861182	4.135	4.116	20.608	7.238	PRP8_MOUSEPre-mRNA-processing-splicing factor 8 OS=Mus musculus OX=10090 GN=Prpf8 PE=1 SV=2	3176	1	0	87.75	16	P:GO:0000244; F:GO:0000386; C:GO:0005682; C:GO:0016607; F:GO:0017070; F:GO:0030619; F:GO:0030620; F:GO:0030623; C:GO:0046540; F:GO:0070530; C:GO:0071005; C:GO:0071006; C:GO:0071007; P:GO:0071222; P:GO:0071356; F:GO:0097157	P:spliceosomal tri-snRNP complex assembly; F:second spliceosomal transesterification activity; C:U5 snRNP; C:nuclear speck; F:U6 snRNA binding; F:U1 snRNA binding; F:U2 snRNA binding; F:U5 snRNA binding; C:U4/U6 x U5 tri-snRNP complex; F:K63-linked polyubiquitin modification-dependent protein binding; C:U2-type precatalytic spliceosome; C:U2-type catalytic step 1 spliceosome; C:U2-type catalytic …
TRINITY_DN739_c0_g1	NR	Vit_I	-1.58313	4.81457	0.00340687	0.00891444	2.024	1.698	7.459	1.424	ODO1_BOVIN2-oxoglutarate dehydrogenase, mitochondrial OS=Bos taurus OX=9913 GN=OGDH PE=2 SV=1	4671	1	0	73.33	9	F:GO:0004591; C:GO:0005634; C:GO:0005739; P:GO:0006099; P:GO:0006103; P:GO:0006104; F:GO:0030976; C:GO:0045252; P:GO:0106077	F:oxoglutarate dehydrogenase (succinyl-transferring) activity; C:nucleus; C:mitochondrion; P:tricarboxylic acid cycle; P:2-oxoglutarate metabolic process; P:succinyl-CoA metabolic process; F:thiamine pyrophosphate binding; C:oxoglutarate dehydrogenase complex; P:histone succinylation	EC:1.2.4.2	Oxoglutarate dehydrogenase (succinyl-transferring)
TRINITY_DN5242_c0_g1	NR	Vit_I	-1.56561	5.92142	0.00356549	0.00925823	4.342	5.527	11.806	3.337	DMBT1_HUMANDeleted in malignant brain tumors 1 protein OS=Homo sapiens OX=9606 GN=DMBT1 PE=1 SV=2	5662	1	0	51.85	12	F:GO:0005515; C:GO:0005615; P:GO:0006897; P:GO:0009987; P:GO:0019730; C:GO:0030659; P:GO:0032502; F:GO:0038187; P:GO:0042742; F:GO:0097367; C:GO:0098588; C:GO:0098805	F:protein binding; C:extracellular space; P:endocytosis; P:cellular process; P:antimicrobial humoral response; C:cytoplasmic vesicle membrane; P:developmental process; F:pattern recognition receptor activity; P:defense response to bacterium; F:carbohydrate derivative binding; C:bounding membrane of organelle; C:whole membrane
TRINITY_DN3918_c0_g1	NR	Vit_I	-1.57665	3.41265	0.00370041	0.00955181	0.511	1.204	3.839	0.706	KCRF_STRPUCreatine kinase, flagellar OS=Strongylocentrotus purpuratus OX=7668 PE=1 SV=1	3707	1	0	72.47	5	F:GO:0000166; F:GO:0004111; C:GO:0005929; C:GO:0044424; P:GO:0046314	F:nucleotide binding; F:creatine kinase activity; C:cilium; C:intracellular part; P:phosphocreatine biosynthetic process	EC:2.7.3.2	Creatine kinase
TRINITY_DN20310_c0_g1	NR	Vit_I	-1.67636	11.24	0.00172971	0.00497389	357.605	99.277	990.054	19.39	HSP7C_HUMANHeat shock cognate 71 kDa protein OS=Homo sapiens OX=9606 GN=HSPA8 PE=1 SV=1	2674	1	1.8e-307	95.11	54	P:GO:0000398; C:GO:0000974; F:GO:0001664; F:GO:0005524; C:GO:0005654; C:GO:0005681; C:GO:0005730; C:GO:0005776; C:GO:0005886; P:GO:0007269; P:GO:0009267; P:GO:0016032; P:GO:0019221; C:GO:0030425; F:GO:0030674; F:GO:0031072; F:GO:0031625; P:GO:0031647; P:GO:0034620; C:GO:0034774; P:GO:0042026; C:GO:0042470; C:GO:0043195; C:GO:0043202; P:GO:0043254; P:GO:0043312; P:GO:0043488; F:GO:0044183; P:GO:00…	P:mRNA splicing, via spliceosome; C:Prp19 complex; F:G protein-coupled receptor binding; F:ATP binding; C:nucleoplasm; C:spliceosomal complex; C:nucleolus; C:autophagosome; C:plasma membrane; P:neurotransmitter secretion; P:cellular response to starvation; P:viral process; P:cytokine-mediated signaling pathway; C:dendrite; F:protein binding, bridging; F:heat shock protein binding; F:ubiquitin pro…	EC:3.6.1.3; EC:3.6.1.15	Adenosinetriphosphatase; Nucleoside-triphosphate phosphatase
TRINITY_DN73_c0_g1	NR	Vit_I	-1.58361	10.9799	0.00307594	0.00817579	210.581	52.249	610.086	27.796	HS90B_DANREHeat shock protein HSP 90-beta OS=Danio rerio OX=7955 GN=hsp90ab1 PE=1 SV=2	6555	1	8.9e-300	89.5	22	P:GO:0001568; F:GO:0005524; C:GO:0005576; C:GO:0005634; C:GO:0005829; C:GO:0005886; P:GO:0006457; P:GO:0007517; C:GO:0009986; P:GO:0030511; P:GO:0032435; P:GO:0034605; C:GO:0034751; P:GO:0043627; F:GO:0046983; C:GO:0048471; P:GO:0050821; P:GO:0050900; F:GO:0051082; P:GO:0071157; F:GO:0097718; P:GO:1901389	P:blood vessel development; F:ATP binding; C:extracellular region; C:nucleus; C:cytosol; C:plasma membrane; P:protein folding; P:muscle organ development; C:cell surface; P:positive regulation of transforming growth factor beta receptor signaling pathway; P:negative regulation of proteasomal ubiquitin-dependent protein catabolic process; P:cellular response to heat; C:aryl hydrocarbon receptor co…
TRINITY_DN1492_c1_g1	NR	Vit_I	-2.59916	8.49658	1.43987e-06	1.32774e-05	21.414	11.616	121.826	32.775	MYS_ARGIRMyosin heavy chain, striated muscle OS=Argopecten irradians OX=31199 PE=1 SV=1	4493	1	2.3e-299	77.93	4	F:GO:0000166; F:GO:0003779; C:GO:0005737; C:GO:0016459	F:nucleotide binding; F:actin binding; C:cytoplasm; C:myosin complex
TRINITY_DN2518_c2_g1	NR	Vit_I	-2.68026	11.0596	6.72857e-07	7.34191e-06	176.904	104.902	1217.22	55.977	HECD1_HUMANE3 ubiquitin-protein ligase HECTD1 OS=Homo sapiens OX=9606 GN=HECTD1 PE=1 SV=3	5513	1	7e-298	50.13	1	F:GO:0005488	F:binding
TRINITY_DN563_c0_g1	NR	Vit_I	-1.61455	6.06202	0.00268357	0.00726993	4.94	3.583	11.69	8.701	DYN1_BOVINDynamin-1 OS=Bos taurus OX=9913 GN=DNM1 PE=2 SV=1	6264	1	4.8e-295	82.39	26	P:GO:0000266; C:GO:0001917; F:GO:0003924; F:GO:0005525; C:GO:0005654; C:GO:0005874; P:GO:0007032; F:GO:0008017; F:GO:0008022; C:GO:0014069; P:GO:0016185; F:GO:0019901; C:GO:0030117; C:GO:0030424; C:GO:0042584; F:GO:0042802; C:GO:0044327; P:GO:0045920; P:GO:0050803; P:GO:0050804; C:GO:0098684; C:GO:0098835; C:GO:0098844; P:GO:0098884; C:GO:0098978; P:GO:1901998	P:mitochondrial fission; C:photoreceptor inner segment; F:GTPase activity; F:GTP binding; C:nucleoplasm; C:microtubule; P:endosome organization; F:microtubule binding; F:protein C-terminus binding; C:postsynaptic density; P:synaptic vesicle budding from presynaptic endocytic zone membrane; F:protein kinase binding; C:membrane coat; C:axon; C:chromaffin granule membrane; F:identical protein bindin…	EC:3.6.1.15	Nucleoside-triphosphate phosphatase
TRINITY_DN176_c0_g1	NR	Vit_I	-1.68641	8.1017	0.00164355	0.00475968	27.301	13.728	87.25	21.046	ACTN1_CHICKAlpha-actinin-1 OS=Gallus gallus OX=9031 GN=ACTN1 PE=1 SV=3	3378	1	1e-291	74.32	22	C:GO:0001725; F:GO:0003779; C:GO:0005915; C:GO:0005923; C:GO:0005925; P:GO:0007015; C:GO:0016328; F:GO:0017166; C:GO:0030027; F:GO:0030274; C:GO:0030486; C:GO:0042383; F:GO:0042803; P:GO:0045214; F:GO:0046872; P:GO:0048741; F:GO:0051219; F:GO:0051393; C:GO:0090636; C:GO:0090637; C:GO:0097433; C:GO:1990357	C:stress fiber; F:actin binding; C:zonula adherens; C:bicellular tight junction; C:focal adhesion; P:actin filament organization; C:lateral plasma membrane; F:vinculin binding; C:lamellipodium; F:LIM domain binding; C:smooth muscle dense body; C:sarcolemma; F:protein homodimerization activity; P:sarcomere organization; F:metal ion binding; P:skeletal muscle fiber development; F:phosphoprotein bin…
TRINITY_DN1455_c0_g1	NR	Vit_I	-1.68036	6.95275	0.00174197	0.00499039	21.991	9.563	65.248	13.128	VATA_ANOGAV-type proton ATPase catalytic subunit A OS=Anopheles gambiae OX=7165 GN=Vha68-2 PE=3 SV=1	2222	1	7.5e-291	90.69	7	F:GO:0005524; C:GO:0005774; C:GO:0005886; C:GO:0033180; P:GO:0046034; F:GO:0046961; P:GO:1902600	F:ATP binding; C:vacuolar membrane; C:plasma membrane; C:proton-transporting V-type ATPase, V1 domain; P:ATP metabolic process; F:proton-transporting ATPase activity, rotational mechanism; P:proton transmembrane transport	EC:7.1.3.1	H(+)-exporting diphosphatase
TRINITY_DN6583_c0_g1	NR	Vit_I	-1.67752	6.4786	0.00179503	0.00513038	12.513	9.011	31.1	6.083	KS6A3_HUMANRibosomal protein S6 kinase alpha-3 OS=Homo sapiens OX=9606 GN=RPS6KA3 PE=1 SV=1	4973	1	6.3e-290	80.37	20	F:GO:0000287; P:GO:0001501; P:GO:0002224; F:GO:0004711; F:GO:0005524; C:GO:0005654; C:GO:0005829; P:GO:0007049; P:GO:0007417; P:GO:0018105; F:GO:0019901; P:GO:0030307; P:GO:0032496; P:GO:0035556; F:GO:0043027; P:GO:0043154; P:GO:0043555; P:GO:0043620; P:GO:0045597; P:GO:0045944	F:magnesium ion binding; P:skeletal system development; P:toll-like receptor signaling pathway; F:ribosomal protein S6 kinase activity; F:ATP binding; C:nucleoplasm; C:cytosol; P:cell cycle; P:central nervous system development; P:peptidyl-serine phosphorylation; F:protein kinase binding; P:positive regulation of cell growth; P:response to lipopolysaccharide; P:intracellular signal transduction; …	EC:2.7.11	Transferring phosphorus-containing groups
TRINITY_DN47931_c0_g1	NR	Vit_I	-1.58245	4.7459	0.00340622	0.00891352	2.611	2.714	9.339	2.708	ABCE1_HUMANATP-binding cassette sub-family E member 1 OS=Homo sapiens OX=9606 GN=ABCE1 PE=1 SV=1	3763	1	1.5e-288	89.93	15	P:GO:0000054; F:GO:0005506; F:GO:0005515; F:GO:0005524; C:GO:0005759; C:GO:0005829; P:GO:0006413; P:GO:0006415; P:GO:0016032; F:GO:0016887; F:GO:0043024; P:GO:0051607; P:GO:0060338; F:GO:0060698; P:GO:0060702	P:ribosomal subunit export from nucleus; F:iron ion binding; F:protein binding; F:ATP binding; C:mitochondrial matrix; C:cytosol; P:translational initiation; P:translational termination; P:viral process; F:ATPase activity; F:ribosomal small subunit binding; P:defense response to virus; P:regulation of type I interferon-mediated signaling pathway; F:endoribonuclease inhibitor activity; P:negative …	EC:3.6.1.3; EC:3.6.1.15	Adenosinetriphosphatase; Nucleoside-triphosphate phosphatase
TRINITY_DN3143_c0_g1	NR	Vit_I	-1.88952	5.30322	0.00045766	0.00157864	5.963	6.997	23.271	7.533	GRP75_BOVINStress-70 protein, mitochondrial OS=Bos taurus OX=9913 GN=HSPA9 PE=2 SV=1	2487	1	4.2e-282	89.2	17	F:GO:0005524; C:GO:0005730; P:GO:0006611; P:GO:0016226; F:GO:0031072; F:GO:0031625; P:GO:0034605; P:GO:0034620; P:GO:0042026; F:GO:0042623; C:GO:0042645; F:GO:0044183; P:GO:0045647; F:GO:0051082; P:GO:0051085; F:GO:0051787; P:GO:1902037	F:ATP binding; C:nucleolus; P:protein export from nucleus; P:iron-sulfur cluster assembly; F:heat shock protein binding; F:ubiquitin protein ligase binding; P:cellular response to heat; P:cellular response to unfolded protein; P:protein refolding; F:ATPase activity, coupled; C:mitochondrial nucleoid; F:protein folding chaperone; P:negative regulation of erythrocyte differentiation; F:unfolded pro…	EC:3.6.1.3; EC:3.6.1.15	Adenosinetriphosphatase; Nucleoside-triphosphate phosphatase
TRINITY_DN412_c0_g1	NR	Vit_I	-1.85482	8.18553	0.000539008	0.00181405	26.354	7.975	83.955	31.582	CPSF3_BOVINCleavage and polyadenylation specificity factor subunit 3 OS=Bos taurus OX=9913 GN=CPSF3 PE=1 SV=1	9723	1	2.2e-278	82.84	9	F:GO:0003723; F:GO:0004521; F:GO:0005515; C:GO:0005847; P:GO:0006378; P:GO:0006398; F:GO:0008409; F:GO:0046872; P:GO:0090502	F:RNA binding; F:endoribonuclease activity; F:protein binding; C:mRNA cleavage and polyadenylation specificity factor complex; P:mRNA polyadenylation; P:mRNA 3'-end processing by stem-loop binding and cleavage; F:5'-3' exonuclease activity; F:metal ion binding; P:RNA phosphodiester bond hydrolysis, endonucleolytic
TRINITY_DN237_c0_g1	NR	Vit_I	-2.33718	6.82946	1.44213e-05	8.54277e-05	5.147	2.882	24.396	6.416	FLNA_HUMANFilamin-A OS=Homo sapiens OX=9606 GN=FLNA PE=1 SV=4	6111	1	9.3e-275	47.77	24	F:GO:0005102; C:GO:0005856; P:GO:0007010; P:GO:0010646; F:GO:0017016; P:GO:0022607; P:GO:0023051; P:GO:0032501; P:GO:0034613; P:GO:0034765; P:GO:0042060; C:GO:0043227; C:GO:0044444; C:GO:0044446; F:GO:0044877; P:GO:0048519; P:GO:0048522; P:GO:0048856; P:GO:0051171; P:GO:0051270; P:GO:0060255; P:GO:0065008; C:GO:0071944; P:GO:0080090	F:signaling receptor binding; C:cytoskeleton; P:cytoskeleton organization; P:regulation of cell communication; F:Ras GTPase binding; P:cellular component assembly; P:regulation of signaling; P:multicellular organismal process; P:cellular protein localization; P:regulation of ion transmembrane transport; P:wound healing; C:membrane-bounded organelle; C:cytoplasmic part; C:intracellular organelle p…
TRINITY_DN300_c1_g1	NR	Vit_I	-1.71654	4.97313	0.00148999	0.00436706	4.679	4.125	13.518	6.93	VPS35_MOUSEVacuolar protein sorting-associated protein 35 OS=Mus musculus OX=10090 GN=Vps35 PE=1 SV=1	3229	1	4.6e-273	77.14	46	C:GO:0005739; C:GO:0005764; C:GO:0005769; C:GO:0005770; C:GO:0005829; P:GO:0006624; P:GO:0007040; P:GO:0007416; C:GO:0010008; P:GO:0010628; P:GO:0010629; C:GO:0014069; C:GO:0016021; C:GO:0030906; P:GO:0031648; F:GO:0031748; P:GO:0032463; P:GO:0036010; P:GO:0042147; C:GO:0043005; C:GO:0043025; P:GO:0043653; P:GO:0045056; C:GO:0048471; P:GO:0050728; P:GO:0050882; P:GO:0060161; P:GO:0061357; P:GO:00…	C:mitochondrion; C:lysosome; C:early endosome; C:late endosome; C:cytosol; P:vacuolar protein processing; P:lysosome organization; P:synapse assembly; C:endosome membrane; P:positive regulation of gene expression; P:negative regulation of gene expression; C:postsynaptic density; C:integral component of membrane; C:retromer, cargo-selective complex; P:protein destabilization; F:D1 dopamine recepto…
TRINITY_DN6303_c0_g1	NR	Vit_I	-1.94431	4.67453	0.000327523	0.00118534	3.613	6.386	17.408	6.019	AL1L2_HUMANMitochondrial 10-formyltetrahydrofolate dehydrogenase OS=Homo sapiens OX=9606 GN=ALDH1L2 PE=1 SV=2	2247	1	2.5e-270	82.36	10	F:GO:0004029; C:GO:0005634; C:GO:0005759; P:GO:0006730; P:GO:0009058; P:GO:0009258; F:GO:0016155; F:GO:0016742; P:GO:0046655; P:GO:0055114	F:aldehyde dehydrogenase (NAD) activity; C:nucleus; C:mitochondrial matrix; P:one-carbon metabolic process; P:biosynthetic process; P:10-formyltetrahydrofolate catabolic process; F:formyltetrahydrofolate dehydrogenase activity; F:hydroxymethyl-, formyl- and related transferase activity; P:folic acid metabolic process; P:oxidation-reduction process	EC:1.2.1.3; EC:1.5.1.6	Aldehyde dehydrogenase (NAD(+)); Formyltetrahydrofolate dehydrogenase
TRINITY_DN2785_c0_g1	NR	Vit_I	-2.05512	9.7585	0.000126039	0.00052536	106.025	38.047	406.265	1.309	HSP74_ANOALHeat shock protein 70 B2 OS=Anopheles albimanus OX=7167 GN=HSP70B2 PE=3 SV=1	2548	1	5.4e-269	85.71	1	F:GO:0005524	F:ATP binding
TRINITY_DN14551_c1_g1	NR	Vit_I	-1.77136	4.02826	0.00107677	0.00331036	1.654	3.642	8.751	1.578	DYHC_HELCRDynein beta chain, ciliary OS=Heliocidaris crassispina OX=1043166 PE=1 SV=1	2379	1	6.6e-269	87.3	8	F:GO:0003777; F:GO:0005524; C:GO:0005737; C:GO:0005874; P:GO:0007018; P:GO:0030030; C:GO:0030286; C:GO:0031514	F:microtubule motor activity; F:ATP binding; C:cytoplasm; C:microtubule; P:microtubule-based movement; P:cell projection organization; C:dynein complex; C:motile cilium	EC:3.6.1.15	Nucleoside-triphosphate phosphatase
TRINITY_DN29_c0_g1	NR	Vit_I	-3.72766	7.01725	1.51682e-11	1.59714e-09	2.59	3.8	27.08	3.016	FAT4_MOUSEProtocadherin Fat 4 OS=Mus musculus OX=10090 GN=Fat4 PE=1 SV=2	10916	1	4.1e-265	45.21	5	P:GO:0001822; P:GO:0007165; P:GO:0007399; P:GO:0009653; P:GO:0098609	P:kidney development; P:signal transduction; P:nervous system development; P:anatomical structure morphogenesis; P:cell-cell adhesion
TRINITY_DN602_c0_g2	NR	Vit_I	-2.81807	10.07	1.86926e-07	2.67752e-06	146.72	38.836	886.094	271.774	TBA1D_BOVINTubulin alpha-1D chain OS=Bos taurus OX=9913 GN=TUBA1D PE=1 SV=1	1673	1	1.7e-263	98.23	7	P:GO:0000226; P:GO:0000278; F:GO:0003924; F:GO:0005200; F:GO:0005525; C:GO:0005737; C:GO:0005874	P:microtubule cytoskeleton organization; P:mitotic cell cycle; F:GTPase activity; F:structural constituent of cytoskeleton; F:GTP binding; C:cytoplasm; C:microtubule	EC:3.6.1.15	Nucleoside-triphosphate phosphatase
TRINITY_DN123317_c0_g1	NR	Vit_I	-2.11661	9.35462	7.93215e-05	0.000357163	105.927	31.326	407.266	76.548	TBB4B_HUMANTubulin beta-4B chain OS=Homo sapiens OX=9606 GN=TUBB4B PE=1 SV=1	1992	1	3.4e-258	100	15	P:GO:0000226; F:GO:0003725; F:GO:0003924; F:GO:0005200; F:GO:0005525; C:GO:0005576; C:GO:0005829; C:GO:0005874; P:GO:0010389; C:GO:0035578; P:GO:0042267; F:GO:0042288; P:GO:0043312; F:GO:0051082; P:GO:0097711	P:microtubule cytoskeleton organization; F:double-stranded RNA binding; F:GTPase activity; F:structural constituent of cytoskeleton; F:GTP binding; C:extracellular region; C:cytosol; C:microtubule; P:regulation of G2/M transition of mitotic cell cycle; C:azurophil granule lumen; P:natural killer cell mediated cytotoxicity; F:MHC class I protein binding; P:neutrophil degranulation; F:unfolded prot…	EC:3.6.1.15	Nucleoside-triphosphate phosphatase
TRINITY_DN10081_c0_g1	NR	Vit_I	-2.04592	4.24524	0.000163386	0.000655173	1.143	1.352	5.137	1.052	SPTN1_HUMANSpectrin alpha chain, non-erythrocytic 1 OS=Homo sapiens OX=9606 GN=SPTAN1 PE=1 SV=3	4474	1	1.3e-254	77.27	15	P:GO:0000165; F:GO:0003779; F:GO:0005200; C:GO:0005576; C:GO:0005829; P:GO:0006888; P:GO:0007411; C:GO:0008091; C:GO:0015630; C:GO:0016020; C:GO:0035580; C:GO:0043231; P:GO:0043312; F:GO:0046872; C:GO:1904724	P:MAPK cascade; F:actin binding; F:structural constituent of cytoskeleton; C:extracellular region; C:cytosol; P:endoplasmic reticulum to Golgi vesicle-mediated transport; P:axon guidance; C:spectrin; C:microtubule cytoskeleton; C:membrane; C:specific granule lumen; C:intracellular membrane-bounded organelle; P:neutrophil degranulation; F:metal ion binding; C:tertiary granule lumen
TRINITY_DN17390_c0_g1	NR	Vit_I	-1.67639	3.72311	0.00191994	0.00543611	1.36	4.076	13.402	5.672	GLGB_MOUSE1,4-alpha-glucan-branching enzyme OS=Mus musculus OX=10090 GN=Gbe1 PE=1 SV=1	2516	1	7.7e-252	76.68	3	F:GO:0003844; P:GO:0005978; F:GO:0030246	F:1,4-alpha-glucan branching enzyme activity; P:glycogen biosynthetic process; F:carbohydrate binding	EC:2.4.1.18	1,4-alpha-glucan branching enzyme
TRINITY_DN2423_c0_g1	NR	Vit_I	-1.67945	4.65426	0.00197633	0.00557357	3.972	2.27	11.857	2.682	RIR1_MOUSERibonucleoside-diphosphate reductase large subunit OS=Mus musculus OX=10090 GN=Rrm1 PE=1 SV=2	2360	1	5.2e-250	88.97	18	P:GO:0000278; F:GO:0004748; F:GO:0005524; C:GO:0005635; C:GO:0005971; P:GO:0006206; P:GO:0006260; P:GO:0008584; P:GO:0009263; P:GO:0010212; P:GO:0021846; F:GO:0042802; C:GO:0042995; C:GO:0043025; P:GO:0051290; P:GO:0055114; P:GO:0060041; F:GO:0097718	P:mitotic cell cycle; F:ribonucleoside-diphosphate reductase activity, thioredoxin disulfide as acceptor; F:ATP binding; C:nuclear envelope; C:ribonucleoside-diphosphate reductase complex; P:pyrimidine nucleobase metabolic process; P:DNA replication; P:male gonad development; P:deoxyribonucleotide biosynthetic process; P:response to ionizing radiation; P:cell proliferation in forebrain; F:identic…	EC:1.17.4; EC:1.17.4.1	Acting on CH or CH(2) groups; Ribonucleoside-diphosphate reductase
TRINITY_DN874_c0_g1	NR	Vit_I	-1.78326	6.65596	0.000898347	0.00282776	33.274	16.798	65.35	42.99	ATPA_PIGATP synthase subunit alpha, mitochondrial OS=Sus scrofa OX=9823 GN=ATP5F1A PE=1 SV=2	1901	1	6e-249	88.75	8	F:GO:0005524; C:GO:0005743; C:GO:0005886; P:GO:0015986; F:GO:0016887; F:GO:0043531; C:GO:0045261; F:GO:0046933	F:ATP binding; C:mitochondrial inner membrane; C:plasma membrane; P:ATP synthesis coupled proton transport; F:ATPase activity; F:ADP binding; C:proton-transporting ATP synthase complex, catalytic core F(1); F:proton-transporting ATP synthase activity, rotational mechanism	EC:7.1.3.1; EC:3.6.1.3; EC:3.6.1.15	H(+)-exporting diphosphatase; Adenosinetriphosphatase; Nucleoside-triphosphate phosphatase
TRINITY_DN1805_c0_g1	NR	Vit_I	-1.65918	5.47376	0.00207732	0.00582458	4.146	4.826	11.61	5.634	DDX23_HUMANProbable ATP-dependent RNA helicase DDX23 OS=Homo sapiens OX=9606 GN=DDX23 PE=1 SV=3	3435	1	3.2e-248	86.73	9	P:GO:0000354; F:GO:0003723; F:GO:0003724; F:GO:0005515; F:GO:0005524; C:GO:0005654; C:GO:0005682; C:GO:0005730; C:GO:0071013	P:cis assembly of pre-catalytic spliceosome; F:RNA binding; F:RNA helicase activity; F:protein binding; F:ATP binding; C:nucleoplasm; C:U5 snRNP; C:nucleolus; C:catalytic step 2 spliceosome	EC:3.6.1.3; EC:3.6.4.13; EC:3.6.1.15	Adenosinetriphosphatase; RNA helicase; Nucleoside-triphosphate phosphatase
TRINITY_DN12247_c0_g1	NR	Vit_I	-1.83259	5.70888	0.000679845	0.0022192	11.523	3.188	35.367	4.042	AFG32_BOVINAFG3-like protein 2 OS=Bos taurus OX=9913 GN=AFG3L2 PE=2 SV=1	2744	1	7.4e-248	80.86	17	F:GO:0004222; F:GO:0005524; C:GO:0005745; P:GO:0007409; P:GO:0007528; P:GO:0008053; F:GO:0008270; P:GO:0016540; P:GO:0021675; P:GO:0034982; P:GO:0036444; P:GO:0040014; P:GO:0042407; P:GO:0042552; P:GO:0048747; P:GO:0051560; P:GO:0060013	F:metalloendopeptidase activity; F:ATP binding; C:m-AAA complex; P:axonogenesis; P:neuromuscular junction development; P:mitochondrial fusion; F:zinc ion binding; P:protein autoprocessing; P:nerve development; P:mitochondrial protein processing; P:calcium import into the mitochondrion; P:regulation of multicellular organism growth; P:cristae formation; P:myelination; P:muscle fiber development; P…	EC:3.4.24	Acting on peptide bonds (peptidases)
TRINITY_DN1389_c0_g1	NR	Vit_I	-1.75263	4.64977	0.00121517	0.00366877	2.905	3.109	14.991	5.775	GARS_HUMANGlycine--tRNA ligase OS=Homo sapiens OX=9606 GN=GARS PE=1 SV=3	2715	1	6.2e-247	77.41	11	F:GO:0000166; F:GO:0004081; F:GO:0004820; C:GO:0005759; C:GO:0005829; P:GO:0015966; C:GO:0030424; F:GO:0042802; F:GO:0046983; C:GO:0070062; P:GO:0070150	F:nucleotide binding; F:bis(5'-nucleosyl)-tetraphosphatase (asymmetrical) activity; F:glycine-tRNA ligase activity; C:mitochondrial matrix; C:cytosol; P:diadenosine tetraphosphate biosynthetic process; C:axon; F:identical protein binding; F:protein dimerization activity; C:extracellular exosome; P:mitochondrial glycyl-tRNA aminoacylation	EC:3.6.1.9; EC:6.1.1.14; EC:3.6.1.17	Nucleotide diphosphatase; Glycine--tRNA ligase; Bis(5'-nucleosyl)-tetraphosphatase (asymmetrical)
TRINITY_DN71651_c0_g2	NR	Vit_I	-2.38905	6.86114	9.25601e-06	5.95703e-05	18.291	12.949	106.188	14.604	TBA1D_BOVINTubulin alpha-1D chain OS=Bos taurus OX=9913 GN=TUBA1D PE=1 SV=1	1467	1	3.1e-245	96.52	7	P:GO:0000226; P:GO:0000278; F:GO:0003924; F:GO:0005200; F:GO:0005525; C:GO:0005737; C:GO:0005874	P:microtubule cytoskeleton organization; P:mitotic cell cycle; F:GTPase activity; F:structural constituent of cytoskeleton; F:GTP binding; C:cytoplasm; C:microtubule	EC:3.6.1.15	Nucleoside-triphosphate phosphatase
TRINITY_DN12935_c0_g1	NR	Vit_I	-2.0445	3.52858	0.000195945	0.000765381	1.284	2.882	5.986	1.45	C1TC_MOUSEC-1-tetrahydrofolate synthase, cytoplasmic OS=Mus musculus OX=10090 GN=Mthfd1 PE=1 SV=4	2518	1	1.1e-242	86.51	20	P:GO:0000105; P:GO:0001780; P:GO:0001843; F:GO:0004329; F:GO:0004477; F:GO:0004486; F:GO:0004487; F:GO:0004488; F:GO:0005524; C:GO:0005829; P:GO:0006164; P:GO:0007507; P:GO:0009070; P:GO:0009086; P:GO:0009113; P:GO:0009257; P:GO:0019346; P:GO:0035999; P:GO:0055114; P:GO:0061053	P:histidine biosynthetic process; P:neutrophil homeostasis; P:neural tube closure; F:formate-tetrahydrofolate ligase activity; F:methenyltetrahydrofolate cyclohydrolase activity; F:methylenetetrahydrofolate dehydrogenase [NAD(P)+] activity; F:methylenetetrahydrofolate dehydrogenase (NAD+) activity; F:methylenetetrahydrofolate dehydrogenase (NADP+) activity; F:ATP binding; C:cytosol; P:purine nucl…	EC:1.5.1.15; EC:6.3.4.3; EC:3.5.4.9; EC:1.5.1.5	Methylenetetrahydrofolate dehydrogenase (NAD(+)); Formate--tetrahydrofolate ligase; Methenyltetrahydrofolate cyclohydrolase; Methylenetetrahydrofolate dehydrogenase (NADP(+))
TRINITY_DN17363_c0_g1	NR	Vit_I	-1.61038	5.19603	0.00283077	0.00760407	6.311	7.116	15.993	3.734	TCPZ_MOUSET-complex protein 1 subunit zeta OS=Mus musculus OX=10090 GN=Cct6a PE=1 SV=3	2798	1	8.3e-239	90.26	14	C:GO:0001669; C:GO:0002199; F:GO:0005524; C:GO:0005832; C:GO:0005874; P:GO:0006457; P:GO:0007339; P:GO:0032212; C:GO:0044297; P:GO:0050821; F:GO:0051082; F:GO:0071987; P:GO:1901998; P:GO:1904851	C:acrosomal vesicle; C:zona pellucida receptor complex; F:ATP binding; C:chaperonin-containing T-complex; C:microtubule; P:protein folding; P:binding of sperm to zona pellucida; P:positive regulation of telomere maintenance via telomerase; C:cell body; P:protein stabilization; F:unfolded protein binding; F:WD40-repeat domain binding; P:toxin transport; P:positive regulation of establishment of pr…
TRINITY_DN139_c1_g1	NR	Vit_I	-1.9451	5.95027	0.00030292	0.00110691	8.814	5.685	32.704	6.545	ATPB_CHICKATP synthase subunit beta, mitochondrial OS=Gallus gallus OX=9031 GN=ATP5F1B PE=1 SV=1	4048	1	8.1e-235	88.3	7	P:GO:0001525; F:GO:0005524; C:GO:0005753; F:GO:0016887; P:GO:0042776; C:GO:0045261; F:GO:0046933	P:angiogenesis; F:ATP binding; C:mitochondrial proton-transporting ATP synthase complex; F:ATPase activity; P:mitochondrial ATP synthesis coupled proton transport; C:proton-transporting ATP synthase complex, catalytic core F(1); F:proton-transporting ATP synthase activity, rotational mechanism	EC:7.1.3.1; EC:3.6.1.3; EC:3.6.1.15	H(+)-exporting diphosphatase; Adenosinetriphosphatase; Nucleoside-triphosphate phosphatase
TRINITY_DN4161_c0_g2	NR	Vit_I	-1.71221	4.19165	0.00162731	0.00471712	3.438	3.316	19.585	1.514	TCPB_BOVINT-complex protein 1 subunit beta OS=Bos taurus OX=9913 GN=CCT2 PE=1 SV=3	2129	1	1.2e-234	90.38	18	C:GO:0002199; F:GO:0005524; C:GO:0005832; C:GO:0005874; P:GO:0007339; F:GO:0031625; P:GO:0032212; F:GO:0044183; C:GO:0044297; P:GO:0050821; F:GO:0051082; P:GO:0051086; P:GO:0051131; P:GO:0051973; P:GO:0090666; P:GO:1901998; P:GO:1904851; P:GO:1904874	C:zona pellucida receptor complex; F:ATP binding; C:chaperonin-containing T-complex; C:microtubule; P:binding of sperm to zona pellucida; F:ubiquitin protein ligase binding; P:positive regulation of telomere maintenance via telomerase; F:protein folding chaperone; C:cell body; P:protein stabilization; F:unfolded protein binding; P:chaperone mediated protein folding independent of cofactor; P:chap…
TRINITY_DN8342_c1_g5	NR	Vit_I	-2.02029	4.99143	0.000195948	0.000765381	3.961	1.875	15.1	0.911	ILVBL_DANREAcetolactate synthase-like protein OS=Danio rerio OX=7955 GN=ilvbl PE=2 SV=1	2508	1	4.3e-234	80.17	5	F:GO:0000287; C:GO:0016021; F:GO:0016740; F:GO:0030976; P:GO:0048701	F:magnesium ion binding; C:integral component of membrane; F:transferase activity; F:thiamine pyrophosphate binding; P:embryonic cranial skeleton morphogenesis
TRINITY_DN3546_c1_g1	NR	Vit_I	-1.67428	7.27597	0.0018015	0.00514502	41.968	15.485	72.04	7.417	MYO1D_BOVINUnconventional myosin-Id OS=Bos taurus OX=9913 GN=MYO1D PE=2 SV=1	3928	1	8.7e-234	63.35	9	F:GO:0003774; F:GO:0003779; C:GO:0005768; P:GO:0006810; C:GO:0030424; C:GO:0030425; C:GO:0043025; P:GO:0051641; C:GO:0098590	F:motor activity; F:actin binding; C:endosome; P:transport; C:axon; C:dendrite; C:neuronal cell body; P:cellular localization; C:plasma membrane region	EC:3.6.1.15	Nucleoside-triphosphate phosphatase
TRINITY_DN3420_c0_g2	NR	Vit_I	-1.73796	7.02634	0.00119781	0.00362352	28.051	16.896	92.561	11.896	G6PI_PIGGlucose-6-phosphate isomerase OS=Sus scrofa OX=9823 GN=GPI PE=1 SV=3	2886	1	1.4e-233	82.82	10	F:GO:0004347; F:GO:0005125; C:GO:0005615; C:GO:0005829; P:GO:0006094; P:GO:0006096; P:GO:0007165; F:GO:0016866; F:GO:0048029; P:GO:0051156	F:glucose-6-phosphate isomerase activity; F:cytokine activity; C:extracellular space; C:cytosol; P:gluconeogenesis; P:glycolytic process; P:signal transduction; F:intramolecular transferase activity; F:monosaccharide binding; P:glucose 6-phosphate metabolic process	EC:5.3.1.9	Glucose-6-phosphate isomerase
TRINITY_DN17677_c0_g1	NR	Vit_I	-1.55568	5.68062	0.00385348	0.00988439	4.494	4.619	14.578	4.184	TCPG_XENLAT-complex protein 1 subunit gamma OS=Xenopus laevis OX=8355 GN=cct3 PE=2 SV=2	3651	1	4.4e-232	90.17	4	F:GO:0005524; C:GO:0005737; P:GO:0006457; F:GO:0051082	F:ATP binding; C:cytoplasm; P:protein folding; F:unfolded protein binding
TRINITY_DN45_c0_g1	NR	Vit_I	-1.77173	9.65048	0.000933969	0.00292424	81.782	48.37	310.344	9.381	PCKGM_HUMANPhosphoenolpyruvate carboxykinase	3814	1	1e-231	74.47	14	F:GO:0004613; F:GO:0005515; C:GO:0005759; C:GO:0005829; P:GO:0006094; F:GO:0017076; P:GO:0019543; F:GO:0030145; P:GO:0032869; P:GO:0042594; P:GO:0046327; P:GO:0070365; P:GO:0071333; P:GO:0071549	F:phosphoenolpyruvate carboxykinase (GTP) activity; F:protein binding; C:mitochondrial matrix; C:cytosol; P:gluconeogenesis; F:purine nucleotide binding; P:propionate catabolic process; F:manganese ion binding; P:cellular response to insulin stimulus; P:response to starvation; P:glycerol biosynthetic process from pyruvate; P:hepatocyte differentiation; P:cellular response to glucose stimulus; P:c…	EC:4.1.1.32	Phosphoenolpyruvate carboxykinase (GTP)
TRINITY_DN5261_c0_g1	NR	Vit_I	-2.28919	5.89411	2.19675e-05	0.000121343	7.203	6.534	36.318	14.437	TCPA_MONDOT-complex protein 1 subunit alpha OS=Monodelphis domestica OX=13616 GN=TCP1 PE=2 SV=1	2280	1	1.2e-230	87.61	5	F:GO:0005524; C:GO:0005815; C:GO:0005832; P:GO:0006457; F:GO:0051082	F:ATP binding; C:microtubule organizing center; C:chaperonin-containing T-complex; P:protein folding; F:unfolded protein binding
TRINITY_DN2099_c0_g1	NR	Vit_I	-1.89879	4.89631	0.000460439	0.00158629	8.161	4.55	32.697	7.738	TERA_XENTRTransitional endoplasmic reticulum ATPase OS=Xenopus tropicalis OX=8364 GN=vcp PE=2 SV=1	1918	1	2.8e-230	91.45	26	C:GO:0000785; F:GO:0005524; C:GO:0005634; C:GO:0005829; P:GO:0006302; F:GO:0008289; C:GO:0010494; P:GO:0016567; F:GO:0016887; P:GO:0018279; P:GO:0019985; P:GO:0030433; P:GO:0030970; F:GO:0031593; P:GO:0032510; C:GO:0034098; P:GO:0034214; P:GO:0034605; P:GO:0035617; C:GO:0035861; F:GO:0044877; P:GO:0051228; P:GO:0061857; P:GO:0071712; P:GO:0097352; P:GO:1903843	C:chromatin; F:ATP binding; C:nucleus; C:cytosol; P:double-strand break repair; F:lipid binding; C:cytoplasmic stress granule; P:protein ubiquitination; F:ATPase activity; P:protein N-linked glycosylation via asparagine; P:translesion synthesis; P:ubiquitin-dependent ERAD pathway; P:retrograde protein transport, ER to cytosol; F:polyubiquitin modification-dependent protein binding; P:endosome to …	EC:3.6.1.3; EC:3.6.1.15	Adenosinetriphosphatase; Nucleoside-triphosphate phosphatase
TRINITY_DN2058_c0_g1	NR	Vit_I	-1.6332	5.09763	0.00249866	0.00684597	5.005	4.826	15.637	3.863	MIG15_CAEELSerine/threonine-protein kinase mig-15 OS=Caenorhabditis elegans OX=6239 GN=mig-15 PE=2 SV=3	2877	1	2.8e-229	56.75	8	P:GO:0000003; P:GO:0002119; P:GO:0010171; F:GO:0016301; P:GO:0016310; P:GO:0030334; P:GO:0032228; P:GO:0033563	P:reproduction; P:nematode larval development; P:body morphogenesis; F:kinase activity; P:phosphorylation; P:regulation of cell migration; P:regulation of synaptic transmission, GABAergic; P:dorsal/ventral axon guidance
TRINITY_DN551_c1_g2	NR	Vit_I	-1.67362	5.09233	0.00196972	0.00555803	6.485	4.747	15.688	4.184	KGP1_MOUSEcGMP-dependent protein kinase 1 OS=Mus musculus OX=10090 GN=Prkg1 PE=1 SV=1	2781	1	1.9e-227	77.18	28	C:GO:0001669; P:GO:0001764; F:GO:0004692; F:GO:0005246; C:GO:0005654; C:GO:0005794; C:GO:0005829; C:GO:0005886; P:GO:0006468; P:GO:0007204; P:GO:0010920; P:GO:0014050; P:GO:0016358; P:GO:0019934; F:GO:0030553; P:GO:0030900; P:GO:0042753; F:GO:0042803; P:GO:0043087; P:GO:0045822; F:GO:0048273; P:GO:0060087; P:GO:0061049; P:GO:0090331; P:GO:1902608; P:GO:1904706; P:GO:1904753; P:GO:2000224	C:acrosomal vesicle; P:neuron migration; F:cGMP-dependent protein kinase activity; F:calcium channel regulator activity; C:nucleoplasm; C:Golgi apparatus; C:cytosol; C:plasma membrane; P:protein phosphorylation; P:positive regulation of cytosolic calcium ion concentration; P:negative regulation of inositol phosphate biosynthetic process; P:negative regulation of glutamate secretion; P:dendrite de…	EC:2.7.11; EC:2.7.11.12	Transferring phosphorus-containing groups; cGMP-dependent protein kinase
TRINITY_DN810_c0_g2	NR	Vit_I	-2.02565	6.38673	0.000167224	0.000668286	5.419	2.349	21.537	7.507	SRK4_SPOLATyrosine-protein kinase isoform SRK4 OS=Spongilla lacustris OX=6055 GN=SRK1 PE=2 SV=1	4452	1	3.1e-227	92.02	4	F:GO:0004715; F:GO:0005524; C:GO:0005737; P:GO:0018108	F:non-membrane spanning protein tyrosine kinase activity; F:ATP binding; C:cytoplasm; P:peptidyl-tyrosine phosphorylation	EC:2.7.10; EC:2.7.10.2	Transferring phosphorus-containing groups; Non-specific protein-tyrosine kinase
TRINITY_DN6136_c0_g1	NR	Vit_I	-1.68305	5.86092	0.00176576	0.0050538	7.432	7.126	22.77	9.791	UBP4_BOVINUbiquitin carboxyl-terminal hydrolase 4 OS=Bos taurus OX=9913 GN=USP4 PE=2 SV=1	4122	1	6.3e-227	60.08	4	P:GO:0006508; F:GO:0008234; P:GO:0044237; C:GO:0044424	P:proteolysis; F:cysteine-type peptidase activity; P:cellular metabolic process; C:intracellular part
TRINITY_DN174_c0_g1	NR	Vit_I	-4.36747	6.46912	1.0734e-14	3.45701e-12	2.514	2.388	64.828	13.013	SYK_MOUSELysine--tRNA ligase OS=Mus musculus OX=10090 GN=Kars PE=1 SV=1	2154	1	3.7e-226	85.25	21	F:GO:0000049; P:GO:0000187; P:GO:0002741; F:GO:0003877; F:GO:0004824; F:GO:0005524; C:GO:0005615; C:GO:0005739; C:GO:0005886; P:GO:0006430; P:GO:0008285; P:GO:0010759; P:GO:0015966; F:GO:0016597; C:GO:0017101; P:GO:0043032; P:GO:0045893; P:GO:0070371; F:GO:0097110; P:GO:1900017; P:GO:1900745	F:tRNA binding; P:activation of MAPK activity; P:positive regulation of cytokine secretion involved in immune response; F:ATP adenylyltransferase activity; F:lysine-tRNA ligase activity; F:ATP binding; C:extracellular space; C:mitochondrion; C:plasma membrane; P:lysyl-tRNA aminoacylation; P:negative regulation of cell population proliferation; P:positive regulation of macrophage chemotaxis; P:dia…	EC:2.7.7.53; EC:6.1.1.6	ATP adenylyltransferase; Lysine--tRNA ligase
TRINITY_DN409_c0_g1	NR	Vit_I	-1.64047	5.74272	0.00229723	0.00636129	7.051	6.514	28.017	19.442	SYTC_BOVINThreonine--tRNA ligase, cytoplasmic OS=Bos taurus OX=9913 GN=TARS PE=2 SV=1	4905	1	2.4e-225	87.82	5	F:GO:0004829; F:GO:0005524; C:GO:0005829; P:GO:0006435; C:GO:0015629	F:threonine-tRNA ligase activity; F:ATP binding; C:cytosol; P:threonyl-tRNA aminoacylation; C:actin cytoskeleton	EC:6.1.1.3	Threonine--tRNA ligase
TRINITY_DN21871_c0_g1	NR	Vit_I	-1.76759	6.6478	0.000990999	0.00307855	6.746	6.721	29.598	6.185	NDUV1_BOVINNADH dehydrogenase	4524	1	2.9e-225	86.6	7	C:GO:0005747; P:GO:0006120; F:GO:0008137; F:GO:0010181; F:GO:0046872; F:GO:0051287; F:GO:0051539	C:mitochondrial respiratory chain complex I; P:mitochondrial electron transport, NADH to ubiquinone; F:NADH dehydrogenase (ubiquinone) activity; F:FMN binding; F:metal ion binding; F:NAD binding; F:4 iron, 4 sulfur cluster binding	EC:7.1.1.2; EC:1.6.99.5; EC:1.6.99.3	NADH:ubiquinone reductase (H(+)-translocating); Acting on NADH or NADPH; NADH dehydrogenase
TRINITY_DN1302_c0_g1	NR	Vit_I	-1.69935	5.18235	0.00164393	0.00476023	5.832	4.076	16.225	3.683	RUVB2_XENLARuvB-like 2 OS=Xenopus laevis OX=8355 GN=ruvbl2 PE=2 SV=1	3284	1	3.6e-225	94.38	10	C:GO:0000812; F:GO:0005524; P:GO:0006281; P:GO:0006310; C:GO:0031011; P:GO:0032508; C:GO:0035267; F:GO:0043139; C:GO:0071339; C:GO:0097255	C:Swr1 complex; F:ATP binding; P:DNA repair; P:DNA recombination; C:Ino80 complex; P:DNA duplex unwinding; C:NuA4 histone acetyltransferase complex; F:5'-3' DNA helicase activity; C:MLL1 complex; C:R2TP complex	EC:3.6.1.3; EC:3.6.4.12; EC:3.6.1.15	Adenosinetriphosphatase; DNA helicase; Nucleoside-triphosphate phosphatase
TRINITY_DN2267_c0_g1	NR	Vit_I	-1.98825	5.64137	0.00022406	0.000857024	6.616	6.613	24.265	2.9	CH60_CRIGR60 kDa heat shock protein, mitochondrial OS=Cricetulus griseus OX=10029 GN=HSPD1 PE=2 SV=1	3398	1	1.3e-222	85.71	13	F:GO:0001530; F:GO:0005524; C:GO:0005759; C:GO:0005886; P:GO:0009409; F:GO:0016853; C:GO:0030141; P:GO:0032727; P:GO:0032729; C:GO:0032991; P:GO:0042026; P:GO:0050870; P:GO:0098761	F:lipopolysaccharide binding; F:ATP binding; C:mitochondrial matrix; C:plasma membrane; P:response to cold; F:isomerase activity; C:secretory granule; P:positive regulation of interferon-alpha production; P:positive regulation of interferon-gamma production; C:protein-containing complex; P:protein refolding; P:positive regulation of T cell activation; P:cellular response to interleukin-7
TRINITY_DN8854_c0_g1	NR	Vit_I	-1.95325	4.36099	0.00032221	0.00116805	1.458	1.303	7.126	1.848	MCCB_MOUSEMethylcrotonoyl-CoA carboxylase beta chain, mitochondrial OS=Mus musculus OX=10090 GN=Mccc2 PE=1 SV=1	3435	1	1.3e-222	80.56	6	F:GO:0004485; F:GO:0005524; C:GO:0005759; P:GO:0006552; P:GO:0015936; C:GO:1905202	F:methylcrotonoyl-CoA carboxylase activity; F:ATP binding; C:mitochondrial matrix; P:leucine catabolic process; P:coenzyme A metabolic process; C:methylcrotonoyl-CoA carboxylase complex	EC:6.4.1.4	Methylcrotonoyl-CoA carboxylase
TRINITY_DN51_c1_g1	NR	Vit_I	-1.60653	5.24323	0.00288869	0.00773724	8.335	8.952	15.333	4.838	AMPD2_MOUSEAMP deaminase 2 OS=Mus musculus OX=10090 GN=Ampd2 PE=1 SV=1	3178	1	2.1e-222	70.84	10	F:GO:0003876; C:GO:0005829; P:GO:0006188; P:GO:0042632; P:GO:0046033; P:GO:0046034; P:GO:0046039; P:GO:0052652; P:GO:0072015; P:GO:0097009	F:AMP deaminase activity; C:cytosol; P:IMP biosynthetic process; P:cholesterol homeostasis; P:AMP metabolic process; P:ATP metabolic process; P:GTP metabolic process; P:cyclic purine nucleotide metabolic process; P:glomerular visceral epithelial cell development; P:energy homeostasis	EC:3.5.4.17; EC:3.5.4.6	Adenosine-phosphate deaminase; AMP deaminase
TRINITY_DN20110_c0_g1	NR	Vit_I	-2.30413	7.1526	1.85957e-05	0.000105616	15.973	8.764	70.705	35.958	TKT_RATTransketolase OS=Rattus norvegicus OX=10116 GN=Tkt PE=1 SV=1	2537	1	3.8e-222	75.48	8	F:GO:0000287; F:GO:0004802; C:GO:0005777; C:GO:0005789; P:GO:0009052; F:GO:0030976; P:GO:0046390; F:GO:0048029	F:magnesium ion binding; F:transketolase activity; C:peroxisome; C:endoplasmic reticulum membrane; P:pentose-phosphate shunt, non-oxidative branch; F:thiamine pyrophosphate binding; P:ribose phosphate biosynthetic process; F:monosaccharide binding	EC:2.2.1.1	Transketolase
TRINITY_DN3175_c1_g1	NR	Vit_I	-1.91432	6.89889	0.000363762	0.00129671	56.146	13.087	166.691	53.744	6PGD_HUMAN6-phosphogluconate dehydrogenase, decarboxylating OS=Homo sapiens OX=9606 GN=PGD PE=1 SV=3	1912	1	7.7e-220	87.37	6	F:GO:0004616; C:GO:0005829; P:GO:0009051; P:GO:0019322; P:GO:0046177; F:GO:0050661	F:phosphogluconate dehydrogenase (decarboxylating) activity; C:cytosol; P:pentose-phosphate shunt, oxidative branch; P:pentose biosynthetic process; P:D-gluconate catabolic process; F:NADP binding	EC:1.1.1.44	Phosphogluconate dehydrogenase (NADP(+)-dependent, decarboxylating)
TRINITY_DN266_c0_g1	NR	Vit_I	-2.21896	11.7641	3.5315e-05	0.000179753	666.942	184.637	2390.95	522.721	ACTC_PISOCActin, cytoplasmic OS=Pisaster ochraceus OX=7612 PE=3 SV=1	2195	1	4.4e-219	99.2	3	F:GO:0005524; C:GO:0005737; C:GO:0005856	F:ATP binding; C:cytoplasm; C:cytoskeleton
TRINITY_DN1060_c0_g1	NR	Vit_I	-2.42307	6.09433	7.25847e-06	4.87874e-05	11.904	9.346	82.468	36.971	PRP17_HUMANPre-mRNA-processing factor 17 OS=Homo sapiens OX=9606 GN=CDC40 PE=1 SV=1	4269	1	1e-216	79.55	6	P:GO:0000398; F:GO:0005515; P:GO:0006406; C:GO:0016607; P:GO:0031124; C:GO:0071007	P:mRNA splicing, via spliceosome; F:protein binding; P:mRNA export from nucleus; C:nuclear speck; P:mRNA 3'-end processing; C:U2-type catalytic step 2 spliceosome
TRINITY_DN739_c1_g1	NR	Vit_I	-1.65445	5.04995	0.00222085	0.00617339	4.254	4.56	11.044	0.988	ATP7B_HUMANCopper-transporting ATPase 2 OS=Homo sapiens OX=9606 GN=ATP7B PE=1 SV=4	3802	1	1.3e-215	73.04	14	F:GO:0005507; F:GO:0005515; F:GO:0005524; C:GO:0005770; C:GO:0005887; P:GO:0006878; P:GO:0015677; C:GO:0016323; C:GO:0032588; F:GO:0043682; P:GO:0046688; C:GO:0048471; P:GO:0051208; P:GO:0060003	F:copper ion binding; F:protein binding; F:ATP binding; C:late endosome; C:integral component of plasma membrane; P:cellular copper ion homeostasis; P:copper ion import; C:basolateral plasma membrane; C:trans-Golgi network membrane; F:copper transmembrane transporter activity, phosphorylative mechanism; P:response to copper ion; C:perinuclear region of cytoplasm; P:sequestering of calcium ion; P:…	EC:7.2.2.9	P-type Cu(2+) transporter
TRINITY_DN6633_c0_g2	NR	Vit_I	-1.80162	7.37606	0.000781923	0.00250458	26.038	13.719	88.737	27.103	ACBG2_XENLALong-chain-fatty-acid--CoA ligase ACSBG2 OS=Xenopus laevis OX=8355 GN=acsbg2 PE=2 SV=1	3077	1	4.1e-215	74.09	4	F:GO:0000166; F:GO:0004467; P:GO:0006631; F:GO:0047676	F:nucleotide binding; F:long-chain fatty acid-CoA ligase activity; P:fatty acid metabolic process; F:arachidonate-CoA ligase activity	EC:6.2.1.3; EC:6.2.1.15	Long-chain-fatty-acid--CoA ligase; Arachidonate--CoA ligase
TRINITY_DN1932_c0_g1	NR	Vit_I	-2.07317	4.50527	0.000135284	0.000557687	3.297	5.675	15.398	2.348	PCCB_MOUSEPropionyl-CoA carboxylase beta chain, mitochondrial OS=Mus musculus OX=10090 GN=Pccb PE=1 SV=2	1822	1	4.2e-215	79.52	3	F:GO:0004658; F:GO:0005524; C:GO:0005759	F:propionyl-CoA carboxylase activity; F:ATP binding; C:mitochondrial matrix	EC:6.4.1.3	Propionyl-CoA carboxylase
TRINITY_DN6220_c0_g1	NR	Vit_I	-2.20175	7.30736	4.19387e-05	0.000208677	16.681	11.942	87.852	30.106	ALDH2_MESAUAldehyde dehydrogenase, mitochondrial OS=Mesocricetus auratus OX=10036 GN=ALDH2 PE=1 SV=1	2471	1	5.7e-215	84.77	6	F:GO:0004029; C:GO:0005759; P:GO:0006068; F:GO:0043878; F:GO:0051287; P:GO:0055114	F:aldehyde dehydrogenase (NAD) activity; C:mitochondrial matrix; P:ethanol catabolic process; F:glyceraldehyde-3-phosphate dehydrogenase (NAD+) (non-phosphorylating) activity; F:NAD binding; P:oxidation-reduction process	EC:1.2.1.3	Aldehyde dehydrogenase (NAD(+))
TRINITY_DN5115_c0_g1	NR	Vit_I	-1.76149	5.2322	0.00111976	0.00342227	5.299	3.148	13.7	3.439	PRS7_HUMAN26S proteasome regulatory subunit 7 OS=Homo sapiens OX=9606 GN=PSMC2 PE=1 SV=3	3593	1	5.4e-214	91.94	36	P:GO:0000165; P:GO:0000209; C:GO:0000932; P:GO:0002223; P:GO:0002479; F:GO:0005524; C:GO:0005576; C:GO:0005654; C:GO:0005829; P:GO:0006521; C:GO:0008540; P:GO:0010972; P:GO:0016579; F:GO:0017025; P:GO:0031145; P:GO:0031146; P:GO:0033209; C:GO:0034774; F:GO:0036402; P:GO:0038061; P:GO:0038095; C:GO:0043197; P:GO:0043312; P:GO:0043488; P:GO:0043687; P:GO:0045899; P:GO:0050852; P:GO:0055085; P:GO:00…	P:MAPK cascade; P:protein polyubiquitination; C:P-body; P:stimulatory C-type lectin receptor signaling pathway; P:antigen processing and presentation of exogenous peptide antigen via MHC class I, TAP-dependent; F:ATP binding; C:extracellular region; C:nucleoplasm; C:cytosol; P:regulation of cellular amino acid metabolic process; C:proteasome regulatory particle, base subcomplex; P:negative regula…	EC:3.6.1.3; EC:3.6.1.15	Adenosinetriphosphatase; Nucleoside-triphosphate phosphatase
TRINITY_DN8265_c0_g1	NR	Vit_I	-1.60311	3.15869	0.00368468	0.00951603	0.979	1.125	3.664	3.208	HS12A_HUMANHeat shock 70 kDa protein 12A OS=Homo sapiens OX=9606 GN=HSPA12A PE=1 SV=2	2655	1	8.8e-214	71.99	4	F:GO:0000166; F:GO:0005515; C:GO:0043227; C:GO:0044424	F:nucleotide binding; F:protein binding; C:membrane-bounded organelle; C:intracellular part
TRINITY_DN4030_c0_g2	NR	Vit_I	-2.00762	3.96242	0.000228184	0.000871166	1.23	1.816	7.053	1.283	GALNS_CANLFN-acetylgalactosamine-6-sulfatase OS=Canis lupus familiaris OX=9615 GN=GALNS PE=2 SV=1	3007	1	2.5e-212	79.24	4	F:GO:0004065; C:GO:0005764; F:GO:0043890; F:GO:0046872	F:arylsulfatase activity; C:lysosome; F:N-acetylgalactosamine-6-sulfatase activity; F:metal ion binding	EC:3.1.6.4; EC:3.1.6.1	N-acetylgalactosamine-6-sulfatase; Arylsulfatase (type I)
TRINITY_DN8637_c1_g1	NR	Vit_I	-1.95007	3.33317	0.000386172	0.00136451	3.71	6.316	7.953	2.105	IMDH1_DANREInosine-5'-monophosphate dehydrogenase 1a OS=Danio rerio OX=7955 GN=impdh1a PE=2 SV=1	1606	1	1.9e-211	86.64	10	F:GO:0000166; P:GO:0001654; F:GO:0003938; C:GO:0005634; C:GO:0005737; P:GO:0006177; P:GO:0006183; F:GO:0046872; P:GO:0048066; P:GO:0055114	F:nucleotide binding; P:eye development; F:IMP dehydrogenase activity; C:nucleus; C:cytoplasm; P:GMP biosynthetic process; P:GTP biosynthetic process; F:metal ion binding; P:developmental pigmentation; P:oxidation-reduction process	EC:1.1.1.205	IMP dehydrogenase
TRINITY_DN2124_c0_g1	NR	Vit_I	-1.80184	4.25051	0.000877057	0.00277215	2.057	4.145	7.503	2.233	ACD11_RATAcyl-CoA dehydrogenase family member 11 OS=Rattus norvegicus OX=10116 GN=Acad11 PE=1 SV=1	2847	1	2.6e-211	71.45	5	F:GO:0004466; C:GO:0005739; C:GO:0005777; P:GO:0006635; C:GO:0016020	F:long-chain-acyl-CoA dehydrogenase activity; C:mitochondrion; C:peroxisome; P:fatty acid beta-oxidation; C:membrane	EC:1.3.99.13; EC:1.3.99.3	Acting on the CH-CH group of donors; Acting on the CH-CH group of donors
TRINITY_DN2026_c0_g1	NR	Vit_I	-1.71862	4.46042	0.00153596	0.00448676	4.592	3.701	13.889	4.209	TOP1_CHLAEDNA topoisomerase 1 OS=Chlorocebus aethiops OX=9534 GN=TOP1 PE=2 SV=1	1934	1	6.6e-211	78.51	9	C:GO:0000228; F:GO:0000978; F:GO:0003682; F:GO:0003917; C:GO:0005654; C:GO:0005730; P:GO:0006265; P:GO:0006338; P:GO:0032922	C:nuclear chromosome; F:RNA polymerase II proximal promoter sequence-specific DNA binding; F:chromatin binding; F:DNA topoisomerase type I activity; C:nucleoplasm; C:nucleolus; P:DNA topological change; P:chromatin remodeling; P:circadian regulation of gene expression	EC:5.99.1.2	Other isomerases
TRINITY_DN6255_c1_g2	NR	Vit_I	-1.94347	5.80061	0.000313192	0.00113927	6.442	2.852	23.184	11.383	MYCB2_MOUSEE3 ubiquitin-protein ligase MYCBP2 OS=Mus musculus OX=10090 GN=Mycbp2 PE=1 SV=3	3983	1	2e-209	56.22	12	C:GO:0015630; P:GO:0021785; P:GO:0021952; C:GO:0030424; P:GO:0031398; P:GO:0032880; P:GO:0032922; P:GO:0042177; F:GO:0042803; P:GO:0050905; P:GO:0051493; P:GO:1902667	C:microtubule cytoskeleton; P:branchiomotor neuron axon guidance; P:central nervous system projection neuron axonogenesis; C:axon; P:positive regulation of protein ubiquitination; P:regulation of protein localization; P:circadian regulation of gene expression; P:negative regulation of protein catabolic process; F:protein homodimerization activity; P:neuromuscular process; P:regulation of cytoskel…
TRINITY_DN14550_c0_g1	NR	Vit_I	-1.60675	5.06892	0.00293507	0.0078491	3.961	2.704	13.518	1.373	GTPB1_BOVINGTP-binding protein 1 OS=Bos taurus OX=9913 GN=GTPBP1 PE=2 SV=2	2304	1	2.5e-209	77.62	8	F:GO:0000166; C:GO:0000177; F:GO:0003746; F:GO:0003924; C:GO:0005829; P:GO:0006414; P:GO:0046039; P:GO:0061014	F:nucleotide binding; C:cytoplasmic exosome (RNase complex); F:translation elongation factor activity; F:GTPase activity; C:cytosol; P:translational elongation; P:GTP metabolic process; P:positive regulation of mRNA catabolic process	EC:3.6.1.15	Nucleoside-triphosphate phosphatase
TRINITY_DN93436_c0_g1	NR	Vit_I	-1.68573	7.05901	0.00168153	0.00485358	36.158	12.228	101.769	21.726	ARP2B_XENLAActin-related protein 2-B OS=Xenopus laevis OX=8355 GN=actr2-b PE=2 SV=1	2114	1	3.1e-209	95.17	11	F:GO:0003779; F:GO:0005524; C:GO:0005634; C:GO:0005737; C:GO:0005885; P:GO:0034314; C:GO:0035861; C:GO:0042995; P:GO:0045944; P:GO:1905168; P:GO:2001032	F:actin binding; F:ATP binding; C:nucleus; C:cytoplasm; C:Arp2/3 protein complex; P:Arp2/3 complex-mediated actin nucleation; C:site of double-strand break; C:cell projection; P:positive regulation of transcription by RNA polymerase II; P:positive regulation of double-strand break repair via homologous recombination; P:regulation of double-strand break repair via nonhomologous end joining
TRINITY_DN3024_c0_g1	NR	Vit_I	-1.54939	7.2177	0.00387343	0.00993141	19.575	8.843	68.47	12.82	PRS4_DROME26S proteasome regulatory subunit 4 OS=Drosophila melanogaster OX=7227 GN=Rpt2 PE=1 SV=2	6530	1	2.7e-208	91.2	10	F:GO:0005524; C:GO:0005654; C:GO:0005829; P:GO:0007623; P:GO:0008063; C:GO:0008540; F:GO:0017025; F:GO:0036402; P:GO:0043161; P:GO:1901800	F:ATP binding; C:nucleoplasm; C:cytosol; P:circadian rhythm; P:Toll signaling pathway; C:proteasome regulatory particle, base subcomplex; F:TBP-class protein binding; F:proteasome-activating ATPase activity; P:proteasome-mediated ubiquitin-dependent protein catabolic process; P:positive regulation of proteasomal protein catabolic process	EC:3.6.1.3; EC:3.6.1.15	Adenosinetriphosphatase; Nucleoside-triphosphate phosphatase
TRINITY_DN4094_c0_g1	NR	Vit_I	-1.57886	6.16039	0.00331054	0.00869064	15.669	11.537	43.32	14.758	MMSA_RATMethylmalonate-semialdehyde dehydrogenase	1949	1	3.1e-208	85.26	9	F:GO:0000062; F:GO:0004491; C:GO:0005739; P:GO:0006210; P:GO:0006574; F:GO:0016790; F:GO:0018478; P:GO:0019484; P:GO:0055114	F:fatty-acyl-CoA binding; F:methylmalonate-semialdehyde dehydrogenase (acylating) activity; C:mitochondrion; P:thymine catabolic process; P:valine catabolic process; F:thiolester hydrolase activity; F:malonate-semialdehyde dehydrogenase (acetylating) activity; P:beta-alanine catabolic process; P:oxidation-reduction process	EC:1.2.1.27; EC:1.2.1.18	Methylmalonate-semialdehyde dehydrogenase (CoA acylating); Malonate-semialdehyde dehydrogenase (acetylating)
TRINITY_DN5950_c0_g1	NR	Vit_I	-2.50037	8.90193	3.42096e-06	2.65654e-05	44.83	22.029	207.921	43.183	VILI_CHICKVillin-1 OS=Gallus gallus OX=9031 GN=VIL1 PE=1 SV=2	2985	1	1.5e-206	62.88	13	F:GO:0003779; F:GO:0005543; C:GO:0005856; P:GO:0022604; C:GO:0030175; P:GO:0030335; P:GO:0030833; C:GO:0031252; P:GO:0044089; P:GO:0048523; P:GO:0051495; P:GO:0071363; P:GO:1902905	F:actin binding; F:phospholipid binding; C:cytoskeleton; P:regulation of cell morphogenesis; C:filopodium; P:positive regulation of cell migration; P:regulation of actin filament polymerization; C:cell leading edge; P:positive regulation of cellular component biogenesis; P:negative regulation of cellular process; P:positive regulation of cytoskeleton organization; P:cellular response to growth fa…
TRINITY_DN793_c0_g1	NR	Vit_I	-2.01789	5.29241	0.000184581	0.000726825	5.854	5.675	27.298	12.32	NLTP_RABITNon-specific lipid-transfer protein OS=Oryctolagus cuniculus OX=9986 GN=SCP2 PE=1 SV=1	1754	1	3.4e-206	78	3	F:GO:0016747; C:GO:0043231; C:GO:0044444	F:transferase activity, transferring acyl groups other than amino-acyl groups; C:intracellular membrane-bounded organelle; C:cytoplasmic part
TRINITY_DN18_c0_g1	NR	Vit_I	-3.71182	8.84754	1.71862e-11	1.75863e-09	12.437	6.07	248.796	4.03	DX39B_HUMANSpliceosome RNA helicase DDX39B OS=Homo sapiens OX=9606 GN=DDX39B PE=1 SV=1	4974	1	5.7e-206	92.09	27	P:GO:0000245; C:GO:0000346; P:GO:0001889; F:GO:0003724; F:GO:0005524; C:GO:0005681; C:GO:0005687; C:GO:0005688; C:GO:0005737; P:GO:0006406; F:GO:0008186; P:GO:0010501; C:GO:0016363; C:GO:0016607; F:GO:0017070; F:GO:0030621; P:GO:0031124; P:GO:0032786; F:GO:0042802; F:GO:0043008; F:GO:0044877; P:GO:0045727; P:GO:0046784; P:GO:0061051; P:GO:1904707; P:GO:2000002; P:GO:2000573	P:spliceosomal complex assembly; C:transcription export complex; P:liver development; F:RNA helicase activity; F:ATP binding; C:spliceosomal complex; C:U4 snRNP; C:U6 snRNP; C:cytoplasm; P:mRNA export from nucleus; F:RNA-dependent ATPase activity; P:RNA secondary structure unwinding; C:nuclear matrix; C:nuclear speck; F:U6 snRNA binding; F:U4 snRNA binding; P:mRNA 3'-end processing; P:positive re…	EC:3.6.1.3; EC:3.6.4.13; EC:3.6.1.15	Adenosinetriphosphatase; RNA helicase; Nucleoside-triphosphate phosphatase
TRINITY_DN304_c0_g2	NR	Vit_I	-2.05256	6.19448	0.000138951	0.000570193	15.168	6.652	59.603	8.611	KPCA_HUMANProtein kinase C alpha type OS=Homo sapiens OX=9606 GN=PRKCA PE=1 SV=4	4014	1	7.8e-206	70.81	11	F:GO:0005488; C:GO:0005737; P:GO:0007077; P:GO:0007411; P:GO:0018105; P:GO:0031666; P:GO:0045785; P:GO:0045931; P:GO:0070374; P:GO:0106071; P:GO:2000707	F:binding; C:cytoplasm; P:mitotic nuclear envelope disassembly; P:axon guidance; P:peptidyl-serine phosphorylation; P:positive regulation of lipopolysaccharide-mediated signaling pathway; P:positive regulation of cell adhesion; P:positive regulation of mitotic cell cycle; P:positive regulation of ERK1 and ERK2 cascade; P:positive regulation of adenylate cyclase-activating G protein-coupled recept…
TRINITY_DN13847_c0_g1	NR	Vit_I	-1.90232	5.18842	0.000428545	0.00149036	7.04	7.234	28.539	10.626	PP2BC_HUMANSerine/threonine-protein phosphatase 2B catalytic subunit gamma isoform OS=Homo sapiens OX=9606 GN=PPP3CC PE=1 SV=3	2826	1	1.3e-202	81.3	12	F:GO:0005516; C:GO:0005739; C:GO:0005955; P:GO:0006470; P:GO:0007420; P:GO:0033173; F:GO:0033192; F:GO:0046872; C:GO:0098978; C:GO:0099523; P:GO:1900244; P:GO:1900740	F:calmodulin binding; C:mitochondrion; C:calcineurin complex; P:protein dephosphorylation; P:brain development; P:calcineurin-NFAT signaling cascade; F:calmodulin-dependent protein phosphatase activity; F:metal ion binding; C:glutamatergic synapse; C:presynaptic cytosol; P:positive regulation of synaptic vesicle endocytosis; P:positive regulation of protein insertion into mitochondrial membrane i…	EC:3.1.3.16	Protein-serine/threonine phosphatase
TRINITY_DN19695_c0_g1	NR	Vit_I	-1.98095	5.20625	0.000240867	0.000910159	4.548	5.823	22.915	2.849	SAHHB_XENLAAdenosylhomocysteinase B OS=Xenopus laevis OX=8355 GN=ahcy-b PE=2 SV=1	1909	1	2.5e-202	89.12	2	F:GO:0004013; P:GO:0006730	F:adenosylhomocysteinase activity; P:one-carbon metabolic process	EC:3.3.1.1	Adenosylhomocysteinase
TRINITY_DN12091_c0_g1	NR	Vit_I	-1.65018	3.83437	0.00247186	0.00678531	3.177	4.313	9.179	5.287	GYS1_BOVINGlycogen	1817	1	3.1e-202	82.44	6	F:GO:0004373; C:GO:0005737; P:GO:0005978; P:GO:0007507; C:GO:0016234; F:GO:0019901	F:glycogen (starch) synthase activity; C:cytoplasm; P:glycogen biosynthetic process; P:heart development; C:inclusion body; F:protein kinase binding	EC:2.4.1.11	Glycogen(starch) synthase
TRINITY_DN676_c0_g1	NR	Vit_I	-1.83197	6.79291	0.000646904	0.00212642	23.427	12.357	69.305	3.17	DHE3_RATGlutamate dehydrogenase 1, mitochondrial OS=Rattus norvegicus OX=10116 GN=Glud1 PE=1 SV=2	2901	1	1.2e-200	80.39	13	F:GO:0004352; F:GO:0005524; F:GO:0005525; C:GO:0005759; P:GO:0006538; P:GO:0006541; P:GO:0007616; P:GO:0010044; F:GO:0019899; P:GO:0021549; P:GO:0032024; P:GO:0055114; P:GO:0072350	F:glutamate dehydrogenase (NAD+) activity; F:ATP binding; F:GTP binding; C:mitochondrial matrix; P:glutamate catabolic process; P:glutamine metabolic process; P:long-term memory; P:response to aluminum ion; F:enzyme binding; P:cerebellum development; P:positive regulation of insulin secretion; P:oxidation-reduction process; P:tricarboxylic acid metabolic process	EC:1.4.1.3; EC:1.4.1.2	Glutamate dehydrogenase (NAD(P)(+)); Glutamate dehydrogenase
TRINITY_DN1429_c1_g1	NR	Vit_I	-1.58897	5.18298	0.0032469	0.00855587	2.666	1.934	8.512	1.874	PK3CB_HUMANPhosphatidylinositol 4,5-bisphosphate 3-kinase catalytic subunit beta isoform OS=Homo sapiens OX=9606 GN=PIK3CB PE=1 SV=1	4576	1	4.3e-200	61.83	24	P:GO:0000187; P:GO:0001952; F:GO:0005515; C:GO:0005730; C:GO:0005829; P:GO:0006661; P:GO:0007186; P:GO:0007411; P:GO:0010508; P:GO:0010628; P:GO:0014068; C:GO:0016020; F:GO:0016303; P:GO:0019221; C:GO:0030496; P:GO:0033031; P:GO:0038095; P:GO:0038096; P:GO:0048010; P:GO:0050852; P:GO:0050900; P:GO:0051897; P:GO:0070527; P:GO:2000369	P:activation of MAPK activity; P:regulation of cell-matrix adhesion; F:protein binding; C:nucleolus; C:cytosol; P:phosphatidylinositol biosynthetic process; P:G protein-coupled receptor signaling pathway; P:axon guidance; P:positive regulation of autophagy; P:positive regulation of gene expression; P:positive regulation of phosphatidylinositol 3-kinase signaling; C:membrane; F:1-phosphatidylinosi…	EC:2.7.1.137	Phosphatidylinositol 3-kinase
TRINITY_DN1640_c0_g1	NR	Vit_I	-1.8412	5.84714	0.000625033	0.0020645	12.622	10.215	44.735	15.618	ACSL5_RATLong-chain-fatty-acid--CoA ligase 5 OS=Rattus norvegicus OX=10116 GN=Acsl5 PE=1 SV=1	1949	1	6.9e-200	74.71	20	F:GO:0000166; P:GO:0001676; F:GO:0004467; C:GO:0005739; C:GO:0005783; C:GO:0005886; P:GO:0007584; P:GO:0008654; P:GO:0009744; P:GO:0009749; P:GO:0010747; P:GO:0010867; C:GO:0031090; P:GO:0032000; P:GO:0032869; P:GO:0035338; C:GO:0044425; C:GO:0044446; F:GO:0047676; P:GO:0070723	F:nucleotide binding; P:long-chain fatty acid metabolic process; F:long-chain fatty acid-CoA ligase activity; C:mitochondrion; C:endoplasmic reticulum; C:plasma membrane; P:response to nutrient; P:phospholipid biosynthetic process; P:response to sucrose; P:response to glucose; P:positive regulation of long-chain fatty acid import across plasma membrane; P:positive regulation of triglyceride biosy…	EC:6.2.1.3; EC:6.2.1.15	Long-chain-fatty-acid--CoA ligase; Arachidonate--CoA ligase
TRINITY_DN846_c0_g1	NR	Vit_I	-1.99411	7.39009	0.000203803	0.000790311	18.585	10.136	80.632	16.041	ENOA_ALLMIAlpha-enolase OS=Alligator mississippiensis OX=8496 PE=2 SV=3	3598	1	2.2e-199	88.6	4	C:GO:0000015; F:GO:0000287; F:GO:0004634; P:GO:0006096	C:phosphopyruvate hydratase complex; F:magnesium ion binding; F:phosphopyruvate hydratase activity; P:glycolytic process	EC:4.2.1.11	Phosphopyruvate hydratase
TRINITY_DN1985_c0_g1	NR	Vit_I	-1.98056	4.38606	0.000271244	0.00100728	2.927	3.02	11.654	9.137	2A5D_HUMANSerine/threonine-protein phosphatase 2A 56 kDa regulatory subunit delta isoform OS=Homo sapiens OX=9606 GN=PPP2R5D PE=1 SV=1	2610	1	4.6e-199	78.14	9	C:GO:0000159; F:GO:0004721; F:GO:0005515; C:GO:0005654; C:GO:0005829; P:GO:0007399; P:GO:0031952; P:GO:0035304; F:GO:0072542	C:protein phosphatase type 2A complex; F:phosphoprotein phosphatase activity; F:protein binding; C:nucleoplasm; C:cytosol; P:nervous system development; P:regulation of protein autophosphorylation; P:regulation of protein dephosphorylation; F:protein phosphatase activator activity	EC:3.1.3.16	Protein-serine/threonine phosphatase
TRINITY_DN3376_c0_g1	NR	Vit_I	-2.08057	5.21134	0.000118743	0.000500216	5.528	5.014	21.595	7.135	IF4A3_HUMANEukaryotic initiation factor 4A-III OS=Homo sapiens OX=9606 GN=EIF4A3 PE=1 SV=4	2094	1	1.6e-197	93.55	17	P:GO:0000398; F:GO:0003724; F:GO:0005515; F:GO:0005524; C:GO:0005730; C:GO:0005829; P:GO:0006406; F:GO:0008143; F:GO:0035368; F:GO:0035613; P:GO:0035640; F:GO:0045182; P:GO:0045727; P:GO:0048701; C:GO:0071013; P:GO:0090394; P:GO:1904570	P:mRNA splicing, via spliceosome; F:RNA helicase activity; F:protein binding; F:ATP binding; C:nucleolus; C:cytosol; P:mRNA export from nucleus; F:poly(A) binding; F:selenocysteine insertion sequence binding; F:RNA stem-loop binding; P:exploration behavior; F:translation regulator activity; P:positive regulation of translation; P:embryonic cranial skeleton morphogenesis; C:catalytic step 2 splice…	EC:3.6.1.3; EC:3.6.4.13; EC:3.6.1.15	Adenosinetriphosphatase; RNA helicase; Nucleoside-triphosphate phosphatase
TRINITY_DN3732_c2_g1	NR	Vit_I	-2.2531	7.20563	2.77943e-05	0.000147331	17.551	20.963	81.103	28.617	PLST_CRIGRPlastin-3 OS=Cricetulus griseus OX=10029 GN=PLS3 PE=2 SV=3	2308	1	2.9e-197	73.35	2	F:GO:0003779; F:GO:0046872	F:actin binding; F:metal ion binding
TRINITY_DN6041_c1_g1	NR	Vit_I	-1.74553	5.61182	0.00120078	0.00363177	10.174	7.57	30.752	22.329	AP2M1_CHICKAP-2 complex subunit mu OS=Gallus gallus OX=9031 GN=AP2M1 PE=2 SV=1	1979	1	7.6e-194	87.22	8	P:GO:0006886; F:GO:0008289; C:GO:0030122; P:GO:0072583; F:GO:0097718; C:GO:0098794; P:GO:0098884; C:GO:0098978	P:intracellular protein transport; F:lipid binding; C:AP-2 adaptor complex; P:clathrin-dependent endocytosis; F:disordered domain specific binding; C:postsynapse; P:postsynaptic neurotransmitter receptor internalization; C:glutamatergic synapse
TRINITY_DN18145_c0_g2	NR	Vit_I	-2.33514	3.65892	1.97989e-05	0.000111416	1.143	1.915	8.903	1.617	EFHC2_CHICKEF-hand domain-containing family member C2 OS=Gallus gallus OX=9031 GN=EFHC2 PE=2 SV=1	2854	1	1.4e-193	61.86	1	C:GO:0005623	C:cell
TRINITY_DN9365_c0_g1	NR	Vit_I	-1.84896	6.0694	0.000590229	0.00196503	12.687	7.126	43.327	19.044	G6PD1_MOUSEGlucose-6-phosphate 1-dehydrogenase X OS=Mus musculus OX=10090 GN=G6pdx PE=1 SV=3	3642	1	1.4e-193	79.83	27	P:GO:0001998; P:GO:0002033; F:GO:0004345; F:GO:0005536; C:GO:0005634; C:GO:0005829; P:GO:0006006; P:GO:0006695; P:GO:0006741; P:GO:0006749; P:GO:0009051; C:GO:0009898; P:GO:0010734; P:GO:0019322; P:GO:0032613; P:GO:0032615; P:GO:0034599; P:GO:0040014; F:GO:0042803; P:GO:0043249; P:GO:0043523; P:GO:0045471; P:GO:0046390; F:GO:0050661; P:GO:0061052; P:GO:1904879; P:GO:2000378	P:angiotensin-mediated vasoconstriction involved in regulation of systemic arterial blood pressure; P:angiotensin-mediated vasodilation involved in regulation of systemic arterial blood pressure; F:glucose-6-phosphate dehydrogenase activity; F:glucose binding; C:nucleus; C:cytosol; P:glucose metabolic process; P:cholesterol biosynthetic process; P:NADP biosynthetic process; P:glutathione metaboli…	EC:1.1.1.49	Glucose-6-phosphate dehydrogenase (NADP(+))
TRINITY_DN8488_c0_g1	NR	Vit_I	-2.21976	8.15727	3.59604e-05	0.000182462	27.377	11.794	114.54	8.226	HS105_HUMANHeat shock protein 105 kDa OS=Homo sapiens OX=9606 GN=HSPH1 PE=1 SV=1	3330	1	1.4e-192	58.21	9	F:GO:0000774; F:GO:0005515; C:GO:0005576; C:GO:0005654; C:GO:0005829; C:GO:0031982; C:GO:0032991; P:GO:0048518; P:GO:0050794	F:adenyl-nucleotide exchange factor activity; F:protein binding; C:extracellular region; C:nucleoplasm; C:cytosol; C:vesicle; C:protein-containing complex; P:positive regulation of biological process; P:regulation of cellular process
TRINITY_DN320_c0_g1	NR	Vit_I	-1.83254	5.26042	0.000686434	0.0022376	8.455	6.81	24.708	9.945	SYHC_BOVINHistidine--tRNA ligase, cytoplasmic OS=Bos taurus OX=9913 GN=HARS PE=2 SV=1	2415	1	2.3e-192	80.04	7	F:GO:0004821; F:GO:0005524; C:GO:0005739; C:GO:0005829; P:GO:0006427; P:GO:0032543; F:GO:0042802	F:histidine-tRNA ligase activity; F:ATP binding; C:mitochondrion; C:cytosol; P:histidyl-tRNA aminoacylation; P:mitochondrial translation; F:identical protein binding	EC:6.1.1.21	Histidine--tRNA ligase
TRINITY_DN12175_c0_g1	NR	Vit_I	-1.86799	4.26481	0.000568787	0.00190317	2.503	3.997	12.234	3.375	TCPH_CHICKT-complex protein 1 subunit eta OS=Gallus gallus OX=9031 GN=CCT7 PE=1 SV=1	1847	1	1.6e-190	89.79	4	F:GO:0005524; C:GO:0005832; P:GO:0006457; F:GO:0051082	F:ATP binding; C:chaperonin-containing T-complex; P:protein folding; F:unfolded protein binding
TRINITY_DN2393_c0_g1	NR	Vit_I	-1.9202	4.75062	0.000402854	0.00141415	5.136	5.408	15.645	3.465	SYDC_HUMANAspartate--tRNA ligase, cytoplasmic OS=Homo sapiens OX=9606 GN=DARS PE=1 SV=2	2045	1	4e-190	79.83	10	F:GO:0003723; F:GO:0004046; F:GO:0004815; F:GO:0005515; F:GO:0005524; C:GO:0005829; P:GO:0006422; C:GO:0017101; C:GO:0045202; P:GO:0065003	F:RNA binding; F:aminoacylase activity; F:aspartate-tRNA ligase activity; F:protein binding; F:ATP binding; C:cytosol; P:aspartyl-tRNA aminoacylation; C:aminoacyl-tRNA synthetase multienzyme complex; C:synapse; P:protein-containing complex assembly	EC:6.1.1.12; EC:3.5.1.14	Aspartate--tRNA ligase; N-acyl-aliphatic-L-amino acid amidohydrolase
TRINITY_DN1947_c0_g1	NR	Vit_I	-2.35563	6.35453	1.26006e-05	7.65695e-05	8.117	7.096	26.384	5.942	ARBK2_BOVINBeta-adrenergic receptor kinase 2 OS=Bos taurus OX=9913 GN=GRK3 PE=2 SV=1	5693	1	8.5e-190	67.59	2	F:GO:0004672; P:GO:0044237	F:protein kinase activity; P:cellular metabolic process
TRINITY_DN2208_c0_g2	NR	Vit_I	-2.40855	5.87802	8.29109e-06	5.44599e-05	8.672	8.103	39.714	9.907	SF3A3_MOUSESplicing factor 3A subunit 3 OS=Mus musculus OX=10090 GN=Sf3a3 PE=1 SV=2	3468	1	9.8e-189	81.47	7	F:GO:0003723; C:GO:0005686; F:GO:0008270; C:GO:0016607; C:GO:0071005; C:GO:0071013; P:GO:1903241	F:RNA binding; C:U2 snRNP; F:zinc ion binding; C:nuclear speck; C:U2-type precatalytic spliceosome; C:catalytic step 2 spliceosome; P:U2-type prespliceosome assembly
TRINITY_DN10742_c0_g1	NR	Vit_I	-1.59785	4.56169	0.00313218	0.00828927	3.145	3.356	9.941	3.491	CORO7_BOVINCoronin-7 OS=Bos taurus OX=9913 GN=CORO7 PE=2 SV=1	3191	1	2.6e-188	58.09	1	C:GO:0005794	C:Golgi apparatus
TRINITY_DN3842_c1_g1	NR	Vit_I	-1.97799	3.9042	0.000300239	0.00109815	3.079	3.721	8.86	3.888	2ABA_RATSerine/threonine-protein phosphatase 2A 55 kDa regulatory subunit B alpha isoform OS=Rattus norvegicus OX=10116 GN=Ppp2r2a PE=2 SV=1	2196	1	6.9e-188	83.44	12	C:GO:0000159; P:GO:0000278; F:GO:0004722; C:GO:0005829; F:GO:0019888; P:GO:0043278; P:GO:0043666; F:GO:0044877; F:GO:0048156; F:GO:0051721; P:GO:0070262; C:GO:0098978	C:protein phosphatase type 2A complex; P:mitotic cell cycle; F:protein serine/threonine phosphatase activity; C:cytosol; F:protein phosphatase regulator activity; P:response to morphine; P:regulation of phosphoprotein phosphatase activity; F:protein-containing complex binding; F:tau protein binding; F:protein phosphatase 2A binding; P:peptidyl-serine dephosphorylation; C:glutamatergic synapse	EC:3.1.3.16	Protein-serine/threonine phosphatase
TRINITY_DN3543_c0_g1	NR	Vit_I	-1.70647	4.96129	0.00158337	0.0046098	3.003	3.948	15.949	4.222	M4K5_HUMANMitogen-activated protein kinase kinase kinase kinase 5 OS=Homo sapiens OX=9606 GN=MAP4K5 PE=1 SV=2	3168	1	9.9e-188	60.23	6	F:GO:0004674; F:GO:0005515; F:GO:0005524; C:GO:0005737; P:GO:0032147; P:GO:0043406	F:protein serine/threonine kinase activity; F:protein binding; F:ATP binding; C:cytoplasm; P:activation of protein kinase activity; P:positive regulation of MAP kinase activity	EC:2.7.11	Transferring phosphorus-containing groups
TRINITY_DN16968_c0_g1	NR	Vit_I	-1.93491	3.9247	0.000390604	0.00137842	2.862	2.566	8.018	2.387	UGDH_BOVINUDP-glucose 6-dehydrogenase OS=Bos taurus OX=9913 GN=UGDH PE=1 SV=2	1594	1	1.1e-187	82.66	11	P:GO:0001702; F:GO:0003979; C:GO:0005654; C:GO:0005829; P:GO:0005975; P:GO:0006065; P:GO:0015012; P:GO:0030206; P:GO:0034214; F:GO:0051287; P:GO:0055114	P:gastrulation with mouth forming second; F:UDP-glucose 6-dehydrogenase activity; C:nucleoplasm; C:cytosol; P:carbohydrate metabolic process; P:UDP-glucuronate biosynthetic process; P:heparan sulfate proteoglycan biosynthetic process; P:chondroitin sulfate biosynthetic process; P:protein hexamerization; F:NAD binding; P:oxidation-reduction process	EC:1.1.1.22	UDP-glucose 6-dehydrogenase
TRINITY_DN4337_c0_g2	NR	Vit_I	-2.08598	4.74462	0.000122346	0.000513134	5.93	4.984	24.548	10.112	AP1G1_HUMANAP-1 complex subunit gamma-1 OS=Homo sapiens OX=9606 GN=AP1G1 PE=1 SV=5	2141	1	2.5e-187	70.28	14	C:GO:0005765; C:GO:0005829; F:GO:0017137; P:GO:0019886; F:GO:0019894; C:GO:0030665; F:GO:0030742; P:GO:0032438; C:GO:0032588; P:GO:0035646; P:GO:0043323; P:GO:0050690; C:GO:0055037; P:GO:0090160	C:lysosomal membrane; C:cytosol; F:Rab GTPase binding; P:antigen processing and presentation of exogenous peptide antigen via MHC class II; F:kinesin binding; C:clathrin-coated vesicle membrane; F:GTP-dependent protein binding; P:melanosome organization; C:trans-Golgi network membrane; P:endosome to melanosome transport; P:positive regulation of natural killer cell degranulation; P:regulation of …
TRINITY_DN28647_c0_g1	NR	Vit_I	-1.60722	4.73551	0.00301791	0.0080383	8.291	5.971	22.806	5.107	IF4A1_HUMANEukaryotic initiation factor 4A-I OS=Homo sapiens OX=9606 GN=EIF4A1 PE=1 SV=1	1428	1	2.9e-187	90.75	9	P:GO:0002183; F:GO:0003724; F:GO:0003725; F:GO:0003729; F:GO:0003743; F:GO:0005515; F:GO:0005524; C:GO:0005634; C:GO:0016281	P:cytoplasmic translational initiation; F:RNA helicase activity; F:double-stranded RNA binding; F:mRNA binding; F:translation initiation factor activity; F:protein binding; F:ATP binding; C:nucleus; C:eukaryotic translation initiation factor 4F complex	EC:3.6.1.3; EC:3.6.4.13; EC:3.6.1.15	Adenosinetriphosphatase; RNA helicase; Nucleoside-triphosphate phosphatase
TRINITY_DN344_c1_g1	NR	Vit_I	-1.91609	5.17663	0.000381133	0.00134826	5.049	4.876	24.918	9.791	CSN2_HUMANCOP9 signalosome complex subunit 2 OS=Homo sapiens OX=9606 GN=COPS2 PE=1 SV=1	5923	1	5.4e-187	86.26	15	P:GO:0000122; P:GO:0000338; P:GO:0000715; P:GO:0001833; F:GO:0003714; F:GO:0005515; C:GO:0005654; C:GO:0005829; P:GO:0006283; P:GO:0006468; P:GO:0007165; C:GO:0008180; P:GO:0030182; P:GO:0035914; P:GO:0043687	P:negative regulation of transcription by RNA polymerase II; P:protein deneddylation; P:nucleotide-excision repair, DNA damage recognition; P:inner cell mass cell proliferation; F:transcription corepressor activity; F:protein binding; C:nucleoplasm; C:cytosol; P:transcription-coupled nucleotide-excision repair; P:protein phosphorylation; P:signal transduction; C:COP9 signalosome; P:neuron differe…
TRINITY_DN1083_c0_g1	NR	Vit_I	-2.09497	10.587	9.29387e-05	0.000407211	193.965	108.574	785.006	228.861	PABP1_RATPolyadenylate-binding protein 1 OS=Rattus norvegicus OX=10116 GN=Pabpc1 PE=1 SV=1	3538	1	7.2e-187	70.98	12	F:GO:0003730; F:GO:0005515; C:GO:0005634; C:GO:0005829; F:GO:0008143; F:GO:0008266; C:GO:0010494; C:GO:0030425; P:GO:0031047; P:GO:0060213; C:GO:1990124; P:GO:2000623	F:mRNA 3'-UTR binding; F:protein binding; C:nucleus; C:cytosol; F:poly(A) binding; F:poly(U) RNA binding; C:cytoplasmic stress granule; C:dendrite; P:gene silencing by RNA; P:positive regulation of nuclear-transcribed mRNA poly(A) tail shortening; C:messenger ribonucleoprotein complex; P:negative regulation of nuclear-transcribed mRNA catabolic process, nonsense-mediated decay
TRINITY_DN1826_c0_g1	NR	Vit_I	-2.31413	6.9758	1.68605e-05	9.71681e-05	2.046	3.444	20.666	1.732	FAT4_MOUSEProtocadherin Fat 4 OS=Mus musculus OX=10090 GN=Fat4 PE=1 SV=2	29230	1	4.5e-186	42.36	3	P:GO:0007155; P:GO:0048513; P:GO:0050794	P:cell adhesion; P:animal organ development; P:regulation of cellular process
TRINITY_DN10088_c0_g1	NR	Vit_I	-1.99629	6.44324	0.000202795	0.000787601	11.458	11.656	56.331	22.175	KAT6B_MACFAHistone acetyltransferase KAT6B OS=Macaca fascicularis OX=9541 GN=KAT6B PE=2 SV=1	4722	1	1.2e-184	62.38	5	F:GO:0005488; P:GO:0006325; P:GO:0006355; F:GO:0016746; C:GO:0043229	F:binding; P:chromatin organization; P:regulation of transcription, DNA-templated; F:transferase activity, transferring acyl groups; C:intracellular organelle
TRINITY_DN39422_c0_g1	NR	Vit_I	-1.74386	4.42026	0.00129994	0.00388713	1.784	2.408	5.957	3.76	USO1_HUMANGeneral vesicular transport factor p115 OS=Homo sapiens OX=9606 GN=USO1 PE=1 SV=2	4026	1	2.9e-184	65.11	6	C:GO:0000139; C:GO:0001650; F:GO:0005515; C:GO:0012507; P:GO:0048208; P:GO:0061025	C:Golgi membrane; C:fibrillar center; F:protein binding; C:ER to Golgi transport vesicle membrane; P:COPII vesicle coating; P:membrane fusion
TRINITY_DN17659_c1_g1	NR	Vit_I	-2.05908	3.66319	0.000164647	0.000658933	3.003	5.28	8.693	2.772	GLYM_MOUSESerine hydroxymethyltransferase, mitochondrial OS=Mus musculus OX=10090 GN=Shmt2 PE=1 SV=1	2142	1	5.9e-184	77.6	13	F:GO:0003682; F:GO:0004372; C:GO:0005743; P:GO:0006545; P:GO:0006564; P:GO:0006565; P:GO:0006730; F:GO:0016597; F:GO:0030170; C:GO:0043232; P:GO:0051289; P:GO:0070536; P:GO:1903715	F:chromatin binding; F:glycine hydroxymethyltransferase activity; C:mitochondrial inner membrane; P:glycine biosynthetic process; P:L-serine biosynthetic process; P:L-serine catabolic process; P:one-carbon metabolic process; F:amino acid binding; F:pyridoxal phosphate binding; C:intracellular non-membrane-bounded organelle; P:protein homotetramerization; P:protein K63-linked deubiquitination; P:r…	EC:2.1.2.1	Glycine hydroxymethyltransferase
TRINITY_DN1171_c1_g1	NR	Vit_I	-1.87145	5.70903	0.00052178	0.00176832	8.215	3.208	29.214	3.118	SRC42_DROMETyrosine-protein kinase Src42A OS=Drosophila melanogaster OX=7227 GN=Src42A PE=1 SV=1	2459	1	9.7e-183	82.7	27	F:GO:0004715; F:GO:0005102; F:GO:0005524; C:GO:0005829; C:GO:0005912; P:GO:0007395; P:GO:0007411; P:GO:0007424; P:GO:0007435; P:GO:0007476; P:GO:0007623; C:GO:0031234; P:GO:0034332; P:GO:0036335; P:GO:0038083; P:GO:0042059; P:GO:0042127; P:GO:0042742; P:GO:0043277; P:GO:0045742; P:GO:0045874; P:GO:0045886; P:GO:0046529; P:GO:0048167; P:GO:0051017; P:GO:0070374; P:GO:0090136	F:non-membrane spanning protein tyrosine kinase activity; F:signaling receptor binding; F:ATP binding; C:cytosol; C:adherens junction; P:dorsal closure, spreading of leading edge cells; P:axon guidance; P:open tracheal system development; P:salivary gland morphogenesis; P:imaginal disc-derived wing morphogenesis; P:circadian rhythm; C:extrinsic component of cytoplasmic side of plasma membrane; P:…	EC:2.7.10; EC:2.7.10.2	Transferring phosphorus-containing groups; Non-specific protein-tyrosine kinase
TRINITY_DN41734_c0_g1	NR	Vit_I	-2.42658	5.33576	7.60188e-06	5.06836e-05	4.984	6.03	19.49	9.971	GRK5_HUMANG protein-coupled receptor kinase 5 OS=Homo sapiens OX=9606 GN=GRK5 PE=1 SV=1	2761	1	4.2e-182	71.45	16	F:GO:0000166; F:GO:0004674; F:GO:0005080; F:GO:0005543; C:GO:0005829; C:GO:0005886; P:GO:0007188; P:GO:0007217; P:GO:0008277; P:GO:0008284; C:GO:0016607; C:GO:0031965; P:GO:0043066; P:GO:0046777; F:GO:0047696; P:GO:0051726	F:nucleotide binding; F:protein serine/threonine kinase activity; F:protein kinase C binding; F:phospholipid binding; C:cytosol; C:plasma membrane; P:adenylate cyclase-modulating G protein-coupled receptor signaling pathway; P:tachykinin receptor signaling pathway; P:regulation of G protein-coupled receptor signaling pathway; P:positive regulation of cell population proliferation; C:nuclear speck…	EC:2.7.11; EC:2.7.11.15	Transferring phosphorus-containing groups; [Beta-adrenergic-receptor] kinase
TRINITY_DN2876_c1_g1	NR	Vit_I	-1.85582	5.40845	0.00058085	0.00193718	10.152	10.61	23.851	12.178	CCD93_CHICKCoiled-coil domain-containing protein 93 OS=Gallus gallus OX=9031 GN=CCDC93 PE=2 SV=1	2608	1	4.3e-181	74.34	2	C:GO:0005768; P:GO:0006893	C:endosome; P:Golgi to plasma membrane transport
TRINITY_DN7611_c0_g2	NR	Vit_I	-1.57323	5.88614	0.00347861	0.00907828	12.633	6.879	32.755	8.033	GDIB_HUMANRab GDP dissociation inhibitor beta OS=Homo sapiens OX=9606 GN=GDI2 PE=1 SV=2	3604	1	3e-180	83.56	13	F:GO:0005093; F:GO:0005096; C:GO:0005576; C:GO:0005794; C:GO:0005829; P:GO:0015031; C:GO:0016020; F:GO:0017137; C:GO:0035578; P:GO:0043312; P:GO:0043547; C:GO:0045202; P:GO:0051056	F:Rab GDP-dissociation inhibitor activity; F:GTPase activator activity; C:extracellular region; C:Golgi apparatus; C:cytosol; P:protein transport; C:membrane; F:Rab GTPase binding; C:azurophil granule lumen; P:neutrophil degranulation; P:positive regulation of GTPase activity; C:synapse; P:regulation of small GTPase mediated signal transduction
TRINITY_DN696_c1_g1	NR	Vit_I	-2.05222	6.13665	0.000137736	0.000565814	5.8	4.431	26.754	5.441	PTPRS_CHICKReceptor-type tyrosine-protein phosphatase S OS=Gallus gallus OX=9031 GN=PTPRS PE=1 SV=3	2994	1	1.6e-179	69.19	13	F:GO:0004725; F:GO:0008201; C:GO:0030285; C:GO:0030424; P:GO:0030517; P:GO:0035335; F:GO:0042803; F:GO:0043395; P:GO:0048671; P:GO:0048681; P:GO:0061000; C:GO:0099061; P:GO:0099560	F:protein tyrosine phosphatase activity; F:heparin binding; C:integral component of synaptic vesicle membrane; C:axon; P:negative regulation of axon extension; P:peptidyl-tyrosine dephosphorylation; F:protein homodimerization activity; F:heparan sulfate proteoglycan binding; P:negative regulation of collateral sprouting; P:negative regulation of axon regeneration; P:negative regulation of dendrit…	EC:3.1.3.16; EC:3.1.3.48	Protein-serine/threonine phosphatase; Protein-tyrosine-phosphatase
TRINITY_DN1443_c1_g1	NR	Vit_I	-1.99974	4.25637	0.000229544	0.0008753	2.307	3.632	6.683	2.939	CCD39_XENTRCoiled-coil domain-containing protein 39 OS=Xenopus tropicalis OX=8364 GN=ccdc39 PE=2 SV=1	3508	1	3.2e-179	65.96	6	P:GO:0003341; C:GO:0005737; C:GO:0005856; C:GO:0005929; P:GO:0051179; P:GO:0070286	P:cilium movement; C:cytoplasm; C:cytoskeleton; C:cilium; P:localization; P:axonemal dynein complex assembly
TRINITY_DN2600_c0_g1	NR	Vit_I	-1.71983	6.31154	0.00138293	0.00409947	16.202	6.899	48.69	20.533	GLC7B_CAEBRSerine/threonine-protein phosphatase PP1-beta OS=Caenorhabditis briggsae OX=6238 GN=gsp-2 PE=3 SV=1	1922	1	8.7e-179	93.99	10	F:GO:0004722; C:GO:0005694; C:GO:0005737; P:GO:0006325; P:GO:0007275; C:GO:0031965; F:GO:0046872; P:GO:0051301; P:GO:0051321; P:GO:0070262	F:protein serine/threonine phosphatase activity; C:chromosome; C:cytoplasm; P:chromatin organization; P:multicellular organism development; C:nuclear membrane; F:metal ion binding; P:cell division; P:meiotic cell cycle; P:peptidyl-serine dephosphorylation	EC:3.1.3.16	Protein-serine/threonine phosphatase
TRINITY_DN5183_c0_g1	NR	Vit_I	-2.09997	5.57084	9.97951e-05	0.000432667	3.264	3.494	12.698	3.953	P2R3C_DANRESerine/threonine-protein phosphatase 2A regulatory subunit B'' subunit gamma OS=Danio rerio OX=7955 GN=ppp2r3c PE=2 SV=1	3642	1	1.8e-177	82.5	11	P:GO:0000226; P:GO:0001782; C:GO:0005634; C:GO:0005737; C:GO:0005813; C:GO:0005819; P:GO:0030865; P:GO:0035303; P:GO:0043029; P:GO:0045579; F:GO:0046872	P:microtubule cytoskeleton organization; P:B cell homeostasis; C:nucleus; C:cytoplasm; C:centrosome; C:spindle; P:cortical cytoskeleton organization; P:regulation of dephosphorylation; P:T cell homeostasis; P:positive regulation of B cell differentiation; F:metal ion binding
TRINITY_DN11365_c0_g2	NR	Vit_I	-1.58835	4.80744	0.0033364	0.00875327	5.005	4.017	17.139	4.402	KPYM_XENLAPyruvate kinase PKM OS=Xenopus laevis OX=8355 GN=pkm PE=2 SV=1	1784	1	7.6e-177	75.24	4	F:GO:0000166; P:GO:0016310; F:GO:0016772; F:GO:0046872	F:nucleotide binding; P:phosphorylation; F:transferase activity, transferring phosphorus-containing groups; F:metal ion binding
TRINITY_DN301_c1_g1	NR	Vit_I	-2.5384	7.07836	2.56852e-06	2.11722e-05	14.091	6.445	119.38	25.191	DLG1_DROMEDisks large 1 tumor suppressor protein OS=Drosophila melanogaster OX=7227 GN=dlg1 PE=1 SV=2	3004	1	1.3e-176	53.27	19	F:GO:0005515; C:GO:0005938; P:GO:0007617; P:GO:0008104; P:GO:0009628; P:GO:0009798; P:GO:0009966; P:GO:0016334; P:GO:0016335; P:GO:0022607; P:GO:0042330; P:GO:0048477; P:GO:0048519; P:GO:0048638; P:GO:0051294; C:GO:0061174; C:GO:0070160; C:GO:0098590; P:GO:2000026	F:protein binding; C:cell cortex; P:mating behavior; P:protein localization; P:response to abiotic stimulus; P:axis specification; P:regulation of signal transduction; P:establishment or maintenance of polarity of follicular epithelium; P:morphogenesis of larval imaginal disc epithelium; P:cellular component assembly; P:taxis; P:oogenesis; P:negative regulation of biological process; P:regulation…
TRINITY_DN3384_c0_g1	NR	Vit_I	-1.76277	4.6615	0.00116492	0.00354082	6.779	6.159	21.834	6.609	ACTZ_HUMANAlpha-centractin OS=Homo sapiens OX=9606 GN=ACTR1A PE=1 SV=1	1390	1	2.9e-176	91.18	16	P:GO:0000132; C:GO:0002177; F:GO:0005524; C:GO:0005813; C:GO:0005814; C:GO:0005829; C:GO:0005869; P:GO:0006888; P:GO:0007283; P:GO:0010389; P:GO:0019886; C:GO:0030137; P:GO:0030473; P:GO:0097711; C:GO:0099738; F:GO:0106006	P:establishment of mitotic spindle orientation; C:manchette; F:ATP binding; C:centrosome; C:centriole; C:cytosol; C:dynactin complex; P:endoplasmic reticulum to Golgi vesicle-mediated transport; P:spermatogenesis; P:regulation of G2/M transition of mitotic cell cycle; P:antigen processing and presentation of exogenous peptide antigen via MHC class II; C:COPI-coated vesicle; P:nuclear migration al…
TRINITY_DN2862_c0_g1	NR	Vit_I	-1.79043	5.19425	0.000923942	0.00289789	6.55	4.362	16.552	1.797	CAN5_MOUSECalpain-5 OS=Mus musculus OX=10090 GN=Capn5 PE=1 SV=1	3074	1	5e-176	62.65	2	F:GO:0008234; C:GO:0044464	F:cysteine-type peptidase activity; C:cell part
TRINITY_DN2592_c0_g1	NR	Vit_I	-1.9825	4.65479	0.000269143	0.00100069	7.04	5.754	23.445	4.851	NED4L_MOUSEE3 ubiquitin-protein ligase NEDD4-like OS=Mus musculus OX=10090 GN=Nedd4l PE=1 SV=2	1926	1	5.3e-176	73.79	26	P:GO:0003085; P:GO:0003254; C:GO:0005768; C:GO:0005886; P:GO:0006513; P:GO:0009651; P:GO:0010038; P:GO:0010765; F:GO:0019870; F:GO:0019871; P:GO:0031647; P:GO:0043161; F:GO:0044325; P:GO:0045732; P:GO:0048814; P:GO:0060306; F:GO:0061630; P:GO:0070936; P:GO:0086005; P:GO:1901017; P:GO:1903861; P:GO:2000009; P:GO:2000650; P:GO:2000810; P:GO:2001259; P:GO:2001288	P:negative regulation of systemic arterial blood pressure; P:regulation of membrane depolarization; C:endosome; C:plasma membrane; P:protein monoubiquitination; P:response to salt stress; P:response to metal ion; P:positive regulation of sodium ion transport; F:potassium channel inhibitor activity; F:sodium channel inhibitor activity; P:regulation of protein stability; P:proteasome-mediated ubiqu…
TRINITY_DN1716_c1_g2	NR	Vit_I	-1.93292	4.28139	0.000389977	0.00137653	2.644	2.152	10.391	1.655	MPPB_BOVINMitochondrial-processing peptidase subunit beta OS=Bos taurus OX=9913 GN=PMPCB PE=2 SV=1	2202	1	6.1e-176	81.69	5	F:GO:0004222; C:GO:0005743; P:GO:0006627; C:GO:0017087; F:GO:0046872	F:metalloendopeptidase activity; C:mitochondrial inner membrane; P:protein processing involved in protein targeting to mitochondrion; C:mitochondrial processing peptidase complex; F:metal ion binding	EC:3.4.24	Acting on peptide bonds (peptidases)
TRINITY_DN9378_c0_g1	NR	Vit_I	-2.10678	6.93174	8.953e-05	0.000394479	9.575	3.859	23.271	7.276	PARP2_MOUSEPoly	2245	1	1.8e-175	75.81	14	F:GO:0003950; F:GO:0005515; C:GO:0005654; C:GO:0005730; P:GO:0006284; P:GO:0006302; P:GO:0018312; P:GO:0030592; P:GO:0061051; P:GO:0070212; P:GO:0097191; F:GO:0140294; P:GO:1901215; F:GO:1990404	F:NAD+ ADP-ribosyltransferase activity; F:protein binding; C:nucleoplasm; C:nucleolus; P:base-excision repair; P:double-strand break repair; P:peptidyl-serine ADP-ribosylation; P:DNA ADP-ribosylation; P:positive regulation of cell growth involved in cardiac muscle cell development; P:protein poly-ADP-ribosylation; P:extrinsic apoptotic signaling pathway; F:NAD DNA ADP-ribosyltransferase activity;…	EC:2.4.2.30	NAD(+) ADP-ribosyltransferase
TRINITY_DN251_c0_g1	NR	Vit_I	-2.56297	5.02702	2.3735e-06	1.98523e-05	3.493	5.221	28.445	8.38	SPTC2_HUMANSerine palmitoyltransferase 2 OS=Homo sapiens OX=9606 GN=SPTLC2 PE=1 SV=1	1891	1	1.3e-174	79.71	10	F:GO:0004758; P:GO:0006686; C:GO:0016021; C:GO:0017059; F:GO:0030170; P:GO:0046511; P:GO:0046512; P:GO:0046513; P:GO:0060612; P:GO:1904504	F:serine C-palmitoyltransferase activity; P:sphingomyelin biosynthetic process; C:integral component of membrane; C:serine C-palmitoyltransferase complex; F:pyridoxal phosphate binding; P:sphinganine biosynthetic process; P:sphingosine biosynthetic process; P:ceramide biosynthetic process; P:adipose tissue development; P:positive regulation of lipophagy	EC:2.3.1.50	Serine C-palmitoyltransferase
TRINITY_DN5878_c0_g1	NR	Vit_I	-1.86479	4.96202	0.000544324	0.00183012	3.286	5.014	20.608	6.866	AGT2_BOVINAlanine--glyoxylate aminotransferase 2, mitochondrial OS=Bos taurus OX=9913 GN=AGXT2 PE=2 SV=1	1774	1	2.7e-174	74.8	5	C:GO:0005739; F:GO:0008453; P:GO:0009436; P:GO:0019481; P:GO:0045429	C:mitochondrion; F:alanine-glyoxylate transaminase activity; P:glyoxylate catabolic process; P:L-alanine catabolic process, by transamination; P:positive regulation of nitric oxide biosynthetic process	EC:2.6.1.44	Alanine--glyoxylate transaminase
TRINITY_DN2690_c3_g1	NR	Vit_I	-1.77857	5.74596	0.000962942	0.00300267	5.985	3.454	20.492	9.021	VIGLN_HUMANVigilin OS=Homo sapiens OX=9606 GN=HDLBP PE=1 SV=2	2912	1	7.5e-174	67.63	4	F:GO:0005488; C:GO:0005829; C:GO:0005886; P:GO:0008203	F:binding; C:cytosol; C:plasma membrane; P:cholesterol metabolic process
TRINITY_DN18179_c0_g1	NR	Vit_I	-1.67384	6.70797	0.00183468	0.00522467	39.063	8.152	174.354	41.591	KAT8_MOUSEHistone acetyltransferase KAT8 OS=Mus musculus OX=10090 GN=Kat8 PE=1 SV=1	2978	1	7.7e-174	84.58	19	C:GO:0000776; C:GO:0000790; F:GO:0008134; P:GO:0010506; C:GO:0016363; F:GO:0019899; P:GO:0030099; F:GO:0035064; P:GO:0043981; P:GO:0043982; P:GO:0043984; F:GO:0043995; F:GO:0043996; P:GO:0045892; P:GO:0045944; F:GO:0046872; F:GO:0046972; C:GO:0071339; C:GO:0072487	C:kinetochore; C:nuclear chromatin; F:transcription factor binding; P:regulation of autophagy; C:nuclear matrix; F:enzyme binding; P:myeloid cell differentiation; F:methylated histone binding; P:histone H4-K5 acetylation; P:histone H4-K8 acetylation; P:histone H4-K16 acetylation; F:histone acetyltransferase activity (H4-K5 specific); F:histone acetyltransferase activity (H4-K8 specific); P:negati…	EC:2.3.1.5; EC:2.3.1.48	Arylamine N-acetyltransferase; Histone acetyltransferase
TRINITY_DN601_c5_g1	NR	Vit_I	-1.78771	4.73869	0.000966606	0.00301133	7.41	8.113	21.907	7.918	CSK21_CHICKCasein kinase II subunit alpha OS=Gallus gallus OX=9031 GN=CSNK2A1 PE=2 SV=1	1715	1	9.8e-174	91.79	10	F:GO:0004674; F:GO:0005524; C:GO:0005829; C:GO:0005956; P:GO:0016055; P:GO:0018105; P:GO:0018107; C:GO:0031519; P:GO:0048511; P:GO:0051726	F:protein serine/threonine kinase activity; F:ATP binding; C:cytosol; C:protein kinase CK2 complex; P:Wnt signaling pathway; P:peptidyl-serine phosphorylation; P:peptidyl-threonine phosphorylation; C:PcG protein complex; P:rhythmic process; P:regulation of cell cycle	EC:2.7.11	Transferring phosphorus-containing groups
TRINITY_DN59577_c0_g1	NR	Vit_I	-2.10364	4.43648	0.000109167	0.000465449	2.329	2.171	10.333	1.835	DCA13_XENLADDB1- and CUL4-associated factor 13 OS=Xenopus laevis OX=8355 GN=dcaf13 PE=2 SV=1	2553	1	1.9e-173	79.69	4	C:GO:0005730; P:GO:0006364; P:GO:0016567; C:GO:0080008	C:nucleolus; P:rRNA processing; P:protein ubiquitination; C:Cul4-RING E3 ubiquitin ligase complex
TRINITY_DN19878_c1_g1	NR	Vit_I	-2.15649	6.76674	6.11994e-05	0.000287363	13.852	7.303	60.314	27.141	AKT3_MOUSERAC-gamma serine/threonine-protein kinase OS=Mus musculus OX=10090 GN=Akt3 PE=1 SV=1	2359	1	2.3e-173	76.31	18	P:GO:0000002; F:GO:0004674; F:GO:0005080; F:GO:0005524; C:GO:0005886; P:GO:0010765; P:GO:0018105; P:GO:0018107; P:GO:0032008; P:GO:0032869; C:GO:0044424; P:GO:0045793; P:GO:0048854; P:GO:0048873; P:GO:0090050; P:GO:1905564; P:GO:1905653; P:GO:2000773	P:mitochondrial genome maintenance; F:protein serine/threonine kinase activity; F:protein kinase C binding; F:ATP binding; C:plasma membrane; P:positive regulation of sodium ion transport; P:peptidyl-serine phosphorylation; P:peptidyl-threonine phosphorylation; P:positive regulation of TOR signaling; P:cellular response to insulin stimulus; C:intracellular part; P:positive regulation of cell size…	EC:2.7.11	Transferring phosphorus-containing groups
TRINITY_DN10795_c0_g1	NR	Vit_I	-1.61133	5.475	0.00281043	0.00755739	5.93	4.431	13.642	3.221	ATLA2_XENLAAtlastin-2 OS=Xenopus laevis OX=8355 GN=atl2 PE=2 SV=1	4780	1	2.7e-173	72.4	8	F:GO:0000166; P:GO:0007030; C:GO:0016021; F:GO:0016787; F:GO:0042802; P:GO:0051260; C:GO:0098826; P:GO:1990809	F:nucleotide binding; P:Golgi organization; C:integral component of membrane; F:hydrolase activity; F:identical protein binding; P:protein homooligomerization; C:endoplasmic reticulum tubular network membrane; P:endoplasmic reticulum tubular network membrane organization
TRINITY_DN1048_c0_g2	NR	Vit_I	-1.69644	5.59545	0.00166098	0.00480022	7.181	4.491	18.75	10.613	EXC6B_MOUSEExocyst complex component 6B OS=Mus musculus OX=10090 GN=Exoc6b PE=1 SV=1	2930	1	4.9e-173	60.94	1	P:GO:0016192	P:vesicle-mediated transport
TRINITY_DN6325_c1_g1	NR	Vit_I	-2.00195	3.32348	0.000293612	0.0010774	3.047	4.234	14.244	1.797	AL8A1_BOVINAldehyde dehydrogenase family 8 member A1 OS=Bos taurus OX=9913 GN=ALDH8A1 PE=2 SV=1	1428	1	5.3e-173	77.3	3	F:GO:0001758; P:GO:0042573; P:GO:0042574	F:retinal dehydrogenase activity; P:retinoic acid metabolic process; P:retinal metabolic process	EC:1.2.1.36	Retinal dehydrogenase
TRINITY_DN27234_c0_g2	NR	Vit_I	-1.67493	4.15357	0.00208019	0.00583153	4.015	3.77	9.622	9.394	SLU7_CHICKPre-mRNA-splicing factor SLU7 OS=Gallus gallus OX=9031 GN=SLU7 PE=2 SV=1	2890	1	6.3e-173	77.76	5	F:GO:0000386; F:GO:0005488; C:GO:0005681; P:GO:0006397; P:GO:0008380	F:second spliceosomal transesterification activity; F:binding; C:spliceosomal complex; P:mRNA processing; P:RNA splicing
TRINITY_DN3257_c0_g1	NR	Vit_I	-1.99059	6.2144	0.000218062	0.000837854	7.486	4.135	27.581	8.341	APKC_DROMEAtypical protein kinase C OS=Drosophila melanogaster OX=7227 GN=aPKC PE=1 SV=1	2249	1	1.4e-172	74.64	36	P:GO:0000132; F:GO:0000166; P:GO:0002052; P:GO:0003382; F:GO:0004674; P:GO:0007283; P:GO:0007294; P:GO:0007314; P:GO:0007416; P:GO:0007430; P:GO:0007613; P:GO:0010592; C:GO:0016324; C:GO:0016327; P:GO:0016332; P:GO:0016334; F:GO:0017022; P:GO:0018105; P:GO:0030011; P:GO:0030860; C:GO:0035003; P:GO:0035011; P:GO:0035556; F:GO:0043167; P:GO:0045167; P:GO:0045176; C:GO:0045179; P:GO:0045186; P:GO:00…	P:establishment of mitotic spindle orientation; F:nucleotide binding; P:positive regulation of neuroblast proliferation; P:epithelial cell morphogenesis; F:protein serine/threonine kinase activity; P:spermatogenesis; P:germarium-derived oocyte fate determination; P:oocyte anterior/posterior axis specification; P:synapse assembly; P:terminal branching, open tracheal system; P:memory; P:positive re…	EC:2.7.11	Transferring phosphorus-containing groups
TRINITY_DN4365_c0_g1	NR	Vit_I	-2.49035	5.72779	4.32545e-06	3.21764e-05	8.215	3.306	45.896	19.262	PP1B_HUMANSerine/threonine-protein phosphatase PP1-beta catalytic subunit OS=Homo sapiens OX=9606 GN=PPP1CB PE=1 SV=3	1563	1	1.7e-172	93.75	15	C:GO:0000164; C:GO:0000784; C:GO:0005654; C:GO:0005730; C:GO:0005829; C:GO:0005886; P:GO:0005979; P:GO:0006470; F:GO:0017018; P:GO:0030155; P:GO:0032922; P:GO:0043153; F:GO:0046872; F:GO:0050115; P:GO:0051301	C:protein phosphatase type 1 complex; C:nuclear chromosome, telomeric region; C:nucleoplasm; C:nucleolus; C:cytosol; C:plasma membrane; P:regulation of glycogen biosynthetic process; P:protein dephosphorylation; F:myosin phosphatase activity; P:regulation of cell adhesion; P:circadian regulation of gene expression; P:entrainment of circadian clock by photoperiod; F:metal ion binding; F:myosin-lig…	EC:3.1.3.16; EC:3.1.3.53	Protein-serine/threonine phosphatase; [Myosin-light-chain] phosphatase
TRINITY_DN3398_c0_g2	NR	Vit_I	-1.834	5.9645	0.000662319	0.00217174	10.424	3.602	31.05	10.921	PTN11_CHICKTyrosine-protein phosphatase non-receptor type 11 OS=Gallus gallus OX=9031 GN=PTPN11 PE=2 SV=1	3821	1	1.6e-171	67.34	18	P:GO:0001819; F:GO:0004725; F:GO:0005102; P:GO:0007169; P:GO:0007417; P:GO:0009653; P:GO:0016043; P:GO:0016311; F:GO:0019901; P:GO:0043410; C:GO:0044424; P:GO:0046888; P:GO:0048468; P:GO:0048513; P:GO:0060322; P:GO:0071363; P:GO:0071495; P:GO:0090087	P:positive regulation of cytokine production; F:protein tyrosine phosphatase activity; F:signaling receptor binding; P:transmembrane receptor protein tyrosine kinase signaling pathway; P:central nervous system development; P:anatomical structure morphogenesis; P:cellular component organization; P:dephosphorylation; F:protein kinase binding; P:positive regulation of MAPK cascade; C:intracellular p…	EC:3.1.3.16; EC:3.1.3.48	Protein-serine/threonine phosphatase; Protein-tyrosine-phosphatase
TRINITY_DN3651_c0_g1	NR	Vit_I	-1.588	4.75047	0.00330436	0.00867664	2.22	3.365	6.422	4.094	GCDH_BOVINGlutaryl-CoA dehydrogenase, mitochondrial OS=Bos taurus OX=9913 GN=GCDH PE=2 SV=1	3129	1	2.2e-171	86.26	6	F:GO:0003995; C:GO:0005759; P:GO:0006568; P:GO:0033539; F:GO:0044466; F:GO:0050660	F:acyl-CoA dehydrogenase activity; C:mitochondrial matrix; P:tryptophan metabolic process; P:fatty acid beta-oxidation using acyl-CoA dehydrogenase; F:glutaryl-CoA hydrolase activity; F:flavin adenine dinucleotide binding	EC:1.3.8.6; EC:1.3.99.3; EC:3.1.2.20	Glutaryl-CoA dehydrogenase (ETF); Acting on the CH-CH group of donors; Acyl-CoA hydrolase
TRINITY_DN8582_c0_g1	NR	Vit_I	-1.66945	4.70632	0.00199757	0.00562402	5.071	7.501	20.143	14.411	NOP56_HUMANNucleolar protein 56 OS=Homo sapiens OX=9606 GN=NOP56 PE=1 SV=4	2085	1	1.2e-170	84.65	9	C:GO:0001650; C:GO:0005654; C:GO:0005737; P:GO:0006364; F:GO:0030515; C:GO:0031428; C:GO:0032040; C:GO:0070761; F:GO:1990226	C:fibrillar center; C:nucleoplasm; C:cytoplasm; P:rRNA processing; F:snoRNA binding; C:box C/D snoRNP complex; C:small-subunit processome; C:pre-snoRNP complex; F:histone methyltransferase binding
TRINITY_DN928_c0_g1	NR	Vit_I	-1.95068	4.27533	0.000329429	0.00118999	3.645	4.185	15.187	2.425	ECHA_MOUSETrifunctional enzyme subunit alpha, mitochondrial OS=Mus musculus OX=10090 GN=Hadha PE=1 SV=1	2081	1	3.6e-170	79.27	9	F:GO:0000062; C:GO:0005743; P:GO:0006635; C:GO:0016507; F:GO:0016508; F:GO:0016509; P:GO:0035965; C:GO:0042645; F:GO:0051287	F:fatty-acyl-CoA binding; C:mitochondrial inner membrane; P:fatty acid beta-oxidation; C:mitochondrial fatty acid beta-oxidation multienzyme complex; F:long-chain-enoyl-CoA hydratase activity; F:long-chain-3-hydroxyacyl-CoA dehydrogenase activity; P:cardiolipin acyl-chain remodeling; C:mitochondrial nucleoid; F:NAD binding	EC:1.1.1.35; EC:4.2.1.74; EC:1.1.1.211	3-hydroxyacyl-CoA dehydrogenase; Long-chain-enoyl-CoA hydratase; Long-chain-3-hydroxyacyl-CoA dehydrogenase
TRINITY_DN3632_c0_g1	NR	Vit_I	-1.73919	3.32002	0.00158054	0.00460202	1.11	1.382	4.811	2.451	DDX42_XENLAATP-dependent RNA helicase DDX42 OS=Xenopus laevis OX=8355 GN=ddx42 PE=2 SV=1	2851	1	4.9e-170	66.11	3	F:GO:0016787; F:GO:0097159; F:GO:1901363	F:hydrolase activity; F:organic cyclic compound binding; F:heterocyclic compound binding
TRINITY_DN688_c0_g1	NR	Vit_I	-2.6133	4.86046	1.31894e-06	1.23976e-05	0.424	3.257	9.919	8.932	ACS2L_MOUSEAcetyl-coenzyme A synthetase 2-like, mitochondrial OS=Mus musculus OX=10090 GN=Acss1 PE=1 SV=1	2732	1	2e-168	66.4	8	F:GO:0000166; F:GO:0003987; C:GO:0005759; P:GO:0006083; P:GO:0006085; P:GO:0017000; F:GO:0050218; P:GO:0072330	F:nucleotide binding; F:acetate-CoA ligase activity; C:mitochondrial matrix; P:acetate metabolic process; P:acetyl-CoA biosynthetic process; P:antibiotic biosynthetic process; F:propionate-CoA ligase activity; P:monocarboxylic acid biosynthetic process	EC:6.2.1.1; EC:6.2.1.17	Acetate--CoA ligase; Propionate--CoA ligase
TRINITY_DN1536_c0_g1	NR	Vit_I	-1.93488	4.35292	0.000377179	0.00133846	7.377	4.777	29.562	6.25	AP3M1_HUMANAP-3 complex subunit mu-1 OS=Homo sapiens OX=9606 GN=AP3M1 PE=1 SV=1	1731	1	2.1e-168	83.69	10	C:GO:0005764; C:GO:0005794; P:GO:0006622; P:GO:0016032; P:GO:0016192; F:GO:0017137; C:GO:0030131; C:GO:0030659; P:GO:0048490; C:GO:1904115	C:lysosome; C:Golgi apparatus; P:protein targeting to lysosome; P:viral process; P:vesicle-mediated transport; F:Rab GTPase binding; C:clathrin adaptor complex; C:cytoplasmic vesicle membrane; P:anterograde synaptic vesicle transport; C:axon cytoplasm
TRINITY_DN1695_c0_g1	NR	Vit_I	-1.67461	4.29649	0.00200592	0.00564402	2.176	2.487	7.467	1.951	LYAG_MOUSELysosomal alpha-glucosidase OS=Mus musculus OX=10090 GN=Gaa PE=1 SV=2	2846	1	2.1e-168	52.48	8	C:GO:0005764; P:GO:0005977; P:GO:0006941; C:GO:0016020; P:GO:0048856; P:GO:0050905; P:GO:0065008; F:GO:0090599	C:lysosome; P:glycogen metabolic process; P:striated muscle contraction; C:membrane; P:anatomical structure development; P:neuromuscular process; P:regulation of biological quality; F:alpha-glucosidase activity	EC:3.2.1.20	Alpha-glucosidase
TRINITY_DN3008_c0_g1	NR	Vit_I	-2.32828	6.25202	1.60462e-05	9.32305e-05	10.598	6.089	52.151	6.712	CAN9_HUMANCalpain-9 OS=Homo sapiens OX=9606 GN=CAPN9 PE=1 SV=1	3142	1	6.6e-168	61.1	2	F:GO:0016787; F:GO:0046872	F:hydrolase activity; F:metal ion binding
TRINITY_DN1942_c0_g1	NR	Vit_I	-2.10138	6.64856	9.36735e-05	0.000409609	12.927	7.521	60.532	55.887	KAPCA_RATcAMP-dependent protein kinase catalytic subunit alpha OS=Rattus norvegicus OX=10116 GN=Prkaca PE=1 SV=2	2709	1	9.8e-168	90.31	27	C:GO:0001669; F:GO:0004691; F:GO:0005524; C:GO:0005654; C:GO:0005739; C:GO:0005794; C:GO:0005829; C:GO:0005886; C:GO:0005952; P:GO:0008284; P:GO:0010737; F:GO:0017137; P:GO:0018105; F:GO:0019901; F:GO:0034237; P:GO:0034605; P:GO:0042747; C:GO:0043005; P:GO:0043457; F:GO:0044877; C:GO:0048471; P:GO:0048792; P:GO:0051447; P:GO:0051966; P:GO:0071333; C:GO:0097225; C:GO:0098793	C:acrosomal vesicle; F:cAMP-dependent protein kinase activity; F:ATP binding; C:nucleoplasm; C:mitochondrion; C:Golgi apparatus; C:cytosol; C:plasma membrane; C:cAMP-dependent protein kinase complex; P:positive regulation of cell population proliferation; P:protein kinase A signaling; F:Rab GTPase binding; P:peptidyl-serine phosphorylation; F:protein kinase binding; F:protein kinase A regulatory …	EC:2.7.11; EC:2.7.11.11	Transferring phosphorus-containing groups; cAMP-dependent protein kinase
TRINITY_DN13698_c0_g1	NR	Vit_I	-1.82179	5.58374	0.000722652	0.00233696	21.653	9.435	71.003	32.095	ECHB_BOVINTrifunctional enzyme subunit beta, mitochondrial OS=Bos taurus OX=9913 GN=HADHB PE=2 SV=1	4749	1	2.2e-167	82.74	9	F:GO:0003988; F:GO:0004300; C:GO:0005741; C:GO:0005743; C:GO:0005783; P:GO:0006635; F:GO:0016508; F:GO:0016509; F:GO:0050633	F:acetyl-CoA C-acyltransferase activity; F:enoyl-CoA hydratase activity; C:mitochondrial outer membrane; C:mitochondrial inner membrane; C:endoplasmic reticulum; P:fatty acid beta-oxidation; F:long-chain-enoyl-CoA hydratase activity; F:long-chain-3-hydroxyacyl-CoA dehydrogenase activity; F:acetyl-CoA C-myristoyltransferase activity	EC:1.1.1.35; EC:4.2.1.74; EC:1.1.1.211; EC:2.3.1.16; EC:2.3.1.155; EC:4.2.1.17	3-hydroxyacyl-CoA dehydrogenase; Long-chain-enoyl-CoA hydratase; Long-chain-3-hydroxyacyl-CoA dehydrogenase; Acetyl-CoA C-acyltransferase; Acetyl-CoA C-myristoyltransferase; Enoyl-CoA hydratase
TRINITY_DN578_c0_g1	NR	Vit_I	-1.76516	3.65303	0.00121345	0.00366576	2.133	3.326	10.21	2.695	PP4C_XENLASerine/threonine-protein phosphatase 4 catalytic subunit OS=Xenopus laevis OX=8355 GN=ppp4c PE=2 SV=1	1454	1	2.6e-167	94.14	6	F:GO:0004721; C:GO:0005634; C:GO:0005737; C:GO:0005815; P:GO:0006470; F:GO:0046872	F:phosphoprotein phosphatase activity; C:nucleus; C:cytoplasm; C:microtubule organizing center; P:protein dephosphorylation; F:metal ion binding	EC:3.1.3.16	Protein-serine/threonine phosphatase
TRINITY_DN12980_c0_g1	NR	Vit_I	-1.77926	3.63712	0.00112646	0.0034386	3.471	4.727	10.761	5.557	CATA_BOVINCatalase OS=Bos taurus OX=9913 GN=CAT PE=1 SV=3	1461	1	1.3e-166	81.84	10	F:GO:0004096; C:GO:0005777; F:GO:0019899; F:GO:0020037; P:GO:0042542; P:GO:0042744; F:GO:0046872; P:GO:0051781; P:GO:0055114; P:GO:0098869	F:catalase activity; C:peroxisome; F:enzyme binding; F:heme binding; P:response to hydrogen peroxide; P:hydrogen peroxide catabolic process; F:metal ion binding; P:positive regulation of cell division; P:oxidation-reduction process; P:cellular oxidant detoxification	EC:1.11.1.7; EC:1.11.1.6	Peroxidase; Catalase
TRINITY_DN6498_c0_g2	NR	Vit_I	-1.95305	6.4588	0.000281936	0.00104105	10.783	3.997	45.475	12.294	GNAO_GEOCYGuanine nucleotide-binding protein G(o) subunit alpha OS=Geodia cydonium OX=6047 PE=2 SV=3	3264	1	2.2e-166	88.02	5	F:GO:0003924; F:GO:0005525; P:GO:0007186; F:GO:0031683; F:GO:0046872	F:GTPase activity; F:GTP binding; P:G protein-coupled receptor signaling pathway; F:G-protein beta/gamma-subunit complex binding; F:metal ion binding	EC:3.6.1.15	Nucleoside-triphosphate phosphatase
TRINITY_DN9669_c0_g2	NR	Vit_I	-1.68554	5.23739	0.00179661	0.00513394	9.749	10.56	30.237	6.134	METK1_HUMANS-adenosylmethionine synthase isoform type-1 OS=Homo sapiens OX=9606 GN=MAT1A PE=1 SV=2	1476	1	2.9e-166	87.04	11	P:GO:0001887; F:GO:0004478; F:GO:0005524; C:GO:0005829; P:GO:0006556; P:GO:0006730; P:GO:0009087; P:GO:0032259; F:GO:0042802; F:GO:0046872; P:GO:0051289	P:selenium compound metabolic process; F:methionine adenosyltransferase activity; F:ATP binding; C:cytosol; P:S-adenosylmethionine biosynthetic process; P:one-carbon metabolic process; P:methionine catabolic process; P:methylation; F:identical protein binding; F:metal ion binding; P:protein homotetramerization	EC:2.5.1.6	Methionine adenosyltransferase
TRINITY_DN5297_c0_g1	NR	Vit_I	-1.95821	6.83303	0.000269007	0.00100043	30.402	9.465	107.349	2.182	UGPA_BOVINUTP--glucose-1-phosphate uridylyltransferase OS=Bos taurus OX=9913 GN=UGP2 PE=1 SV=2	2055	1	6.9e-166	75.68	4	F:GO:0003983; C:GO:0005737; P:GO:0005977; P:GO:0006011	F:UTP:glucose-1-phosphate uridylyltransferase activity; C:cytoplasm; P:glycogen metabolic process; P:UDP-glucose metabolic process	EC:2.7.7.64; EC:2.7.7.9	UTP-monosaccharide-1-phosphate uridylyltransferase; UTP--glucose-1-phosphate uridylyltransferase
TRINITY_DN19106_c0_g1	NR	Vit_I	-1.76947	3.39772	0.00145998	0.00429083	3.591	1.135	9.898	8.239	SYWC_BOVINTryptophan--tRNA ligase, cytoplasmic OS=Bos taurus OX=9913 GN=WARS PE=1 SV=3	1598	1	1.6e-165	82.92	15	F:GO:0004830; F:GO:0005524; C:GO:0005634; C:GO:0005829; P:GO:0006436; P:GO:0006469; P:GO:0010628; P:GO:0010835; F:GO:0019210; F:GO:0019901; F:GO:0019904; P:GO:0031334; C:GO:0032991; F:GO:0042803; P:GO:0045765	F:tryptophan-tRNA ligase activity; F:ATP binding; C:nucleus; C:cytosol; P:tryptophanyl-tRNA aminoacylation; P:negative regulation of protein kinase activity; P:positive regulation of gene expression; P:regulation of protein ADP-ribosylation; F:kinase inhibitor activity; F:protein kinase binding; F:protein domain specific binding; P:positive regulation of protein complex assembly; C:protein-contai…	EC:6.1.1.2	Tryptophan--tRNA ligase
TRINITY_DN6826_c0_g1	NR	Vit_I	-1.79388	4.78333	0.000917459	0.00287815	3.438	3.918	11.138	2.13	SRC42_DROMETyrosine-protein kinase Src42A OS=Drosophila melanogaster OX=7227 GN=Src42A PE=1 SV=1	2789	1	6.1e-165	74.35	27	F:GO:0000166; F:GO:0004715; F:GO:0005102; C:GO:0005829; C:GO:0005912; P:GO:0007395; P:GO:0007411; P:GO:0007424; P:GO:0007435; P:GO:0007476; P:GO:0007623; C:GO:0031234; P:GO:0034332; P:GO:0036335; P:GO:0038083; P:GO:0042059; P:GO:0042127; P:GO:0042742; P:GO:0043277; P:GO:0045742; P:GO:0045874; P:GO:0045886; P:GO:0046529; P:GO:0048167; P:GO:0051017; P:GO:0070374; P:GO:0090136	F:nucleotide binding; F:non-membrane spanning protein tyrosine kinase activity; F:signaling receptor binding; C:cytosol; C:adherens junction; P:dorsal closure, spreading of leading edge cells; P:axon guidance; P:open tracheal system development; P:salivary gland morphogenesis; P:imaginal disc-derived wing morphogenesis; P:circadian rhythm; C:extrinsic component of cytoplasmic side of plasma membr…	EC:2.7.10; EC:2.7.10.2	Transferring phosphorus-containing groups; Non-specific protein-tyrosine kinase
TRINITY_DN1358_c0_g1	NR	Vit_I	-2.09397	5.01465	0.000103324	0.000444317	2.133	4.52	19.323	2.567	SYLC_PONABLeucine--tRNA ligase, cytoplasmic OS=Pongo abelii OX=9601 GN=LARS PE=2 SV=1	2299	1	6.6e-165	70.55	4	P:GO:0006399; P:GO:0006412; F:GO:0016874; F:GO:0140101	P:tRNA metabolic process; P:translation; F:ligase activity; F:catalytic activity, acting on a tRNA
TRINITY_DN6869_c0_g1	NR	Vit_I	-2.00163	4.14475	0.000243448	0.000918893	2.938	2.477	10.848	1.681	COQ8B_DANREAtypical kinase COQ8B, mitochondrial OS=Danio rerio OX=7955 GN=coq8b PE=3 SV=2	3154	1	6.9e-165	73.31	8	F:GO:0000166; F:GO:0004672; P:GO:0006468; P:GO:0006744; P:GO:0021692; C:GO:0031314; P:GO:0032836; P:GO:0072015	F:nucleotide binding; F:protein kinase activity; P:protein phosphorylation; P:ubiquinone biosynthetic process; P:cerebellar Purkinje cell layer morphogenesis; C:extrinsic component of mitochondrial inner membrane; P:glomerular basement membrane development; P:glomerular visceral epithelial cell development
TRINITY_DN10054_c0_g1	NR	Vit_I	-1.65843	5.61947	0.00208936	0.00585457	12.546	8.053	20.463	6.25	PAK1_BOVINSerine/threonine-protein kinase PAK 1 OS=Bos taurus OX=9913 GN=PAK1 PE=1 SV=1	3622	1	1.8e-164	72.28	24	F:GO:0000166; C:GO:0001726; F:GO:0004674; F:GO:0005518; C:GO:0005654; C:GO:0005737; C:GO:0005886; C:GO:0005911; P:GO:0006338; P:GO:0006974; P:GO:0030335; P:GO:0031532; P:GO:0032147; P:GO:0033138; P:GO:0033148; P:GO:0042060; C:GO:0043232; P:GO:0043507; P:GO:0046777; P:GO:0048754; P:GO:0050770; P:GO:0051496; P:GO:0060244; C:GO:0071437	F:nucleotide binding; C:ruffle; F:protein serine/threonine kinase activity; F:collagen binding; C:nucleoplasm; C:cytoplasm; C:plasma membrane; C:cell-cell junction; P:chromatin remodeling; P:cellular response to DNA damage stimulus; P:positive regulation of cell migration; P:actin cytoskeleton reorganization; P:activation of protein kinase activity; P:positive regulation of peptidyl-serine phosph…	EC:2.7.11	Transferring phosphorus-containing groups
TRINITY_DN1365_c0_g1	NR	Vit_I	-1.58814	5.74182	0.00319993	0.00844664	11.218	3.543	23.902	4.248	KC1G3_RATCasein kinase I isoform gamma-3 OS=Rattus norvegicus OX=10116 GN=Csnk1g3 PE=1 SV=1	5086	1	2.7e-163	79.46	8	F:GO:0004674; F:GO:0005524; C:GO:0005634; C:GO:0005737; C:GO:0005886; P:GO:0018105; P:GO:0046777; P:GO:0090263	F:protein serine/threonine kinase activity; F:ATP binding; C:nucleus; C:cytoplasm; C:plasma membrane; P:peptidyl-serine phosphorylation; P:protein autophosphorylation; P:positive regulation of canonical Wnt signaling pathway	EC:2.7.11	Transferring phosphorus-containing groups
TRINITY_DN5109_c0_g1	NR	Vit_I	-1.99282	6.20802	0.000213906	0.000824786	8.302	5.971	36.368	13.051	PTPRD_MOUSEReceptor-type tyrosine-protein phosphatase delta OS=Mus musculus OX=10090 GN=Ptprd PE=1 SV=3	3021	1	3.6e-163	64.84	16	F:GO:0004721; F:GO:0005102; P:GO:0006470; P:GO:0007157; P:GO:0046426; P:GO:0050775; P:GO:0050776; P:GO:0050804; F:GO:0050839; P:GO:0051965; P:GO:0097105; C:GO:0098685; C:GO:0098686; C:GO:0098978; C:GO:0099056; P:GO:0099151	F:phosphoprotein phosphatase activity; F:signaling receptor binding; P:protein dephosphorylation; P:heterophilic cell-cell adhesion via plasma membrane cell adhesion molecules; P:negative regulation of receptor signaling pathway via JAK-STAT; P:positive regulation of dendrite morphogenesis; P:regulation of immune response; P:modulation of chemical synaptic transmission; F:cell adhesion molecule b…	EC:3.1.3.16	Protein-serine/threonine phosphatase
TRINITY_DN2538_c0_g1	NR	Vit_I	-1.65424	3.81328	0.00244796	0.00672452	3.014	3.119	11.784	6.609	DKC1_CHICKH/ACA ribonucleoprotein complex subunit DKC1 OS=Gallus gallus OX=9031 GN=DKC1 PE=2 SV=1	1842	1	3.8e-163	80.05	10	P:GO:0000455; P:GO:0000495; F:GO:0003723; C:GO:0005697; P:GO:0007004; F:GO:0009982; C:GO:0015030; P:GO:0031120; C:GO:0031429; P:GO:1990481	P:enzyme-directed rRNA pseudouridine synthesis; P:box H/ACA snoRNA 3'-end processing; F:RNA binding; C:telomerase holoenzyme complex; P:telomere maintenance via telomerase; F:pseudouridine synthase activity; C:Cajal body; P:snRNA pseudouridine synthesis; C:box H/ACA snoRNP complex; P:mRNA pseudouridine synthesis
TRINITY_DN522_c0_g1	NR	Vit_I	-1.6611	4.32215	0.00218966	0.00609544	2.372	3.365	7.162	2.233	PAPOG_HUMANPoly(A) polymerase gamma OS=Homo sapiens OX=9606 GN=PAPOLG PE=1 SV=2	2487	1	3.3e-162	70.02	7	F:GO:0004652; C:GO:0005829; P:GO:0006378; C:GO:0016604; F:GO:0046872; F:GO:0097159; F:GO:1901363	F:polynucleotide adenylyltransferase activity; C:cytosol; P:mRNA polyadenylation; C:nuclear body; F:metal ion binding; F:organic cyclic compound binding; F:heterocyclic compound binding	EC:2.7.7.19	Polynucleotide adenylyltransferase
TRINITY_DN881_c0_g2	NR	Vit_I	-1.84292	5.78736	0.00063061	0.00208141	9.075	3.918	22.748	2.823	KC1E_HUMANCasein kinase I isoform epsilon OS=Homo sapiens OX=9606 GN=CSNK1E PE=1 SV=1	3220	1	4.3e-162	96.31	17	F:GO:0004674; F:GO:0005515; F:GO:0005524; C:GO:0005654; C:GO:0005829; P:GO:0006281; P:GO:0010389; P:GO:0018105; P:GO:0032091; P:GO:0032436; P:GO:0032922; P:GO:0042752; P:GO:0060070; P:GO:0097711; P:GO:1903827; P:GO:1905426; P:GO:2000052	F:protein serine/threonine kinase activity; F:protein binding; F:ATP binding; C:nucleoplasm; C:cytosol; P:DNA repair; P:regulation of G2/M transition of mitotic cell cycle; P:peptidyl-serine phosphorylation; P:negative regulation of protein binding; P:positive regulation of proteasomal ubiquitin-dependent protein catabolic process; P:circadian regulation of gene expression; P:regulation of circad…	EC:2.7.11	Transferring phosphorus-containing groups
TRINITY_DN1736_c0_g1	NR	Vit_I	-1.633	4.77766	0.0026161	0.00711802	8.193	5.349	22.872	6.378	DD19A_BOVINATP-dependent RNA helicase DDX19A OS=Bos taurus OX=9913 GN=DDX19A PE=2 SV=1	1617	1	4.8e-162	75.72	7	F:GO:0000166; F:GO:0003723; F:GO:0004386; C:GO:0005635; C:GO:0010494; C:GO:0016020; P:GO:0016973	F:nucleotide binding; F:RNA binding; F:helicase activity; C:nuclear envelope; C:cytoplasmic stress granule; C:membrane; P:poly(A)+ mRNA export from nucleus	EC:3.6.1.3; EC:3.6.1.15	Adenosinetriphosphatase; Nucleoside-triphosphate phosphatase
TRINITY_DN9381_c0_g1	NR	Vit_I	-2.51688	5.96828	3.30659e-06	2.59008e-05	10.054	7.708	49.43	16.362	GNAS_GEOCYGuanine nucleotide-binding protein G(s) subunit alpha OS=Geodia cydonium OX=6047 PE=2 SV=1	2079	1	6.1e-162	83.77	5	F:GO:0003924; F:GO:0005525; P:GO:0007186; F:GO:0031683; F:GO:0046872	F:GTPase activity; F:GTP binding; P:G protein-coupled receptor signaling pathway; F:G-protein beta/gamma-subunit complex binding; F:metal ion binding	EC:3.6.1.15	Nucleoside-triphosphate phosphatase
TRINITY_DN3035_c0_g1	NR	Vit_I	-1.57183	4.22717	0.00383336	0.00984103	4.102	3.237	8.62	6.25	OSGEP_NEMVEProbable tRNA N6-adenosine threonylcarbamoyltransferase OS=Nematostella vectensis OX=45351 GN=osgep PE=3 SV=1	2362	1	1.2e-161	90.15	6	C:GO:0000408; P:GO:0002949; C:GO:0005634; C:GO:0005737; F:GO:0046872; F:GO:0061711	C:EKC/KEOPS complex; P:tRNA threonylcarbamoyladenosine modification; C:nucleus; C:cytoplasm; F:metal ion binding; F:N(6)-L-threonylcarbamoyladenine synthase activity	EC:2.3.1.234	N(6)-L-threonylcarbamoyladenine synthase
TRINITY_DN279_c0_g1	NR	Vit_I	-2.05138	8.08679	0.000131602	0.000543682	19.085	7.905	79.152	15.374	DDX5_HUMANProbable ATP-dependent RNA helicase DDX5 OS=Homo sapiens OX=9606 GN=DDX5 PE=1 SV=1	4103	1	6e-161	85.09	11	P:GO:0000398; F:GO:0003730; F:GO:0004386; P:GO:0030509; P:GO:0030520; P:GO:0030521; P:GO:0045069; F:GO:0048306; P:GO:0048511; F:GO:0050681; P:GO:1902893	P:mRNA splicing, via spliceosome; F:mRNA 3'-UTR binding; F:helicase activity; P:BMP signaling pathway; P:intracellular estrogen receptor signaling pathway; P:androgen receptor signaling pathway; P:regulation of viral genome replication; F:calcium-dependent protein binding; P:rhythmic process; F:androgen receptor binding; P:regulation of pri-miRNA transcription by RNA polymerase II	EC:3.6.1.3; EC:3.6.1.15	Adenosinetriphosphatase; Nucleoside-triphosphate phosphatase
TRINITY_DN12135_c1_g1	NR	Vit_I	-2.56239	5.03308	2.44605e-06	2.03867e-05	5.288	6.297	41.796	12.589	GPDM_MESAUGlycerol-3-phosphate dehydrogenase, mitochondrial OS=Mesocricetus auratus OX=10036 GN=GPD2 PE=1 SV=1	1935	1	8.2e-161	74.79	5	P:GO:0044237; C:GO:0044444; F:GO:0046872; F:GO:0052590; P:GO:0071704	P:cellular metabolic process; C:cytoplasmic part; F:metal ion binding; F:sn-glycerol-3-phosphate:ubiquinone oxidoreductase activity; P:organic substance metabolic process	EC:1.1.5.3	Glycerol-3-phosphate dehydrogenase
TRINITY_DN4838_c1_g1	NR	Vit_I	-1.89872	4.32347	0.00049307	0.0016822	5.038	4.471	17.459	8.739	PSMD3_HUMAN26S proteasome non-ATPase regulatory subunit 3 OS=Homo sapiens OX=9606 GN=PSMD3 PE=1 SV=2	1400	1	8.6e-160	85.44	33	P:GO:0000165; P:GO:0000209; P:GO:0002223; P:GO:0002479; F:GO:0005515; C:GO:0005576; C:GO:0005654; C:GO:0005829; P:GO:0006521; C:GO:0008541; P:GO:0010972; P:GO:0016579; F:GO:0030234; P:GO:0031145; P:GO:0031146; P:GO:0033209; C:GO:0034774; P:GO:0038061; P:GO:0038095; P:GO:0042176; P:GO:0043312; P:GO:0043488; P:GO:0043687; P:GO:0050790; P:GO:0050852; P:GO:0055085; P:GO:0060071; P:GO:0061418; P:GO:00…	P:MAPK cascade; P:protein polyubiquitination; P:stimulatory C-type lectin receptor signaling pathway; P:antigen processing and presentation of exogenous peptide antigen via MHC class I, TAP-dependent; F:protein binding; C:extracellular region; C:nucleoplasm; C:cytosol; P:regulation of cellular amino acid metabolic process; C:proteasome regulatory particle, lid subcomplex; P:negative regulation of…
TRINITY_DN671_c0_g2	NR	Vit_I	-2.35397	2.37664	2.4441e-05	0.000132989	1.023	1.994	4.63	0.436	SYFA_DANREPhenylalanine--tRNA ligase alpha subunit OS=Danio rerio OX=7955 GN=farsa PE=2 SV=2	1514	1	1.6e-159	92.24	7	F:GO:0000049; F:GO:0004826; F:GO:0005524; C:GO:0005829; P:GO:0006432; C:GO:0009328; P:GO:0051290	F:tRNA binding; F:phenylalanine-tRNA ligase activity; F:ATP binding; C:cytosol; P:phenylalanyl-tRNA aminoacylation; C:phenylalanine-tRNA ligase complex; P:protein heterotetramerization	EC:6.1.1.20	Phenylalanine--tRNA ligase
TRINITY_DN2813_c0_g2	NR	Vit_I	-1.70572	4.68356	0.00159135	0.00462647	0.903	1.135	4.005	1.437	ACOX3_HUMANPeroxisomal acyl-coenzyme A oxidase 3 OS=Homo sapiens OX=9606 GN=ACOX3 PE=1 SV=2	6437	1	3e-159	65.09	6	F:GO:0003997; C:GO:0005782; C:GO:0005829; P:GO:0006625; P:GO:0033540; F:GO:0050660	F:acyl-CoA oxidase activity; C:peroxisomal matrix; C:cytosol; P:protein targeting to peroxisome; P:fatty acid beta-oxidation using acyl-CoA oxidase; F:flavin adenine dinucleotide binding	EC:1.3.3.6	Acyl-CoA oxidase
TRINITY_DN56350_c0_g1	NR	Vit_I	-3.39164	5.19576	9.42308e-10	4.17189e-08	5.68	4.787	51.229	3.029	RIR2_MOUSERibonucleoside-diphosphate reductase subunit M2 OS=Mus musculus OX=10090 GN=Rrm2 PE=1 SV=1	1321	1	9e-159	91.3	9	F:GO:0004748; C:GO:0005635; C:GO:0005971; P:GO:0006260; F:GO:0008199; P:GO:0009263; F:GO:0042803; P:GO:0051290; P:GO:0055114	F:ribonucleoside-diphosphate reductase activity, thioredoxin disulfide as acceptor; C:nuclear envelope; C:ribonucleoside-diphosphate reductase complex; P:DNA replication; F:ferric iron binding; P:deoxyribonucleotide biosynthetic process; F:protein homodimerization activity; P:protein heterotetramerization; P:oxidation-reduction process	EC:1.17.4; EC:1.17.4.1	Acting on CH or CH(2) groups; Ribonucleoside-diphosphate reductase
TRINITY_DN1511_c0_g1	NR	Vit_I	-1.62632	5.56424	0.00251695	0.00688746	2.666	2.842	9.361	5.403	PURA1_MOUSEAdenylosuccinate synthetase isozyme 1 OS=Mus musculus OX=10090 GN=Adssl1 PE=1 SV=2	5812	1	5.2e-158	75.4	11	F:GO:0000166; F:GO:0003924; F:GO:0004019; C:GO:0005737; P:GO:0006531; F:GO:0042803; P:GO:0044208; P:GO:0046040; F:GO:0046872; F:GO:0051015; P:GO:0051716	F:nucleotide binding; F:GTPase activity; F:adenylosuccinate synthase activity; C:cytoplasm; P:aspartate metabolic process; F:protein homodimerization activity; P:'de novo' AMP biosynthetic process; P:IMP metabolic process; F:metal ion binding; F:actin filament binding; P:cellular response to stimulus	EC:6.3.4.4; EC:3.6.1.15	Adenylosuccinate synthase; Nucleoside-triphosphate phosphatase
TRINITY_DN5557_c0_g1	NR	Vit_I	-1.78623	5.00938	0.000977848	0.00304016	5.702	1.994	18.097	6.031	KBL_HUMAN2-amino-3-ketobutyrate coenzyme A ligase, mitochondrial OS=Homo sapiens OX=9606 GN=GCAT PE=1 SV=1	2931	1	5.8e-158	79.6	6	C:GO:0005743; F:GO:0008890; P:GO:0009058; C:GO:0016607; P:GO:0019518; F:GO:0030170	C:mitochondrial inner membrane; F:glycine C-acetyltransferase activity; P:biosynthetic process; C:nuclear speck; P:L-threonine catabolic process to glycine; F:pyridoxal phosphate binding	EC:2.3.1.29	Glycine C-acetyltransferase
TRINITY_DN5112_c0_g1	NR	Vit_I	-1.6194	6.4932	0.00256778	0.00700463	11.621	6.662	43.32	30.106	MK01_MOUSEMitogen-activated protein kinase 1 OS=Mus musculus OX=10090 GN=Mapk1 PE=1 SV=3	5701	1	6.6e-158	85.03	81	P:GO:0000187; F:GO:0001784; F:GO:0003690; F:GO:0004707; F:GO:0004708; F:GO:0005524; C:GO:0005654; C:GO:0005739; C:GO:0005769; C:GO:0005770; C:GO:0005794; C:GO:0005815; C:GO:0005829; C:GO:0005901; C:GO:0005925; P:GO:0006915; P:GO:0006974; P:GO:0007049; P:GO:0007568; F:GO:0008134; F:GO:0008353; P:GO:0010800; C:GO:0014069; P:GO:0015966; P:GO:0018105; P:GO:0019233; P:GO:0019858; F:GO:0019902; P:GO:00…	P:activation of MAPK activity; F:phosphotyrosine residue binding; F:double-stranded DNA binding; F:MAP kinase activity; F:MAP kinase kinase activity; F:ATP binding; C:nucleoplasm; C:mitochondrion; C:early endosome; C:late endosome; C:Golgi apparatus; C:microtubule organizing center; C:cytosol; C:caveola; C:focal adhesion; P:apoptotic process; P:cellular response to DNA damage stimulus; P:cell cyc…	EC:2.7.11; EC:2.7.11.23; EC:2.7.12.1; EC:2.7.11.24	Transferring phosphorus-containing groups; [RNA-polymerase]-subunit kinase; Dual-specificity kinase; Mitogen-activated protein kinase
TRINITY_DN634_c0_g1	NR	Vit_I	-2.09568	5.68669	0.000103348	0.000444356	4.385	2.171	18.199	2.567	VA0D1_DANREV-type proton ATPase subunit d 1 OS=Danio rerio OX=7955 GN=atp6v0d1 PE=1 SV=1	3451	1	3.4e-157	87.71	22	P:GO:0001947; P:GO:0003406; C:GO:0005765; C:GO:0005769; C:GO:0005813; P:GO:0006879; P:GO:0007034; P:GO:0007035; P:GO:0008057; F:GO:0008553; C:GO:0016471; P:GO:0032438; C:GO:0033179; C:GO:0033181; P:GO:0035675; P:GO:0036295; P:GO:0039022; P:GO:0046688; F:GO:0046961; P:GO:0060271; P:GO:0070986; P:GO:1902600	P:heart looping; P:retinal pigment epithelium development; C:lysosomal membrane; C:early endosome; C:centrosome; P:cellular iron ion homeostasis; P:vacuolar transport; P:vacuolar acidification; P:eye pigment granule organization; F:proton-exporting ATPase activity, phosphorylative mechanism; C:vacuolar proton-transporting V-type ATPase complex; P:melanosome organization; C:proton-transporting V-t…	EC:7.1.3.1; EC:7.1.2.1	H(+)-exporting diphosphatase; P-type H(+)-exporting transporter
TRINITY_DN649_c0_g1	NR	Vit_I	-1.73495	3.0859	0.00160659	0.00466323	3.068	4.649	4.368	1.155	MYO7A_HUMANUnconventional myosin-VIIa OS=Homo sapiens OX=9606 GN=MYO7A PE=1 SV=2	2432	1	9.1e-157	73.87	27	F:GO:0000146; C:GO:0001750; C:GO:0001917; F:GO:0005516; C:GO:0005765; C:GO:0005829; P:GO:0006909; P:GO:0007040; P:GO:0007601; P:GO:0007605; C:GO:0016459; P:GO:0030048; F:GO:0030507; F:GO:0032559; P:GO:0034613; P:GO:0042462; P:GO:0042472; P:GO:0042491; F:GO:0043168; C:GO:0045202; P:GO:0050957; F:GO:0051015; P:GO:0051649; P:GO:0051875; P:GO:0060122; C:GO:0071944; C:GO:0120044	F:microfilament motor activity; C:photoreceptor outer segment; C:photoreceptor inner segment; F:calmodulin binding; C:lysosomal membrane; C:cytosol; P:phagocytosis; P:lysosome organization; P:visual perception; P:sensory perception of sound; C:myosin complex; P:actin filament-based movement; F:spectrin binding; F:adenyl ribonucleotide binding; P:cellular protein localization; P:eye photoreceptor …	EC:3.6.1.15	Nucleoside-triphosphate phosphatase
TRINITY_DN367_c0_g1	NR	Vit_I	-1.57291	4.97734	0.00361148	0.00935462	4.374	5.122	5.616	2.721	NMT2_HUMANGlycylpeptide N-tetradecanoyltransferase 2 OS=Homo sapiens OX=9606 GN=NMT2 PE=1 SV=1	5709	1	1.2e-156	80.41	10	F:GO:0004379; F:GO:0005515; C:GO:0005794; C:GO:0005829; C:GO:0005886; P:GO:0018008; C:GO:0019898; P:GO:0022400; C:GO:0043657; P:GO:0075733	F:glycylpeptide N-tetradecanoyltransferase activity; F:protein binding; C:Golgi apparatus; C:cytosol; C:plasma membrane; P:N-terminal peptidyl-glycine N-myristoylation; C:extrinsic component of membrane; P:regulation of rhodopsin mediated signaling pathway; C:host cell; P:intracellular transport of virus	EC:2.3.1.97	Glycylpeptide N-tetradecanoyltransferase
TRINITY_DN4283_c0_g2	NR	Vit_I	-3.64798	8.82806	3.52653e-11	3.1549e-09	27.181	7.728	290.563	58.248	RADI_HUMANRadixin OS=Homo sapiens OX=9606 GN=RDX PE=1 SV=1	2397	1	2.6e-156	93.85	13	C:GO:0001726; C:GO:0005925; P:GO:0008360; P:GO:0008361; P:GO:0010628; P:GO:0010737; C:GO:0030175; P:GO:0034260; F:GO:0042803; P:GO:0045184; F:GO:0051117; C:GO:0051286; P:GO:1902966	C:ruffle; C:focal adhesion; P:regulation of cell shape; P:regulation of cell size; P:positive regulation of gene expression; P:protein kinase A signaling; C:filopodium; P:negative regulation of GTPase activity; F:protein homodimerization activity; P:establishment of protein localization; F:ATPase binding; C:cell tip; P:positive regulation of protein localization to early endosome
TRINITY_DN677_c0_g1	NR	Vit_I	-1.82506	6.40365	0.000686717	0.00223829	12.426	5.497	37.043	5.467	KC1A_HUMANCasein kinase I isoform alpha OS=Homo sapiens OX=9606 GN=CSNK1A1 PE=1 SV=2	3059	1	7.4e-156	97.49	23	C:GO:0000777; P:GO:0000902; F:GO:0004674; F:GO:0005515; F:GO:0005524; C:GO:0005813; C:GO:0005829; C:GO:0005847; P:GO:0007030; P:GO:0007049; C:GO:0016607; P:GO:0018105; C:GO:0030877; P:GO:0032436; C:GO:0036064; C:GO:0045095; P:GO:0045104; P:GO:0051301; P:GO:0090090; P:GO:1904424; P:GO:1904885; P:GO:1904886; C:GO:1990904	C:condensed chromosome kinetochore; P:cell morphogenesis; F:protein serine/threonine kinase activity; F:protein binding; F:ATP binding; C:centrosome; C:cytosol; C:mRNA cleavage and polyadenylation specificity factor complex; P:Golgi organization; P:cell cycle; C:nuclear speck; P:peptidyl-serine phosphorylation; C:beta-catenin destruction complex; P:positive regulation of proteasomal ubiquitin-dep…	EC:2.7.11	Transferring phosphorus-containing groups
TRINITY_DN92160_c0_g1	NR	Vit_I	-2.23761	4.22336	4.17441e-05	0.000207844	2.992	2.675	13.874	3.195	EFTU_BOVINElongation factor Tu, mitochondrial OS=Bos taurus OX=9913 GN=TUFM PE=1 SV=1	1738	1	2.7e-155	79.33	6	F:GO:0003746; F:GO:0003924; F:GO:0005525; C:GO:0005743; C:GO:0042645; P:GO:0070125	F:translation elongation factor activity; F:GTPase activity; F:GTP binding; C:mitochondrial inner membrane; C:mitochondrial nucleoid; P:mitochondrial translational elongation	EC:3.6.1.15	Nucleoside-triphosphate phosphatase
TRINITY_DN287_c2_g1	NR	Vit_I	-1.91497	4.57305	0.000416726	0.00145633	5.506	3.741	15.1	7.918	EIF3C_BOVINEukaryotic translation initiation factor 3 subunit C OS=Bos taurus OX=9913 GN=EIF3C PE=2 SV=1	2622	1	3.1e-155	66.56	4	F:GO:0003723; P:GO:0006413; C:GO:0032991; C:GO:0044444	F:RNA binding; P:translational initiation; C:protein-containing complex; C:cytoplasmic part
TRINITY_DN8470_c0_g1	NR	Vit_I	-1.86554	4.58167	0.000570601	0.00190778	2.905	3.543	11.944	3.285	KIF11_HUMANKinesin-like protein KIF11 OS=Homo sapiens OX=9606 GN=KIF11 PE=1 SV=2	1411	1	3.8e-155	82.77	16	C:GO:0000922; F:GO:0005524; C:GO:0005634; C:GO:0005829; C:GO:0005871; C:GO:0005876; P:GO:0006890; P:GO:0007018; F:GO:0008017; F:GO:0008574; P:GO:0019886; F:GO:0019901; P:GO:0046602; P:GO:0051301; C:GO:0072686; P:GO:0090307	C:spindle pole; F:ATP binding; C:nucleus; C:cytosol; C:kinesin complex; C:spindle microtubule; P:retrograde vesicle-mediated transport, Golgi to endoplasmic reticulum; P:microtubule-based movement; F:microtubule binding; F:ATP-dependent microtubule motor activity, plus-end-directed; P:antigen processing and presentation of exogenous peptide antigen via MHC class II; F:protein kinase binding; P:re…	EC:3.6.1.3; EC:3.6.1.15; EC:3.6.4.4	Adenosinetriphosphatase; Nucleoside-triphosphate phosphatase; Acting on acid anhydrides
TRINITY_DN4614_c0_g1	NR	Vit_I	-1.93635	4.11931	0.000369413	0.00131395	5.495	6.05	31.224	10.343	LAR_DROMETyrosine-protein phosphatase Lar OS=Drosophila melanogaster OX=7227 GN=Lar PE=1 SV=2	2431	1	5e-155	63.9	18	F:GO:0005001; C:GO:0005925; P:GO:0007283; P:GO:0007412; P:GO:0008045; P:GO:0008594; C:GO:0009925; C:GO:0030424; C:GO:0031252; P:GO:0031290; F:GO:0032093; P:GO:0035335; P:GO:0045467; P:GO:0048841; P:GO:0051124; P:GO:0051491; P:GO:0060269; P:GO:1903386	F:transmembrane receptor protein tyrosine phosphatase activity; C:focal adhesion; P:spermatogenesis; P:axon target recognition; P:motor neuron axon guidance; P:photoreceptor cell morphogenesis; C:basal plasma membrane; C:axon; C:cell leading edge; P:retinal ganglion cell axon guidance; F:SAM domain binding; P:peptidyl-tyrosine dephosphorylation; P:R7 cell development; P:regulation of axon extensi…	EC:3.1.3.16; EC:3.1.3.48	Protein-serine/threonine phosphatase; Protein-tyrosine-phosphatase
TRINITY_DN1254_c0_g1	NR	Vit_I	-2.13364	5.93801	7.60157e-05	0.000344508	4.527	2.675	19.265	9.073	GMDS_MOUSEGDP-mannose 4,6 dehydratase OS=Mus musculus OX=10090 GN=Gmds PE=1 SV=1	3867	1	7.9e-155	85.43	7	C:GO:0005737; P:GO:0007219; F:GO:0008446; P:GO:0019673; P:GO:0042351; F:GO:0042802; F:GO:0070401	C:cytoplasm; P:Notch signaling pathway; F:GDP-mannose 4,6-dehydratase activity; P:GDP-mannose metabolic process; P:'de novo' GDP-L-fucose biosynthetic process; F:identical protein binding; F:NADP+ binding	EC:4.2.1.47	GDP-mannose 4,6-dehydratase
TRINITY_DN368_c1_g1	NR	Vit_I	-1.84581	7.16785	0.000583071	0.00194289	12.6	6.84	32.544	18.993	DOCK1_HUMANDedicator of cytokinesis protein 1 OS=Homo sapiens OX=9606 GN=DOCK1 PE=1 SV=2	2168	1	4.2e-153	67.53	14	F:GO:0005089; F:GO:0005096; C:GO:0005829; P:GO:0006911; P:GO:0006915; P:GO:0007229; P:GO:0007264; P:GO:0007596; P:GO:0010634; C:GO:0016607; C:GO:0032045; P:GO:0038096; P:GO:0048010; P:GO:1900026	F:Rho guanyl-nucleotide exchange factor activity; F:GTPase activator activity; C:cytosol; P:phagocytosis, engulfment; P:apoptotic process; P:integrin-mediated signaling pathway; P:small GTPase mediated signal transduction; P:blood coagulation; P:positive regulation of epithelial cell migration; C:nuclear speck; C:guanyl-nucleotide exchange factor complex; P:Fc-gamma receptor signaling pathway inv…
TRINITY_DN17133_c0_g1	NR	Vit_I	-2.73161	7.21293	4.45564e-07	5.26961e-06	15.397	6.711	93.461	26.692	TTLL9_BOVINProbable tubulin polyglutamylase TTLL9 OS=Bos taurus OX=9913 GN=TTLL9 PE=2 SV=1	3785	1	9.5e-153	72.71	3	F:GO:0000166; C:GO:0005856; C:GO:0042995	F:nucleotide binding; C:cytoskeleton; C:cell projection
TRINITY_DN1180_c0_g1	NR	Vit_I	-1.62431	4.42625	0.00282667	0.00759638	4.026	3.247	11.951	11.396	FLII_HUMANProtein flightless-1 homolog OS=Homo sapiens OX=9606 GN=FLII PE=1 SV=2	2225	1	9.5e-153	67.1	4	F:GO:0003779; C:GO:0005654; C:GO:0005815; C:GO:0005829	F:actin binding; C:nucleoplasm; C:microtubule organizing center; C:cytosol
TRINITY_DN10006_c0_g1	NR	Vit_I	-1.75573	3.78367	0.00132858	0.00396255	2.916	2.783	10.601	4.35	RAE1L_XENTRmRNA export factor OS=Xenopus tropicalis OX=8364 GN=rae1 PE=2 SV=1	1535	1	1.1e-152	84.33	9	P:GO:0000972; F:GO:0003723; C:GO:0005643; C:GO:0005737; P:GO:0006406; F:GO:0043130; P:GO:0051301; P:GO:0060236; C:GO:0097431	P:transcription-dependent tethering of RNA polymerase II gene DNA at nuclear periphery; F:RNA binding; C:nuclear pore; C:cytoplasm; P:mRNA export from nucleus; F:ubiquitin binding; P:cell division; P:regulation of mitotic spindle organization; C:mitotic spindle pole
TRINITY_DN2156_c0_g1	NR	Vit_I	-2.6711	7.63873	7.67815e-07	8.14283e-06	20.271	7.728	122.718	77.857	KCC2A_DROMECalcium/calmodulin-dependent protein kinase type II alpha chain OS=Drosophila melanogaster OX=7227 GN=CaMKII PE=1 SV=1	2198	1	1.6e-152	70.3	18	F:GO:0004683; F:GO:0005516; C:GO:0005737; C:GO:0005954; P:GO:0007268; P:GO:0007616; P:GO:0008049; P:GO:0008582; P:GO:0009267; P:GO:0010888; C:GO:0030424; C:GO:0030425; C:GO:0045211; C:GO:0048786; P:GO:0050710; P:GO:0051489; P:GO:0060278; P:GO:1990443	F:calmodulin-dependent protein kinase activity; F:calmodulin binding; C:cytoplasm; C:calcium- and calmodulin-dependent protein kinase complex; P:chemical synaptic transmission; P:long-term memory; P:male courtship behavior; P:regulation of synaptic growth at neuromuscular junction; P:cellular response to starvation; P:negative regulation of lipid storage; C:axon; C:dendrite; C:postsynaptic membra…	EC:2.7.11; EC:2.7.11.17	Transferring phosphorus-containing groups; Calcium/calmodulin-dependent protein kinase
TRINITY_DN10340_c0_g1	NR	Vit_I	-1.91119	3.89929	0.000452939	0.00156394	1.545	2.931	8.149	1.886	GABT_PIG4-aminobutyrate aminotransferase, mitochondrial OS=Sus scrofa OX=9823 GN=ABAT PE=1 SV=2	2122	1	2.6e-152	70.87	9	F:GO:0003867; C:GO:0005759; C:GO:0005829; P:GO:0009450; F:GO:0030170; C:GO:0032144; F:GO:0032145; F:GO:0042803; P:GO:0048148	F:4-aminobutyrate transaminase activity; C:mitochondrial matrix; C:cytosol; P:gamma-aminobutyric acid catabolic process; F:pyridoxal phosphate binding; C:4-aminobutyrate transaminase complex; F:succinate-semialdehyde dehydrogenase binding; F:protein homodimerization activity; P:behavioral response to cocaine
TRINITY_DN3028_c0_g1	NR	Vit_I	-1.6118	5.38546	0.0027881	0.00750923	6.344	6.583	11.146	6.416	DGKQ_MOUSEDiacylglycerol kinase theta OS=Mus musculus OX=10090 GN=Dgkq PE=1 SV=1	4281	1	3.1e-152	54.49	14	F:GO:0005488; P:GO:0006796; P:GO:0007165; P:GO:0009889; F:GO:0016740; P:GO:0031323; C:GO:0043227; C:GO:0043229; P:GO:0044255; C:GO:0044456; P:GO:0051171; P:GO:0060255; P:GO:0062012; P:GO:0080090	F:binding; P:phosphate-containing compound metabolic process; P:signal transduction; P:regulation of biosynthetic process; F:transferase activity; P:regulation of cellular metabolic process; C:membrane-bounded organelle; C:intracellular organelle; P:cellular lipid metabolic process; C:synapse part; P:regulation of nitrogen compound metabolic process; P:regulation of macromolecule metabolic proces…
TRINITY_DN1454_c0_g1	NR	Vit_I	-1.82485	6.09467	0.000699281	0.00227294	8.302	7.372	42.667	10.574	ROCK1_HUMANRho-associated protein kinase 1 OS=Homo sapiens OX=9606 GN=ROCK1 PE=1 SV=1	4330	1	1.2e-151	56.72	39	F:GO:0005515; P:GO:0007169; P:GO:0007249; P:GO:0007266; P:GO:0010508; P:GO:0010613; P:GO:0010628; C:GO:0012505; C:GO:0016020; P:GO:0016525; P:GO:0018105; F:GO:0019828; P:GO:0022614; P:GO:0030866; P:GO:0032091; P:GO:0032956; P:GO:0035509; C:GO:0043227; C:GO:0043232; P:GO:0043410; C:GO:0044444; C:GO:0044446; P:GO:0045616; P:GO:0045664; P:GO:0045861; P:GO:0050901; P:GO:0051893; F:GO:0072518; P:GO:00…	F:protein binding; P:transmembrane receptor protein tyrosine kinase signaling pathway; P:I-kappaB kinase/NF-kappaB signaling; P:Rho protein signal transduction; P:positive regulation of autophagy; P:positive regulation of cardiac muscle hypertrophy; P:positive regulation of gene expression; C:endomembrane system; C:membrane; P:negative regulation of angiogenesis; P:peptidyl-serine phosphorylation…	EC:2.7.11	Transferring phosphorus-containing groups
TRINITY_DN1154_c0_g1	NR	Vit_I	-1.65202	4.38071	0.00240658	0.00662514	4.429	2.487	12.546	3.863	HDAC3_CHICKHistone deacetylase 3 OS=Gallus gallus OX=9031 GN=HDAC3 PE=2 SV=1	1924	1	1.2e-151	86.34	13	C:GO:0000118; P:GO:0000122; F:GO:0003682; F:GO:0003714; C:GO:0005737; C:GO:0017053; F:GO:0032041; P:GO:0032922; P:GO:0042752; P:GO:0045944; F:GO:0070491; P:GO:0070932; P:GO:0070933	C:histone deacetylase complex; P:negative regulation of transcription by RNA polymerase II; F:chromatin binding; F:transcription corepressor activity; C:cytoplasm; C:transcriptional repressor complex; F:NAD-dependent histone deacetylase activity (H3-K14 specific); P:circadian regulation of gene expression; P:regulation of circadian rhythm; P:positive regulation of transcription by RNA polymerase …	EC:3.5.1.98	Histone deacetylase
TRINITY_DN37866_c0_g1	NR	Vit_I	-3.07194	3.40888	3.21814e-08	6.89995e-07	1.991	4.273	11.668	1.039	KCRB_HUMANCreatine kinase B-type OS=Homo sapiens OX=9606 GN=CKB PE=1 SV=1	1932	1	2e-151	80.59	13	F:GO:0004111; F:GO:0005524; C:GO:0005615; C:GO:0005634; C:GO:0005829; P:GO:0006600; P:GO:0016310; P:GO:0021549; C:GO:0030425; P:GO:0030644; F:GO:0031625; C:GO:0043025; P:GO:0046314	F:creatine kinase activity; F:ATP binding; C:extracellular space; C:nucleus; C:cytosol; P:creatine metabolic process; P:phosphorylation; P:cerebellum development; C:dendrite; P:cellular chloride ion homeostasis; F:ubiquitin protein ligase binding; C:neuronal cell body; P:phosphocreatine biosynthetic process	EC:2.7.3.2	Creatine kinase
TRINITY_DN6233_c0_g1	NR	Vit_I	-1.65031	3.85285	0.00252676	0.00690913	3.025	2.655	10.536	7.802	FGGY_XENLAFGGY carbohydrate kinase domain-containing protein OS=Xenopus laevis OX=8355 GN=fggy PE=2 SV=2	1875	1	7.5e-151	65.84	1	F:GO:0016740	F:transferase activity
TRINITY_DN40301_c0_g1	NR	Vit_I	-1.91001	5.20319	0.000401447	0.00140959	5.136	5.28	18.199	6.044	MAP11_DANREMethionine aminopeptidase 1 OS=Danio rerio OX=7955 GN=metap1 PE=2 SV=2	2379	1	1.2e-150	78.27	3	F:GO:0004177; F:GO:0008235; P:GO:0019538	F:aminopeptidase activity; F:metalloexopeptidase activity; P:protein metabolic process	EC:3.4.11	Acting on peptide bonds (peptidases)
TRINITY_DN1102_c0_g1	NR	Vit_I	-1.695	6.17262	0.00161798	0.0046937	2.742	1.619	9.259	3.362	AQR_HUMANRNA helicase aquarius OS=Homo sapiens OX=9606 GN=AQR PE=1 SV=4	8261	1	4.3e-150	49.11	3	F:GO:0005488; C:GO:0005681; P:GO:0006396	F:binding; C:spliceosomal complex; P:RNA processing
TRINITY_DN1451_c0_g1	NR	Vit_I	-1.74842	3.73081	0.00138489	0.00410266	1.882	1.55	6.85	1.193	KS6A5_CHICKRibosomal protein S6 kinase alpha-5 OS=Gallus gallus OX=9031 GN=RPS6KA5 PE=2 SV=1	2807	1	7.3e-150	63.42	4	F:GO:0004672; F:GO:0005488; P:GO:0016310; C:GO:0044424	F:protein kinase activity; F:binding; P:phosphorylation; C:intracellular part
TRINITY_DN2462_c0_g1	NR	Vit_I	-1.87153	3.9938	0.000582632	0.00194164	1.959	2.655	12.082	9.252	RBM19_HUMANProbable RNA-binding protein 19 OS=Homo sapiens OX=9606 GN=RBM19 PE=1 SV=3	4363	1	1.1e-149	65.32	13	P:GO:0000381; F:GO:0003676; F:GO:0003723; C:GO:0005634; C:GO:0005654; C:GO:0005694; C:GO:0005730; C:GO:0005737; P:GO:0007275; C:GO:0016020; C:GO:0016607; P:GO:0040019; P:GO:0045292	P:regulation of alternative mRNA splicing, via spliceosome; F:nucleic acid binding; F:RNA binding; C:nucleus; C:nucleoplasm; C:chromosome; C:nucleolus; C:cytoplasm; P:multicellular organism development; C:membrane; C:nuclear speck; P:positive regulation of embryonic development; P:mRNA cis splicing, via spliceosome
TRINITY_DN82146_c0_g1	NR	Vit_I	-1.64041	2.87157	0.00324339	0.00854808	1.338	1.036	2.757	1.078	DDX47_BOVINProbable ATP-dependent RNA helicase DDX47 OS=Bos taurus OX=9913 GN=DDX47 PE=2 SV=1	5038	1	1.3e-149	66.8	5	F:GO:0003676; C:GO:0005634; P:GO:0006396; P:GO:0006915; F:GO:0016787	F:nucleic acid binding; C:nucleus; P:RNA processing; P:apoptotic process; F:hydrolase activity
TRINITY_DN3010_c0_g1	NR	Vit_I	-1.58711	5.44157	0.00327578	0.00861935	8.629	5.3	27.298	11.729	PTPRD_HUMANReceptor-type tyrosine-protein phosphatase delta OS=Homo sapiens OX=9606 GN=PTPRD PE=1 SV=2	2681	1	2.6e-149	62.76	12	F:GO:0005001; F:GO:0005515; C:GO:0005887; P:GO:0006470; P:GO:0007185; P:GO:0048699; P:GO:0051130; P:GO:0051962; C:GO:0098978; P:GO:0099545; P:GO:0099560; P:GO:1905606	F:transmembrane receptor protein tyrosine phosphatase activity; F:protein binding; C:integral component of plasma membrane; P:protein dephosphorylation; P:transmembrane receptor protein tyrosine phosphatase signaling pathway; P:generation of neurons; P:positive regulation of cellular component organization; P:positive regulation of nervous system development; C:glutamatergic synapse; P:trans-syna…	EC:3.1.3.16; EC:3.1.3.48	Protein-serine/threonine phosphatase; Protein-tyrosine-phosphatase
TRINITY_DN7655_c0_g2	NR	Vit_I	-1.99147	4.44885	0.00024477	0.000923275	5.158	6.05	19.113	5.877	MK14_HUMANMitogen-activated protein kinase 14 OS=Homo sapiens OX=9606 GN=MAPK14 PE=1 SV=3	1439	1	1.2e-148	84.77	64	P:GO:0000077; P:GO:0000187; P:GO:0000902; C:GO:0000922; P:GO:0001502; P:GO:0001525; P:GO:0001890; P:GO:0002062; P:GO:0002741; F:GO:0004707; F:GO:0004708; F:GO:0005524; C:GO:0005576; C:GO:0005739; C:GO:0005829; P:GO:0006006; P:GO:0006915; P:GO:0007178; P:GO:0007265; P:GO:0007519; P:GO:0010759; C:GO:0016607; P:GO:0018105; P:GO:0019395; F:GO:0019903; P:GO:0030278; P:GO:0030316; P:GO:0031281; P:GO:00…	P:DNA damage checkpoint; P:activation of MAPK activity; P:cell morphogenesis; C:spindle pole; P:cartilage condensation; P:angiogenesis; P:placenta development; P:chondrocyte differentiation; P:positive regulation of cytokine secretion involved in immune response; F:MAP kinase activity; F:MAP kinase kinase activity; F:ATP binding; C:extracellular region; C:mitochondrion; C:cytosol; P:glucose metab…	EC:2.7.11; EC:2.7.12.1; EC:2.7.11.24	Transferring phosphorus-containing groups; Dual-specificity kinase; Mitogen-activated protein kinase
TRINITY_DN189_c1_g1	NR	Vit_I	-2.6816	5.84671	7.86226e-07	8.29781e-06	9.086	4.056	54.023	13.641	GNAI_PATPEGuanine nucleotide-binding protein G(i) subunit alpha OS=Patiria pectinifera OX=7594 PE=1 SV=3	2128	1	1.4e-148	86.72	5	F:GO:0003924; F:GO:0005525; P:GO:0007188; F:GO:0031683; F:GO:0046872	F:GTPase activity; F:GTP binding; P:adenylate cyclase-modulating G protein-coupled receptor signaling pathway; F:G-protein beta/gamma-subunit complex binding; F:metal ion binding	EC:3.6.1.15	Nucleoside-triphosphate phosphatase
TRINITY_DN6394_c0_g1	NR	Vit_I	-2.00639	7.85152	0.000184333	0.000725945	22.186	12.396	85.929	23.381	ANO4_HUMANAnoctamin-4 OS=Homo sapiens OX=9606 GN=ANO4 PE=2 SV=1	3876	1	1.9e-148	49.62	2	P:GO:0006820; C:GO:0016020	P:anion transport; C:membrane
TRINITY_DN7487_c0_g1	NR	Vit_I	-2.40382	7.34518	8.16076e-06	5.37191e-05	16.463	4.491	77.664	17.17	CDK9_CHICKCyclin-dependent kinase 9 OS=Gallus gallus OX=9031 GN=CDK9 PE=2 SV=1	2728	1	6.6e-148	79.83	24	C:GO:0000790; F:GO:0000978; F:GO:0001223; F:GO:0003682; F:GO:0004693; F:GO:0005524; P:GO:0006282; C:GO:0008024; F:GO:0008353; C:GO:0016605; F:GO:0019901; F:GO:0030332; P:GO:0031297; P:GO:0032968; P:GO:0033129; C:GO:0036464; P:GO:0051147; P:GO:0070816; P:GO:0071157; P:GO:0071345; F:GO:0097322; P:GO:1900364; P:GO:1903839; P:GO:2001168	C:nuclear chromatin; F:RNA polymerase II proximal promoter sequence-specific DNA binding; F:transcription coactivator binding; F:chromatin binding; F:cyclin-dependent protein serine/threonine kinase activity; F:ATP binding; P:regulation of DNA repair; C:cyclin/CDK positive transcription elongation factor complex; F:RNA polymerase II CTD heptapeptide repeat kinase activity; C:PML body; F:protein k…	EC:2.7.11; EC:2.7.11.23; EC:2.7.11.22	Transferring phosphorus-containing groups; [RNA-polymerase]-subunit kinase; Cyclin-dependent kinase
TRINITY_DN49_c0_g1	NR	Vit_I	-1.94211	7.85946	0.000293569	0.0010774	29.031	10.057	61.831	49.368	CATC_PONABDipeptidyl peptidase 1 OS=Pongo abelii OX=9601 GN=CTSC PE=2 SV=1	4442	1	1.8e-147	68.25	1	F:GO:0016787	F:hydrolase activity
TRINITY_DN17426_c0_g1	NR	Vit_I	-1.58446	3.91667	0.0037072	0.00956613	2.992	2.902	8.025	2.605	NCKP1_MOUSENck-associated protein 1 OS=Mus musculus OX=10090 GN=Nckap1 PE=1 SV=2	2322	1	3.7e-147	63.91	27	P:GO:0000902; P:GO:0001701; C:GO:0001726; P:GO:0001756; P:GO:0001843; F:GO:0005515; C:GO:0005737; P:GO:0007354; P:GO:0007492; P:GO:0008078; P:GO:0010172; P:GO:0010592; C:GO:0016020; C:GO:0030027; P:GO:0030838; P:GO:0030950; C:GO:0031941; P:GO:0032880; P:GO:0035050; P:GO:0042074; P:GO:0045175; P:GO:0045176; P:GO:0048340; P:GO:0048570; P:GO:0048617; P:GO:0050821; C:GO:0098794	P:cell morphogenesis; P:in utero embryonic development; C:ruffle; P:somitogenesis; P:neural tube closure; F:protein binding; C:cytoplasm; P:zygotic determination of anterior/posterior axis, embryo; P:endoderm development; P:mesodermal cell migration; P:embryonic body morphogenesis; P:positive regulation of lamellipodium assembly; C:membrane; C:lamellipodium; P:positive regulation of actin filamen…
TRINITY_DN2277_c0_g1	NR	Vit_I	-2.12806	5.16268	8.44062e-05	0.000375581	3.982	2.438	13.613	2.4	PARP3_HUMANPoly	2907	1	3e-146	66.98	16	P:GO:0000723; F:GO:0003950; F:GO:0005515; C:GO:0005634; C:GO:0005856; P:GO:0030592; C:GO:0035861; P:GO:0051106; P:GO:0060236; P:GO:0070213; P:GO:0140289; F:GO:0140294; P:GO:1905662; P:GO:1990166; F:GO:1990404; P:GO:2001034	P:telomere maintenance; F:NAD+ ADP-ribosyltransferase activity; F:protein binding; C:nucleus; C:cytoskeleton; P:DNA ADP-ribosylation; C:site of double-strand break; P:positive regulation of DNA ligation; P:regulation of mitotic spindle organization; P:protein auto-ADP-ribosylation; P:protein mono-ADP-ribosylation; F:NAD DNA ADP-ribosyltransferase activity; P:negative regulation of telomerase RNA …	EC:2.4.2.30	NAD(+) ADP-ribosyltransferase
TRINITY_DN39744_c0_g1	NR	Vit_I	-2.25716	4.9993	3.20734e-05	0.000165791	4.189	2.694	21.13	7.79	HEM1_OPSTA5-aminolevulinate synthase, nonspecific, mitochondrial OS=Opsanus tau OX=8068 GN=alas1 PE=2 SV=1	2165	1	1.4e-145	62.56	3	F:GO:0003824; P:GO:0009058; P:GO:0033013	F:catalytic activity; P:biosynthetic process; P:tetrapyrrole metabolic process
TRINITY_DN303_c0_g2	NR	Vit_I	-2.10502	6.30653	9.22657e-05	0.000404668	14.243	7.678	65.749	15.656	ARC1A_MOUSEActin-related protein 2/3 complex subunit 1A OS=Mus musculus OX=10090 GN=Arpc1a PE=1 SV=1	2456	1	1.8e-144	80.33	7	C:GO:0005634; C:GO:0005737; C:GO:0005885; P:GO:0034314; C:GO:0035861; C:GO:0036195; F:GO:0051015	C:nucleus; C:cytoplasm; C:Arp2/3 protein complex; P:Arp2/3 complex-mediated actin nucleation; C:site of double-strand break; C:muscle cell projection membrane; F:actin filament binding
TRINITY_DN15140_c0_g1	NR	Vit_I	-1.98205	3.6696	0.000315263	0.00114553	3.504	4.086	11.922	6.416	SMRD1_HUMANSWI/SNF-related matrix-associated actin-dependent regulator of chromatin subfamily D member 1 OS=Homo sapiens OX=9606 GN=SMARCD1 PE=1 SV=2	1627	1	2.6e-144	77.99	11	F:GO:0003713; F:GO:0005515; C:GO:0005654; P:GO:0006337; P:GO:0006338; P:GO:0006357; C:GO:0016514; P:GO:0048096; F:GO:0060090; C:GO:0071564; C:GO:0071565	F:transcription coactivator activity; F:protein binding; C:nucleoplasm; P:nucleosome disassembly; P:chromatin remodeling; P:regulation of transcription by RNA polymerase II; C:SWI/SNF complex; P:chromatin-mediated maintenance of transcription; F:molecular adaptor activity; C:npBAF complex; C:nBAF complex
TRINITY_DN1344_c1_g1	NR	Vit_I	-2.26151	6.0646	2.75725e-05	0.000146231	6.431	7.126	27.675	5.454	BTK_HUMANTyrosine-protein kinase BTK OS=Homo sapiens OX=9606 GN=BTK PE=1 SV=3	4506	1	3.3e-144	57.26	21	F:GO:0000166; P:GO:0001817; P:GO:0002712; P:GO:0002757; P:GO:0002768; F:GO:0004713; F:GO:0005547; C:GO:0005829; C:GO:0005886; P:GO:0006915; P:GO:0018108; P:GO:0031349; P:GO:0032103; P:GO:0035556; P:GO:0042221; F:GO:0042802; C:GO:0043231; C:GO:0045121; P:GO:0048856; P:GO:0050864; P:GO:0051707	F:nucleotide binding; P:regulation of cytokine production; P:regulation of B cell mediated immunity; P:immune response-activating signal transduction; P:immune response-regulating cell surface receptor signaling pathway; F:protein tyrosine kinase activity; F:phosphatidylinositol-3,4,5-trisphosphate binding; C:cytosol; C:plasma membrane; P:apoptotic process; P:peptidyl-tyrosine phosphorylation; P:…	EC:2.7.10	Transferring phosphorus-containing groups
TRINITY_DN11672_c0_g2	NR	Vit_I	-2.1597	3.84451	8.11395e-05	0.000363583	3.7	6.474	15.528	5.146	DOC11_HUMANDedicator of cytokinesis protein 11 OS=Homo sapiens OX=9606 GN=DOCK11 PE=1 SV=2	2175	1	4.6e-144	69.41	7	P:GO:0001782; P:GO:0002315; F:GO:0005085; C:GO:0005829; P:GO:0007596; P:GO:0043547; P:GO:0051491	P:B cell homeostasis; P:marginal zone B cell differentiation; F:guanyl-nucleotide exchange factor activity; C:cytosol; P:blood coagulation; P:positive regulation of GTPase activity; P:positive regulation of filopodium assembly
TRINITY_DN317_c1_g1	NR	Vit_I	-1.86528	6.60744	0.000519471	0.00176147	8.465	3.622	28.133	8.008	VPS4B_HUMANVacuolar protein sorting-associated protein 4B OS=Homo sapiens OX=9606 GN=VPS4B PE=1 SV=2	3759	1	6.1e-144	78.77	34	C:GO:0000922; F:GO:0005524; C:GO:0005634; C:GO:0005813; C:GO:0005829; P:GO:0006813; P:GO:0006997; P:GO:0007033; P:GO:0007080; F:GO:0008022; P:GO:0010971; P:GO:0015031; P:GO:0016236; P:GO:0030301; C:GO:0031902; P:GO:0032510; P:GO:0033993; P:GO:0036258; P:GO:0039702; F:GO:0042623; F:GO:0042803; P:GO:0043162; P:GO:0051261; P:GO:0060548; P:GO:0061738; P:GO:0061952; C:GO:0090543; P:GO:0090611; P:GO:19…	C:spindle pole; F:ATP binding; C:nucleus; C:centrosome; C:cytosol; P:potassium ion transport; P:nucleus organization; P:vacuole organization; P:mitotic metaphase plate congression; F:protein C-terminus binding; P:positive regulation of G2/M transition of mitotic cell cycle; P:protein transport; P:macroautophagy; P:cholesterol transport; C:late endosome membrane; P:endosome to lysosome transport v…	EC:3.6.1.3; EC:3.6.1.15	Adenosinetriphosphatase; Nucleoside-triphosphate phosphatase
TRINITY_DN616_c0_g1	NR	Vit_I	-1.56686	6.28759	0.0035447	0.00921521	8.455	6.77	24.388	13.218	AIFM3_HUMANApoptosis-inducing factor 3 OS=Homo sapiens OX=9606 GN=AIFM3 PE=1 SV=1	2996	1	6.4e-144	66.93	6	C:GO:0005634; C:GO:0005743; C:GO:0005783; C:GO:0005829; F:GO:0048037; P:GO:0097194	C:nucleus; C:mitochondrial inner membrane; C:endoplasmic reticulum; C:cytosol; F:cofactor binding; P:execution phase of apoptosis
TRINITY_DN5986_c0_g1	NR	Vit_I	-1.96335	6.3603	0.000261953	0.000976927	12.524	7.807	48.276	13.962	G3P_COTJAGlyceraldehyde-3-phosphate dehydrogenase OS=Coturnix japonica OX=93934 GN=GAPDH PE=2 SV=2	2015	1	3.6e-143	86.61	30	P:GO:0000226; F:GO:0004365; C:GO:0005811; C:GO:0005829; C:GO:0005886; P:GO:0006006; P:GO:0006096; F:GO:0008017; P:GO:0010951; C:GO:0015630; P:GO:0017148; F:GO:0019828; C:GO:0031965; F:GO:0035605; P:GO:0035606; F:GO:0042802; F:GO:0050661; P:GO:0050715; P:GO:0050821; P:GO:0050832; F:GO:0051287; P:GO:0051402; P:GO:0051873; P:GO:0052501; P:GO:0055114; P:GO:0061844; P:GO:0071346; C:GO:0097452; F:GO:00…	P:microtubule cytoskeleton organization; F:glyceraldehyde-3-phosphate dehydrogenase (NAD+) (phosphorylating) activity; C:lipid droplet; C:cytosol; C:plasma membrane; P:glucose metabolic process; P:glycolytic process; F:microtubule binding; P:negative regulation of endopeptidase activity; C:microtubule cytoskeleton; P:negative regulation of translation; F:aspartic-type endopeptidase inhibitor acti…	EC:1.2.1.59; EC:1.2.1.12	Glyceraldehyde-3-phosphate dehydrogenase (NAD(P)(+)) (phosphorylating); Glyceraldehyde-3-phosphate dehydrogenase (phosphorylating)
TRINITY_DN14129_c0_g1	NR	Vit_I	-1.66224	4.76817	0.00214362	0.00598196	9.445	5.32	28.612	9.894	PSA_HUMANPuromycin-sensitive aminopeptidase OS=Homo sapiens OX=9606 GN=NPEPPS PE=1 SV=2	1484	1	1.3e-142	78.53	9	P:GO:0000209; C:GO:0005829; P:GO:0006508; F:GO:0008270; F:GO:0042277; P:GO:0043171; C:GO:0043227; F:GO:0070006; P:GO:0071456	P:protein polyubiquitination; C:cytosol; P:proteolysis; F:zinc ion binding; F:peptide binding; P:peptide catabolic process; C:membrane-bounded organelle; F:metalloaminopeptidase activity; P:cellular response to hypoxia	EC:3.4.11	Acting on peptide bonds (peptidases)
TRINITY_DN12082_c0_g1	NR	Vit_I	-1.57187	4.46006	0.00384253	0.0098621	4.222	3.819	10.935	2.682	MA1B1_HUMANEndoplasmic reticulum mannosyl-oligosaccharide 1,2-alpha-mannosidase OS=Homo sapiens OX=9606 GN=MAN1B1 PE=1 SV=2	2166	1	2.5e-142	71.24	5	F:GO:0004571; C:GO:0005783; C:GO:0005794; C:GO:0016020; P:GO:0036508	F:mannosyl-oligosaccharide 1,2-alpha-mannosidase activity; C:endoplasmic reticulum; C:Golgi apparatus; C:membrane; P:protein alpha-1,2-demannosylation	EC:3.2.1.113; EC:3.2.1.24	Mannosyl-oligosaccharide 1,2-alpha-mannosidase; Alpha-mannosidase
TRINITY_DN5702_c0_g2	NR	Vit_I	-1.69887	4.35427	0.00173326	0.00497803	2.503	2.971	10.289	5.659	PSA_MOUSEPuromycin-sensitive aminopeptidase OS=Mus musculus OX=10090 GN=Npepps PE=1 SV=2	2203	1	2.6e-142	68.43	6	F:GO:0004177; C:GO:0005737; F:GO:0008237; P:GO:0009987; F:GO:0046872; P:GO:1901564	F:aminopeptidase activity; C:cytoplasm; F:metallopeptidase activity; P:cellular process; F:metal ion binding; P:organonitrogen compound metabolic process	EC:3.4.11	Acting on peptide bonds (peptidases)
TRINITY_DN3358_c0_g1	NR	Vit_I	-2.28303	6.94483	2.24596e-05	0.000123726	10.816	3.444	50.054	16.785	GCYB1_BOVINGuanylate cyclase soluble subunit beta-1 OS=Bos taurus OX=9913 GN=GUCY1B1 PE=1 SV=1	3993	1	4.7e-142	64.61	6	F:GO:0004383; P:GO:0006182; C:GO:0008074; F:GO:0020037; P:GO:0038060; P:GO:0071732	F:guanylate cyclase activity; P:cGMP biosynthetic process; C:guanylate cyclase complex, soluble; F:heme binding; P:nitric oxide-cGMP-mediated signaling pathway; P:cellular response to nitric oxide	EC:4.6.1.2	Guanylate cyclase
TRINITY_DN2981_c1_g1	NR	Vit_I	-1.79532	5.79442	0.000864173	0.00273454	7.127	3.958	32.29	3.144	RPB2_HUMANDNA-directed RNA polymerase II subunit RPB2 OS=Homo sapiens OX=9606 GN=POLR2B PE=1 SV=1	3351	1	1.5e-141	88.1	18	P:GO:0000398; C:GO:0000784; F:GO:0001055; F:GO:0003677; F:GO:0003682; F:GO:0005515; C:GO:0005665; P:GO:0006283; P:GO:0006367; P:GO:0006368; P:GO:0006370; P:GO:0008543; F:GO:0032549; P:GO:0035019; P:GO:0042795; F:GO:0046872; P:GO:0050434; P:GO:0060964	P:mRNA splicing, via spliceosome; C:nuclear chromosome, telomeric region; F:RNA polymerase II activity; F:DNA binding; F:chromatin binding; F:protein binding; C:RNA polymerase II, core complex; P:transcription-coupled nucleotide-excision repair; P:transcription initiation from RNA polymerase II promoter; P:transcription elongation from RNA polymerase II promoter; P:7-methylguanosine mRNA capping;…	EC:2.7.7.6	DNA-directed RNA polymerase
TRINITY_DN5186_c0_g2	NR	Vit_I	-1.80551	3.72599	0.000970111	0.00301979	2.1	2.023	8.715	2.13	FEN1_NEMVEFlap endonuclease 1 OS=Nematostella vectensis OX=45351 GN=FEN1 PE=3 SV=1	2347	1	1.8e-141	80.58	13	F:GO:0000287; F:GO:0003677; F:GO:0004523; C:GO:0005654; C:GO:0005730; C:GO:0005739; P:GO:0006260; P:GO:0006284; F:GO:0008409; F:GO:0017108; F:GO:0030145; P:GO:0043137; P:GO:0090502	F:magnesium ion binding; F:DNA binding; F:RNA-DNA hybrid ribonuclease activity; C:nucleoplasm; C:nucleolus; C:mitochondrion; P:DNA replication; P:base-excision repair; F:5'-3' exonuclease activity; F:5'-flap endonuclease activity; F:manganese ion binding; P:DNA replication, removal of RNA primer; P:RNA phosphodiester bond hydrolysis, endonucleolytic	EC:3.1.30; EC:3.1.21; EC:3.1.26; EC:3.1.26.4	Acting on ester bonds; Acting on ester bonds; Acting on ester bonds; Ribonuclease H
TRINITY_DN1472_c1_g2	NR	Vit_I	-2.03582	3.98728	0.000206198	0.000798183	3.351	1.007	15.006	1.155	DMBT1_HUMANDeleted in malignant brain tumors 1 protein OS=Homo sapiens OX=9606 GN=DMBT1 PE=1 SV=2	2051	1	2e-141	51.09	12	F:GO:0005515; C:GO:0005615; P:GO:0006897; P:GO:0009987; P:GO:0019730; C:GO:0030659; P:GO:0032502; F:GO:0038187; P:GO:0042742; F:GO:0097367; C:GO:0098588; C:GO:0098805	F:protein binding; C:extracellular space; P:endocytosis; P:cellular process; P:antimicrobial humoral response; C:cytoplasmic vesicle membrane; P:developmental process; F:pattern recognition receptor activity; P:defense response to bacterium; F:carbohydrate derivative binding; C:bounding membrane of organelle; C:whole membrane
TRINITY_DN6507_c1_g1	NR	Vit_I	-4.3452	6.63941	1.34196e-14	4.23283e-12	2.47	2.931	59.451	4.992	DRG2_MOUSEDevelopmentally-regulated GTP-binding protein 2 OS=Mus musculus OX=10090 GN=Drg2 PE=1 SV=1	3481	1	3.4e-141	88.33	7	P:GO:0002181; F:GO:0003723; F:GO:0003924; F:GO:0005525; C:GO:0005654; C:GO:0005829; F:GO:0046872	P:cytoplasmic translation; F:RNA binding; F:GTPase activity; F:GTP binding; C:nucleoplasm; C:cytosol; F:metal ion binding	EC:3.6.1.15	Nucleoside-triphosphate phosphatase
TRINITY_DN2461_c0_g1	NR	Vit_I	-1.77135	4.40396	0.00105866	0.00326126	1.415	1.984	4.151	5.569	CFA58_HUMANCilia- and flagella-associated protein 58 OS=Homo sapiens OX=9606 GN=CFAP58 PE=1 SV=1	4744	1	3e-140	77.78	2	F:GO:0005515; C:GO:0042995	F:protein binding; C:cell projection
TRINITY_DN3119_c0_g1	NR	Vit_I	-1.94185	5.93008	0.000309371	0.00112712	10.892	8.991	43.175	21.007	PDIA3_CHICKProtein disulfide-isomerase A3 OS=Gallus gallus OX=9031 GN=PDIA3 PE=2 SV=1	1708	1	3.2e-140	70.77	5	F:GO:0003756; C:GO:0005783; P:GO:0006457; C:GO:0009986; P:GO:0034976	F:protein disulfide isomerase activity; C:endoplasmic reticulum; P:protein folding; C:cell surface; P:response to endoplasmic reticulum stress	EC:5.3.4.1	Protein disulfide-isomerase
TRINITY_DN7713_c0_g1	NR	Vit_I	-2.17527	4.36647	7.23963e-05	0.000330652	5.049	1.678	19.374	4.851	RRAGA_HUMANRas-related GTP-binding protein A OS=Homo sapiens OX=9606 GN=RRAGA PE=1 SV=1	1388	1	5.7e-140	91.07	23	F:GO:0003924; F:GO:0005525; C:GO:0005634; C:GO:0005764; C:GO:0005829; P:GO:0006915; P:GO:0007050; P:GO:0010507; P:GO:0016241; P:GO:0016567; P:GO:0019048; F:GO:0031625; P:GO:0034198; C:GO:0034448; P:GO:0034613; F:GO:0042803; P:GO:0045919; F:GO:0046982; F:GO:0051219; P:GO:0071230; P:GO:1904263; C:GO:1990130; C:GO:1990131	F:GTPase activity; F:GTP binding; C:nucleus; C:lysosome; C:cytosol; P:apoptotic process; P:cell cycle arrest; P:negative regulation of autophagy; P:regulation of macroautophagy; P:protein ubiquitination; P:modulation by virus of host morphology or physiology; F:ubiquitin protein ligase binding; P:cellular response to amino acid starvation; C:EGO complex; P:cellular protein localization; F:protein…	EC:3.6.1.15	Nucleoside-triphosphate phosphatase
TRINITY_DN7_c1_g1	NR	Vit_I	-1.82566	4.69986	0.000767687	0.00246388	4.505	3.188	15.021	10.895	RIOK3_MOUSESerine/threonine-protein kinase RIO3 OS=Mus musculus OX=10090 GN=Riok3 PE=1 SV=3	1961	1	6.2e-140	69.31	11	F:GO:0004674; C:GO:0005829; P:GO:0030490; C:GO:0030688; P:GO:0032463; P:GO:0032728; P:GO:0039534; P:GO:0043124; P:GO:0071359; F:GO:0089720; P:GO:1990786	F:protein serine/threonine kinase activity; C:cytosol; P:maturation of SSU-rRNA; C:preribosome, small subunit precursor; P:negative regulation of protein homooligomerization; P:positive regulation of interferon-beta production; P:negative regulation of MDA-5 signaling pathway; P:negative regulation of I-kappaB kinase/NF-kappaB signaling; P:cellular response to dsRNA; F:caspase binding; P:cellular…	EC:2.7.11	Transferring phosphorus-containing groups
TRINITY_DN13214_c0_g1	NR	Vit_I	-1.64054	4.63009	0.00239597	0.00659922	4.102	5.853	14.846	3.401	PLD1_CRIGRPhospholipase D1 OS=Cricetulus griseus OX=10029 GN=PLD1 PE=2 SV=1	2368	1	7.5e-140	57.91	5	F:GO:0003824; C:GO:0012505; C:GO:0016020; C:GO:0043231; C:GO:0044444	F:catalytic activity; C:endomembrane system; C:membrane; C:intracellular membrane-bounded organelle; C:cytoplasmic part
TRINITY_DN256_c0_g1	NR	Vit_I	-2.0426	6.87684	0.000143765	0.00058711	5.484	4.313	16.689	4.338	PSMD6_MOUSE26S proteasome non-ATPase regulatory subunit 6 OS=Mus musculus OX=10090 GN=Psmd6 PE=1 SV=1	12506	1	1.8e-139	80.67	4	C:GO:0005838; F:GO:0030234; P:GO:0043161; P:GO:0050790	C:proteasome regulatory particle; F:enzyme regulator activity; P:proteasome-mediated ubiquitin-dependent protein catabolic process; P:regulation of catalytic activity
TRINITY_DN8763_c0_g3	NR	Vit_I	-2.23554	6.15684	3.38136e-05	0.00017325	6.986	3.819	39.322	4.415	KAP0_HUMANcAMP-dependent protein kinase type I-alpha regulatory subunit OS=Homo sapiens OX=9606 GN=PRKAR1A PE=1 SV=1	4414	1	2.4e-139	80.43	29	P:GO:0001707; C:GO:0001772; P:GO:0003091; F:GO:0004862; C:GO:0005829; C:GO:0005930; C:GO:0005952; P:GO:0006357; P:GO:0007143; P:GO:0007596; F:GO:0008603; F:GO:0019904; P:GO:0019934; F:GO:0030552; C:GO:0031588; C:GO:0031594; F:GO:0031625; P:GO:0034199; F:GO:0034236; C:GO:0044853; P:GO:0045214; P:GO:0045835; P:GO:0046007; F:GO:0047555; P:GO:0060038; P:GO:0071377; C:GO:0097546; C:GO:0098978; P:GO:20…	P:mesoderm formation; C:immunological synapse; P:renal water homeostasis; F:cAMP-dependent protein kinase inhibitor activity; C:cytosol; C:axoneme; C:cAMP-dependent protein kinase complex; P:regulation of transcription by RNA polymerase II; P:female meiotic nuclear division; P:blood coagulation; F:cAMP-dependent protein kinase regulator activity; F:protein domain specific binding; P:cGMP-mediated…	EC:3.1.4.17; EC:3.1.4.35	3',5'-cyclic-nucleotide phosphodiesterase; 3',5'-cyclic-GMP phosphodiesterase
TRINITY_DN983_c0_g1	NR	Vit_I	-2.64939	7.44611	9.28527e-07	9.43514e-06	28.16	31.612	255.298	107.219	PCP_BOVINLysosomal Pro-X carboxypeptidase OS=Bos taurus OX=9913 GN=PRCP PE=2 SV=1	2245	1	4.6e-139	59.67	2	P:GO:0043535; F:GO:0070011	P:regulation of blood vessel endothelial cell migration; F:peptidase activity, acting on L-amino acid peptides
TRINITY_DN5108_c0_g1	NR	Vit_I	-1.61286	3.8901	0.00303274	0.00807429	3.928	3.691	13.961	2.567	DC1I2_BOVINCytoplasmic dynein 1 intermediate chain 2 OS=Bos taurus OX=9913 GN=DYNC1I2 PE=1 SV=1	2749	1	1.6e-138	74.88	7	C:GO:0005868; P:GO:0007018; F:GO:0008574; C:GO:0031982; F:GO:0045503; F:GO:0045504; P:GO:2000582	C:cytoplasmic dynein complex; P:microtubule-based movement; F:ATP-dependent microtubule motor activity, plus-end-directed; C:vesicle; F:dynein light chain binding; F:dynein heavy chain binding; P:positive regulation of ATP-dependent microtubule motor activity, plus-end-directed	EC:3.6.1.3; EC:3.6.1.15; EC:3.6.4.4	Adenosinetriphosphatase; Nucleoside-triphosphate phosphatase; Acting on acid anhydrides
TRINITY_DN61820_c0_g3	NR	Vit_I	-2.27242	4.07277	3.18323e-05	0.000165019	1.621	2.28	12.51	7.764	MYCB2_HUMANE3 ubiquitin-protein ligase MYCBP2 OS=Homo sapiens OX=9606 GN=MYCBP2 PE=1 SV=4	1622	1	1.7e-138	73.95	13	F:GO:0005085; C:GO:0005634; C:GO:0005856; P:GO:0008045; F:GO:0008270; F:GO:0008536; P:GO:0021952; P:GO:0031398; P:GO:0032922; C:GO:0042995; P:GO:0050905; F:GO:0061630; P:GO:1902667	F:guanyl-nucleotide exchange factor activity; C:nucleus; C:cytoskeleton; P:motor neuron axon guidance; F:zinc ion binding; F:Ran GTPase binding; P:central nervous system projection neuron axonogenesis; P:positive regulation of protein ubiquitination; P:circadian regulation of gene expression; C:cell projection; P:neuromuscular process; F:ubiquitin protein ligase activity; P:regulation of axon gui…
TRINITY_DN2931_c0_g1	NR	Vit_I	-1.95966	6.08009	0.000268294	0.000998627	4.505	4.925	12.474	7.738	PAR14_HUMANPoly	8240	1	2.9e-138	44.54	2	P:GO:0009966; F:GO:0016740	P:regulation of signal transduction; F:transferase activity
TRINITY_DN3432_c0_g1	NR	Vit_I	-1.58501	4.12969	0.00359193	0.0093103	2.394	3.217	6.03	7.225	CSN5_DANRECOP9 signalosome complex subunit 5 OS=Danio rerio OX=7955 GN=cops5 PE=2 SV=1	3475	1	4.6e-138	85.58	12	P:GO:0000338; F:GO:0004222; C:GO:0005829; C:GO:0008021; C:GO:0008180; F:GO:0019784; C:GO:0030054; P:GO:0043066; F:GO:0046872; C:GO:0048471; P:GO:0051091; P:GO:0060118	P:protein deneddylation; F:metalloendopeptidase activity; C:cytosol; C:synaptic vesicle; C:COP9 signalosome; F:NEDD8-specific protease activity; C:cell junction; P:negative regulation of apoptotic process; F:metal ion binding; C:perinuclear region of cytoplasm; P:positive regulation of DNA-binding transcription factor activity; P:vestibular receptor cell development	EC:3.4.24	Acting on peptide bonds (peptidases)
TRINITY_DN3346_c0_g1	NR	Vit_I	-1.88924	7.6233	0.000428938	0.00149134	23.927	6.326	83.948	2.618	SF3B3_DANRESplicing factor 3B subunit 3 OS=Danio rerio OX=7955 GN=sf3b3 PE=2 SV=1	4148	1	7.2e-138	76.46	2	P:GO:0000398; C:GO:0071005	P:mRNA splicing, via spliceosome; C:U2-type precatalytic spliceosome
TRINITY_DN2962_c0_g1	NR	Vit_I	-2.13584	6.54942	7.29773e-05	0.000333107	16.093	5.645	52.862	15.797	SEPT2_DROMESeptin-2 OS=Drosophila melanogaster OX=7227 GN=Sep2 PE=2 SV=2	2201	1	8.5e-138	83.82	11	P:GO:0000281; F:GO:0003924; F:GO:0005525; C:GO:0005819; C:GO:0005940; P:GO:0007295; P:GO:0007349; P:GO:0007444; C:GO:0031105; F:GO:0042803; P:GO:0051726	P:mitotic cytokinesis; F:GTPase activity; F:GTP binding; C:spindle; C:septin ring; P:growth of a germarium-derived egg chamber; P:cellularization; P:imaginal disc development; C:septin complex; F:protein homodimerization activity; P:regulation of cell cycle	EC:3.6.1.15	Nucleoside-triphosphate phosphatase
TRINITY_DN547_c1_g1	NR	Vit_I	-1.57038	4.61839	0.00377967	0.00972686	6.202	4.954	19.977	9.791	CSN1_XENLACOP9 signalosome complex subunit 1 OS=Xenopus laevis OX=8355 GN=csn1 PE=2 SV=1	1678	1	1.1e-137	73.46	1	C:GO:0005634	C:nucleus
TRINITY_DN13144_c0_g1	NR	Vit_I	-2.35015	4.72561	1.5545e-05	9.07726e-05	5.212	4.905	35.94	12.64	MPCP_PONABPhosphate carrier protein, mitochondrial OS=Pongo abelii OX=9601 GN=SLC25A3 PE=2 SV=1	2066	1	1.8e-137	78.87	4	C:GO:0005743; F:GO:0015293; C:GO:0016021; P:GO:0055085	C:mitochondrial inner membrane; F:symporter activity; C:integral component of membrane; P:transmembrane transport
TRINITY_DN21840_c0_g1	NR	Vit_I	-2.01799	3.5832	0.000215706	0.000830987	1.164	3.178	7.409	1.771	HSDL2_DANREHydroxysteroid dehydrogenase-like protein 2 OS=Danio rerio OX=7955 GN=hsdl2 PE=2 SV=1	1832	1	2.1e-137	74.1	3	C:GO:0005777; F:GO:0016491; P:GO:0055114	C:peroxisome; F:oxidoreductase activity; P:oxidation-reduction process
TRINITY_DN28647_c0_g2	NR	Vit_I	-2.46571	1.99708	2.61981e-05	0.000140509	1.24	0.661	5.188	0	IF4A2_CHICKEukaryotic initiation factor 4A-II OS=Gallus gallus OX=9031 GN=EIF4A2 PE=2 SV=1	1118	1	2.8e-137	93.08	4	P:GO:0002183; F:GO:0003724; F:GO:0003743; F:GO:0005524	P:cytoplasmic translational initiation; F:RNA helicase activity; F:translation initiation factor activity; F:ATP binding	EC:3.6.1.3; EC:3.6.4.13; EC:3.6.1.15	Adenosinetriphosphatase; RNA helicase; Nucleoside-triphosphate phosphatase
TRINITY_DN323_c0_g1	NR	Vit_I	-1.92674	6.38657	0.000342651	0.00123164	15.756	7.521	49.814	13.911	CPNE8_MOUSECopine-8 OS=Mus musculus OX=10090 GN=Cpne8 PE=2 SV=3	2202	1	5.5e-137	64.39	3	F:GO:0005544; C:GO:0005886; P:GO:0071277	F:calcium-dependent phospholipid binding; C:plasma membrane; P:cellular response to calcium ion
TRINITY_DN8970_c0_g1	NR	Vit_I	-1.75381	4.2121	0.00122774	0.00369943	1.817	2.3	11.182	2.618	SNX27_MOUSESorting nexin-27 OS=Mus musculus OX=10090 GN=Snx27 PE=1 SV=2	3057	1	1.3e-136	68.61	13	F:GO:0005515; C:GO:0005769; C:GO:0005886; P:GO:0006886; P:GO:0008333; P:GO:0032879; C:GO:0032991; F:GO:0035091; C:GO:0044425; C:GO:0044446; P:GO:0050794; P:GO:0061951; P:GO:1990126	F:protein binding; C:early endosome; C:plasma membrane; P:intracellular protein transport; P:endosome to lysosome transport; P:regulation of localization; C:protein-containing complex; F:phosphatidylinositol binding; C:membrane part; C:intracellular organelle part; P:regulation of cellular process; P:establishment of protein localization to plasma membrane; P:retrograde transport, endosome to pla…
TRINITY_DN3233_c0_g1	NR	Vit_I	-1.69645	5.24531	0.00164405	0.00476023	2.851	4.155	8.454	2.233	RPN1_MOUSEDolichyl-diphosphooligosaccharide--protein glycosyltransferase subunit 1 OS=Mus musculus OX=10090 GN=Rpn1 PE=1 SV=1	4877	1	1.6e-136	64.4	3	C:GO:0005789; C:GO:0005791; P:GO:0006486	C:endoplasmic reticulum membrane; C:rough endoplasmic reticulum; P:protein glycosylation
TRINITY_DN989_c0_g1	NR	Vit_I	-1.99343	6.11515	0.000210993	0.000815403	5.332	5.27	24.243	12.32	CCD22_NEMVECoiled-coil domain-containing protein 22 homolog OS=Nematostella vectensis OX=45351 GN=v1g180167 PE=3 SV=1	3394	1	9.4e-136	59.47	5	F:GO:0003674; C:GO:0005575; P:GO:0008150; F:GO:0097602; P:GO:2000060	F:molecular_function; C:cellular_component; P:biological_process; F:cullin family protein binding; P:positive regulation of ubiquitin-dependent protein catabolic process
TRINITY_DN4572_c0_g1	NR	Vit_I	-1.64034	4.1314	0.00256958	0.00700891	1.632	1.974	5.783	2.515	CFA91_MACFACilia- and flagella-associated protein 91 OS=Macaca fascicularis OX=9541 GN=MAATS1 PE=2 SV=3	3755	1	1.8e-135	64.56	1	C:GO:0005930	C:axoneme
TRINITY_DN24455_c0_g1	NR	Vit_I	-1.70207	4.75948	0.00165994	0.00479925	4.461	4.708	10.993	4.748	UBS3B_MOUSEUbiquitin-associated and SH3 domain-containing protein B OS=Mus musculus OX=10090 GN=Ubash3b PE=1 SV=1	3015	1	5.4e-135	55.71	11	F:GO:0004725; P:GO:0006469; P:GO:0009968; P:GO:0035335; P:GO:0038063; P:GO:0043393; P:GO:0045671; P:GO:0045779; F:GO:0051219; P:GO:0051279; P:GO:0090331	F:protein tyrosine phosphatase activity; P:negative regulation of protein kinase activity; P:negative regulation of signal transduction; P:peptidyl-tyrosine dephosphorylation; P:collagen-activated tyrosine kinase receptor signaling pathway; P:regulation of protein binding; P:negative regulation of osteoclast differentiation; P:negative regulation of bone resorption; F:phosphoprotein binding; P:re…	EC:3.1.3.16; EC:3.1.3.48	Protein-serine/threonine phosphatase; Protein-tyrosine-phosphatase
TRINITY_DN4519_c1_g2	NR	Vit_I	-2.06217	2.35591	0.000228268	0.000871377	1.643	2.882	6.233	1.835	THIM_HUMAN3-ketoacyl-CoA thiolase, mitochondrial OS=Homo sapiens OX=9606 GN=ACAA2 PE=1 SV=2	1178	1	8.1e-135	79.13	11	F:GO:0003985; F:GO:0003986; F:GO:0005515; C:GO:0005759; P:GO:0006635; P:GO:0006695; F:GO:0016290; P:GO:0071456; F:GO:0102991; P:GO:1901029; P:GO:1902109	F:acetyl-CoA C-acetyltransferase activity; F:acetyl-CoA hydrolase activity; F:protein binding; C:mitochondrial matrix; P:fatty acid beta-oxidation; P:cholesterol biosynthetic process; F:palmitoyl-CoA hydrolase activity; P:cellular response to hypoxia; F:myristoyl-CoA hydrolase activity; P:negative regulation of mitochondrial outer membrane permeabilization involved in apoptotic signaling pathway;…	EC:2.3.1.16; EC:2.3.1.9; EC:3.1.2.20; EC:3.1.2.1; EC:3.1.2.2	Acetyl-CoA C-acyltransferase; Acetyl-CoA C-acetyltransferase; Acyl-CoA hydrolase; Acetyl-CoA hydrolase; Palmitoyl-CoA hydrolase
TRINITY_DN2769_c0_g1	NR	Vit_I	-1.77219	5.68635	0.00101193	0.00313655	6.006	3.237	17.132	1.399	ODPB_RATPyruvate dehydrogenase E1 component subunit beta, mitochondrial OS=Rattus norvegicus OX=10116 GN=Pdhb PE=1 SV=2	4848	1	1.5e-134	81.32	6	F:GO:0004739; C:GO:0005759; P:GO:0006006; P:GO:0006086; P:GO:0006099; C:GO:0045254	F:pyruvate dehydrogenase (acetyl-transferring) activity; C:mitochondrial matrix; P:glucose metabolic process; P:acetyl-CoA biosynthetic process from pyruvate; P:tricarboxylic acid cycle; C:pyruvate dehydrogenase complex	EC:1.2.4.1	Pyruvate dehydrogenase (acetyl-transferring)
TRINITY_DN2046_c0_g1	NR	Vit_I	-2.41593	5.4643	8.21823e-06	5.40663e-05	4.581	3.415	22.037	11.858	GNAQ_GEOCYGuanine nucleotide-binding protein G(q) subunit alpha OS=Geodia cydonium OX=6047 PE=2 SV=1	2720	1	1.9e-134	78.87	6	F:GO:0001664; F:GO:0003924; F:GO:0005525; P:GO:0007186; F:GO:0031683; F:GO:0046872	F:G protein-coupled receptor binding; F:GTPase activity; F:GTP binding; P:G protein-coupled receptor signaling pathway; F:G-protein beta/gamma-subunit complex binding; F:metal ion binding	EC:3.6.1.15	Nucleoside-triphosphate phosphatase
TRINITY_DN5051_c0_g1	NR	Vit_I	-1.88185	4.39412	0.000537409	0.00181126	3.83	3.415	14.977	3.606	ADCK5_MOUSEUncharacterized aarF domain-containing protein kinase 5 OS=Mus musculus OX=10090 GN=Adck5 PE=2 SV=2	3344	1	3e-134	63.57	10	F:GO:0003674; F:GO:0004674; C:GO:0005739; P:GO:0006468; P:GO:0008150; C:GO:0016020; C:GO:0016021; F:GO:0016301; P:GO:0016310; F:GO:0016740	F:molecular_function; F:protein serine/threonine kinase activity; C:mitochondrion; P:protein phosphorylation; P:biological_process; C:membrane; C:integral component of membrane; F:kinase activity; P:phosphorylation; F:transferase activity
TRINITY_DN1786_c0_g1	NR	Vit_I	-2.43224	11.0694	6.07281e-06	4.24403e-05	409.323	173.07	2109.71	620.674	SDHA_DANRESuccinate dehydrogenase	2817	1	3.3e-134	76.49	5	C:GO:0005749; P:GO:0006121; F:GO:0008177; F:GO:0009055; F:GO:0050660	C:mitochondrial respiratory chain complex II, succinate dehydrogenase complex (ubiquinone); P:mitochondrial electron transport, succinate to ubiquinone; F:succinate dehydrogenase (ubiquinone) activity; F:electron transfer activity; F:flavin adenine dinucleotide binding	EC:1.3.99.1; EC:1.3.5.1	Deleted entry; Succinate dehydrogenase (quinone)
TRINITY_DN3597_c0_g1	NR	Vit_I	-1.70518	4.66055	0.0016566	0.00479293	3.155	2.714	10.464	6.75	SUCA_COLLISuccinate--CoA ligase	3075	1	1.4e-133	88.78	6	F:GO:0000166; F:GO:0004775; F:GO:0004776; C:GO:0005739; P:GO:0006099; F:GO:0048037	F:nucleotide binding; F:succinate-CoA ligase (ADP-forming) activity; F:succinate-CoA ligase (GDP-forming) activity; C:mitochondrion; P:tricarboxylic acid cycle; F:cofactor binding	EC:6.2.1.5; EC:6.2.1.4	Succinate--CoA ligase (ADP-forming); Succinate--CoA ligase (GDP-forming)
TRINITY_DN542_c1_g1	NR	Vit_I	-2.6282	5.72686	1.24914e-06	1.18876e-05	7.301	6.257	49.263	18.71	RL4_MOUSE60S ribosomal protein L4 OS=Mus musculus OX=10090 GN=Rpl4 PE=1 SV=3	1535	1	2e-133	82.1	10	F:GO:0003735; F:GO:0005515; C:GO:0005634; C:GO:0005791; P:GO:0006412; F:GO:0008097; C:GO:0014069; C:GO:0022625; C:GO:0031672; P:GO:0045773	F:structural constituent of ribosome; F:protein binding; C:nucleus; C:rough endoplasmic reticulum; P:translation; F:5S rRNA binding; C:postsynaptic density; C:cytosolic large ribosomal subunit; C:A band; P:positive regulation of axon extension
TRINITY_DN62387_c0_g1	NR	Vit_I	-3.29329	5.41395	1.84411e-09	7.11507e-08	0.642	2.191	18.344	5.736	FLNC_RATFilamin-C OS=Rattus norvegicus OX=10116 GN=Flnc PE=1 SV=1	6025	1	3.5e-133	41.77	1	C:GO:0005737	C:cytoplasm
TRINITY_DN106_c2_g1	NR	Vit_I	-1.88094	4.82767	0.000518138	0.00175734	3.83	3.385	13.577	2.246	GARL3_HUMANGTPase-activating Rap/Ran-GAP domain-like protein 3 OS=Homo sapiens OX=9606 GN=GARNL3 PE=2 SV=2	2828	1	3.7e-133	56.98	1	C:GO:0043231	C:intracellular membrane-bounded organelle
TRINITY_DN0_c33_g1	NR	Vit_I	-1.78155	3.23119	0.00120423	0.00364078	1.85	2.201	6.407	3.811	GUAA_HUMANGMP synthase	2867	1	8.2e-133	78.34	5	F:GO:0000166; F:GO:0003921; C:GO:0005829; P:GO:0006177; P:GO:0009113	F:nucleotide binding; F:GMP synthase activity; C:cytosol; P:GMP biosynthetic process; P:purine nucleobase biosynthetic process	EC:6.3.5.2	GMP synthase (glutamine-hydrolyzing)
TRINITY_DN4244_c0_g1	NR	Vit_I	-1.81583	4.87197	0.000805369	0.00256945	8.106	5.675	23.162	19.724	CLPX_MOUSEATP-dependent Clp protease ATP-binding subunit clpX-like, mitochondrial OS=Mus musculus OX=10090 GN=Clpx PE=1 SV=2	2505	1	1.6e-132	64.13	21	F:GO:0000166; F:GO:0004176; F:GO:0005515; F:GO:0005524; C:GO:0005654; C:GO:0005739; C:GO:0005743; C:GO:0005759; C:GO:0005829; P:GO:0006457; C:GO:0009368; C:GO:0009841; P:GO:0010952; F:GO:0016504; F:GO:0016887; P:GO:0030163; C:GO:0042645; P:GO:0046034; F:GO:0046872; F:GO:0051082; P:GO:0051603	F:nucleotide binding; F:ATP-dependent peptidase activity; F:protein binding; F:ATP binding; C:nucleoplasm; C:mitochondrion; C:mitochondrial inner membrane; C:mitochondrial matrix; C:cytosol; P:protein folding; C:endopeptidase Clp complex; C:mitochondrial endopeptidase Clp complex; P:positive regulation of peptidase activity; F:peptidase activator activity; F:ATPase activity; P:protein catabolic p…
TRINITY_DN13964_c0_g1	NR	Vit_I	-2.15986	5.68601	6.13562e-05	0.000287967	5.571	6.06	33.016	8.085	ALF_ECHMUFructose-bisphosphate aldolase OS=Echinococcus multilocularis OX=6211 GN=FBPA PE=2 SV=1	1945	1	2.1e-132	76.88	1	F:GO:0016829	F:lyase activity
TRINITY_DN3654_c6_g1	NR	Vit_I	-3.17443	4.27214	7.28974e-09	2.07863e-07	0.979	2.882	11.472	0.18	LOX5_MOUSEArachidonate 5-lipoxygenase OS=Mus musculus OX=10090 GN=Alox5 PE=1 SV=3	3354	1	4.8e-132	55.59	6	P:GO:0002540; F:GO:0005515; C:GO:0005737; F:GO:0016491; P:GO:0019370; C:GO:0044428	P:leukotriene production involved in inflammatory response; F:protein binding; C:cytoplasm; F:oxidoreductase activity; P:leukotriene biosynthetic process; C:nuclear part
TRINITY_DN9046_c0_g1	NR	Vit_I	-1.62524	4.82038	0.00268794	0.00727984	7.084	5.231	16.755	3.118	PDIA6_HUMANProtein disulfide-isomerase A6 OS=Homo sapiens OX=9606 GN=PDIA6 PE=1 SV=1	1996	1	4.9e-132	69.16	12	F:GO:0003756; F:GO:0005515; C:GO:0005615; C:GO:0005788; C:GO:0005789; C:GO:0005793; C:GO:0005829; P:GO:0006457; F:GO:0015037; C:GO:0034663; P:GO:0036498; P:GO:0043687	F:protein disulfide isomerase activity; F:protein binding; C:extracellular space; C:endoplasmic reticulum lumen; C:endoplasmic reticulum membrane; C:endoplasmic reticulum-Golgi intermediate compartment; C:cytosol; P:protein folding; F:peptide disulfide oxidoreductase activity; C:endoplasmic reticulum chaperone complex; P:IRE1-mediated unfolded protein response; P:post-translational protein modifi…	EC:5.3.4.1	Protein disulfide-isomerase
TRINITY_DN5972_c0_g1	NR	Vit_I	-1.80668	3.74865	0.000936814	0.00293195	3.362	5.705	12.002	6.776	NOP58_HUMANNucleolar protein 58 OS=Homo sapiens OX=9606 GN=NOP58 PE=1 SV=1	1616	1	5.1e-132	84.29	11	F:GO:0001094; C:GO:0001650; C:GO:0005829; P:GO:0006364; C:GO:0015030; F:GO:0030515; C:GO:0031428; C:GO:0032040; P:GO:0048254; F:GO:0051117; C:GO:0070761	F:TFIID-class transcription factor complex binding; C:fibrillar center; C:cytosol; P:rRNA processing; C:Cajal body; F:snoRNA binding; C:box C/D snoRNP complex; C:small-subunit processome; P:snoRNA localization; F:ATPase binding; C:pre-snoRNP complex
TRINITY_DN89166_c0_g1	NR	Vit_I	-2.09769	6.37907	9.60987e-05	0.000418982	12.089	11.064	60.525	28.271	RL5_SUBDO60S ribosomal protein L5 OS=Suberites domuncula OX=55567 GN=RPL5 PE=2 SV=1	1703	1	5.4e-132	88.58	5	F:GO:0003735; C:GO:0005634; C:GO:0005840; P:GO:0006412; F:GO:0008097	F:structural constituent of ribosome; C:nucleus; C:ribosome; P:translation; F:5S rRNA binding
TRINITY_DN38_c1_g1	NR	Vit_I	-1.89475	6.74933	0.000420533	0.00146695	13.482	8.053	37.595	6.378	STIP1_BOVINStress-induced-phosphoprotein 1 OS=Bos taurus OX=9913 GN=STIP1 PE=2 SV=1	4248	1	6.1e-132	66.73	3	C:GO:0005634; C:GO:0005737; F:GO:0051879	C:nucleus; C:cytoplasm; F:Hsp90 protein binding
TRINITY_DN23043_c0_g1	NR	Vit_I	-1.97714	4.17643	0.000280726	0.00103771	2.448	2.477	9.97	2.708	PDIA5_HUMANProtein disulfide-isomerase A5 OS=Homo sapiens OX=9606 GN=PDIA5 PE=1 SV=1	2163	1	2.6e-131	66.26	8	F:GO:0003756; F:GO:0005515; C:GO:0005788; C:GO:0005789; P:GO:0006457; F:GO:0015037; P:GO:0036498; P:GO:0055114	F:protein disulfide isomerase activity; F:protein binding; C:endoplasmic reticulum lumen; C:endoplasmic reticulum membrane; P:protein folding; F:peptide disulfide oxidoreductase activity; P:IRE1-mediated unfolded protein response; P:oxidation-reduction process	EC:5.3.4.1	Protein disulfide-isomerase
TRINITY_DN2425_c1_g1	NR	Vit_I	-1.67747	4.57435	0.00195681	0.00552516	2.622	2.536	9.114	3.606	CPNE4_HUMANCopine-4 OS=Homo sapiens OX=9606 GN=CPNE4 PE=1 SV=1	3501	1	4.2e-131	73.13	4	F:GO:0005515; F:GO:0005544; C:GO:0005886; P:GO:0071277	F:protein binding; F:calcium-dependent phospholipid binding; C:plasma membrane; P:cellular response to calcium ion
TRINITY_DN2249_c1_g1	NR	Vit_I	-1.61268	2.89542	0.00364526	0.00942936	1.382	1.648	5.188	1.052	RSAD2_DANRERadical S-adenosyl methionine domain-containing protein 2 OS=Danio rerio OX=7955 GN=rsad2 PE=2 SV=1	1752	1	1.8e-130	86.9	6	F:GO:0003824; C:GO:0005789; P:GO:0045087; F:GO:0046872; F:GO:0051539; P:GO:0051607	F:catalytic activity; C:endoplasmic reticulum membrane; P:innate immune response; F:metal ion binding; F:4 iron, 4 sulfur cluster binding; P:defense response to virus
TRINITY_DN20195_c0_g2	NR	Vit_I	-2.31206	3.86138	2.55615e-05	0.000137811	1.817	1.826	11.625	2.336	CDK1_CARAUCyclin-dependent kinase 1 OS=Carassius auratus OX=7957 GN=cdk1 PE=2 SV=1	1641	1	2.2e-130	83.33	9	F:GO:0004693; F:GO:0005524; C:GO:0005634; C:GO:0005737; C:GO:0005815; P:GO:0006468; F:GO:0008353; P:GO:0051301; P:GO:0051726	F:cyclin-dependent protein serine/threonine kinase activity; F:ATP binding; C:nucleus; C:cytoplasm; C:microtubule organizing center; P:protein phosphorylation; F:RNA polymerase II CTD heptapeptide repeat kinase activity; P:cell division; P:regulation of cell cycle	EC:2.7.11; EC:2.7.11.23; EC:2.7.11.22	Transferring phosphorus-containing groups; [RNA-polymerase]-subunit kinase; Cyclin-dependent kinase
TRINITY_DN13539_c1_g1	NR	Vit_I	-1.64058	4.8837	0.00246598	0.00677098	10.783	5.556	27.175	9.843	VP26B_MOUSEVacuolar protein sorting-associated protein 26B OS=Mus musculus OX=10090 GN=Vps26b PE=1 SV=1	1283	1	1.5e-129	86.35	8	C:GO:0005769; C:GO:0005770; C:GO:0005829; P:GO:0006886; C:GO:0030904; P:GO:0042147; C:GO:0045335; P:GO:0071346	C:early endosome; C:late endosome; C:cytosol; P:intracellular protein transport; C:retromer complex; P:retrograde transport, endosome to Golgi; C:phagocytic vesicle; P:cellular response to interferon-gamma
TRINITY_DN6240_c0_g1	NR	Vit_I	-1.90862	5.65856	0.000401065	0.00140884	7.073	4.431	26.602	11.062	STK24_RATSerine/threonine-protein kinase 24 OS=Rattus norvegicus OX=10116 GN=Stk24 PE=2 SV=1	3419	1	2.3e-129	83.95	12	C:GO:0000139; F:GO:0004674; F:GO:0005524; C:GO:0005634; P:GO:0008631; P:GO:0009267; P:GO:0023014; P:GO:0030336; P:GO:0032147; P:GO:0046777; F:GO:0046872; P:GO:0048680	C:Golgi membrane; F:protein serine/threonine kinase activity; F:ATP binding; C:nucleus; P:intrinsic apoptotic signaling pathway in response to oxidative stress; P:cellular response to starvation; P:signal transduction by protein phosphorylation; P:negative regulation of cell migration; P:activation of protein kinase activity; P:protein autophosphorylation; F:metal ion binding; P:positive regulati…	EC:2.7.11	Transferring phosphorus-containing groups
TRINITY_DN9631_c0_g1	NR	Vit_I	-1.84237	4.73989	0.000680416	0.00222082	4.135	2.902	14.266	5.621	GLT13_MOUSEPolypeptide N-acetylgalactosaminyltransferase 13 OS=Mus musculus OX=10090 GN=Galnt13 PE=2 SV=1	2370	1	3.5e-129	66.67	5	F:GO:0004653; C:GO:0005794; P:GO:0006493; C:GO:0016020; P:GO:0018193	F:polypeptide N-acetylgalactosaminyltransferase activity; C:Golgi apparatus; P:protein O-linked glycosylation; C:membrane; P:peptidyl-amino acid modification	EC:2.4.1.41	Polypeptide N-acetylgalactosaminyltransferase
TRINITY_DN9664_c0_g1	NR	Vit_I	-1.73241	2.35271	0.00189019	0.00536129	0.49	0.671	3.425	1.258	HYDIN_HUMANHydrocephalus-inducing protein homolog OS=Homo sapiens OX=9606 GN=HYDIN PE=1 SV=3	1701	1	4.3e-129	67.17	3	P:GO:0009987; C:GO:0042995; P:GO:0048513	P:cellular process; C:cell projection; P:animal organ development
TRINITY_DN106010_c0_g1	NR	Vit_I	-1.89297	5.61606	0.000447	0.0015467	6.267	3.573	24.33	7.854	EF1GA_XENLAElongation factor 1-gamma-A OS=Xenopus laevis OX=8355 GN=eef1g-a PE=1 SV=1	2502	1	4.8e-129	76.21	1	P:GO:0006412	P:translation
TRINITY_DN481_c2_g1	NR	Vit_I	-1.94032	5.11554	0.000328734	0.00118876	4.233	4.55	14.585	3.696	PDE4D_MOUSEcAMP-specific 3',5'-cyclic phosphodiesterase 4D OS=Mus musculus OX=10090 GN=Pde4d PE=1 SV=2	3403	1	1.5e-128	64.04	21	P:GO:0002027; F:GO:0004115; C:GO:0005737; C:GO:0005813; C:GO:0005891; P:GO:0006939; P:GO:0007568; P:GO:0010880; P:GO:0030593; P:GO:0033137; P:GO:0035264; F:GO:0044325; P:GO:0045822; P:GO:0048518; F:GO:0051117; P:GO:0060314; P:GO:0071222; P:GO:0071872; P:GO:0086004; P:GO:1901844; P:GO:1901898	P:regulation of heart rate; F:3',5'-cyclic-AMP phosphodiesterase activity; C:cytoplasm; C:centrosome; C:voltage-gated calcium channel complex; P:smooth muscle contraction; P:aging; P:regulation of release of sequestered calcium ion into cytosol by sarcoplasmic reticulum; P:neutrophil chemotaxis; P:negative regulation of peptidyl-serine phosphorylation; P:multicellular organism growth; F:ion chann…	EC:3.1.4.17	3',5'-cyclic-nucleotide phosphodiesterase
TRINITY_DN1165_c0_g1	NR	Vit_I	-1.62724	6.35851	0.00246362	0.00676513	15.375	7.432	38.669	8.649	FERM2_HUMANFermitin family homolog 2 OS=Homo sapiens OX=9606 GN=FERMT2 PE=1 SV=1	4481	1	1.5e-128	57.64	12	F:GO:0005515; F:GO:0005547; C:GO:0005654; C:GO:0005925; P:GO:0007160; P:GO:0007179; P:GO:0007229; P:GO:0016055; C:GO:0031234; P:GO:0033622; P:GO:0034329; C:GO:0044444	F:protein binding; F:phosphatidylinositol-3,4,5-trisphosphate binding; C:nucleoplasm; C:focal adhesion; P:cell-matrix adhesion; P:transforming growth factor beta receptor signaling pathway; P:integrin-mediated signaling pathway; P:Wnt signaling pathway; C:extrinsic component of cytoplasmic side of plasma membrane; P:integrin activation; P:cell junction assembly; C:cytoplasmic part
TRINITY_DN24398_c0_g4	NR	Vit_I	-2.70416	2.73256	1.42527e-06	1.31705e-05	0.501	0.632	5.522	2.875	DYHC_HELCRDynein beta chain, ciliary OS=Heliocidaris crassispina OX=1043166 PE=1 SV=1	1699	1	2.1e-128	90.98	8	F:GO:0003777; F:GO:0005524; C:GO:0005737; C:GO:0005874; P:GO:0007018; P:GO:0030030; C:GO:0030286; C:GO:0031514	F:microtubule motor activity; F:ATP binding; C:cytoplasm; C:microtubule; P:microtubule-based movement; P:cell projection organization; C:dynein complex; C:motile cilium	EC:3.6.1.15	Nucleoside-triphosphate phosphatase
TRINITY_DN17138_c0_g1	NR	Vit_I	-1.74379	4.76984	0.0012737	0.00382136	4.94	5.823	9.941	2.413	RHG39_HUMANRho GTPase-activating protein 39 OS=Homo sapiens OX=9606 GN=ARHGAP39 PE=1 SV=2	2949	1	2.2e-128	77.31	6	F:GO:0005096; C:GO:0005829; C:GO:0043229; P:GO:0051056; C:GO:0098978; P:GO:0099173	F:GTPase activator activity; C:cytosol; C:intracellular organelle; P:regulation of small GTPase mediated signal transduction; C:glutamatergic synapse; P:postsynapse organization
TRINITY_DN6141_c0_g2	NR	Vit_I	-1.6204	5.75979	0.00262693	0.00714494	11.469	7.155	32.748	17.812	CGH1_CAEELATP-dependent RNA helicase cgh-1 OS=Caenorhabditis elegans OX=6239 GN=cgh-1 PE=1 SV=1	2164	1	2.7e-128	83.23	16	C:GO:0000932; F:GO:0003724; F:GO:0003729; F:GO:0005515; F:GO:0005524; P:GO:0007283; P:GO:0008340; C:GO:0010494; P:GO:0016071; P:GO:0017148; P:GO:0033962; P:GO:0034063; P:GO:0043066; C:GO:0043186; P:GO:0048477; C:GO:1990124	C:P-body; F:RNA helicase activity; F:mRNA binding; F:protein binding; F:ATP binding; P:spermatogenesis; P:determination of adult lifespan; C:cytoplasmic stress granule; P:mRNA metabolic process; P:negative regulation of translation; P:cytoplasmic mRNA processing body assembly; P:stress granule assembly; P:negative regulation of apoptotic process; C:P granule; P:oogenesis; C:messenger ribonucleopr…	EC:3.6.1.3; EC:3.6.4.13; EC:3.6.1.15	Adenosinetriphosphatase; RNA helicase; Nucleoside-triphosphate phosphatase
TRINITY_DN4055_c0_g2	NR	Vit_I	-2.23416	6.82528	3.29159e-05	0.000169745	20.87	12.574	100.093	2.323	GNAO_BOVINGuanine nucleotide-binding protein G(o) subunit alpha OS=Bos taurus OX=9913 GN=GNAO1 PE=1 SV=4	1599	1	3.4e-128	77.97	10	F:GO:0003924; C:GO:0005834; P:GO:0007188; P:GO:0007212; F:GO:0019001; F:GO:0031683; F:GO:0031821; F:GO:0031852; F:GO:0043167; F:GO:0051430	F:GTPase activity; C:heterotrimeric G-protein complex; P:adenylate cyclase-modulating G protein-coupled receptor signaling pathway; P:dopamine receptor signaling pathway; F:guanyl nucleotide binding; F:G-protein beta/gamma-subunit complex binding; F:G protein-coupled serotonin receptor binding; F:mu-type opioid receptor binding; F:ion binding; F:corticotropin-releasing hormone receptor 1 binding	EC:3.6.1.15	Nucleoside-triphosphate phosphatase
TRINITY_DN1436_c0_g1	NR	Vit_I	-1.83127	6.3304	0.000659491	0.00216361	8.215	8.261	20.949	10.869	CSDE1_HUMANCold shock domain-containing protein E1 OS=Homo sapiens OX=9606 GN=CSDE1 PE=1 SV=2	4151	1	8.9e-128	56.83	6	F:GO:0005515; C:GO:0005794; C:GO:0005829; C:GO:0005886; C:GO:0070937; P:GO:0070966	F:protein binding; C:Golgi apparatus; C:cytosol; C:plasma membrane; C:CRD-mediated mRNA stability complex; P:nuclear-transcribed mRNA catabolic process, no-go decay
TRINITY_DN606_c0_g1	NR	Vit_I	-1.8642	6.45923	0.000528073	0.00178411	23.797	8.261	69.007	9.342	DNJA1_HUMANDnaJ homolog subfamily A member 1 OS=Homo sapiens OX=9606 GN=DNAJA1 PE=1 SV=2	1601	1	1.3e-127	71.71	15	F:GO:0001664; F:GO:0001671; C:GO:0005829; P:GO:0006986; P:GO:0022414; F:GO:0030544; F:GO:0030957; F:GO:0031625; P:GO:0043065; P:GO:0043508; F:GO:0050750; F:GO:0055131; C:GO:0098554; P:GO:1903748; P:GO:1905259	F:G protein-coupled receptor binding; F:ATPase activator activity; C:cytosol; P:response to unfolded protein; P:reproductive process; F:Hsp70 protein binding; F:Tat protein binding; F:ubiquitin protein ligase binding; P:positive regulation of apoptotic process; P:negative regulation of JUN kinase activity; F:low-density lipoprotein particle receptor binding; F:C3HC4-type RING finger domain bindin…
TRINITY_DN65369_c0_g1	NR	Vit_I	-1.80002	1.98224	0.00190258	0.00539392	1.077	0.77	4.064	3.978	PPIE_PONABPeptidyl-prolyl cis-trans isomerase E OS=Pongo abelii OX=9601 GN=PPIE PE=2 SV=1	1189	1	1.3e-127	86.1	8	P:GO:0000398; P:GO:0000413; F:GO:0003729; F:GO:0003755; P:GO:0006457; F:GO:0008143; F:GO:0016018; C:GO:0071007	P:mRNA splicing, via spliceosome; P:protein peptidyl-prolyl isomerization; F:mRNA binding; F:peptidyl-prolyl cis-trans isomerase activity; P:protein folding; F:poly(A) binding; F:cyclosporin A binding; C:U2-type catalytic step 2 spliceosome	EC:5.2.1.8	Peptidylprolyl isomerase
TRINITY_DN44367_c0_g1	NR	Vit_I	-2.23717	5.09115	3.57401e-05	0.000181493	6.028	5.803	25.629	3.722	ARGE_DICDIAcetylornithine deacetylase OS=Dictyostelium discoideum OX=44689 GN=argE PE=1 SV=2	1721	1	1.8e-127	66.9	7	P:GO:0006526; P:GO:0008652; F:GO:0008777; F:GO:0016787; C:GO:0031012; C:GO:0045335; F:GO:0046872	P:arginine biosynthetic process; P:cellular amino acid biosynthetic process; F:acetylornithine deacetylase activity; F:hydrolase activity; C:extracellular matrix; C:phagocytic vesicle; F:metal ion binding
TRINITY_DN861_c1_g1	NR	Vit_I	-1.65122	4.77593	0.00226031	0.00627212	5.528	8.142	14.157	4.145	P4HA1_HUMANProlyl 4-hydroxylase subunit alpha-1 OS=Homo sapiens OX=9606 GN=P4HA1 PE=1 SV=2	2677	1	2.8e-127	63.55	6	F:GO:0004656; C:GO:0005739; C:GO:0005788; P:GO:0008152; P:GO:0009987; F:GO:0042802	F:procollagen-proline 4-dioxygenase activity; C:mitochondrion; C:endoplasmic reticulum lumen; P:metabolic process; P:cellular process; F:identical protein binding	EC:1.14.11; EC:1.14.11.2	Acting on paired donors, with incorporation or reduction of molecular oxygen. The oxygen incorporated need not be derived from O(2); Procollagen-proline 4-dioxygenase
TRINITY_DN3051_c0_g1	NR	Vit_I	-2.26801	4.2372	3.22074e-05	0.000166427	4.722	5.922	23.264	6.096	AL3A1_CANLFAldehyde dehydrogenase, dimeric NADP-preferring OS=Canis lupus familiaris OX=9615 GN=ALDH3A1 PE=2 SV=1	1337	1	3.2e-127	71.63	2	F:GO:0004028; P:GO:0008152	F:3-chloroallyl aldehyde dehydrogenase activity; P:metabolic process
TRINITY_DN8495_c0_g1	NR	Vit_I	-1.64795	6.15929	0.002181	0.00607519	10.054	7.126	26.391	9.881	COR1B_RABITCoronin-1B OS=Oryctolagus cuniculus OX=9986 GN=CORO1B PE=1 SV=1	3578	1	3.8e-127	71.72	1	C:GO:0044424	C:intracellular part
TRINITY_DN5981_c0_g1	NR	Vit_I	-2.37353	6.19107	1.11166e-05	6.92857e-05	18.139	4.866	101.109	8.829	CAN15_MOUSECalpain-15 OS=Mus musculus OX=10090 GN=Capn15 PE=1 SV=1	3856	1	4.1e-127	52.29	1	F:GO:0016787	F:hydrolase activity
TRINITY_DN9158_c0_g1	NR	Vit_I	-2.1217	2.77489	0.000130729	0.000540805	0.718	1.056	4.825	0.077	MA2B1_BOVINLysosomal alpha-mannosidase OS=Bos taurus OX=9913 GN=MAN2B1 PE=1 SV=4	1783	1	5.5e-127	60.27	3	F:GO:0016787; P:GO:0044238; P:GO:0071704	F:hydrolase activity; P:primary metabolic process; P:organic substance metabolic process
TRINITY_DN1731_c0_g1	NR	Vit_I	-1.76922	5.6866	0.001032	0.00318877	7.704	5.438	24.446	5.351	VINC_RATVinculin OS=Rattus norvegicus OX=10116 GN=Vcl PE=1 SV=1	3439	1	6.2e-127	51.22	8	F:GO:0005515; C:GO:0005886; C:GO:0005911; C:GO:0005912; C:GO:0015629; C:GO:0044430; C:GO:0044444; C:GO:0099512	F:protein binding; C:plasma membrane; C:cell-cell junction; C:adherens junction; C:actin cytoskeleton; C:cytoskeletal part; C:cytoplasmic part; C:supramolecular fiber
TRINITY_DN1674_c0_g2	NR	Vit_I	-2.18704	3.81607	6.35143e-05	0.000296639	3.645	3.533	19.541	13.436	MDHM_HUMANMalate dehydrogenase, mitochondrial OS=Homo sapiens OX=9606 GN=MDH2 PE=1 SV=3	1354	1	1.2e-126	81.25	10	C:GO:0005759; P:GO:0006094; P:GO:0006099; P:GO:0006107; P:GO:0006108; P:GO:0006475; P:GO:0006734; C:GO:0016020; F:GO:0030060; F:GO:0046554	C:mitochondrial matrix; P:gluconeogenesis; P:tricarboxylic acid cycle; P:oxaloacetate metabolic process; P:malate metabolic process; P:internal protein amino acid acetylation; P:NADH metabolic process; C:membrane; F:L-malate dehydrogenase activity; F:malate dehydrogenase (NADP+) activity	EC:1.1.1.37; EC:1.1.1.82	Malate dehydrogenase; Malate dehydrogenase (NADP(+))
TRINITY_DN107159_c0_g2	NR	Vit_I	-2.63136	4.25413	1.53426e-06	1.39834e-05	1.61	1.776	10.246	1.322	MPEG1_MOUSEMacrophage-expressed gene 1 protein OS=Mus musculus OX=10090 GN=Mpeg1 PE=1 SV=1	2614	1	1.4e-126	57.24	4	P:GO:0035915; C:GO:0045335; P:GO:0050829; P:GO:0050830	P:pore formation in membrane of other organism; C:phagocytic vesicle; P:defense response to Gram-negative bacterium; P:defense response to Gram-positive bacterium
TRINITY_DN2144_c0_g1	NR	Vit_I	-2.97405	3.33958	8.28251e-08	1.40784e-06	1.393	2.388	17.321	1.694	MYO7A_AEDAEMyosin-VIIa OS=Aedes aegypti OX=7159 GN=ck PE=3 SV=1	1243	1	1.5e-126	76.92	11	F:GO:0003779; F:GO:0005524; C:GO:0005737; C:GO:0005856; P:GO:0007605; P:GO:0008407; P:GO:0030048; F:GO:0030898; F:GO:0032027; P:GO:0035317; P:GO:0048800	F:actin binding; F:ATP binding; C:cytoplasm; C:cytoskeleton; P:sensory perception of sound; P:chaeta morphogenesis; P:actin filament-based movement; F:actin-dependent ATPase activity; F:myosin light chain binding; P:imaginal disc-derived wing hair organization; P:antennal morphogenesis	EC:3.6.1.3; EC:3.6.1.15	Adenosinetriphosphatase; Nucleoside-triphosphate phosphatase
TRINITY_DN5100_c0_g1	NR	Vit_I	-1.69763	5.0306	0.00168473	0.00486146	8.814	5.468	32.131	7.969	CSK_CHICKTyrosine-protein kinase CSK OS=Gallus gallus OX=9031 GN=CSK PE=2 SV=1	1553	1	3.1e-126	69.06	5	F:GO:0004672; F:GO:0005488; P:GO:0016310; P:GO:0034332; P:GO:0060368	F:protein kinase activity; F:binding; P:phosphorylation; P:adherens junction organization; P:regulation of Fc receptor mediated stimulatory signaling pathway
TRINITY_DN23258_c1_g1	NR	Vit_I	-4.0286	3.86364	1.82513e-12	2.80612e-10	1.077	1.599	24.171	5.377	MYO7A_AEDAEMyosin-VIIa OS=Aedes aegypti OX=7159 GN=ck PE=3 SV=1	1369	1	4.7e-126	84.12	12	F:GO:0003774; F:GO:0005524; C:GO:0005737; P:GO:0007605; P:GO:0008407; C:GO:0016459; P:GO:0030048; F:GO:0030898; F:GO:0032027; P:GO:0035317; P:GO:0048800; F:GO:0051015	F:motor activity; F:ATP binding; C:cytoplasm; P:sensory perception of sound; P:chaeta morphogenesis; C:myosin complex; P:actin filament-based movement; F:actin-dependent ATPase activity; F:myosin light chain binding; P:imaginal disc-derived wing hair organization; P:antennal morphogenesis; F:actin filament binding	EC:3.6.1.3; EC:3.6.1.15	Adenosinetriphosphatase; Nucleoside-triphosphate phosphatase
TRINITY_DN3262_c0_g1	NR	Vit_I	-2.05326	5.02673	0.000148709	0.000603804	3.036	1.875	19.36	12.73	DHX33_MOUSEATP-dependent RNA helicase DHX33 OS=Mus musculus OX=10090 GN=Dhx33 PE=1 SV=1	6178	1	5.5e-126	50.3	7	F:GO:0003723; F:GO:0005515; P:GO:0006355; P:GO:0010604; P:GO:0031325; C:GO:0031981; P:GO:0051173	F:RNA binding; F:protein binding; P:regulation of transcription, DNA-templated; P:positive regulation of macromolecule metabolic process; P:positive regulation of cellular metabolic process; C:nuclear lumen; P:positive regulation of nitrogen compound metabolic process
TRINITY_DN9879_c0_g1	NR	Vit_I	-1.77101	4.1065	0.00117156	0.00355852	2.285	2.477	9.092	9.368	SMAD4_BOVINMothers against decapentaplegic homolog 4 OS=Bos taurus OX=9913 GN=SMAD4 PE=2 SV=1	3104	1	1.8e-125	40.86	8	F:GO:0003677; F:GO:0003700; C:GO:0005634; C:GO:0005667; C:GO:0005737; P:GO:0006355; P:GO:0007179; F:GO:0046872	F:DNA binding; F:DNA-binding transcription factor activity; C:nucleus; C:transcription factor complex; C:cytoplasm; P:regulation of transcription, DNA-templated; P:transforming growth factor beta receptor signaling pathway; F:metal ion binding
TRINITY_DN5565_c0_g1	NR	Vit_I	-1.73998	2.95785	0.001651	0.00477855	1.219	1.52	6.074	3.58	2A5A_HUMANSerine/threonine-protein phosphatase 2A 56 kDa regulatory subunit alpha isoform OS=Homo sapiens OX=9606 GN=PPP2R5A PE=1 SV=1	1486	1	3.3e-125	87.09	17	C:GO:0000159; C:GO:0000775; F:GO:0004721; C:GO:0005634; C:GO:0005813; C:GO:0005829; P:GO:0007165; C:GO:0016020; F:GO:0019900; C:GO:0030018; C:GO:0031430; P:GO:0031952; P:GO:0035307; P:GO:0043666; F:GO:0072542; P:GO:0090219; P:GO:1903077	C:protein phosphatase type 2A complex; C:chromosome, centromeric region; F:phosphoprotein phosphatase activity; C:nucleus; C:centrosome; C:cytosol; P:signal transduction; C:membrane; F:kinase binding; C:Z disc; C:M band; P:regulation of protein autophosphorylation; P:positive regulation of protein dephosphorylation; P:regulation of phosphoprotein phosphatase activity; F:protein phosphatase activa…	EC:3.1.3.16	Protein-serine/threonine phosphatase
TRINITY_DN2442_c0_g1	NR	Vit_I	-2.27558	6.43451	2.43672e-05	0.000132705	12.513	4.244	58.645	10.292	RIOK1_HUMANSerine/threonine-protein kinase RIO1 OS=Homo sapiens OX=9606 GN=RIOK1 PE=1 SV=2	2767	1	6.1e-125	73.12	11	F:GO:0000166; F:GO:0005515; C:GO:0005654; C:GO:0005829; F:GO:0016301; P:GO:0016310; P:GO:0030490; C:GO:0030688; C:GO:0034708; F:GO:0043167; P:GO:2000234	F:nucleotide binding; F:protein binding; C:nucleoplasm; C:cytosol; F:kinase activity; P:phosphorylation; P:maturation of SSU-rRNA; C:preribosome, small subunit precursor; C:methyltransferase complex; F:ion binding; P:positive regulation of rRNA processing
TRINITY_DN14334_c1_g1	NR	Vit_I	-1.93613	3.75915	0.000413164	0.0014457	1.85	1.214	7.01	2.143	NDK7_RATNucleoside diphosphate kinase 7 OS=Rattus norvegicus OX=10116 GN=Nme7 PE=1 SV=1	2252	1	1.1e-124	76.47	6	F:GO:0000166; P:GO:0009209; P:GO:0009220; F:GO:0016301; P:GO:0016310; F:GO:0043167	F:nucleotide binding; P:pyrimidine ribonucleoside triphosphate biosynthetic process; P:pyrimidine ribonucleotide biosynthetic process; F:kinase activity; P:phosphorylation; F:ion binding
TRINITY_DN2540_c0_g1	NR	Vit_I	-2.16202	4.96784	6.66841e-05	0.000308991	3.819	3.889	14.019	9.56	ODPA_PIGPyruvate dehydrogenase E1 component subunit alpha, somatic form, mitochondrial (Fragment) OS=Sus scrofa OX=9823 GN=PDHA1 PE=1 SV=1	2698	1	1.3e-124	72.01	7	F:GO:0004738; C:GO:0005739; P:GO:0005975; P:GO:0006086; P:GO:0006099; F:GO:0016624; C:GO:0045254	F:pyruvate dehydrogenase activity; C:mitochondrion; P:carbohydrate metabolic process; P:acetyl-CoA biosynthetic process from pyruvate; P:tricarboxylic acid cycle; F:oxidoreductase activity, acting on the aldehyde or oxo group of donors, disulfide as acceptor; C:pyruvate dehydrogenase complex
TRINITY_DN17671_c0_g1	NR	Vit_I	-1.58879	3.49049	0.00383558	0.00984507	2.981	4.165	4.426	3.503	CBPD_MOUSECarboxypeptidase D OS=Mus musculus OX=10090 GN=Cpd PE=1 SV=2	2152	1	1.4e-124	70.68	10	F:GO:0004181; C:GO:0005615; C:GO:0005634; C:GO:0005802; P:GO:0006518; C:GO:0016020; P:GO:0016485; F:GO:0044877; C:GO:0048471; F:GO:0051721	F:metallocarboxypeptidase activity; C:extracellular space; C:nucleus; C:trans-Golgi network; P:peptide metabolic process; C:membrane; P:protein processing; F:protein-containing complex binding; C:perinuclear region of cytoplasm; F:protein phosphatase 2A binding	EC:3.4.17	Acting on peptide bonds (peptidases)
TRINITY_DN382_c0_g1	NR	Vit_I	-1.79027	5.97968	0.000889657	0.00280329	9.934	4.925	35.469	6.455	PDE8B_MOUSEHigh affinity cAMP-specific and IBMX-insensitive 3',5'-cyclic phosphodiesterase 8B OS=Mus musculus OX=10090 GN=Pde8b PE=1 SV=1	4021	1	2.6e-124	55.14	6	P:GO:0001662; F:GO:0004115; P:GO:0008542; P:GO:0035106; P:GO:0050885; P:GO:0090032	P:behavioral fear response; F:3',5'-cyclic-AMP phosphodiesterase activity; P:visual learning; P:operant conditioning; P:neuromuscular process controlling balance; P:negative regulation of steroid hormone biosynthetic process	EC:3.1.4.17	3',5'-cyclic-nucleotide phosphodiesterase
TRINITY_DN10447_c0_g1	NR	Vit_I	-1.64756	5.03359	0.00227468	0.00630743	13.906	12.169	47.601	7.443	VATC_MANSEV-type proton ATPase subunit C OS=Manduca sexta OX=7130 PE=2 SV=1	4690	1	3.9e-124	76.86	1	P:GO:0006811	P:ion transport
TRINITY_DN26465_c0_g1	NR	Vit_I	-1.74388	3.60737	0.00140567	0.00415735	2.601	2.99	10.529	6.031	MTMR2_MOUSEMyotubularin-related protein 2 OS=Mus musculus OX=10090 GN=Mtmr2 PE=1 SV=3	1500	1	6.3e-124	77.71	22	P:GO:0002091; F:GO:0004438; C:GO:0005634; C:GO:0005774; C:GO:0005829; C:GO:0008021; C:GO:0010008; C:GO:0014069; C:GO:0030424; P:GO:0031642; P:GO:0032288; F:GO:0042802; C:GO:0043197; P:GO:0046855; P:GO:0048666; F:GO:0052629; P:GO:0060304; P:GO:0090394; C:GO:0097060; P:GO:0097062; P:GO:2000643; P:GO:2000645	P:negative regulation of receptor internalization; F:phosphatidylinositol-3-phosphatase activity; C:nucleus; C:vacuolar membrane; C:cytosol; C:synaptic vesicle; C:endosome membrane; C:postsynaptic density; C:axon; P:negative regulation of myelination; P:myelin assembly; F:identical protein binding; C:dendritic spine; P:inositol phosphate dephosphorylation; P:neuron development; F:phosphatidylinos…	EC:3.1.3.64	Phosphatidylinositol-3-phosphatase
TRINITY_DN5915_c1_g1	NR	Vit_I	-1.75876	6.06383	0.00108588	0.00333245	28.476	10.708	86.212	22.239	RS3A_SUBDO40S ribosomal protein S3a OS=Suberites domuncula OX=55567 PE=2 SV=1	962	1	6.8e-124	94.44	3	F:GO:0003735; P:GO:0006412; C:GO:0022627	F:structural constituent of ribosome; P:translation; C:cytosolic small ribosomal subunit
TRINITY_DN882_c0_g1	NR	Vit_I	-2.34549	6.10913	1.37331e-05	8.21734e-05	2.992	3.02	20.274	3.901	NLK_HUMANSerine/threonine-protein kinase NLK OS=Homo sapiens OX=9606 GN=NLK PE=1 SV=2	5017	1	7.2e-124	71.95	16	F:GO:0000287; F:GO:0004707; F:GO:0005524; C:GO:0005654; C:GO:0005829; P:GO:0006355; P:GO:0007179; P:GO:0007223; F:GO:0008134; P:GO:0018107; P:GO:0030178; F:GO:0031625; P:GO:0035556; F:GO:0042169; P:GO:0042501; P:GO:0050821	F:magnesium ion binding; F:MAP kinase activity; F:ATP binding; C:nucleoplasm; C:cytosol; P:regulation of transcription, DNA-templated; P:transforming growth factor beta receptor signaling pathway; P:Wnt signaling pathway, calcium modulating pathway; F:transcription factor binding; P:peptidyl-threonine phosphorylation; P:negative regulation of Wnt signaling pathway; F:ubiquitin protein ligase bind…	EC:2.7.11; EC:2.7.11.24	Transferring phosphorus-containing groups; Mitogen-activated protein kinase
TRINITY_DN1142_c0_g1	NR	Vit_I	-1.9393	8.1032	0.000298485	0.00109344	42.621	15.278	138.014	26.256	TALDO_RATTransaldolase OS=Rattus norvegicus OX=10116 GN=Taldo1 PE=1 SV=2	3031	1	7.4e-124	81.45	8	F:GO:0004801; C:GO:0005654; C:GO:0005829; P:GO:0005975; P:GO:0006002; P:GO:0009052; P:GO:0019682; F:GO:0048029	F:sedoheptulose-7-phosphate:D-glyceraldehyde-3-phosphate glyceronetransferase activity; C:nucleoplasm; C:cytosol; P:carbohydrate metabolic process; P:fructose 6-phosphate metabolic process; P:pentose-phosphate shunt, non-oxidative branch; P:glyceraldehyde-3-phosphate metabolic process; F:monosaccharide binding	EC:2.2.1.2	Transaldolase
TRINITY_DN5039_c0_g1	NR	Vit_I	-2.01506	5.3545	0.000185924	0.000731833	4.711	5.389	19.599	3.157	PA2G4_RATProliferation-associated protein 2G4 OS=Rattus norvegicus OX=10116 GN=Pa2g4 PE=1 SV=1	2491	1	1e-123	79.38	8	F:GO:0003723; F:GO:0005515; C:GO:0005730; C:GO:0005737; P:GO:0006364; P:GO:0006417; P:GO:0043066; P:GO:0045597	F:RNA binding; F:protein binding; C:nucleolus; C:cytoplasm; P:rRNA processing; P:regulation of translation; P:negative regulation of apoptotic process; P:positive regulation of cell differentiation
TRINITY_DN2384_c0_g1	NR	Vit_I	-2.16317	3.81755	6.84004e-05	0.000316273	2.339	2.408	7.83	0.372	SYFB_HUMANPhenylalanine--tRNA ligase beta subunit OS=Homo sapiens OX=9606 GN=FARSB PE=1 SV=3	3178	1	1.3e-123	81.9	9	F:GO:0000287; F:GO:0003723; F:GO:0004826; F:GO:0005515; F:GO:0005524; C:GO:0005829; P:GO:0006432; C:GO:0009328; P:GO:0051290	F:magnesium ion binding; F:RNA binding; F:phenylalanine-tRNA ligase activity; F:protein binding; F:ATP binding; C:cytosol; P:phenylalanyl-tRNA aminoacylation; C:phenylalanine-tRNA ligase complex; P:protein heterotetramerization	EC:6.1.1.20	Phenylalanine--tRNA ligase
TRINITY_DN540_c0_g1	NR	Vit_I	-1.65584	6.32607	0.00205228	0.00576124	2.111	1.441	8.947	2.194	BMS1_HUMANRibosome biogenesis protein BMS1 homolog OS=Homo sapiens OX=9606 GN=BMS1 PE=1 SV=1	5145	1	1.3e-123	75.99	7	P:GO:0000462; F:GO:0003924; F:GO:0005525; C:GO:0005654; C:GO:0005730; C:GO:0030686; F:GO:0034511	P:maturation of SSU-rRNA from tricistronic rRNA transcript (SSU-rRNA, 5.8S rRNA, LSU-rRNA); F:GTPase activity; F:GTP binding; C:nucleoplasm; C:nucleolus; C:90S preribosome; F:U3 snoRNA binding	EC:3.6.1.15	Nucleoside-triphosphate phosphatase
TRINITY_DN2772_c0_g2	NR	Vit_I	-1.89789	4.55399	0.000448807	0.00155143	4.309	4.52	21.225	0.334	FIGL1_HUMANFidgetin-like protein 1 OS=Homo sapiens OX=9606 GN=FIGNL1 PE=1 SV=2	2208	1	4.6e-123	86.27	16	C:GO:0000228; F:GO:0000287; P:GO:0001649; F:GO:0005515; F:GO:0005524; P:GO:0007140; F:GO:0008568; P:GO:0010569; P:GO:0031122; P:GO:0033687; P:GO:0046034; C:GO:0048471; P:GO:0051013; P:GO:0051726; P:GO:0071479; P:GO:2001243	C:nuclear chromosome; F:magnesium ion binding; P:osteoblast differentiation; F:protein binding; F:ATP binding; P:male meiotic nuclear division; F:microtubule-severing ATPase activity; P:regulation of double-strand break repair via homologous recombination; P:cytoplasmic microtubule organization; P:osteoblast proliferation; P:ATP metabolic process; C:perinuclear region of cytoplasm; P:microtubule …	EC:3.6.1.3; EC:3.6.1.15; EC:3.6.4.3	Adenosinetriphosphatase; Nucleoside-triphosphate phosphatase; Acting on acid anhydrides
TRINITY_DN2260_c0_g1	NR	Vit_I	-1.84717	3.91618	0.00075764	0.00243418	1.828	1.115	6.785	3.183	CBPD_RATCarboxypeptidase D OS=Rattus norvegicus OX=10116 GN=Cpd PE=1 SV=2	2635	1	5.4e-123	70.4	12	F:GO:0004181; C:GO:0005615; C:GO:0005634; C:GO:0005802; P:GO:0006518; F:GO:0008270; C:GO:0016021; P:GO:0016485; F:GO:0044877; C:GO:0048471; F:GO:0051721; P:GO:0071352	F:metallocarboxypeptidase activity; C:extracellular space; C:nucleus; C:trans-Golgi network; P:peptide metabolic process; F:zinc ion binding; C:integral component of membrane; P:protein processing; F:protein-containing complex binding; C:perinuclear region of cytoplasm; F:protein phosphatase 2A binding; P:cellular response to interleukin-2	EC:3.4.17	Acting on peptide bonds (peptidases)
TRINITY_DN3011_c0_g1	NR	Vit_I	-2.15068	7.29462	6.29799e-05	0.000294818	12.078	5.853	48.748	36.073	SEPT7_HUMANSeptin-7 OS=Homo sapiens OX=9606 GN=SEPT7 PE=1 SV=2	3648	1	1.4e-121	76.52	22	C:GO:0000776; C:GO:0001725; F:GO:0003924; F:GO:0005198; F:GO:0005525; C:GO:0005634; C:GO:0005829; C:GO:0005930; C:GO:0005940; C:GO:0015630; C:GO:0016324; P:GO:0016476; P:GO:0030336; C:GO:0031105; F:GO:0042802; P:GO:0043065; P:GO:0051291; P:GO:0061640; C:GO:0097227; C:GO:0097730; P:GO:1902857; P:GO:2000134	C:kinetochore; C:stress fiber; F:GTPase activity; F:structural molecule activity; F:GTP binding; C:nucleus; C:cytosol; C:axoneme; C:septin ring; C:microtubule cytoskeleton; C:apical plasma membrane; P:regulation of embryonic cell shape; P:negative regulation of cell migration; C:septin complex; F:identical protein binding; P:positive regulation of apoptotic process; P:protein heterooligomerizatio…	EC:3.6.1.15	Nucleoside-triphosphate phosphatase
TRINITY_DN12138_c0_g1	NR	Vit_I	-1.767	3.79184	0.00128123	0.00383942	2.241	1.253	8.018	2.079	AB17C_DANREAlpha/beta hydrolase domain-containing protein 17C OS=Danio rerio OX=7955 GN=abhd17c PE=2 SV=1	1980	1	2.2e-121	83.28	7	F:GO:0008474; C:GO:0014069; C:GO:0030054; C:GO:0043197; C:GO:0045211; C:GO:0055038; P:GO:0098734	F:palmitoyl-(protein) hydrolase activity; C:postsynaptic density; C:cell junction; C:dendritic spine; C:postsynaptic membrane; C:recycling endosome membrane; P:macromolecule depalmitoylation	EC:3.1.2.22	Palmitoyl-protein hydrolase
TRINITY_DN8285_c0_g1	NR	Vit_I	-1.57737	5.7584	0.00337138	0.00883518	7.606	6.356	24.722	7.854	RSSA_SUBDO40S ribosomal protein SA OS=Suberites domuncula OX=55567 PE=2 SV=1	2333	1	2.6e-121	78.81	4	P:GO:0000028; F:GO:0003735; P:GO:0006412; C:GO:0022627	P:ribosomal small subunit assembly; F:structural constituent of ribosome; P:translation; C:cytosolic small ribosomal subunit
TRINITY_DN3829_c0_g2	NR	Vit_I	-1.85408	3.55527	0.000705916	0.00229183	2.622	3.454	9.963	3.067	CSN4_DANRECOP9 signalosome complex subunit 4 OS=Danio rerio OX=7955 GN=cops4 PE=2 SV=1	1428	1	6.2e-121	75.92	5	C:GO:0005829; C:GO:0008180; F:GO:0019784; C:GO:0031410; C:GO:0045202	C:cytosol; C:COP9 signalosome; F:NEDD8-specific protease activity; C:cytoplasmic vesicle; C:synapse
TRINITY_DN16441_c0_g1	NR	Vit_I	-2.03914	5.81763	0.000153075	0.000618772	7.073	6.07	37.152	16.619	NLTP_RABITNon-specific lipid-transfer protein OS=Oryctolagus cuniculus OX=9986 GN=SCP2 PE=1 SV=1	2594	1	1.1e-120	67.7	2	C:GO:0005737; F:GO:0016746	C:cytoplasm; F:transferase activity, transferring acyl groups
TRINITY_DN941_c0_g1	NR	Vit_I	-1.92066	3.90459	0.000405002	0.00141984	1.338	2.724	8.882	1.322	ACS2L_MOUSEAcetyl-coenzyme A synthetase 2-like, mitochondrial OS=Mus musculus OX=10090 GN=Acss1 PE=1 SV=1	1427	1	3e-120	66.81	8	F:GO:0000166; F:GO:0003987; C:GO:0005759; P:GO:0006083; P:GO:0006085; P:GO:0017000; F:GO:0050218; P:GO:0072330	F:nucleotide binding; F:acetate-CoA ligase activity; C:mitochondrial matrix; P:acetate metabolic process; P:acetyl-CoA biosynthetic process; P:antibiotic biosynthetic process; F:propionate-CoA ligase activity; P:monocarboxylic acid biosynthetic process	EC:6.2.1.1; EC:6.2.1.17	Acetate--CoA ligase; Propionate--CoA ligase
TRINITY_DN10025_c0_g1	NR	Vit_I	-2.39001	2.07998	2.18907e-05	0.000121115	1.164	2.3	5.711	1.078	DYI2_HELCRDynein intermediate chain 2, ciliary OS=Heliocidaris crassispina OX=1043166 PE=2 SV=1	1261	1	3.5e-120	78.21	3	C:GO:0015630; C:GO:0042995; C:GO:0044430	C:microtubule cytoskeleton; C:cell projection; C:cytoskeletal part
TRINITY_DN7449_c0_g1	NR	Vit_I	-2.13135	5.71051	7.74832e-05	0.000350484	14.907	11.162	69.138	12.191	RL8_XENTR60S ribosomal protein L8 OS=Xenopus tropicalis OX=8364 GN=rpl8 PE=2 SV=3	1006	1	1.4e-119	89.49	4	P:GO:0002181; F:GO:0003735; F:GO:0019843; C:GO:0022625	P:cytoplasmic translation; F:structural constituent of ribosome; F:rRNA binding; C:cytosolic large ribosomal subunit
TRINITY_DN14950_c0_g1	NR	Vit_I	-1.95579	5.05058	0.000281391	0.00103929	0.729	1.53	6.864	1.258	FAT4_MOUSEProtocadherin Fat 4 OS=Mus musculus OX=10090 GN=Fat4 PE=1 SV=2	13266	1	1.7e-119	38.98	2	P:GO:0009987; P:GO:0048513	P:cellular process; P:animal organ development
TRINITY_DN1025_c0_g1	NR	Vit_I	-1.61102	6.46568	0.00269879	0.00730662	14.602	8.211	35.498	16.58	R213A_DANREE3 ubiquitin-protein ligase rnf213-alpha OS=Danio rerio OX=7955 GN=rnf213a PE=3 SV=1	3892	1	1.9e-119	43.99	12	P:GO:0001525; P:GO:0002040; F:GO:0004842; C:GO:0005737; C:GO:0005829; P:GO:0006511; P:GO:0008015; P:GO:0016567; F:GO:0016740; F:GO:0016787; F:GO:0016887; F:GO:0046872	P:angiogenesis; P:sprouting angiogenesis; F:ubiquitin-protein transferase activity; C:cytoplasm; C:cytosol; P:ubiquitin-dependent protein catabolic process; P:blood circulation; P:protein ubiquitination; F:transferase activity; F:hydrolase activity; F:ATPase activity; F:metal ion binding
TRINITY_DN12462_c0_g1	NR	Vit_I	-1.72994	3.96581	0.00152449	0.00445836	2.361	2.359	10.594	5.711	PAHX_RATPhytanoyl-CoA dioxygenase, peroxisomal OS=Rattus norvegicus OX=10116 GN=Phyh PE=1 SV=2	2083	1	3.8e-119	75.83	8	P:GO:0001561; C:GO:0005739; C:GO:0005777; P:GO:0019606; F:GO:0031406; F:GO:0046872; F:GO:0048037; F:GO:0048244	P:fatty acid alpha-oxidation; C:mitochondrion; C:peroxisome; P:2-oxobutyrate catabolic process; F:carboxylic acid binding; F:metal ion binding; F:cofactor binding; F:phytanoyl-CoA dioxygenase activity	EC:1.14.11; EC:1.14.11.18	Acting on paired donors, with incorporation or reduction of molecular oxygen. The oxygen incorporated need not be derived from O(2); Phytanoyl-CoA dioxygenase
TRINITY_DN7298_c0_g1	NR	Vit_I	-1.70135	6.05154	0.00154988	0.00452179	10.838	10.106	39.242	23.356	F16P2_BOVINFructose-1,6-bisphosphatase isozyme 2 OS=Bos taurus OX=9913 GN=FBP2 PE=2 SV=1	1928	1	7.8e-119	78.98	14	C:GO:0005654; C:GO:0005829; C:GO:0005886; P:GO:0005986; P:GO:0006000; P:GO:0006002; P:GO:0006094; P:GO:0016311; C:GO:0030018; C:GO:0030054; P:GO:0030388; F:GO:0042132; F:GO:0042802; F:GO:0046872	C:nucleoplasm; C:cytosol; C:plasma membrane; P:sucrose biosynthetic process; P:fructose metabolic process; P:fructose 6-phosphate metabolic process; P:gluconeogenesis; P:dephosphorylation; C:Z disc; C:cell junction; P:fructose 1,6-bisphosphate metabolic process; F:fructose 1,6-bisphosphate 1-phosphatase activity; F:identical protein binding; F:metal ion binding	EC:3.1.3.23; EC:3.1.3.11	Sugar-phosphatase; Fructose-bisphosphatase
TRINITY_DN3992_c0_g1	NR	Vit_I	-1.94669	5.9145	0.000299004	0.00109508	5.517	5.181	22.647	7.956	CAMKI_MACNPCalcium/calmodulin-dependent protein kinase type 1 OS=Macrobrachium nipponense OX=159736 GN=CaMKI PE=2 SV=1	3032	1	2.1e-118	78.38	4	F:GO:0000166; F:GO:0004683; P:GO:0006468; P:GO:0022404	F:nucleotide binding; F:calmodulin-dependent protein kinase activity; P:protein phosphorylation; P:molting cycle process	EC:2.7.11; EC:2.7.11.17	Transferring phosphorus-containing groups; Calcium/calmodulin-dependent protein kinase
TRINITY_DN5789_c0_g1	NR	Vit_I	-1.73065	4.63653	0.00142471	0.00420512	3.493	2.823	10.493	4.235	AIFM1_HUMANApoptosis-inducing factor 1, mitochondrial OS=Homo sapiens OX=9606 GN=AIFM1 PE=1 SV=1	2638	1	2.4e-118	64.67	8	F:GO:0005515; C:GO:0005634; C:GO:0005758; P:GO:0006919; P:GO:0006950; F:GO:0016651; P:GO:0042221; P:GO:0051716	F:protein binding; C:nucleus; C:mitochondrial intermembrane space; P:activation of cysteine-type endopeptidase activity involved in apoptotic process; P:response to stress; F:oxidoreductase activity, acting on NAD(P)H; P:response to chemical; P:cellular response to stimulus
TRINITY_DN5576_c0_g1	NR	Vit_I	-1.8637	1.78384	0.0011089	0.00339142	0.751	1.865	5.899	1.527	DYH2_HUMANDynein heavy chain 2, axonemal OS=Homo sapiens OX=9606 GN=DNAH2 PE=2 SV=3	2107	1	5.5e-118	86.21	9	F:GO:0005524; C:GO:0005858; C:GO:0005874; P:GO:0007018; F:GO:0008569; C:GO:0031514; F:GO:0045505; F:GO:0051959; P:GO:0060285	F:ATP binding; C:axonemal dynein complex; C:microtubule; P:microtubule-based movement; F:ATP-dependent microtubule motor activity, minus-end-directed; C:motile cilium; F:dynein intermediate chain binding; F:dynein light intermediate chain binding; P:cilium-dependent cell motility	EC:3.6.1.3; EC:3.6.4.5; EC:3.6.1.15	Adenosinetriphosphatase; Acting on acid anhydrides; Nucleoside-triphosphate phosphatase
TRINITY_DN345_c0_g1	NR	Vit_I	-1.60534	4.39093	0.00311614	0.00825571	3.928	5.428	11.436	2.862	GPDA_RATGlycerol-3-phosphate dehydrogenase	2116	1	9.4e-118	73.81	10	F:GO:0004367; F:GO:0004368; C:GO:0005829; P:GO:0005975; P:GO:0006072; P:GO:0006116; P:GO:0044281; P:GO:0046486; F:GO:0051287; P:GO:0071310	F:glycerol-3-phosphate dehydrogenase [NAD+] activity; F:glycerol-3-phosphate dehydrogenase (quinone) activity; C:cytosol; P:carbohydrate metabolic process; P:glycerol-3-phosphate metabolic process; P:NADH oxidation; P:small molecule metabolic process; P:glycerolipid metabolic process; F:NAD binding; P:cellular response to organic substance	EC:1.1.1.8; EC:1.1.5.3; EC:1.1.1.94	Glycerol-3-phosphate dehydrogenase (NAD(+)); Glycerol-3-phosphate dehydrogenase; Glycerol-3-phosphate dehydrogenase (NAD(P)(+))
TRINITY_DN9328_c0_g2	NR	Vit_I	-1.83223	3.824	0.000824698	0.0026251	3.232	3.168	11.08	0.924	TXTP_HUMANTricarboxylate transport protein, mitochondrial OS=Homo sapiens OX=9606 GN=SLC25A1 PE=1 SV=2	1360	1	3e-117	80.53	6	C:GO:0005743; P:GO:0006094; P:GO:0006843; C:GO:0016021; P:GO:0046949; F:GO:0071913	C:mitochondrial inner membrane; P:gluconeogenesis; P:mitochondrial citrate transmembrane transport; C:integral component of membrane; P:fatty-acyl-CoA biosynthetic process; F:citrate secondary active transmembrane transporter activity
TRINITY_DN8075_c1_g1	NR	Vit_I	-2.08142	2.97146	0.000167507	0.00066933	2.176	2.211	8.432	4.119	MYO7A_DROMEMyosin-VIIa OS=Drosophila melanogaster OX=7227 GN=ck PE=1 SV=1	1889	1	9.3e-117	66.52	19	F:GO:0005524; C:GO:0005902; P:GO:0007015; P:GO:0007605; P:GO:0008407; P:GO:0008586; P:GO:0030048; F:GO:0030898; C:GO:0031477; F:GO:0032027; P:GO:0032529; C:GO:0035182; P:GO:0035293; P:GO:0035317; C:GO:0045179; C:GO:0045180; F:GO:0045296; P:GO:0048800; C:GO:0070825	F:ATP binding; C:microvillus; P:actin filament organization; P:sensory perception of sound; P:chaeta morphogenesis; P:imaginal disc-derived wing vein morphogenesis; P:actin filament-based movement; F:actin-dependent ATPase activity; C:myosin VII complex; F:myosin light chain binding; P:follicle cell microvillus organization; C:female germline ring canal outer rim; P:chitin-based larval cuticle pa…	EC:3.6.1.3; EC:3.6.1.15	Adenosinetriphosphatase; Nucleoside-triphosphate phosphatase
TRINITY_DN3714_c0_g1	NR	Vit_I	-1.8242	3.93046	0.000848648	0.00269042	1.774	1.461	7.888	3.349	ODBA_CAEEL2-oxoisovalerate dehydrogenase subunit alpha, mitochondrial OS=Caenorhabditis elegans OX=6239 GN=bckd-1A PE=1 SV=2	2430	1	1.2e-116	69.07	4	F:GO:0003826; C:GO:0005947; P:GO:0006629; P:GO:0009083	F:alpha-ketoacid dehydrogenase activity; C:mitochondrial alpha-ketoglutarate dehydrogenase complex; P:lipid metabolic process; P:branched-chain amino acid catabolic process
TRINITY_DN3493_c1_g1	NR	Vit_I	-1.66114	4.0138	0.00252117	0.00689777	13.035	3.81	26.87	3.337	M2OM_HUMANMitochondrial 2-oxoglutarate/malate carrier protein OS=Homo sapiens OX=9606 GN=SLC25A11 PE=1 SV=3	1291	1	1.9e-116	80.41	4	C:GO:0005743; C:GO:0005887; P:GO:0015742; P:GO:0071423	C:mitochondrial inner membrane; C:integral component of plasma membrane; P:alpha-ketoglutarate transport; P:malate transmembrane transport
TRINITY_DN3136_c0_g1	NR	Vit_I	-1.63275	4.18739	0.00274786	0.00741779	9.238	8.162	24.04	11.177	JNK_SUBDOStress-activated protein kinase JNK OS=Suberites domuncula OX=55567 GN=JNK PE=2 SV=1	784	1	3.3e-116	87.64	3	F:GO:0004707; F:GO:0005524; P:GO:0007254	F:MAP kinase activity; F:ATP binding; P:JNK cascade	EC:2.7.11; EC:2.7.11.24	Transferring phosphorus-containing groups; Mitogen-activated protein kinase
TRINITY_DN308_c1_g2	NR	Vit_I	-1.92414	3.59119	0.000453138	0.00156446	1.828	5.922	8.693	2.092	FPPS_CHICKFarnesyl pyrophosphate synthase OS=Gallus gallus OX=9031 GN=FDPS PE=1 SV=2	1778	1	7.4e-116	74.56	6	F:GO:0004161; F:GO:0004337; C:GO:0005737; P:GO:0008203; P:GO:0016126; P:GO:0045337	F:dimethylallyltranstransferase activity; F:geranyltranstransferase activity; C:cytoplasm; P:cholesterol metabolic process; P:sterol biosynthetic process; P:farnesyl diphosphate biosynthetic process	EC:2.5.1.10; EC:2.5.1.1	(2E,6E)-farnesyl diphosphate synthase; Dimethylallyltranstransferase
TRINITY_DN1590_c0_g1	NR	Vit_I	-2.26075	6.31224	2.72484e-05	0.000144792	8.748	5.843	37.856	4.03	CYH3_MOUSECytohesin-3 OS=Mus musculus OX=10090 GN=Cyth3 PE=1 SV=1	3539	1	8.7e-116	72.35	11	C:GO:0001726; F:GO:0005086; F:GO:0005547; C:GO:0005654; C:GO:0005829; C:GO:0005912; C:GO:0005923; C:GO:0031234; P:GO:0045785; P:GO:0048193; P:GO:0090162	C:ruffle; F:ARF guanyl-nucleotide exchange factor activity; F:phosphatidylinositol-3,4,5-trisphosphate binding; C:nucleoplasm; C:cytosol; C:adherens junction; C:bicellular tight junction; C:extrinsic component of cytoplasmic side of plasma membrane; P:positive regulation of cell adhesion; P:Golgi vesicle transport; P:establishment of epithelial cell polarity
TRINITY_DN8871_c0_g1	NR	Vit_I	-1.88539	3.13039	0.000653293	0.00214465	1.6	1.619	4.775	4.543	DPYD_MOUSEDihydropyrimidine dehydrogenase	1296	1	9.2e-116	89.24	19	F:GO:0002058; F:GO:0004159; F:GO:0005506; C:GO:0005829; P:GO:0006145; P:GO:0006210; P:GO:0006212; P:GO:0006214; P:GO:0007584; P:GO:0007623; P:GO:0014070; F:GO:0017113; P:GO:0019483; P:GO:0042493; F:GO:0042803; F:GO:0050661; F:GO:0051539; P:GO:0055114; F:GO:0071949	F:uracil binding; F:dihydrouracil dehydrogenase (NAD+) activity; F:iron ion binding; C:cytosol; P:purine nucleobase catabolic process; P:thymine catabolic process; P:uracil catabolic process; P:thymidine catabolic process; P:response to nutrient; P:circadian rhythm; P:response to organic cyclic compound; F:dihydropyrimidine dehydrogenase (NADP+) activity; P:beta-alanine biosynthetic process; P:re…	EC:1.3.1.2; EC:1.3.1.1	Dihydropyrimidine dehydrogenase (NADP(+)); Dihydrouracil dehydrogenase (NAD(+))
TRINITY_DN3925_c1_g1	NR	Vit_I	-2.43402	4.9526	7.56614e-06	5.04784e-05	4.189	3.671	23.634	29.785	HDA11_MOUSEHistone deacetylase 11 OS=Mus musculus OX=10090 GN=Hdac11 PE=1 SV=1	3359	1	1.4e-115	76.45	7	C:GO:0000118; F:GO:0004407; C:GO:0005737; C:GO:0005886; F:GO:0008134; P:GO:0014003; P:GO:0016575	C:histone deacetylase complex; F:histone deacetylase activity; C:cytoplasm; C:plasma membrane; F:transcription factor binding; P:oligodendrocyte development; P:histone deacetylation	EC:3.5.1.98	Histone deacetylase
TRINITY_DN1429_c0_g1	NR	Vit_I	-2.09695	3.25818	0.000157762	0.000636037	3.656	2.625	15.166	7.879	KAT3_DANREKynurenine--oxoglutarate transaminase 3 OS=Danio rerio OX=7955 GN=kyat3 PE=2 SV=2	1053	1	1.7e-115	73.67	5	C:GO:0005739; F:GO:0016212; F:GO:0016829; F:GO:0047315; P:GO:0070189	C:mitochondrion; F:kynurenine-oxoglutarate transaminase activity; F:lyase activity; F:kynurenine-glyoxylate transaminase activity; P:kynurenine metabolic process	EC:2.6.1.63; EC:2.6.1.7	Kynurenine--glyoxylate transaminase; Kynurenine--oxoglutarate transaminase
TRINITY_DN1414_c0_g1	NR	Vit_I	-2.05124	6.74753	0.000136624	0.000562287	13.308	5.132	48.124	12.05	SEPT1_DROMESeptin-1 OS=Drosophila melanogaster OX=7227 GN=Sep1 PE=1 SV=1	2665	1	1.9e-115	76.66	10	F:GO:0003924; F:GO:0005525; C:GO:0005940; P:GO:0007349; C:GO:0015630; C:GO:0031105; F:GO:0031625; F:GO:0042803; P:GO:0043065; P:GO:0061640	F:GTPase activity; F:GTP binding; C:septin ring; P:cellularization; C:microtubule cytoskeleton; C:septin complex; F:ubiquitin protein ligase binding; F:protein homodimerization activity; P:positive regulation of apoptotic process; P:cytoskeleton-dependent cytokinesis	EC:3.6.1.15	Nucleoside-triphosphate phosphatase
TRINITY_DN4605_c0_g1	NR	Vit_I	-1.8639	5.39022	0.000554707	0.00186238	5.604	3.198	22.023	1.476	RTK2_GEOCYClass II receptor tyrosine kinase OS=Geodia cydonium OX=6047 GN=TK PE=2 SV=2	2119	1	7.5e-115	65.67	3	F:GO:0004713; C:GO:0016020; P:GO:0016310	F:protein tyrosine kinase activity; C:membrane; P:phosphorylation	EC:2.7.10	Transferring phosphorus-containing groups
TRINITY_DN158_c0_g2	NR	Vit_I	-1.85975	6.55369	0.000533424	0.00179921	10.511	11.458	54.154	7.443	TGM1_RABITProtein-glutamine gamma-glutamyltransferase K OS=Oryctolagus cuniculus OX=9986 GN=TGM1 PE=2 SV=2	3149	1	8.5e-115	52.14	9	F:GO:0003810; P:GO:0010838; C:GO:0016020; F:GO:0016740; F:GO:0016746; P:GO:0018149; P:GO:0031424; P:GO:0045787; F:GO:0046872	F:protein-glutamine gamma-glutamyltransferase activity; P:positive regulation of keratinocyte proliferation; C:membrane; F:transferase activity; F:transferase activity, transferring acyl groups; P:peptide cross-linking; P:keratinization; P:positive regulation of cell cycle; F:metal ion binding
TRINITY_DN5064_c0_g1	NR	Vit_I	-1.84644	8.42293	0.000569224	0.00190422	19.923	8.438	65.132	19.172	GELS2_LUMTEGelsolin-like protein 2 OS=Lumbricus terrestris OX=6398 GN=gelsolin PE=1 SV=1	5819	1	9.2e-115	70.52	5	F:GO:0003779; C:GO:0005737; C:GO:0005856; F:GO:0051015; P:GO:0051693	F:actin binding; C:cytoplasm; C:cytoskeleton; F:actin filament binding; P:actin filament capping
TRINITY_DN5882_c0_g1	NR	Vit_I	-2.14606	7.08476	6.57432e-05	0.00030514	29.738	11.518	98.954	24.678	ARPC2_BOVINActin-related protein 2/3 complex subunit 2 OS=Bos taurus OX=9913 GN=ARPC2 PE=1 SV=1	2089	1	9.6e-115	82.55	10	F:GO:0005200; C:GO:0005634; C:GO:0005829; C:GO:0005885; C:GO:0030054; P:GO:0034314; C:GO:0035861; C:GO:0043005; C:GO:0045202; F:GO:0051015	F:structural constituent of cytoskeleton; C:nucleus; C:cytosol; C:Arp2/3 protein complex; C:cell junction; P:Arp2/3 complex-mediated actin nucleation; C:site of double-strand break; C:neuron projection; C:synapse; F:actin filament binding
TRINITY_DN9138_c0_g2	NR	Vit_I	-2.13204	5.01154	8.56456e-05	0.000380321	11.436	5.645	51.948	27.899	DCOR_RATOrnithine decarboxylase OS=Rattus norvegicus OX=10116 GN=Odc1 PE=1 SV=1	2114	1	9.8e-115	66.26	4	F:GO:0004586; P:GO:0009446; C:GO:0048471; P:GO:0050789	F:ornithine decarboxylase activity; P:putrescine biosynthetic process; C:perinuclear region of cytoplasm; P:regulation of biological process	EC:4.1.1.17	Ornithine decarboxylase
TRINITY_DN2182_c0_g1	NR	Vit_I	-2.42979	4.14845	8.81346e-06	5.71064e-05	2.992	3.425	16.363	8.213	DRC4_MOUSEDynein regulatory complex subunit 4 OS=Mus musculus OX=10090 GN=Gas8 PE=1 SV=2	2040	1	2.1e-114	62.77	13	P:GO:0003351; C:GO:0005794; P:GO:0007368; P:GO:0007420; F:GO:0008017; F:GO:0017137; P:GO:0030317; P:GO:0035082; C:GO:0036064; C:GO:0036126; P:GO:0045880; P:GO:1903566; P:GO:1904526	P:epithelial cilium movement involved in extracellular fluid movement; C:Golgi apparatus; P:determination of left/right symmetry; P:brain development; F:microtubule binding; F:Rab GTPase binding; P:flagellated sperm motility; P:axoneme assembly; C:ciliary basal body; C:sperm flagellum; P:positive regulation of smoothened signaling pathway; P:positive regulation of protein localization to cilium; …
TRINITY_DN5826_c0_g1	NR	Vit_I	-2.06404	5.87394	0.000128397	0.000532598	9.706	6.159	40.824	7.79	ERLN1_XENTRErlin-1 OS=Xenopus tropicalis OX=8364 GN=erlin1 PE=2 SV=1	1852	1	2.5e-114	86.51	6	C:GO:0005789; P:GO:0008203; F:GO:0015485; C:GO:0016021; F:GO:0031625; P:GO:0032933	C:endoplasmic reticulum membrane; P:cholesterol metabolic process; F:cholesterol binding; C:integral component of membrane; F:ubiquitin protein ligase binding; P:SREBP signaling pathway
TRINITY_DN10593_c0_g1	NR	Vit_I	-1.8705	8.62602	0.000479551	0.00164249	60.129	52.397	262.685	149.054	CALR_MOUSECalreticulin OS=Mus musculus OX=10090 GN=Calr PE=1 SV=1	1770	1	3.1e-114	86.97	53	P:GO:0000122; C:GO:0001669; P:GO:0002502; F:GO:0003729; F:GO:0005178; F:GO:0005506; F:GO:0005509; C:GO:0005615; C:GO:0005635; C:GO:0005790; C:GO:0005794; C:GO:0005829; C:GO:0005844; P:GO:0006457; P:GO:0006611; P:GO:0007283; P:GO:0008284; C:GO:0009897; P:GO:0010595; P:GO:0010628; P:GO:0017148; F:GO:0030246; P:GO:0030866; P:GO:0030968; F:GO:0031625; P:GO:0032355; C:GO:0033018; P:GO:0033144; P:GO:00…	P:negative regulation of transcription by RNA polymerase II; C:acrosomal vesicle; P:peptide antigen assembly with MHC class I protein complex; F:mRNA binding; F:integrin binding; F:iron ion binding; F:calcium ion binding; C:extracellular space; C:nuclear envelope; C:smooth endoplasmic reticulum; C:Golgi apparatus; C:cytosol; C:polysome; P:protein folding; P:protein export from nucleus; P:spermato…
TRINITY_DN1936_c1_g1	NR	Vit_I	-1.91256	5.86553	0.000389102	0.00137376	6.311	2.211	21.754	1.347	DEGS2_CAEELPutative sphingolipid delta(4)-desaturase/C4-monooxygenase OS=Caenorhabditis elegans OX=6239 GN=ttm-5 PE=3 SV=1	3071	1	4.1e-114	74.52	3	C:GO:0016020; F:GO:0042284; P:GO:0046513	C:membrane; F:sphingolipid delta-4 desaturase activity; P:ceramide biosynthetic process
TRINITY_DN7784_c0_g1	NR	Vit_I	-2.07626	7.07625	0.000111758	0.000475175	52.991	16.117	130.911	29.028	GBB_PINFUGuanine nucleotide-binding protein subunit beta OS=Pinctada fucata OX=50426 PE=1 SV=1	1948	1	4.5e-114	85.84	3	F:GO:0005516; C:GO:0005737; P:GO:0007165	F:calmodulin binding; C:cytoplasm; P:signal transduction
TRINITY_DN1572_c0_g1	NR	Vit_I	-1.62639	4.80997	0.00271233	0.00733483	7.628	3.208	21.326	6.57	GUAD_DICDIGuanine deaminase OS=Dictyostelium discoideum OX=44689 GN=guaD PE=1 SV=1	2882	1	6.6e-114	67.56	3	F:GO:0016810; P:GO:0046098; F:GO:0046872	F:hydrolase activity, acting on carbon-nitrogen (but not peptide) bonds; P:guanine metabolic process; F:metal ion binding
TRINITY_DN2541_c0_g1	NR	Vit_I	-2.44356	6.40087	6.089e-06	4.25437e-05	10.848	3.839	66.192	5.942	CPEB1_PONABCytoplasmic polyadenylation element-binding protein 1 OS=Pongo abelii OX=9601 GN=CPEB1 PE=2 SV=1	3105	1	7.1e-114	82.02	14	F:GO:0000900; C:GO:0000932; C:GO:0005634; C:GO:0014069; C:GO:0030054; C:GO:0030425; P:GO:0032869; F:GO:0035925; C:GO:0045211; F:GO:0046872; P:GO:0071230; P:GO:0071456; P:GO:1900365; P:GO:2000766	F:translation repressor activity, mRNA regulatory element binding; C:P-body; C:nucleus; C:postsynaptic density; C:cell junction; C:dendrite; P:cellular response to insulin stimulus; F:mRNA 3'-UTR AU-rich region binding; C:postsynaptic membrane; F:metal ion binding; P:cellular response to amino acid stimulus; P:cellular response to hypoxia; P:positive regulation of mRNA polyadenylation; P:negative…
TRINITY_DN950_c0_g1	NR	Vit_I	-1.99711	4.54127	0.000238834	0.000904377	4.527	4.629	13.489	3.657	SMC4_XENLAStructural maintenance of chromosomes protein 4 OS=Xenopus laevis OX=8355 GN=smc4 PE=1 SV=1	2220	1	8.7e-114	56.25	3	F:GO:0005488; C:GO:0005737; P:GO:0051276	F:binding; C:cytoplasm; P:chromosome organization
TRINITY_DN914_c0_g1	NR	Vit_I	-2.31006	9.658	1.70484e-05	9.80846e-05	64.873	11.429	264.963	13.013	SLC31_HUMANNeutral and basic amino acid transport protein rBAT OS=Homo sapiens OX=9606 GN=SLC3A1 PE=1 SV=2	3765	1	1.9e-113	59.24	5	F:GO:0005515; F:GO:0015171; P:GO:0015802; C:GO:0016021; C:GO:0031526	F:protein binding; F:amino acid transmembrane transporter activity; P:basic amino acid transport; C:integral component of membrane; C:brush border membrane
TRINITY_DN6214_c0_g1	NR	Vit_I	-1.68461	4.19705	0.00196848	0.00555503	3.188	3.494	7.075	2.618	EI2BB_MOUSETranslation initiation factor eIF-2B subunit beta OS=Mus musculus OX=10090 GN=Eif2b2 PE=1 SV=1	2443	1	2.1e-113	78.2	15	P:GO:0001541; F:GO:0003743; F:GO:0005085; F:GO:0005524; F:GO:0005525; C:GO:0005851; P:GO:0006446; P:GO:0009408; P:GO:0009749; P:GO:0014003; C:GO:0030424; P:GO:0042552; P:GO:0043434; P:GO:0045773; P:GO:0050852	P:ovarian follicle development; F:translation initiation factor activity; F:guanyl-nucleotide exchange factor activity; F:ATP binding; F:GTP binding; C:eukaryotic translation initiation factor 2B complex; P:regulation of translational initiation; P:response to heat; P:response to glucose; P:oligodendrocyte development; C:axon; P:myelination; P:response to peptide hormone; P:positive regulation of…
TRINITY_DN58494_c0_g1	NR	Vit_I	-1.63147	3.46067	0.00300317	0.00800531	1.186	1.036	4.542	5.942	DRC1_RATDynein regulatory complex protein 1 OS=Rattus norvegicus OX=10116 GN=Drc1 PE=2 SV=1	2605	1	2.3e-113	56.72	3	C:GO:0005737; C:GO:0005856; C:GO:0005929	C:cytoplasm; C:cytoskeleton; C:cilium
TRINITY_DN3472_c0_g1	NR	Vit_I	-1.79375	5.22864	0.000883454	0.00278834	3.689	3.958	13.308	6.147	EIF3A_NEMVEEukaryotic translation initiation factor 3 subunit A OS=Nematostella vectensis OX=45351 GN=v1g190699 PE=3 SV=2	3992	1	4.5e-113	59.39	4	P:GO:0002183; F:GO:0003723; C:GO:0005852; C:GO:1990904	P:cytoplasmic translational initiation; F:RNA binding; C:eukaryotic translation initiation factor 3 complex; C:ribonucleoprotein complex
TRINITY_DN14236_c0_g1	NR	Vit_I	-2.03154	4.60984	0.00017999	0.000712969	2.252	3.079	10.725	3.401	NIT2_DANREOmega-amidase NIT2 OS=Danio rerio OX=7955 GN=nit2 PE=2 SV=1	2724	1	1.5e-112	83.7	5	C:GO:0005737; P:GO:0006107; P:GO:0006528; P:GO:0006541; F:GO:0050152	C:cytoplasm; P:oxaloacetate metabolic process; P:asparagine metabolic process; P:glutamine metabolic process; F:omega-amidase activity	EC:3.5.1.3	Omega-amidase
TRINITY_DN1210_c0_g1	NR	Vit_I	-2.91696	5.57356	8.05698e-08	1.38262e-06	1.621	4.046	16.958	4.722	CAD23_MOUSECadherin-23 OS=Mus musculus OX=10090 GN=Cdh23 PE=1 SV=2	5832	1	1.9e-112	45.23	10	F:GO:0005515; P:GO:0007155; P:GO:0007600; P:GO:0009887; P:GO:0016043; C:GO:0032421; C:GO:0043005; C:GO:0044422; C:GO:0045202; P:GO:0060113	F:protein binding; P:cell adhesion; P:sensory perception; P:animal organ morphogenesis; P:cellular component organization; C:stereocilium bundle; C:neuron projection; C:organelle part; C:synapse; P:inner ear receptor cell differentiation
TRINITY_DN2352_c0_g1	NR	Vit_I	-2.08121	3.78924	0.000152849	0.000617941	3.7	4.57	10.442	1.065	XRCC6_MOUSEX-ray repair cross-complementing protein 6 OS=Mus musculus OX=10090 GN=Xrcc6 PE=1 SV=5	1882	1	4e-112	68.86	28	P:GO:0000723; C:GO:0000784; P:GO:0002218; F:GO:0003691; C:GO:0005654; C:GO:0005667; C:GO:0005730; C:GO:0005737; F:GO:0008022; F:GO:0016787; F:GO:0030332; C:GO:0032993; P:GO:0033151; C:GO:0043564; F:GO:0044212; F:GO:0044877; P:GO:0045860; P:GO:0045892; P:GO:0045944; P:GO:0048660; P:GO:0050769; P:GO:0051290; F:GO:0051575; C:GO:0070419; P:GO:0071475; P:GO:0071480; P:GO:0071481; P:GO:0097680	P:telomere maintenance; C:nuclear chromosome, telomeric region; P:activation of innate immune response; F:double-stranded telomeric DNA binding; C:nucleoplasm; C:transcription factor complex; C:nucleolus; C:cytoplasm; F:protein C-terminus binding; F:hydrolase activity; F:cyclin binding; C:protein-DNA complex; P:V(D)J recombination; C:Ku70:Ku80 complex; F:transcription regulatory region DNA bindin…
TRINITY_DN1472_c1_g1	NR	Vit_I	-1.70227	4.4125	0.00178384	0.00510031	7.562	4.204	22.937	3.516	DMBT1_HUMANDeleted in malignant brain tumors 1 protein OS=Homo sapiens OX=9606 GN=DMBT1 PE=1 SV=2	2707	1	4.4e-112	49.32	10	F:GO:0005515; C:GO:0005737; P:GO:0006810; P:GO:0006955; P:GO:0009987; C:GO:0016020; C:GO:0031982; P:GO:0042742; C:GO:0044421; F:GO:0097367	F:protein binding; C:cytoplasm; P:transport; P:immune response; P:cellular process; C:membrane; C:vesicle; P:defense response to bacterium; C:extracellular region part; F:carbohydrate derivative binding
TRINITY_DN12963_c0_g1	NR	Vit_I	-2.61815	4.91929	1.54402e-06	1.40598e-05	2.416	1.757	14.121	3.183	GNA12_MOUSEGuanine nucleotide-binding protein subunit alpha-12 OS=Mus musculus OX=10090 GN=Gna12 PE=1 SV=3	2875	1	8.1e-112	77.17	16	P:GO:0001701; F:GO:0003924; C:GO:0005834; P:GO:0007188; P:GO:0007266; P:GO:0008360; P:GO:0010762; F:GO:0019001; P:GO:0030154; C:GO:0031526; F:GO:0031683; F:GO:0031752; P:GO:0032006; P:GO:0032434; P:GO:0042733; F:GO:0043167	P:in utero embryonic development; F:GTPase activity; C:heterotrimeric G-protein complex; P:adenylate cyclase-modulating G protein-coupled receptor signaling pathway; P:Rho protein signal transduction; P:regulation of cell shape; P:regulation of fibroblast migration; F:guanyl nucleotide binding; P:cell differentiation; C:brush border membrane; F:G-protein beta/gamma-subunit complex binding; F:D5 d…	EC:3.6.1.15	Nucleoside-triphosphate phosphatase
TRINITY_DN5177_c0_g2	NR	Vit_I	-2.59494	4.00992	2.40263e-06	2.0074e-05	1.371	0.977	8.686	0.873	MCAT_RATMitochondrial carnitine/acylcarnitine carrier protein OS=Rattus norvegicus OX=10116 GN=Slc25a20 PE=1 SV=1	2203	1	1.1e-111	77.26	2	C:GO:0005743; P:GO:1902603	C:mitochondrial inner membrane; P:carnitine transmembrane transport
TRINITY_DN1347_c0_g1	NR	Vit_I	-1.64289	5.00139	0.00239609	0.00659922	5.462	7.915	13.134	3.542	TGMH_TACTRHemocyte protein-glutamine gamma-glutamyltransferase OS=Tachypleus tridentatus OX=6853 PE=1 SV=1	3340	1	2.1e-111	55.6	6	F:GO:0003810; C:GO:0016020; F:GO:0016740; F:GO:0016746; P:GO:0018149; F:GO:0046872	F:protein-glutamine gamma-glutamyltransferase activity; C:membrane; F:transferase activity; F:transferase activity, transferring acyl groups; P:peptide cross-linking; F:metal ion binding
TRINITY_DN4861_c0_g1	NR	Vit_I	-1.89352	2.74964	0.000710535	0.00230463	1.436	1.5	6.32	0.808	AGAL_DICDIProbable alpha-galactosidase OS=Dictyostelium discoideum OX=44689 GN=melA PE=3 SV=1	1353	1	7.1e-111	68.17	3	F:GO:0004557; P:GO:0005975; P:GO:1901136	F:alpha-galactosidase activity; P:carbohydrate metabolic process; P:carbohydrate derivative catabolic process	EC:3.2.1.22	Alpha-galactosidase
TRINITY_DN99_c0_g1	NR	Vit_I	-1.65593	4.7029	0.00218484	0.00608313	4.461	5.635	16.878	9.471	PCSK6_RATProprotein convertase subtilisin/kexin type 6 OS=Rattus norvegicus OX=10116 GN=Pcsk6 PE=1 SV=1	2147	1	1.1e-110	51.67	2	P:GO:0016485; F:GO:0016787	P:protein processing; F:hydrolase activity
TRINITY_DN4274_c0_g5	NR	Vit_I	-1.79098	2.23086	0.00136749	0.0040621	0.99	1.865	3.802	0.924	FPPS_CHICKFarnesyl pyrophosphate synthase OS=Gallus gallus OX=9031 GN=FDPS PE=1 SV=2	1770	1	1.2e-110	70.74	6	F:GO:0004161; F:GO:0004337; C:GO:0005737; P:GO:0006694; P:GO:0016125; P:GO:0045337	F:dimethylallyltranstransferase activity; F:geranyltranstransferase activity; C:cytoplasm; P:steroid biosynthetic process; P:sterol metabolic process; P:farnesyl diphosphate biosynthetic process	EC:2.5.1.10; EC:2.5.1.1	(2E,6E)-farnesyl diphosphate synthase; Dimethylallyltranstransferase
TRINITY_DN1427_c0_g1	NR	Vit_I	-2.17083	4.1152	6.50284e-05	0.00030251	2.611	4.096	13.41	7.725	KAD7_HUMANAdenylate kinase 7 OS=Homo sapiens OX=9606 GN=AK7 PE=1 SV=3	2443	1	1.3e-110	54.9	5	P:GO:0009117; P:GO:0016310; C:GO:0044464; F:GO:0050145; P:GO:1901293	P:nucleotide metabolic process; P:phosphorylation; C:cell part; F:nucleoside monophosphate kinase activity; P:nucleoside phosphate biosynthetic process	EC:2.7.4.4	Nucleoside-phosphate kinase
TRINITY_DN3578_c0_g1	NR	Vit_I	-2.22961	2.14757	6.73508e-05	0.000311844	0.958	2.546	5.87	1.886	PH4H_DROMEProtein henna OS=Drosophila melanogaster OX=7227 GN=Hn PE=2 SV=3	1048	1	2.1e-110	84.15	9	F:GO:0004505; F:GO:0004510; F:GO:0005506; P:GO:0006559; P:GO:0006571; P:GO:0006726; P:GO:0007616; P:GO:0042427; P:GO:0055114	F:phenylalanine 4-monooxygenase activity; F:tryptophan 5-monooxygenase activity; F:iron ion binding; P:L-phenylalanine catabolic process; P:tyrosine biosynthetic process; P:eye pigment biosynthetic process; P:long-term memory; P:serotonin biosynthetic process; P:oxidation-reduction process	EC:1.14.16.1; EC:1.14.16; EC:1.14.16.4	Phenylalanine 4-monooxygenase; Acting on paired donors, with incorporation or reduction of molecular oxygen. The oxygen incorporated need not be derived from O(2); Tryptophan 5-monooxygenase
TRINITY_DN651_c0_g2	NR	Vit_I	-1.91549	6.96564	0.000361591	0.00128972	9.053	4.491	26.667	7.097	GLOD4_MOUSEGlyoxalase domain-containing protein 4 OS=Mus musculus OX=10090 GN=Glod4 PE=1 SV=1	5236	1	2.8e-110	80.07	1	C:GO:0005739	C:mitochondrion
TRINITY_DN3091_c0_g1	NR	Vit_I	-1.66587	4.49485	0.00213672	0.00596623	4.679	3.178	15.55	16.593	GCYB2_RATGuanylate cyclase soluble subunit beta-2 OS=Rattus norvegicus OX=10116 GN=Gucy1b2 PE=2 SV=1	2547	1	5.1e-110	52.9	2	P:GO:0009987; F:GO:0043167	P:cellular process; F:ion binding
TRINITY_DN1978_c0_g3	NR	Vit_I	-2.2142	4.81598	4.68429e-05	0.000229057	3.71	1.865	17.074	5.48	ANXA7_BOVINAnnexin A7 OS=Bos taurus OX=9913 GN=ANXA7 PE=1 SV=2	2074	1	5.4e-110	80.13	10	F:GO:0005178; F:GO:0005509; F:GO:0005544; C:GO:0005634; P:GO:0006874; P:GO:0030855; C:GO:0042584; F:GO:0042802; F:GO:0048306; P:GO:0051592	F:integrin binding; F:calcium ion binding; F:calcium-dependent phospholipid binding; C:nucleus; P:cellular calcium ion homeostasis; P:epithelial cell differentiation; C:chromaffin granule membrane; F:identical protein binding; F:calcium-dependent protein binding; P:response to calcium ion
TRINITY_DN1620_c0_g1	NR	Vit_I	-2.40765	6.96286	7.86514e-06	5.20644e-05	10.108	8.557	68.543	15.258	RLA0_CHICK60S acidic ribosomal protein P0 OS=Gallus gallus OX=9031 GN=RPLP0 PE=2 SV=1	2693	1	1.6e-109	83.86	11	P:GO:0000027; P:GO:0002181; F:GO:0003735; C:GO:0005634; C:GO:0005783; C:GO:0014069; C:GO:0022625; C:GO:0030425; C:GO:0036464; F:GO:0070180; P:GO:0071353	P:ribosomal large subunit assembly; P:cytoplasmic translation; F:structural constituent of ribosome; C:nucleus; C:endoplasmic reticulum; C:postsynaptic density; C:cytosolic large ribosomal subunit; C:dendrite; C:cytoplasmic ribonucleoprotein granule; F:large ribosomal subunit rRNA binding; P:cellular response to interleukin-4
TRINITY_DN17777_c0_g1	NR	Vit_I	-1.67391	4.21831	0.00209476	0.0058638	3.036	2.783	8.004	2.194	TF2B_HUMANTranscription initiation factor IIB OS=Homo sapiens OX=9606 GN=GTF2B PE=1 SV=1	2548	1	2.5e-109	80	20	F:GO:0000979; F:GO:0001139; P:GO:0001174; F:GO:0004402; C:GO:0005669; C:GO:0005694; F:GO:0008270; F:GO:0016251; P:GO:0016573; C:GO:0016604; F:GO:0017025; P:GO:0042795; P:GO:0043923; F:GO:0046966; P:GO:0051123; P:GO:0060261; C:GO:0097550; P:GO:1904798; P:GO:1990114; F:GO:1990841	F:RNA polymerase II core promoter sequence-specific DNA binding; F:RNA polymerase II complex recruiting activity; P:transcriptional start site selection at RNA polymerase II promoter; F:histone acetyltransferase activity; C:transcription factor TFIID complex; C:chromosome; F:zinc ion binding; F:RNA polymerase II general transcription initiation factor activity; P:histone acetylation; C:nuclear bo…	EC:2.3.1.5; EC:2.3.1.48	Arylamine N-acetyltransferase; Histone acetyltransferase
TRINITY_DN706_c0_g2	NR	Vit_I	-2.73885	7.18291	4.14622e-07	5.01018e-06	5.31	3.464	39.344	16.554	PROD_HUMANProline dehydrogenase 1, mitochondrial OS=Homo sapiens OX=9606 GN=PRODH PE=1 SV=3	4717	1	3.6e-109	61.08	5	F:GO:0004657; P:GO:0006562; P:GO:0010942; C:GO:0044429; F:GO:0071949	F:proline dehydrogenase activity; P:proline catabolic process; P:positive regulation of cell death; C:mitochondrial part; F:FAD binding	EC:1.5.99.8	Acting on the CH-NH group of donors
TRINITY_DN2618_c0_g1	NR	Vit_I	-2.44329	5.65602	6.33838e-06	4.38357e-05	4.722	3.158	28.749	3.529	PAXI_CHICKPaxillin OS=Gallus gallus OX=9031 GN=PXN PE=1 SV=1	2324	1	5.2e-109	69.36	10	C:GO:0001725; F:GO:0003712; C:GO:0005829; C:GO:0005886; C:GO:0005925; P:GO:0007179; F:GO:0017166; P:GO:0034446; P:GO:0035994; P:GO:0043542	C:stress fiber; F:transcription coregulator activity; C:cytosol; C:plasma membrane; C:focal adhesion; P:transforming growth factor beta receptor signaling pathway; F:vinculin binding; P:substrate adhesion-dependent cell spreading; P:response to muscle stretch; P:endothelial cell migration
TRINITY_DN3551_c0_g1	NR	Vit_I	-2.53262	3.01229	4.85636e-06	3.53354e-05	1.045	1.48	10.21	7.392	PACRG_MOUSEParkin coregulated gene protein homolog OS=Mus musculus OX=10090 GN=Pacrg PE=1 SV=1	1142	1	7.4e-109	90.17	16	F:GO:0001664; F:GO:0003779; C:GO:0005829; P:GO:0007286; F:GO:0030544; F:GO:0031625; C:GO:0031982; P:GO:0034620; C:GO:0043005; F:GO:0043014; C:GO:0044297; F:GO:0048487; F:GO:0051087; F:GO:0051879; P:GO:0060548; C:GO:0097225	F:G protein-coupled receptor binding; F:actin binding; C:cytosol; P:spermatid development; F:Hsp70 protein binding; F:ubiquitin protein ligase binding; C:vesicle; P:cellular response to unfolded protein; C:neuron projection; F:alpha-tubulin binding; C:cell body; F:beta-tubulin binding; F:chaperone binding; F:Hsp90 protein binding; P:negative regulation of cell death; C:sperm midpiece
TRINITY_DN20_c0_g1	NR	Vit_I	-1.95551	7.26379	0.000269865	0.00100326	14.874	8.636	83.259	27.668	MIB1_XENLAE3 ubiquitin-protein ligase mib1 OS=Xenopus laevis OX=8355 GN=mib1 PE=2 SV=1	2761	1	1e-108	45.66	9	F:GO:0004842; C:GO:0005737; C:GO:0005815; C:GO:0005856; P:GO:0007219; F:GO:0008270; P:GO:0016567; F:GO:0016740; F:GO:0046872	F:ubiquitin-protein transferase activity; C:cytoplasm; C:microtubule organizing center; C:cytoskeleton; P:Notch signaling pathway; F:zinc ion binding; P:protein ubiquitination; F:transferase activity; F:metal ion binding
TRINITY_DN2498_c1_g1	NR	Vit_I	-1.64928	6.09624	0.00218291	0.0060794	12.448	3.395	24.882	7.353	RN213_HUMANE3 ubiquitin-protein ligase RNF213 OS=Homo sapiens OX=9606 GN=RNF213 PE=1 SV=3	3869	1	1.1e-108	47.26	3	F:GO:0003824; P:GO:0016567; C:GO:0044424	F:catalytic activity; P:protein ubiquitination; C:intracellular part
TRINITY_DN9117_c0_g2	NR	Vit_I	-2.27774	5.04718	2.48311e-05	0.0001348	1.153	2.102	9.107	1.925	FAT4_HUMANProtocadherin Fat 4 OS=Homo sapiens OX=9606 GN=FAT4 PE=1 SV=2	5771	1	1.3e-108	43.49	2	P:GO:0009987; P:GO:0048513	P:cellular process; P:animal organ development
TRINITY_DN16941_c0_g1	NR	Vit_I	-1.90817	3.28412	0.000485984	0.00166173	0.294	0.533	2.003	0.667	QOR_PONABQuinone oxidoreductase OS=Pongo abelii OX=9601 GN=CRYZ PE=2 SV=1	5669	1	1.6e-108	77.33	6	F:GO:0003730; F:GO:0003960; C:GO:0005829; P:GO:0042178; F:GO:0070402; F:GO:0070404	F:mRNA 3'-UTR binding; F:NADPH:quinone reductase activity; C:cytosol; P:xenobiotic catabolic process; F:NADPH binding; F:NADH binding	EC:1.6.5.5	NADPH:quinone reductase
TRINITY_DN1700_c0_g1	NR	Vit_I	-2.24011	6.33115	3.18023e-05	0.000164891	4.483	6.228	24.693	18.428	DCA11_PONABDDB1- and CUL4-associated factor 11 OS=Pongo abelii OX=9601 GN=DCAF11 PE=2 SV=2	2181	1	1.8e-108	63.62	2	P:GO:0016567; C:GO:0080008	P:protein ubiquitination; C:Cul4-RING E3 ubiquitin ligase complex
TRINITY_DN4042_c0_g1	NR	Vit_I	-1.87277	4.99184	0.000523825	0.00177387	4.951	7.994	25.411	6.994	ASAH1_PANTRAcid ceramidase OS=Pan troglodytes OX=9598 GN=ASAH1 PE=2 SV=1	1417	1	3.5e-108	69.32	10	C:GO:0005615; C:GO:0005764; F:GO:0017040; P:GO:0030216; P:GO:0046512; P:GO:0046513; P:GO:0046514; P:GO:0050810; P:GO:0062098; P:GO:0071356	C:extracellular space; C:lysosome; F:N-acylsphingosine amidohydrolase activity; P:keratinocyte differentiation; P:sphingosine biosynthetic process; P:ceramide biosynthetic process; P:ceramide catabolic process; P:regulation of steroid biosynthetic process; P:regulation of programmed necrotic cell death; P:cellular response to tumor necrosis factor	EC:3.5.1.23	Ceramidase
TRINITY_DN34231_c0_g1	NR	Vit_I	-2.1267	5.80042	8.12158e-05	0.000363818	8.455	5.211	31.18	7.905	SEPT9_HUMANSeptin-9 OS=Homo sapiens OX=9606 GN=SEPT9 PE=1 SV=2	2285	1	4.3e-108	79.73	13	C:GO:0001725; F:GO:0003924; F:GO:0005515; F:GO:0005525; C:GO:0005874; C:GO:0005930; C:GO:0005940; C:GO:0031105; C:GO:0048471; P:GO:0051291; P:GO:0061640; C:GO:0097730; P:GO:1902857	C:stress fiber; F:GTPase activity; F:protein binding; F:GTP binding; C:microtubule; C:axoneme; C:septin ring; C:septin complex; C:perinuclear region of cytoplasm; P:protein heterooligomerization; P:cytoskeleton-dependent cytokinesis; C:non-motile cilium; P:positive regulation of non-motile cilium assembly	EC:3.6.1.15	Nucleoside-triphosphate phosphatase
TRINITY_DN14376_c0_g1	NR	Vit_I	-1.73788	4.19351	0.00145243	0.00427314	5.071	2.704	20.231	11.858	CSK2B_HUMANCasein kinase II subunit beta OS=Homo sapiens OX=9606 GN=CSNK2B PE=1 SV=1	1176	1	4.9e-108	94.5	14	F:GO:0005102; C:GO:0005634; C:GO:0005829; C:GO:0005886; C:GO:0005956; F:GO:0008134; P:GO:0016055; P:GO:0018107; F:GO:0019887; F:GO:0042802; F:GO:0043021; F:GO:0046872; P:GO:0061154; P:GO:0097421	F:signaling receptor binding; C:nucleus; C:cytosol; C:plasma membrane; C:protein kinase CK2 complex; F:transcription factor binding; P:Wnt signaling pathway; P:peptidyl-threonine phosphorylation; F:protein kinase regulator activity; F:identical protein binding; F:ribonucleoprotein complex binding; F:metal ion binding; P:endothelial tube morphogenesis; P:liver regeneration
TRINITY_DN3768_c0_g1	NR	Vit_I	-1.60631	6.74191	0.00274987	0.00742127	32.828	29.658	127.268	37.369	GGPPS_RATGeranylgeranyl pyrophosphate synthase OS=Rattus norvegicus OX=10116 GN=Ggps1 PE=2 SV=1	1663	1	5.3e-108	78.16	4	F:GO:0004311; F:GO:0005488; P:GO:0008654; P:GO:0016114	F:farnesyltranstransferase activity; F:binding; P:phospholipid biosynthetic process; P:terpenoid biosynthetic process	EC:2.5.1.29	Geranylgeranyl diphosphate synthase
TRINITY_DN975_c1_g1	NR	Vit_I	-2.03673	4.81013	0.000174776	0.000694294	5.136	6.129	28.655	9.432	HXK4_RATGlucokinase OS=Rattus norvegicus OX=10116 GN=Gck PE=1 SV=2	2383	1	5.8e-108	65.03	34	F:GO:0000287; P:GO:0001678; F:GO:0004340; F:GO:0005524; F:GO:0005536; C:GO:0005654; C:GO:0005739; C:GO:0005829; C:GO:0005884; P:GO:0005978; P:GO:0006002; P:GO:0006003; P:GO:0006013; P:GO:0007204; F:GO:0008865; P:GO:0010906; F:GO:0019158; F:GO:0019903; P:GO:0019932; C:GO:0030141; P:GO:0031326; P:GO:0032024; P:GO:0032811; P:GO:0032869; P:GO:0042149; P:GO:0043255; F:GO:0043531; P:GO:0044320; C:GO:00…	F:magnesium ion binding; P:cellular glucose homeostasis; F:glucokinase activity; F:ATP binding; F:glucose binding; C:nucleoplasm; C:mitochondrion; C:cytosol; C:actin filament; P:glycogen biosynthetic process; P:fructose 6-phosphate metabolic process; P:fructose 2,6-bisphosphate metabolic process; P:mannose metabolic process; P:positive regulation of cytosolic calcium ion concentration; F:fructoki…	EC:2.7.1.7; EC:2.7.1.4; EC:2.7.1.2; EC:2.7.1.1	Mannokinase; Fructokinase; Glucokinase; Hexokinase
TRINITY_DN5987_c0_g1	NR	Vit_I	-2.19457	6.36059	4.6347e-05	0.000226776	7.704	4.135	30.846	8.393	SIR5_CANLFNAD-dependent protein deacylase sirtuin-5, mitochondrial OS=Canis lupus familiaris OX=9615 GN=SIRT5 PE=3 SV=1	3512	1	6.6e-108	81.04	17	C:GO:0005634; C:GO:0005743; C:GO:0005758; C:GO:0005759; C:GO:0005829; P:GO:0006476; F:GO:0008270; P:GO:0010566; F:GO:0034979; P:GO:0036047; P:GO:0036049; F:GO:0036054; F:GO:0036055; F:GO:0061697; P:GO:0061699; F:GO:0070403; P:GO:2000378	C:nucleus; C:mitochondrial inner membrane; C:mitochondrial intermembrane space; C:mitochondrial matrix; C:cytosol; P:protein deacetylation; F:zinc ion binding; P:regulation of ketone biosynthetic process; F:NAD-dependent protein deacetylase activity; P:peptidyl-lysine demalonylation; P:peptidyl-lysine desuccinylation; F:protein-malonyllysine demalonylase activity; F:protein-succinyllysine desucci…
TRINITY_DN12488_c0_g1	NR	Vit_I	-1.79774	2.70083	0.00118441	0.00359256	3.177	3.642	6.669	1.399	HCDH_MOUSEHydroxyacyl-coenzyme A dehydrogenase, mitochondrial OS=Mus musculus OX=10090 GN=Hadh PE=1 SV=2	1209	1	8.6e-108	82.81	8	C:GO:0005739; P:GO:0006635; P:GO:0014823; F:GO:0016491; P:GO:0032868; P:GO:0042493; P:GO:0046676; F:GO:0070403	C:mitochondrion; P:fatty acid beta-oxidation; P:response to activity; F:oxidoreductase activity; P:response to insulin; P:response to drug; P:negative regulation of insulin secretion; F:NAD+ binding
TRINITY_DN7486_c0_g1	NR	Vit_I	-2.31128	3.76521	2.96103e-05	0.000155751	5.266	2.359	20.303	2.092	GATM_DANREGlycine amidinotransferase, mitochondrial OS=Danio rerio OX=7955 GN=gatm PE=2 SV=1	1086	1	1e-107	75.42	3	C:GO:0005739; F:GO:0015068; C:GO:0016020	C:mitochondrion; F:glycine amidinotransferase activity; C:membrane	EC:2.1.4.1	Glycine amidinotransferase
TRINITY_DN758_c0_g1	NR	Vit_I	-1.87914	6.42931	0.000472783	0.00162076	16.779	8.695	41.615	6.801	CAP2_HUMANAdenylyl cyclase-associated protein 2 OS=Homo sapiens OX=9606 GN=CAP2 PE=1 SV=1	3601	1	1.2e-107	63.18	7	P:GO:0007010; P:GO:0007163; P:GO:0007165; P:GO:0007190; F:GO:0042802; C:GO:0043226; C:GO:0071944	P:cytoskeleton organization; P:establishment or maintenance of cell polarity; P:signal transduction; P:activation of adenylate cyclase activity; F:identical protein binding; C:organelle; C:cell periphery
TRINITY_DN229_c0_g1	NR	Vit_I	-1.59956	4.9532	0.00310319	0.00823606	6.137	5.221	16.385	9.073	MGAT2_PIGAlpha-1,6-mannosyl-glycoprotein 2-beta-N-acetylglucosaminyltransferase OS=Sus scrofa OX=9823 GN=MGAT2 PE=3 SV=1	2364	1	1.3e-107	67.55	5	P:GO:0006486; C:GO:0016020; F:GO:0016757; C:GO:0044431; F:GO:0046872	P:protein glycosylation; C:membrane; F:transferase activity, transferring glycosyl groups; C:Golgi apparatus part; F:metal ion binding
TRINITY_DN20505_c0_g1	NR	Vit_I	-1.66511	3.98543	0.00220499	0.0061314	3.112	3.444	14.614	4.312	SYWC_BOVINTryptophan--tRNA ligase, cytoplasmic OS=Bos taurus OX=9913 GN=WARS PE=1 SV=3	1966	1	1.4e-107	85.83	15	F:GO:0004830; F:GO:0005524; C:GO:0005634; C:GO:0005829; P:GO:0006436; P:GO:0006469; P:GO:0010628; P:GO:0010835; F:GO:0019210; F:GO:0019901; F:GO:0019904; P:GO:0031334; C:GO:0032991; F:GO:0042803; P:GO:0045765	F:tryptophan-tRNA ligase activity; F:ATP binding; C:nucleus; C:cytosol; P:tryptophanyl-tRNA aminoacylation; P:negative regulation of protein kinase activity; P:positive regulation of gene expression; P:regulation of protein ADP-ribosylation; F:kinase inhibitor activity; F:protein kinase binding; F:protein domain specific binding; P:positive regulation of protein complex assembly; C:protein-contai…	EC:6.1.1.2	Tryptophan--tRNA ligase
TRINITY_DN5287_c0_g1	NR	Vit_I	-1.62659	5.01369	0.00260805	0.00709819	8.596	7.649	20.528	4.568	GDAP2_NEMVEProtein GDAP2 homolog OS=Nematostella vectensis OX=45351 GN=gdap2 PE=3 SV=1	2443	1	1.7e-107	67.08
TRINITY_DN41427_c0_g1	NR	Vit_I	-1.73691	1.99862	0.00198914	0.00560197	0.664	1.372	4.245	0.847	DYI3_HELCRDynein intermediate chain 3, ciliary OS=Heliocidaris crassispina OX=1043166 PE=2 SV=1	1134	1	1.8e-107	80.51	5	F:GO:0003774; C:GO:0005737; C:GO:0005874; C:GO:0005929; C:GO:0030286	F:motor activity; C:cytoplasm; C:microtubule; C:cilium; C:dynein complex	EC:3.6.1.15	Nucleoside-triphosphate phosphatase
TRINITY_DN602_c0_g3	NR	Vit_I	-2.71167	6.23579	5.7986e-07	6.50822e-06	7.084	2.566	42.892	9.868	LGMN_HUMANLegumain OS=Homo sapiens OX=9606 GN=LGMN PE=1 SV=1	2394	1	5e-107	64.04	24	P:GO:0002224; F:GO:0004197; C:GO:0005576; C:GO:0005770; P:GO:0007611; P:GO:0008284; P:GO:0010447; P:GO:0010629; P:GO:0010646; P:GO:0019886; P:GO:0023051; P:GO:0035729; C:GO:0036021; P:GO:0042359; P:GO:0043524; P:GO:0045931; C:GO:0048471; P:GO:0051603; P:GO:0071277; P:GO:0090026; P:GO:0097202; P:GO:0097264; P:GO:1904646; P:GO:2001028	P:toll-like receptor signaling pathway; F:cysteine-type endopeptidase activity; C:extracellular region; C:late endosome; P:learning or memory; P:positive regulation of cell population proliferation; P:response to acidic pH; P:negative regulation of gene expression; P:regulation of cell communication; P:antigen processing and presentation of exogenous peptide antigen via MHC class II; P:regulation…	EC:3.4.22	Acting on peptide bonds (peptidases)
TRINITY_DN2167_c0_g1	NR	Vit_I	-1.68156	4.58376	0.0019637	0.0055441	4.973	3.138	16.682	3.555	PEX5_BOVINPeroxisomal targeting signal 1 receptor OS=Bos taurus OX=9913 GN=PEX5 PE=2 SV=1	2167	1	1.3e-106	54.18	3	P:GO:0015031; P:GO:0016043; C:GO:0044444	P:protein transport; P:cellular component organization; C:cytoplasmic part
TRINITY_DN10982_c0_g1	NR	Vit_I	-3.09077	2.89076	3.73428e-08	7.74078e-07	0.925	2.527	8.475	10.561	DRC11_HUMANDynein regulatory complex protein 11 OS=Homo sapiens OX=9606 GN=IQCA1 PE=2 SV=1	1243	1	2.2e-106	79.41	4	F:GO:0005524; C:GO:0005737; C:GO:0005856; C:GO:0031514	F:ATP binding; C:cytoplasm; C:cytoskeleton; C:motile cilium
TRINITY_DN15416_c0_g1	NR	Vit_I	-1.91375	5.16922	0.000384058	0.00135736	4.407	7.047	16.936	6.057	SPG21_BOVINMaspardin OS=Bos taurus OX=9913 GN=SPG21 PE=2 SV=1	4652	1	2.2e-106	80.2	3	C:GO:0005829; C:GO:0030140; F:GO:0042609	C:cytosol; C:trans-Golgi network transport vesicle; F:CD4 receptor binding
TRINITY_DN2005_c0_g1	NR	Vit_I	-1.67278	6.54278	0.0018551	0.00527008	10.413	5.734	24.548	3.439	SMC4_XENLAStructural maintenance of chromosomes protein 4 OS=Xenopus laevis OX=8355 GN=smc4 PE=1 SV=1	6308	1	2.2e-106	87.77	7	F:GO:0005524; C:GO:0005634; C:GO:0005694; C:GO:0005829; P:GO:0007076; F:GO:0046982; P:GO:0051301	F:ATP binding; C:nucleus; C:chromosome; C:cytosol; P:mitotic chromosome condensation; F:protein heterodimerization activity; P:cell division
TRINITY_DN5801_c0_g1	NR	Vit_I	-2.08377	5.72186	0.000114436	0.000484875	23.079	7.106	85.45	38.794	RS2_ICTPU40S ribosomal protein S2 OS=Ictalurus punctatus OX=7998 GN=rps2 PE=2 SV=1	844	1	2.5e-106	89.08	4	F:GO:0003723; F:GO:0003735; P:GO:0006412; C:GO:0015935	F:RNA binding; F:structural constituent of ribosome; P:translation; C:small ribosomal subunit
TRINITY_DN10457_c1_g1	NR	Vit_I	-1.88959	6.14778	0.000445803	0.00154314	7.247	5.458	19.643	7.456	FKBP4_BOVINPeptidyl-prolyl cis-trans isomerase FKBP4 OS=Bos taurus OX=9913 GN=FKBP4 PE=1 SV=4	3500	1	4.7e-106	62.39	4	F:GO:0005515; C:GO:0005737; P:GO:0009987; C:GO:0043229	F:protein binding; C:cytoplasm; P:cellular process; C:intracellular organelle
TRINITY_DN741_c0_g1	NR	Vit_I	-1.66816	5.71299	0.00194739	0.00550668	3.928	2.773	13.381	4.671	COPE_BOVINCoatomer subunit epsilon OS=Bos taurus OX=9913 GN=COPE PE=1 SV=3	3033	1	1.2e-105	81.36	9	C:GO:0000139; F:GO:0005198; F:GO:0005515; C:GO:0005654; P:GO:0006888; P:GO:0006890; P:GO:0006891; P:GO:0015031; C:GO:0030126	C:Golgi membrane; F:structural molecule activity; F:protein binding; C:nucleoplasm; P:endoplasmic reticulum to Golgi vesicle-mediated transport; P:retrograde vesicle-mediated transport, Golgi to endoplasmic reticulum; P:intra-Golgi vesicle-mediated transport; P:protein transport; C:COPI vesicle coat
TRINITY_DN7564_c0_g1	NR	Vit_I	-1.73917	8.72554	0.00116448	0.00353982	35.363	12.386	109.671	4.953	CRY1_SYLBOCryptochrome-1 OS=Sylvia borin OX=73324 GN=CRY1 PE=2 SV=1	4167	1	1.3e-105	57.69	2	C:GO:0043226; C:GO:0044424	C:organelle; C:intracellular part
TRINITY_DN401_c0_g1	NR	Vit_I	-1.96978	5.65179	0.000257478	0.000964472	2.263	1.855	7.438	3.311	ST32A_MOUSESerine/threonine-protein kinase 32A OS=Mus musculus OX=10090 GN=Stk32a PE=2 SV=1	10024	1	3e-105	68.72	3	F:GO:0004672; F:GO:0005488; P:GO:0006468	F:protein kinase activity; F:binding; P:protein phosphorylation
TRINITY_DN1924_c0_g1	NR	Vit_I	-1.60425	6.44416	0.00282961	0.00760162	12.568	5.813	47.224	12.82	CELF5_HUMANCUGBP Elav-like family member 5 OS=Homo sapiens OX=9606 GN=CELF5 PE=1 SV=1	2991	1	3.4e-105	60.17	2	P:GO:0000381; F:GO:0003723	P:regulation of alternative mRNA splicing, via spliceosome; F:RNA binding
TRINITY_DN4278_c0_g1	NR	Vit_I	-1.93022	5.39538	0.000354933	0.00126908	7.138	2.477	21.159	2.002	CYH1_HUMANCytohesin-1 OS=Homo sapiens OX=9606 GN=CYTH1 PE=1 SV=1	2518	1	3.7e-105	68.91	8	C:GO:0000139; F:GO:0005086; C:GO:0005829; C:GO:0005923; P:GO:0016192; P:GO:0030155; C:GO:0031234; P:GO:0090162	C:Golgi membrane; F:ARF guanyl-nucleotide exchange factor activity; C:cytosol; C:bicellular tight junction; P:vesicle-mediated transport; P:regulation of cell adhesion; C:extrinsic component of cytoplasmic side of plasma membrane; P:establishment of epithelial cell polarity
TRINITY_DN1717_c2_g1	NR	Vit_I	-2.02342	5.27355	0.00018058	0.000713734	8.629	7.205	45.482	19.532	KAP2_RATcAMP-dependent protein kinase type II-alpha regulatory subunit OS=Rattus norvegicus OX=10116 GN=Prkar2a PE=1 SV=4	2209	1	5.6e-105	70.28	15	C:GO:0005829; C:GO:0005952; F:GO:0008603; F:GO:0019904; P:GO:0019934; C:GO:0030315; F:GO:0030552; F:GO:0031698; F:GO:0034236; F:GO:0042803; P:GO:0045859; F:GO:0047555; C:GO:0048471; P:GO:0051291; P:GO:0097338	C:cytosol; C:cAMP-dependent protein kinase complex; F:cAMP-dependent protein kinase regulator activity; F:protein domain specific binding; P:cGMP-mediated signaling; C:T-tubule; F:cAMP binding; F:beta-2 adrenergic receptor binding; F:protein kinase A catalytic subunit binding; F:protein homodimerization activity; P:regulation of protein kinase activity; F:3',5'-cyclic-GMP phosphodiesterase activi…	EC:3.1.4.17; EC:3.1.4.35	3',5'-cyclic-nucleotide phosphodiesterase; 3',5'-cyclic-GMP phosphodiesterase
TRINITY_DN2212_c0_g1	NR	Vit_I	-2.5957	4.07587	2.08775e-06	1.79221e-05	2.002	4.234	19.505	7.328	CFA20_BOVINCilia- and flagella-associated protein 20 OS=Bos taurus OX=9913 GN=CFAP20 PE=2 SV=1	1192	1	8.8e-105	98.95	10	C:GO:0005634; C:GO:0005814; C:GO:0005874; P:GO:0018095; C:GO:0031514; C:GO:0036064; P:GO:0060271; P:GO:0060296; P:GO:2000147; P:GO:2000253	C:nucleus; C:centriole; C:microtubule; P:protein polyglutamylation; C:motile cilium; C:ciliary basal body; P:cilium assembly; P:regulation of cilium beat frequency involved in ciliary motility; P:positive regulation of cell motility; P:positive regulation of feeding behavior
TRINITY_DN2322_c1_g2	NR	Vit_I	-2.24289	4.57466	3.53508e-05	0.000179906	3.743	5.428	24.577	4.864	PSA2_CARAUProteasome subunit alpha type-2 OS=Carassius auratus OX=7957 GN=psma2 PE=2 SV=3	1285	1	9.5e-105	89.7	5	F:GO:0004298; C:GO:0005634; C:GO:0005737; P:GO:0006511; C:GO:0019773	F:threonine-type endopeptidase activity; C:nucleus; C:cytoplasm; P:ubiquitin-dependent protein catabolic process; C:proteasome core complex, alpha-subunit complex	EC:3.4.25	Acting on peptide bonds (peptidases)
TRINITY_DN4099_c0_g1	NR	Vit_I	-1.89392	4.16542	0.000510999	0.00173833	3.025	2.734	12.844	5.582	PSA6_HUMANProteasome subunit alpha type-6 OS=Homo sapiens OX=9606 GN=PSMA6 PE=1 SV=1	1671	1	9.5e-105	88.21	23	P:GO:0000165; P:GO:0000209; C:GO:0000932; P:GO:0002223; P:GO:0002479; F:GO:0004175; F:GO:0005515; C:GO:0005654; C:GO:0005829; P:GO:0010972; C:GO:0016363; C:GO:0019773; C:GO:0030017; P:GO:0031145; P:GO:0031146; F:GO:0035639; P:GO:0038095; P:GO:0043488; P:GO:0050727; P:GO:0050852; P:GO:0060071; P:GO:0090090; P:GO:0090263	P:MAPK cascade; P:protein polyubiquitination; C:P-body; P:stimulatory C-type lectin receptor signaling pathway; P:antigen processing and presentation of exogenous peptide antigen via MHC class I, TAP-dependent; F:endopeptidase activity; F:protein binding; C:nucleoplasm; C:cytosol; P:negative regulation of G2/M transition of mitotic cell cycle; C:nuclear matrix; C:proteasome core complex, alpha-su…
TRINITY_DN325_c0_g1	NR	Vit_I	-3.78386	6.29685	8.72559e-12	1.03378e-09	4.352	9.179	74.007	1.527	MEMO1_RATProtein MEMO1 OS=Rattus norvegicus OX=10116 GN=Memo1 PE=1 SV=1	1416	1	2.3e-104	75.95	1	P:GO:0032886	P:regulation of microtubule-based process
TRINITY_DN98161_c0_g1	NR	Vit_I	-2.2458	2.22153	7.14195e-05	0.000326825	0.664	0.799	4.361	0.552	SC5D_MOUSELathosterol oxidase OS=Mus musculus OX=10090 GN=Sc5d PE=2 SV=2	1421	1	1.2e-103	75.69	3	F:GO:0000248; C:GO:0005789; P:GO:0033490	F:C-5 sterol desaturase activity; C:endoplasmic reticulum membrane; P:cholesterol biosynthetic process via lathosterol	EC:1.14.19	Acting on paired donors, with incorporation or reduction of molecular oxygen. The oxygen incorporated need not be derived from O(2)
TRINITY_DN2122_c0_g1	NR	Vit_I	-2.08597	4.77481	0.000122555	0.000513796	4.603	3.227	17.197	9.445	GOLP3_DROMEGolgi phosphoprotein 3 homolog sauron OS=Drosophila melanogaster OX=7227 GN=sau PE=1 SV=1	2055	1	1.3e-103	77.15	22	P:GO:0000281; P:GO:0000301; P:GO:0000915; C:GO:0005802; C:GO:0005829; P:GO:0006890; P:GO:0007030; P:GO:0007053; P:GO:0007110; P:GO:0007111; P:GO:0007112; F:GO:0010314; F:GO:0017137; C:GO:0031985; C:GO:0032154; F:GO:0032266; P:GO:0036089; P:GO:0043001; P:GO:0048194; F:GO:0070273; F:GO:0070300; P:GO:0090307	P:mitotic cytokinesis; P:retrograde transport, vesicle recycling within Golgi; P:actomyosin contractile ring assembly; C:trans-Golgi network; C:cytosol; P:retrograde vesicle-mediated transport, Golgi to endoplasmic reticulum; P:Golgi organization; P:spindle assembly involved in male meiosis; P:meiosis I cytokinesis; P:meiosis II cytokinesis; P:male meiosis cytokinesis; F:phosphatidylinositol-5-ph…
TRINITY_DN690_c0_g1	NR	Vit_I	-1.71319	5.57337	0.0014694	0.00431623	3.645	2.734	17.234	9.15	UBP5_MOUSEUbiquitin carboxyl-terminal hydrolase 5 OS=Mus musculus OX=10090 GN=Usp5 PE=1 SV=1	2109	1	1.3e-103	66.41	3	F:GO:0005515; P:GO:0016579; F:GO:0036459	F:protein binding; P:protein deubiquitination; F:thiol-dependent ubiquitinyl hydrolase activity	EC:3.4.19.12	Ubiquitinyl hydrolase 1
TRINITY_DN306_c0_g1	NR	Vit_I	-2.33149	3.79791	2.0948e-05	0.000117	2.296	4.145	13.685	3.093	PHB2_HUMANProhibitin-2 OS=Homo sapiens OX=9606 GN=PHB2 PE=1 SV=2	1367	1	1.9e-103	85.11	38	C:GO:0005741; C:GO:0005743; P:GO:0006606; P:GO:0006851; P:GO:0007005; P:GO:0007062; F:GO:0008022; P:GO:0009611; C:GO:0009986; C:GO:0014069; C:GO:0016363; F:GO:0030331; C:GO:0030424; P:GO:0030449; P:GO:0031536; C:GO:0032991; P:GO:0033147; F:GO:0033218; P:GO:0033600; P:GO:0043066; P:GO:0043433; P:GO:0045892; F:GO:0046625; F:GO:0047485; C:GO:0048786; P:GO:0050821; P:GO:0051091; P:GO:0060744; P:GO:00…	C:mitochondrial outer membrane; C:mitochondrial inner membrane; P:protein import into nucleus; P:mitochondrial calcium ion transmembrane transport; P:mitochondrion organization; P:sister chromatid cohesion; F:protein C-terminus binding; P:response to wounding; C:cell surface; C:postsynaptic density; C:nuclear matrix; F:estrogen receptor binding; C:axon; P:regulation of complement activation; P:po…
TRINITY_DN2271_c0_g1	NR	Vit_I	-2.60232	8.73961	1.39348e-06	1.29707e-05	43.524	17.331	231.033	118.024	PTPA_MOUSESerine/threonine-protein phosphatase 2A activator OS=Mus musculus OX=10090 GN=Ptpa PE=1 SV=1	1366	1	4.2e-103	72.2	15	C:GO:0000159; F:GO:0003755; F:GO:0005102; F:GO:0005524; C:GO:0005654; C:GO:0005737; P:GO:0007052; F:GO:0008160; F:GO:0016887; P:GO:0032515; P:GO:0032516; C:GO:0034704; F:GO:0042803; P:GO:0043065; F:GO:0051721	C:protein phosphatase type 2A complex; F:peptidyl-prolyl cis-trans isomerase activity; F:signaling receptor binding; F:ATP binding; C:nucleoplasm; C:cytoplasm; P:mitotic spindle organization; F:protein tyrosine phosphatase activator activity; F:ATPase activity; P:negative regulation of phosphoprotein phosphatase activity; P:positive regulation of phosphoprotein phosphatase activity; C:calcium cha…	EC:5.2.1.8; EC:3.6.1.3; EC:3.6.1.15	Peptidylprolyl isomerase; Adenosinetriphosphatase; Nucleoside-triphosphate phosphatase
TRINITY_DN4968_c0_g1	NR	Vit_I	-1.87483	6.47441	0.000490736	0.00167648	29.509	8.655	96.313	26.718	KIN17_HUMANDNA/RNA-binding protein KIN17 OS=Homo sapiens OX=9606 GN=KIN PE=1 SV=2	2435	1	4.4e-103	60.4	8	F:GO:0003677; F:GO:0003723; F:GO:0005515; P:GO:0006260; P:GO:0006974; C:GO:0016363; C:GO:0032991; P:GO:0090304	F:DNA binding; F:RNA binding; F:protein binding; P:DNA replication; P:cellular response to DNA damage stimulus; C:nuclear matrix; C:protein-containing complex; P:nucleic acid metabolic process
TRINITY_DN328_c0_g1	NR	Vit_I	-1.76131	7.4229	0.00102154	0.00316092	19.042	9.929	57.905	9.856	PXDN_HUMANPeroxidasin homolog OS=Homo sapiens OX=9606 GN=PXDN PE=1 SV=2	2677	1	6.4e-103	54.72	3	F:GO:0005488; P:GO:0030198; C:GO:0044421	F:binding; P:extracellular matrix organization; C:extracellular region part
TRINITY_DN1978_c0_g2	NR	Vit_I	-4.09499	7.22309	2.42627e-13	5.11959e-11	10.206	3.691	143.834	5.8	ANXA7_BOVINAnnexin A7 OS=Bos taurus OX=9913 GN=ANXA7 PE=1 SV=2	1697	1	2e-102	77.56	9	F:GO:0005178; F:GO:0005544; C:GO:0005634; P:GO:0006874; P:GO:0030855; C:GO:0042584; F:GO:0042802; F:GO:0048306; P:GO:0051592	F:integrin binding; F:calcium-dependent phospholipid binding; C:nucleus; P:cellular calcium ion homeostasis; P:epithelial cell differentiation; C:chromaffin granule membrane; F:identical protein binding; F:calcium-dependent protein binding; P:response to calcium ion
TRINITY_DN994_c0_g1	NR	Vit_I	-1.73027	5.34822	0.00134394	0.00400381	6.888	6.366	21.145	16.092	BICC1_HUMANProtein bicaudal C homolog 1 OS=Homo sapiens OX=9606 GN=BICC1 PE=1 SV=2	3212	1	2.2e-102	45.2	7	F:GO:0003676; F:GO:0003723; C:GO:0005737; P:GO:0007275; P:GO:0007368; P:GO:0007507; P:GO:0090090	F:nucleic acid binding; F:RNA binding; C:cytoplasm; P:multicellular organism development; P:determination of left/right symmetry; P:heart development; P:negative regulation of canonical Wnt signaling pathway
TRINITY_DN5120_c0_g4	NR	Vit_I	-2.15475	5.30935	6.4203e-05	0.000299262	5.081	7.678	28.147	9.637	PTGR1_CAVPOProstaglandin reductase 1 OS=Cavia porcellus OX=10141 GN=Ptgr1 PE=1 SV=1	1593	1	2.5e-102	71.04	1	F:GO:0016491	F:oxidoreductase activity
TRINITY_DN2941_c0_g1	NR	Vit_I	-1.79501	5.70931	0.000861238	0.0027261	11.545	12.159	22.886	12.089	SNUT1_RATU4/U6.U5 tri-snRNP-associated protein 1 OS=Rattus norvegicus OX=10116 GN=Sart1 PE=1 SV=1	3045	1	4.7e-102	54.49	3	P:GO:0006396; C:GO:0044428; C:GO:1990904	P:RNA processing; C:nuclear part; C:ribonucleoprotein complex
TRINITY_DN3171_c0_g1	NR	Vit_I	-1.65156	3.61314	0.00267244	0.0072453	2.067	2.388	5.486	3.183	ZMIZ1_HUMANZinc finger MIZ domain-containing protein 1 OS=Homo sapiens OX=9606 GN=ZMIZ1 PE=1 SV=3	2732	1	5.5e-102	76.79	11	F:GO:0001085; C:GO:0005654; P:GO:0016925; F:GO:0030374; P:GO:0045582; P:GO:0045747; P:GO:0045944; F:GO:0046872; P:GO:0048096; P:GO:0048514; F:GO:0061665	F:RNA polymerase II transcription factor binding; C:nucleoplasm; P:protein sumoylation; F:nuclear receptor transcription coactivator activity; P:positive regulation of T cell differentiation; P:positive regulation of Notch signaling pathway; P:positive regulation of transcription by RNA polymerase II; F:metal ion binding; P:chromatin-mediated maintenance of transcription; P:blood vessel morphogen…
TRINITY_DN905_c0_g1	NR	Vit_I	-1.63599	5.56164	0.00233222	0.00644711	3.602	4.491	13.061	10.151	CHS2_CAEELChitin synthase chs-2 OS=Caenorhabditis elegans OX=6239 GN=chs-2 PE=1 SV=1	4020	1	1.1e-101	50.26	1	F:GO:0016740	F:transferase activity
TRINITY_DN1352_c0_g1	NR	Vit_I	-1.94635	4.26805	0.000349872	0.00125393	6.812	4.352	24.657	14.694	PSA4_RATProteasome subunit alpha type-4 OS=Rattus norvegicus OX=10116 GN=Psma4 PE=1 SV=1	1018	1	2.3e-101	87.7	7	C:GO:0000932; F:GO:0004298; C:GO:0005634; C:GO:0005829; P:GO:0010499; C:GO:0019773; P:GO:0043161	C:P-body; F:threonine-type endopeptidase activity; C:nucleus; C:cytosol; P:proteasomal ubiquitin-independent protein catabolic process; C:proteasome core complex, alpha-subunit complex; P:proteasome-mediated ubiquitin-dependent protein catabolic process	EC:3.4.25	Acting on peptide bonds (peptidases)
TRINITY_DN8113_c0_g2	NR	Vit_I	-2.42498	6.46051	7.01653e-06	4.76071e-05	3.438	3.454	19.353	3.568	GELS1_LUMTEGelsolin-like protein 1 OS=Lumbricus terrestris OX=6398 GN=AM PE=1 SV=1	5873	1	2.6e-101	68.55	6	F:GO:0003779; F:GO:0005509; P:GO:0030043; P:GO:0045010; P:GO:0051014; P:GO:0051693	F:actin binding; F:calcium ion binding; P:actin filament fragmentation; P:actin nucleation; P:actin filament severing; P:actin filament capping
TRINITY_DN3173_c0_g1	NR	Vit_I	-1.81906	5.87599	0.000730833	0.0023622	14.047	8.892	67.89	19.378	RAB2A_HUMANRas-related protein Rab-2A OS=Homo sapiens OX=9606 GN=RAB2A PE=1 SV=1	2713	1	2.7e-101	92.52	14	C:GO:0000139; F:GO:0003924; F:GO:0005515; F:GO:0005525; C:GO:0005789; C:GO:0005829; P:GO:0006886; P:GO:0006888; P:GO:0007030; F:GO:0019003; P:GO:0032482; C:GO:0033116; C:GO:0042470; P:GO:0043687	C:Golgi membrane; F:GTPase activity; F:protein binding; F:GTP binding; C:endoplasmic reticulum membrane; C:cytosol; P:intracellular protein transport; P:endoplasmic reticulum to Golgi vesicle-mediated transport; P:Golgi organization; F:GDP binding; P:Rab protein signal transduction; C:endoplasmic reticulum-Golgi intermediate compartment membrane; C:melanosome; P:post-translational protein modific…	EC:3.6.1.15	Nucleoside-triphosphate phosphatase
TRINITY_DN5761_c0_g1	NR	Vit_I	-3.17793	7.62545	5.39736e-09	1.66411e-07	8.357	12.899	101.864	7.109	DD3_DICDIProtein DD3-3 OS=Dictyostelium discoideum OX=44689 GN=DD3-3 PE=2 SV=1	3068	1	3.1e-101	51.59	5	F:GO:0003674; C:GO:0005575; P:GO:0008150; C:GO:0016020; C:GO:0016021	F:molecular_function; C:cellular_component; P:biological_process; C:membrane; C:integral component of membrane
TRINITY_DN6757_c0_g1	NR	Vit_I	-3.11333	4.74993	1.54059e-08	3.84129e-07	1.774	1.915	17.843	6.07	SAMH1_MOUSEDeoxynucleoside triphosphate triphosphohydrolase SAMHD1 OS=Mus musculus OX=10090 GN=Samhd1 PE=1 SV=3	2236	1	3.8e-101	56.77	12	F:GO:0000166; F:GO:0003676; P:GO:0006259; P:GO:0006974; F:GO:0008832; P:GO:0016446; F:GO:0043167; C:GO:0043229; P:GO:0046061; P:GO:0051289; P:GO:0051607; P:GO:0060339	F:nucleotide binding; F:nucleic acid binding; P:DNA metabolic process; P:cellular response to DNA damage stimulus; F:dGTPase activity; P:somatic hypermutation of immunoglobulin genes; F:ion binding; C:intracellular organelle; P:dATP catabolic process; P:protein homotetramerization; P:defense response to virus; P:negative regulation of type I interferon-mediated signaling pathway	EC:3.1.5.1	dGTPase
TRINITY_DN2640_c1_g2	NR	Vit_I	-2.16452	5.96671	5.85841e-05	0.000277124	8.226	6.968	40.512	9.483	CATB_BOVINCathepsin B OS=Bos taurus OX=9913 GN=CTSB PE=1 SV=5	2175	1	4.8e-101	67.37	8	F:GO:0004175; C:GO:0005576; P:GO:0006508; F:GO:0008234; P:GO:0009056; P:GO:0009987; C:GO:0043231; C:GO:0044444	F:endopeptidase activity; C:extracellular region; P:proteolysis; F:cysteine-type peptidase activity; P:catabolic process; P:cellular process; C:intracellular membrane-bounded organelle; C:cytoplasmic part
TRINITY_DN1146_c0_g1	NR	Vit_I	-1.60942	3.91349	0.00305118	0.00811773	1.763	3.543	7.039	2.631	BRX1_RATRibosome biogenesis protein BRX1 homolog OS=Rattus norvegicus OX=10116 GN=Brix1 PE=2 SV=1	2323	1	1.2e-100	81.03	2	P:GO:0000027; C:GO:0005730	P:ribosomal large subunit assembly; C:nucleolus
TRINITY_DN8571_c0_g1	NR	Vit_I	-1.77579	2.60536	0.00129704	0.00387922	0.631	2.171	5.174	2.053	TXND3_HELCRThioredoxin domain-containing protein 3 homolog OS=Heliocidaris crassispina OX=1043166 GN=NME8 PE=1 SV=1	1232	1	1.8e-100	73.67	4	P:GO:0009209; P:GO:0009220; P:GO:0032501; P:GO:0032502	P:pyrimidine ribonucleoside triphosphate biosynthetic process; P:pyrimidine ribonucleotide biosynthetic process; P:multicellular organismal process; P:developmental process
TRINITY_DN1780_c0_g1	NR	Vit_I	-2.36497	4.20452	1.41487e-05	8.39427e-05	1.839	2.221	15.398	8.662	DRC11_MOUSEDynein regulatory complex protein 11 OS=Mus musculus OX=10090 GN=Iqca1 PE=2 SV=2	1766	1	1.9e-100	68.09	2	C:GO:0042995; C:GO:0043226	C:cell projection; C:organelle
TRINITY_DN2982_c0_g1	NR	Vit_I	-1.81822	6.20189	0.00072776	0.00235251	13.275	4.708	35.461	2.079	PELI1_HUMANE3 ubiquitin-protein ligase pellino homolog 1 OS=Homo sapiens OX=9606 GN=PELI1 PE=1 SV=2	4002	1	2e-100	59.76	12	P:GO:0002684; F:GO:0005515; P:GO:0007166; P:GO:0009967; P:GO:0032496; P:GO:0043161; C:GO:0044424; P:GO:0051249; P:GO:0060546; F:GO:0061630; P:GO:0070534; P:GO:0070936	P:positive regulation of immune system process; F:protein binding; P:cell surface receptor signaling pathway; P:positive regulation of signal transduction; P:response to lipopolysaccharide; P:proteasome-mediated ubiquitin-dependent protein catabolic process; C:intracellular part; P:regulation of lymphocyte activation; P:negative regulation of necroptotic process; F:ubiquitin protein ligase activi…
TRINITY_DN41302_c0_g1	NR	Vit_I	-2.04078	7.02957	0.000145544	0.000593822	36.789	18.614	154.044	37.831	CDC42_HUMANCell division control protein 42 homolog OS=Homo sapiens OX=9606 GN=CDC42 PE=1 SV=2	1090	1	2.1e-100	95.81	23	F:GO:0003924; C:GO:0005819; C:GO:0005886; P:GO:0006911; P:GO:0010592; P:GO:0016567; C:GO:0017119; P:GO:0031295; P:GO:0031333; F:GO:0032427; P:GO:0032467; F:GO:0034191; P:GO:0035722; P:GO:0039694; C:GO:0043025; P:GO:0048010; P:GO:0048013; P:GO:0051056; P:GO:0051491; P:GO:0060997; P:GO:0099563; P:GO:1900026; P:GO:2000251	F:GTPase activity; C:spindle; C:plasma membrane; P:phagocytosis, engulfment; P:positive regulation of lamellipodium assembly; P:protein ubiquitination; C:Golgi transport complex; P:T cell costimulation; P:negative regulation of protein complex assembly; F:GBD domain binding; P:positive regulation of cytokinesis; F:apolipoprotein A-I receptor binding; P:interleukin-12-mediated signaling pathway; P…	EC:3.6.1.15	Nucleoside-triphosphate phosphatase
TRINITY_DN12361_c0_g1	NR	Vit_I	-2.4257	6.64069	6.86003e-06	4.67148e-05	7.867	7.274	37.74	7.122	LGMN_PONABLegumain OS=Pongo abelii OX=9601 GN=LGMN PE=2 SV=1	3369	1	2.8e-100	62.33	2	F:GO:0008233; P:GO:0043170	F:peptidase activity; P:macromolecule metabolic process
TRINITY_DN1978_c0_g1	NR	Vit_I	-3.21133	8.45423	3.87108e-09	1.27629e-07	45.102	13.62	374.04	99.044	ANXA7_BOVINAnnexin A7 OS=Bos taurus OX=9913 GN=ANXA7 PE=1 SV=2	1790	1	7.5e-100	75.96	9	F:GO:0005178; F:GO:0005544; C:GO:0005634; P:GO:0006874; P:GO:0030855; C:GO:0042584; F:GO:0042802; F:GO:0048306; P:GO:0051592	F:integrin binding; F:calcium-dependent phospholipid binding; C:nucleus; P:cellular calcium ion homeostasis; P:epithelial cell differentiation; C:chromaffin granule membrane; F:identical protein binding; F:calcium-dependent protein binding; P:response to calcium ion
TRINITY_DN26842_c0_g1	NR	Vit_I	-1.77207	5.21415	0.00103909	0.00320678	11.621	7.501	34.032	15.566	DCNL1_CHICKDCN1-like protein 1 OS=Gallus gallus OX=9031 GN=DCUN1D1 PE=2 SV=1	1836	1	7.7e-100	82.63	8	C:GO:0000151; C:GO:0005634; C:GO:0005829; F:GO:0031624; F:GO:0032182; P:GO:0051443; F:GO:0097602; P:GO:2000436	C:ubiquitin ligase complex; C:nucleus; C:cytosol; F:ubiquitin conjugating enzyme binding; F:ubiquitin-like protein binding; P:positive regulation of ubiquitin-protein transferase activity; F:cullin family protein binding; P:positive regulation of protein neddylation
TRINITY_DN4092_c0_g1	NR	Vit_I	-2.46976	6.86024	4.68245e-06	3.42902e-05	11.86	7.086	69.776	19.544	PPM1A_MOUSEProtein phosphatase 1A OS=Mus musculus OX=10090 GN=Ppm1a PE=1 SV=1	2185	1	9.2e-100	66.23	13	F:GO:0004722; F:GO:0005515; C:GO:0005634; C:GO:0005829; P:GO:0006470; P:GO:0006499; C:GO:0016020; P:GO:0030514; P:GO:0046827; F:GO:0046872; P:GO:0048522; P:GO:0071560; P:GO:1902532	F:protein serine/threonine phosphatase activity; F:protein binding; C:nucleus; C:cytosol; P:protein dephosphorylation; P:N-terminal protein myristoylation; C:membrane; P:negative regulation of BMP signaling pathway; P:positive regulation of protein export from nucleus; F:metal ion binding; P:positive regulation of cellular process; P:cellular response to transforming growth factor beta stimulus; …	EC:3.1.3.16	Protein-serine/threonine phosphatase
TRINITY_DN3526_c0_g2	NR	Vit_I	-2.01755	5.55861	0.000183944	0.000724692	4.418	4.688	15.891	11.267	PLCB1_BOVIN1-phosphatidylinositol 4,5-bisphosphate phosphodiesterase beta-1 OS=Bos taurus OX=9913 GN=PLCB1 PE=1 SV=1	3919	1	9.6e-100	50.16	5	F:GO:0005515; C:GO:0005634; P:GO:0007166; F:GO:0008081; P:GO:0048522	F:protein binding; C:nucleus; P:cell surface receptor signaling pathway; F:phosphoric diester hydrolase activity; P:positive regulation of cellular process
TRINITY_DN8125_c0_g1	NR	Vit_I	-1.92117	4.9625	0.000393678	0.00138751	6.18	4.096	20.245	8.803	GELS1_LUMTEGelsolin-like protein 1 OS=Lumbricus terrestris OX=6398 GN=AM PE=1 SV=1	1924	1	4e-99	65.85	6	F:GO:0003779; F:GO:0005509; P:GO:0030043; P:GO:0045010; P:GO:0051014; P:GO:0051693	F:actin binding; F:calcium ion binding; P:actin filament fragmentation; P:actin nucleation; P:actin filament severing; P:actin filament capping
TRINITY_DN5195_c0_g1	NR	Vit_I	-1.68137	6.03948	0.00175636	0.00502878	5.353	5.438	8.838	1.309	FAT4_MOUSEProtocadherin Fat 4 OS=Mus musculus OX=10090 GN=Fat4 PE=1 SV=2	6153	1	4.4e-99	46.26	5	P:GO:0001822; P:GO:0007165; P:GO:0007399; P:GO:0009653; P:GO:0098609	P:kidney development; P:signal transduction; P:nervous system development; P:anatomical structure morphogenesis; P:cell-cell adhesion
TRINITY_DN2777_c0_g1	NR	Vit_I	-2.63554	7.67516	1.04662e-06	1.03298e-05	12.045	10.047	87.148	5.351	CATL_DROMECathepsin L OS=Drosophila melanogaster OX=7227 GN=Cp1 PE=2 SV=2	2906	1	4.6e-99	66.86	4	F:GO:0004197; C:GO:0005764; P:GO:0006508; C:GO:0045169	F:cysteine-type endopeptidase activity; C:lysosome; P:proteolysis; C:fusome	EC:3.4.22	Acting on peptide bonds (peptidases)
TRINITY_DN21191_c0_g1	NR	Vit_I	-1.70495	3.72395	0.00184578	0.00524699	5.81	6.484	17.64	3.593	PSA5_HUMANProteasome subunit alpha type-5 OS=Homo sapiens OX=9606 GN=PSMA5 PE=1 SV=3	997	1	1e-98	86.31	32	P:GO:0000165; P:GO:0000209; P:GO:0002223; P:GO:0002479; F:GO:0004298; F:GO:0005515; C:GO:0005576; C:GO:0005654; C:GO:0005829; P:GO:0006521; P:GO:0010499; P:GO:0010972; P:GO:0016579; C:GO:0019773; P:GO:0031145; P:GO:0031146; P:GO:0033209; C:GO:0034774; P:GO:0038061; P:GO:0038095; P:GO:0043312; P:GO:0043488; P:GO:0043687; P:GO:0050852; P:GO:0055085; P:GO:0060071; P:GO:0061418; P:GO:0070498; P:GO:00…	P:MAPK cascade; P:protein polyubiquitination; P:stimulatory C-type lectin receptor signaling pathway; P:antigen processing and presentation of exogenous peptide antigen via MHC class I, TAP-dependent; F:threonine-type endopeptidase activity; F:protein binding; C:extracellular region; C:nucleoplasm; C:cytosol; P:regulation of cellular amino acid metabolic process; P:proteasomal ubiquitin-independe…	EC:3.4.25	Acting on peptide bonds (peptidases)
TRINITY_DN2546_c0_g1	NR	Vit_I	-2.16753	3.93672	7.24983e-05	0.000331019	1.85	3.592	14.367	1.309	ECE1_HUMANEndothelin-converting enzyme 1 OS=Homo sapiens OX=9606 GN=ECE1 PE=1 SV=2	2216	1	1.3e-98	53.94	37	P:GO:0001921; P:GO:0003100; F:GO:0004175; F:GO:0004222; F:GO:0005515; C:GO:0005765; C:GO:0005768; C:GO:0005769; C:GO:0005886; P:GO:0006508; P:GO:0007507; F:GO:0008233; F:GO:0008237; F:GO:0008270; C:GO:0009897; P:GO:0010814; P:GO:0010815; P:GO:0010816; C:GO:0016020; C:GO:0016021; P:GO:0016485; P:GO:0016486; F:GO:0016787; F:GO:0017046; P:GO:0019229; C:GO:0031302; C:GO:0031982; C:GO:0033093; P:GO:00…	P:positive regulation of receptor recycling; P:regulation of systemic arterial blood pressure by endothelin; F:endopeptidase activity; F:metalloendopeptidase activity; F:protein binding; C:lysosomal membrane; C:endosome; C:early endosome; C:plasma membrane; P:proteolysis; P:heart development; F:peptidase activity; F:metallopeptidase activity; F:zinc ion binding; C:external side of plasma membrane…
TRINITY_DN49805_c0_g2	NR	Vit_I	-1.71882	3.96096	0.00169222	0.00488168	3.547	3.079	14.505	13.218	DOCK7_HUMANDedicator of cytokinesis protein 7 OS=Homo sapiens OX=9606 GN=DOCK7 PE=1 SV=4	2110	1	1.3e-98	70.34	13	P:GO:0000226; P:GO:0007409; C:GO:0008180; P:GO:0022027; C:GO:0030426; P:GO:0033138; C:GO:0045178; P:GO:0045200; F:GO:0048365; P:GO:0050767; P:GO:0090630; P:GO:0120163; P:GO:1904754	P:microtubule cytoskeleton organization; P:axonogenesis; C:COP9 signalosome; P:interkinetic nuclear migration; C:growth cone; P:positive regulation of peptidyl-serine phosphorylation; C:basal part of cell; P:establishment of neuroblast polarity; F:Rac GTPase binding; P:regulation of neurogenesis; P:activation of GTPase activity; P:negative regulation of cold-induced thermogenesis; P:positive regu…
TRINITY_DN3810_c0_g1	NR	Vit_I	-2.26545	6.00948	2.66279e-05	0.000142432	12.372	9.198	65.96	15.194	RL10L_MACFA60S ribosomal protein L10-like OS=Macaca fascicularis OX=9541 GN=RPL10L PE=2 SV=1	1315	1	1.4e-98	86.38	3	F:GO:0003735; C:GO:0005840; P:GO:0006412	F:structural constituent of ribosome; C:ribosome; P:translation
TRINITY_DN874_c0_g2	NR	Vit_I	-1.95407	5.41311	0.000300059	0.0010979	3.885	1.451	14.273	3.901	T184B_HUMANTransmembrane protein 184B OS=Homo sapiens OX=9606 GN=TMEM184B PE=1 SV=2	3391	1	1.6e-98	70.39	1	C:GO:0016021	C:integral component of membrane
TRINITY_DN7042_c0_g1	NR	Vit_I	-1.91397	5.38383	0.000394244	0.00138918	7.736	4.826	20.666	15.387	SESN1_XENLASestrin-1 OS=Xenopus laevis OX=8355 GN=sesn1 PE=2 SV=1	4167	1	2.5e-98	59.44	10	C:GO:0005634; C:GO:0005737; F:GO:0016491; F:GO:0051920; P:GO:0055114; C:GO:0061700; F:GO:0070728; P:GO:0098869; P:GO:1901031; P:GO:1904262	C:nucleus; C:cytoplasm; F:oxidoreductase activity; F:peroxiredoxin activity; P:oxidation-reduction process; C:GATOR2 complex; F:leucine binding; P:cellular oxidant detoxification; P:regulation of response to reactive oxygen species; P:negative regulation of TORC1 signaling
TRINITY_DN5827_c0_g3	NR	Vit_I	-1.87353	2.64498	0.000780344	0.00250004	1.697	1.984	6.117	3.773	SF3A2_HUMANSplicing factor 3A subunit 2 OS=Homo sapiens OX=9606 GN=SF3A2 PE=1 SV=2	1257	1	2.9e-98	79.12	11	P:GO:0000389; F:GO:0003676; F:GO:0005515; C:GO:0005686; F:GO:0008270; P:GO:0010976; C:GO:0016607; C:GO:0071004; C:GO:0071005; C:GO:0071013; P:GO:1903241	P:mRNA 3'-splice site recognition; F:nucleic acid binding; F:protein binding; C:U2 snRNP; F:zinc ion binding; P:positive regulation of neuron projection development; C:nuclear speck; C:U2-type prespliceosome; C:U2-type precatalytic spliceosome; C:catalytic step 2 spliceosome; P:U2-type prespliceosome assembly
TRINITY_DN121_c0_g2	NR	Vit_I	-2.50773	4.07296	4.84704e-06	3.52843e-05	1.578	1.372	9.571	4.427	PLXA2_HUMANPlexin-A2 OS=Homo sapiens OX=9606 GN=PLXNA2 PE=1 SV=4	2327	1	4.1e-98	65.65	10	C:GO:0002116; F:GO:0005515; C:GO:0005886; P:GO:0006928; C:GO:0016021; P:GO:0022604; P:GO:0040011; P:GO:0043009; P:GO:0048699; P:GO:0071526	C:semaphorin receptor complex; F:protein binding; C:plasma membrane; P:movement of cell or subcellular component; C:integral component of membrane; P:regulation of cell morphogenesis; P:locomotion; P:chordate embryonic development; P:generation of neurons; P:semaphorin-plexin signaling pathway
TRINITY_DN25972_c0_g1	NR	Vit_I	-2.90372	7.2579	8.72907e-08	1.47026e-06	7.911	3.642	56.809	16.234	FLNC_HUMANFilamin-C OS=Homo sapiens OX=9606 GN=FLNC PE=1 SV=3	4728	1	4.9e-98	43.87	2	F:GO:0005515; C:GO:0005737	F:protein binding; C:cytoplasm
TRINITY_DN3524_c0_g2	NR	Vit_I	-2.24218	5.28078	3.41548e-05	0.00017472	9.978	6.859	51.476	6.699	GNAQ_HUMANGuanine nucleotide-binding protein G(q) subunit alpha OS=Homo sapiens OX=9606 GN=GNAQ PE=1 SV=4	1030	1	6.9e-98	74.32	24	P:GO:0001508; C:GO:0001750; F:GO:0003924; F:GO:0005096; C:GO:0005634; C:GO:0005737; C:GO:0005834; P:GO:0006469; P:GO:0007189; P:GO:0007202; P:GO:0007213; P:GO:0007215; P:GO:0007603; P:GO:0009649; F:GO:0019001; P:GO:0030168; C:GO:0031090; F:GO:0031683; F:GO:0031826; F:GO:0043167; C:GO:0044446; P:GO:0050821; P:GO:0060158; P:GO:0060828	P:action potential; C:photoreceptor outer segment; F:GTPase activity; F:GTPase activator activity; C:nucleus; C:cytoplasm; C:heterotrimeric G-protein complex; P:negative regulation of protein kinase activity; P:adenylate cyclase-activating G protein-coupled receptor signaling pathway; P:activation of phospholipase C activity; P:G protein-coupled acetylcholine receptor signaling pathway; P:glutama…	EC:3.6.1.15	Nucleoside-triphosphate phosphatase
TRINITY_DN25572_c0_g1	NR	Vit_I	-1.76178	3.18561	0.00145264	0.00427314	2.405	2.24	8.649	1.373	HTK16_HYDVUTyrosine-protein kinase HTK16 OS=Hydra vulgaris OX=6087 GN=HTK16 PE=2 SV=1	1657	1	8.5e-98	75.09	3	F:GO:0000166; F:GO:0004713; P:GO:0006468	F:nucleotide binding; F:protein tyrosine kinase activity; P:protein phosphorylation	EC:2.7.10	Transferring phosphorus-containing groups
TRINITY_DN6384_c0_g1	NR	Vit_I	-1.67985	5.38057	0.00184	0.00523496	3.7	3.632	12.713	5.569	TPP1_MOUSETripeptidyl-peptidase 1 OS=Mus musculus OX=10090 GN=Tpp1 PE=1 SV=2	3407	1	1e-97	53.98	6	F:GO:0005488; P:GO:0009987; P:GO:0032501; C:GO:0043231; C:GO:0044444; F:GO:0070011	F:binding; P:cellular process; P:multicellular organismal process; C:intracellular membrane-bounded organelle; C:cytoplasmic part; F:peptidase activity, acting on L-amino acid peptides
TRINITY_DN2355_c0_g1	NR	Vit_I	-1.75522	4.96841	0.00116786	0.00354835	3.079	2.349	11.015	3.683	MOB1B_HUMANMOB kinase activator 1B OS=Homo sapiens OX=9606 GN=MOB1B PE=1 SV=3	2793	1	1.4e-97	90.43	8	C:GO:0005730; C:GO:0005829; F:GO:0019209; F:GO:0019900; P:GO:0031952; P:GO:0033674; P:GO:0035329; F:GO:0046872	C:nucleolus; C:cytosol; F:kinase activator activity; F:kinase binding; P:regulation of protein autophosphorylation; P:positive regulation of kinase activity; P:hippo signaling; F:metal ion binding
TRINITY_DN61030_c0_g1	NR	Vit_I	-1.70954	2.91112	0.00207545	0.0058204	2.209	1.411	9.927	1.912	MKNK1_MOUSEMAP kinase-interacting serine/threonine-protein kinase 1 OS=Mus musculus OX=10090 GN=Mknk1 PE=1 SV=2	1091	1	2.1e-97	70	12	F:GO:0004683; F:GO:0005516; F:GO:0005524; C:GO:0005654; C:GO:0005737; P:GO:0006446; P:GO:0009651; F:GO:0009931; P:GO:0018105; P:GO:0035556; P:GO:0046777; P:GO:0097192	F:calmodulin-dependent protein kinase activity; F:calmodulin binding; F:ATP binding; C:nucleoplasm; C:cytoplasm; P:regulation of translational initiation; P:response to salt stress; F:calcium-dependent protein serine/threonine kinase activity; P:peptidyl-serine phosphorylation; P:intracellular signal transduction; P:protein autophosphorylation; P:extrinsic apoptotic signaling pathway in absence o…	EC:2.7.11; EC:2.7.11.17	Transferring phosphorus-containing groups; Calcium/calmodulin-dependent protein kinase
TRINITY_DN893_c0_g1	NR	Vit_I	-1.61015	4.8364	0.00287096	0.00769956	2.514	3.504	13.758	7.405	HGD_MOUSEHomogentisate 1,2-dioxygenase OS=Mus musculus OX=10090 GN=Hgd PE=1 SV=2	4677	1	4.1e-97	49.48	1	P:GO:0006520	P:cellular amino acid metabolic process
TRINITY_DN226_c0_g1	NR	Vit_I	-1.56449	6.55968	0.00358426	0.00930065	8.476	3.977	27.262	4.915	SIR2_MOUSENAD-dependent protein deacetylase sirtuin-2 OS=Mus musculus OX=10090 GN=Sirt2 PE=1 SV=2	9495	1	8.3e-97	66.86	9	P:GO:0010033; P:GO:0035556; F:GO:0042903; P:GO:0044242; C:GO:0044424; P:GO:0045944; P:GO:0048523; P:GO:0070887; P:GO:0090042	P:response to organic substance; P:intracellular signal transduction; F:tubulin deacetylase activity; P:cellular lipid catabolic process; C:intracellular part; P:positive regulation of transcription by RNA polymerase II; P:negative regulation of cellular process; P:cellular response to chemical stimulus; P:tubulin deacetylation
TRINITY_DN6028_c0_g2	NR	Vit_I	-1.99892	6.1109	0.000207114	0.000801322	16.811	7.215	37.776	12.666	PTEN_HUMANPhosphatidylinositol 3,4,5-trisphosphate 3-phosphatase and dual-specificity protein phosphatase PTEN OS=Homo sapiens OX=9606 GN=PTEN PE=1 SV=1	2790	1	9.3e-97	60.19	47	F:GO:0004438; F:GO:0004722; F:GO:0004725; C:GO:0005654; C:GO:0005829; P:GO:0006470; P:GO:0007416; P:GO:0007420; P:GO:0007610; P:GO:0009725; C:GO:0009898; P:GO:0010719; P:GO:0010977; F:GO:0010997; F:GO:0016314; C:GO:0016324; F:GO:0030165; P:GO:0031644; P:GO:0042493; F:GO:0042802; C:GO:0042995; P:GO:0045736; P:GO:0046855; P:GO:0046856; P:GO:0050804; P:GO:0050821; P:GO:0051051; P:GO:0051091; P:GO:00…	F:phosphatidylinositol-3-phosphatase activity; F:protein serine/threonine phosphatase activity; F:protein tyrosine phosphatase activity; C:nucleoplasm; C:cytosol; P:protein dephosphorylation; P:synapse assembly; P:brain development; P:behavior; P:response to hormone; C:cytoplasmic side of plasma membrane; P:negative regulation of epithelial to mesenchymal transition; P:negative regulation of neur…	EC:3.1.3.16; EC:3.1.3.48; EC:3.1.3.67; EC:3.1.3.64	Protein-serine/threonine phosphatase; Protein-tyrosine-phosphatase; Phosphatidylinositol-3,4,5-trisphosphate 3-phosphatase; Phosphatidylinositol-3-phosphatase
TRINITY_DN6642_c0_g1	NR	Vit_I	-2.71135	3.03513	1.18445e-06	1.1432e-05	1.088	1.747	9.041	1.463	SFXN1_PIGSideroflexin-1 OS=Sus scrofa OX=9823 GN=SFXN1 PE=2 SV=1	1433	1	1.4e-96	69.94	7	P:GO:0006730; F:GO:0015194; P:GO:0015825; C:GO:0031305; P:GO:0042942; F:GO:0042945; P:GO:0140300	P:one-carbon metabolic process; F:L-serine transmembrane transporter activity; P:L-serine transport; C:integral component of mitochondrial inner membrane; P:D-serine transport; F:D-serine transmembrane transporter activity; P:serine import into mitochondrion
TRINITY_DN364_c2_g3	NR	Vit_I	-2.37585	4.27193	1.50628e-05	8.8389e-05	3.319	1.698	13.838	1.36	PTPRD_HUMANReceptor-type tyrosine-protein phosphatase delta OS=Homo sapiens OX=9606 GN=PTPRD PE=1 SV=2	1739	1	2.9e-96	58.47	9	F:GO:0004725; F:GO:0005515; C:GO:0005886; P:GO:0006470; C:GO:0016021; C:GO:0098978; P:GO:0099545; P:GO:0099560; P:GO:1905606	F:protein tyrosine phosphatase activity; F:protein binding; C:plasma membrane; P:protein dephosphorylation; C:integral component of membrane; C:glutamatergic synapse; P:trans-synaptic signaling by trans-synaptic complex; P:synaptic membrane adhesion; P:regulation of presynapse assembly	EC:3.1.3.16; EC:3.1.3.48	Protein-serine/threonine phosphatase; Protein-tyrosine-phosphatase
TRINITY_DN9209_c0_g1	NR	Vit_I	-1.84921	5.33695	0.000601177	0.00199565	13.329	13.353	53.145	28.476	S35B2_MOUSEAdenosine 3'-phospho 5'-phosphosulfate transporter 1 OS=Mus musculus OX=10090 GN=Slc35b2 PE=1 SV=1	1753	1	4.9e-96	75.58	5	C:GO:0030173; C:GO:0030176; P:GO:0046963; F:GO:0046964; P:GO:0055085	C:integral component of Golgi membrane; C:integral component of endoplasmic reticulum membrane; P:3'-phosphoadenosine 5'-phosphosulfate transport; F:3'-phosphoadenosine 5'-phosphosulfate transmembrane transporter activity; P:transmembrane transport
TRINITY_DN6103_c1_g1	NR	Vit_I	-1.89741	2.25396	0.000734917	0.00237239	1.589	2.122	5.573	0.475	SYFB_HUMANPhenylalanine--tRNA ligase beta subunit OS=Homo sapiens OX=9606 GN=FARSB PE=1 SV=3	1603	1	5.9e-96	81.35	9	F:GO:0000287; F:GO:0003723; F:GO:0004826; F:GO:0005515; F:GO:0005524; C:GO:0005829; P:GO:0006432; C:GO:0009328; P:GO:0051290	F:magnesium ion binding; F:RNA binding; F:phenylalanine-tRNA ligase activity; F:protein binding; F:ATP binding; C:cytosol; P:phenylalanyl-tRNA aminoacylation; C:phenylalanine-tRNA ligase complex; P:protein heterotetramerization	EC:6.1.1.20	Phenylalanine--tRNA ligase
TRINITY_DN1611_c0_g2	NR	Vit_I	-1.90282	5.42591	0.000423535	0.0014749	7.454	4.836	24.497	8.932	MP2K3_HUMANDual specificity mitogen-activated protein kinase kinase 3 OS=Homo sapiens OX=9606 GN=MAP2K3 PE=1 SV=2	2880	1	6.2e-96	69.01	10	P:GO:0000187; F:GO:0004674; F:GO:0004708; C:GO:0005654; C:GO:0005829; F:GO:0019901; P:GO:0035924; P:GO:0038066; P:GO:0043536; P:GO:0045893	P:activation of MAPK activity; F:protein serine/threonine kinase activity; F:MAP kinase kinase activity; C:nucleoplasm; C:cytosol; F:protein kinase binding; P:cellular response to vascular endothelial growth factor stimulus; P:p38MAPK cascade; P:positive regulation of blood vessel endothelial cell migration; P:positive regulation of transcription, DNA-templated	EC:2.7.11; EC:2.7.12.1	Transferring phosphorus-containing groups; Dual-specificity kinase
TRINITY_DN642_c0_g1	NR	Vit_I	-2.53091	6.19586	2.85256e-06	2.301e-05	3.308	3.04	21.145	7.263	GMPR2_HUMANGMP reductase 2 OS=Homo sapiens OX=9606 GN=GMPR2 PE=1 SV=1	3177	1	6.8e-96	87.16	10	F:GO:0003920; F:GO:0005515; C:GO:0005829; P:GO:0006144; P:GO:0015951; P:GO:0043101; P:GO:0046037; F:GO:0046872; P:GO:0055114; C:GO:1902560	F:GMP reductase activity; F:protein binding; C:cytosol; P:purine nucleobase metabolic process; P:purine ribonucleotide interconversion; P:purine-containing compound salvage; P:GMP metabolic process; F:metal ion binding; P:oxidation-reduction process; C:GMP reductase complex	EC:1.7.1.7	GMP reductase
TRINITY_DN34294_c0_g3	NR	Vit_I	-2.3437	5.28241	1.5464e-05	9.03451e-05	10.663	7.057	48.465	11.781	RS5_HUMAN40S ribosomal protein S5 OS=Homo sapiens OX=9606 GN=RPS5 PE=1 SV=4	1153	1	7.2e-96	90.59	11	P:GO:0000028; P:GO:0000184; F:GO:0003729; F:GO:0003735; F:GO:0005515; C:GO:0005654; P:GO:0006413; P:GO:0006614; P:GO:0019083; F:GO:0019843; C:GO:0022627	P:ribosomal small subunit assembly; P:nuclear-transcribed mRNA catabolic process, nonsense-mediated decay; F:mRNA binding; F:structural constituent of ribosome; F:protein binding; C:nucleoplasm; P:translational initiation; P:SRP-dependent cotranslational protein targeting to membrane; P:viral transcription; F:rRNA binding; C:cytosolic small ribosomal subunit
TRINITY_DN10196_c0_g1	NR	Vit_I	-1.69613	3.9179	0.00184631	0.00524804	1.034	1.165	3.614	2.721	TES_AOTNATestin OS=Aotus nancymaae OX=37293 GN=TES PE=3 SV=1	4515	1	9.7e-96	56.7	7	C:GO:0005737; C:GO:0005925; F:GO:0008270; P:GO:0008285; C:GO:0030054; P:GO:0042127; F:GO:0046872	C:cytoplasm; C:focal adhesion; F:zinc ion binding; P:negative regulation of cell population proliferation; C:cell junction; P:regulation of cell population proliferation; F:metal ion binding
TRINITY_DN3734_c0_g1	NR	Vit_I	-1.73753	4.78798	0.00138153	0.00409627	8.128	3.494	21.631	6.724	FA49B_HUMANProtein FAM49B OS=Homo sapiens OX=9606 GN=FAM49B PE=1 SV=1	1606	1	1e-95	70.12	8	P:GO:0001916; P:GO:0002576; C:GO:0005576; C:GO:0005929; F:GO:0023030; C:GO:0031093; P:GO:0032729; P:GO:2000568	P:positive regulation of T cell mediated cytotoxicity; P:platelet degranulation; C:extracellular region; C:cilium; F:MHC class Ib protein binding, via antigen binding groove; C:platelet alpha granule lumen; P:positive regulation of interferon-gamma production; P:positive regulation of memory T cell activation
TRINITY_DN6378_c1_g1	NR	Vit_I	-1.74919	3.5072	0.00146152	0.00429474	3.319	3.385	15.021	7.071	DDB1_MOUSEDNA damage-binding protein 1 OS=Mus musculus OX=10090 GN=Ddb1 PE=1 SV=2	1348	1	1.1e-95	71.47	22	F:GO:0003684; C:GO:0005654; C:GO:0005737; P:GO:0016055; F:GO:0030674; C:GO:0031464; C:GO:0031465; P:GO:0035518; P:GO:0042752; P:GO:0043066; P:GO:0043161; F:GO:0044877; P:GO:0045070; P:GO:0045722; P:GO:0045732; P:GO:0046726; P:GO:0051702; P:GO:0070914; F:GO:0071987; F:GO:0097602; P:GO:1901990; P:GO:1902188	F:damaged DNA binding; C:nucleoplasm; C:cytoplasm; P:Wnt signaling pathway; F:protein binding, bridging; C:Cul4A-RING E3 ubiquitin ligase complex; C:Cul4B-RING E3 ubiquitin ligase complex; P:histone H2A monoubiquitination; P:regulation of circadian rhythm; P:negative regulation of apoptotic process; P:proteasome-mediated ubiquitin-dependent protein catabolic process; F:protein-containing complex …
TRINITY_DN10412_c1_g1	NR	Vit_I	-2.00038	3.22507	0.000296569	0.00108681	2.764	4.323	15.202	3.491	RISC_MOUSERetinoid-inducible serine carboxypeptidase OS=Mus musculus OX=10090 GN=Scpep1 PE=1 SV=2	1449	1	1.2e-95	67.54	5	F:GO:0004185; P:GO:0006508; P:GO:0044237; P:GO:0045776; P:GO:0097755	F:serine-type carboxypeptidase activity; P:proteolysis; P:cellular metabolic process; P:negative regulation of blood pressure; P:positive regulation of blood vessel diameter	EC:3.4.21; EC:3.4.16	Acting on peptide bonds (peptidases); Acting on peptide bonds (peptidases)
TRINITY_DN6901_c0_g2	NR	Vit_I	-1.96018	6.91867	0.000262564	0.000979086	20.641	12.416	82.257	34.264	RL7A_BOVIN60S ribosomal protein L7a OS=Bos taurus OX=9913 GN=RPL7A PE=2 SV=3	1751	1	1.9e-95	82.2	6	P:GO:0000470; F:GO:0003723; C:GO:0016020; C:GO:0022625; C:GO:0042788; C:GO:0045202	P:maturation of LSU-rRNA; F:RNA binding; C:membrane; C:cytosolic large ribosomal subunit; C:polysomal ribosome; C:synapse
TRINITY_DN1317_c0_g1	NR	Vit_I	-2.8264	8.95022	1.74528e-07	2.55252e-06	22.186	11.646	157.635	66.962	CSN6_XENLACOP9 signalosome complex subunit 6 OS=Xenopus laevis OX=8355 GN=cops6 PE=2 SV=1	3368	1	2.1e-95	74.4	1	C:GO:0005634	C:nucleus
TRINITY_DN292_c0_g1	NR	Vit_I	-1.6978	4.42512	0.00175902	0.00503546	2.894	2.379	10.304	1.822	ODP2_RATDihydrolipoyllysine-residue acetyltransferase component of pyruvate dehydrogenase complex, mitochondrial OS=Rattus norvegicus OX=10116 GN=Dlat PE=1 SV=3	2309	1	2.5e-95	73.84	7	F:GO:0000166; F:GO:0004742; C:GO:0005739; P:GO:0005975; P:GO:0006086; P:GO:0030431; C:GO:0045254	F:nucleotide binding; F:dihydrolipoyllysine-residue acetyltransferase activity; C:mitochondrion; P:carbohydrate metabolic process; P:acetyl-CoA biosynthetic process from pyruvate; P:sleep; C:pyruvate dehydrogenase complex	EC:2.3.1.38; EC:2.3.1.12	[Acyl-carrier-protein] S-acetyltransferase; Dihydrolipoyllysine-residue acetyltransferase
TRINITY_DN3181_c0_g1	NR	Vit_I	-1.88974	5.9405	0.000453564	0.00156557	17.975	5.981	45.852	5.03	SNX33_XENLASorting nexin-33 OS=Xenopus laevis OX=8355 GN=snx33 PE=2 SV=1	2320	1	3.2e-95	54.69	3	C:GO:0005737; P:GO:0006810; P:GO:0007049	C:cytoplasm; P:transport; P:cell cycle
TRINITY_DN3471_c0_g1	NR	Vit_I	-2.65243	7.36516	9.19205e-07	9.36842e-06	19.999	8.3	119.373	6.943	CDC37_TETFLHsp90 co-chaperone Cdc37 OS=Tetraodon fluviatilis OX=47145 GN=cdc37 PE=3 SV=1	1892	1	4.5e-95	71.47	2	C:GO:0005737; F:GO:0019901	C:cytoplasm; F:protein kinase binding
TRINITY_DN1061_c0_g1	NR	Vit_I	-1.70363	6.66774	0.00152085	0.00444984	15.048	4.007	40.788	2.361	ACOD_CYPCAAcyl-CoA desaturase OS=Cyprinus carpio OX=7962 PE=2 SV=2	2565	1	4.7e-95	70.89	5	F:GO:0004768; F:GO:0005506; C:GO:0005789; P:GO:0006636; C:GO:0016021	F:stearoyl-CoA 9-desaturase activity; F:iron ion binding; C:endoplasmic reticulum membrane; P:unsaturated fatty acid biosynthetic process; C:integral component of membrane	EC:1.14.19.1; EC:1.14.19	Stearoyl-CoA 9-desaturase; Acting on paired donors, with incorporation or reduction of molecular oxygen. The oxygen incorporated need not be derived from O(2)
TRINITY_DN12893_c0_g1	NR	Vit_I	-1.61243	4.75074	0.00289833	0.0077583	3.776	3.119	10.108	2.413	CFA43_HUMANCilia- and flagella-associated protein 43 OS=Homo sapiens OX=9606 GN=CFAP43 PE=2 SV=3	3482	1	4.9e-95	50.37	5	P:GO:0007017; P:GO:0030030; P:GO:0030317; C:GO:0042995; C:GO:0043226	P:microtubule-based process; P:cell projection organization; P:flagellated sperm motility; C:cell projection; C:organelle
TRINITY_DN26712_c0_g2	NR	Vit_I	-2.39956	7.00211	8.5341e-06	5.55816e-05	30.565	14.666	187.125	32.21	RHO_APLCARas-like GTP-binding protein RHO OS=Aplysia californica OX=6500 GN=RHO PE=2 SV=1	1181	1	6.3e-95	92.71	4	F:GO:0003924; F:GO:0005525; C:GO:0005886; P:GO:0007264	F:GTPase activity; F:GTP binding; C:plasma membrane; P:small GTPase mediated signal transduction	EC:3.6.1.15	Nucleoside-triphosphate phosphatase
TRINITY_DN1012_c0_g1	NR	Vit_I	-1.90773	4.55592	0.000424262	0.00147709	4.45	4.51	10.427	2.849	LCHN_RATProtein LCHN OS=Rattus norvegicus OX=10116 GN=Lchn PE=2 SV=1	2998	1	2.7e-94	65.75
TRINITY_DN18329_c0_g1	NR	Vit_I	-1.76316	4.58654	0.00111128	0.00339836	2.22	2.359	11.117	5.018	VATD_SUBDOV-type proton ATPase subunit D OS=Suberites domuncula OX=55567 GN=VATPD PE=2 SV=1	2415	1	4.9e-94	88.84	3	P:GO:0006811; F:GO:0042626; P:GO:0055085	P:ion transport; F:ATPase-coupled transmembrane transporter activity; P:transmembrane transport
TRINITY_DN6156_c0_g1	NR	Vit_I	-1.86623	9.12275	0.000494457	0.00168637	594.257	95.497	1654.19	28.617	UBC_HUMANPolyubiquitin-C OS=Homo sapiens OX=9606 GN=UBC PE=1 SV=3	2465	1	5e-94	84.74	47	P:GO:0000122; P:GO:0000187; P:GO:0000209; P:GO:0000715; P:GO:0000717; F:GO:0002020; P:GO:0002755; C:GO:0005654; C:GO:0005741; C:GO:0005789; C:GO:0005829; C:GO:0005886; P:GO:0006283; P:GO:0006294; P:GO:0006296; P:GO:0006297; P:GO:0006625; P:GO:0007249; P:GO:0007254; C:GO:0010008; P:GO:0016055; P:GO:0016197; P:GO:0016579; P:GO:0019068; P:GO:0030512; C:GO:0030666; P:GO:0031145; F:GO:0031386; F:GO:00…	P:negative regulation of transcription by RNA polymerase II; P:activation of MAPK activity; P:protein polyubiquitination; P:nucleotide-excision repair, DNA damage recognition; P:nucleotide-excision repair, DNA duplex unwinding; F:protease binding; P:MyD88-dependent toll-like receptor signaling pathway; C:nucleoplasm; C:mitochondrial outer membrane; C:endoplasmic reticulum membrane; C:cytosol; C:p…
TRINITY_DN814_c0_g2	NR	Vit_I	-2.87498	7.08815	1.16202e-07	1.86337e-06	4.537	2.398	31.238	3.824	SPEB_CHICKAgmatinase, mitochondrial OS=Gallus gallus OX=9031 GN=AGMAT PE=2 SV=1	3448	1	5.3e-94	72.09	2	F:GO:0008783; P:GO:0033389	F:agmatinase activity; P:putrescine biosynthetic process from arginine, using agmatinase	EC:3.5.3.11	Agmatinase
TRINITY_DN4807_c0_g1	NR	Vit_I	-2.08991	7.2879	0.000100623	0.000435085	32.578	9.721	133.501	25.999	ARF6_HUMANADP-ribosylation factor 6 OS=Homo sapiens OX=9606 GN=ARF6 PE=1 SV=2	1320	1	5.9e-94	97.71	44	C:GO:0001726; P:GO:0001889; F:GO:0003924; F:GO:0005525; C:GO:0005794; C:GO:0005829; C:GO:0005938; P:GO:0006886; P:GO:0007049; P:GO:0007155; C:GO:0030139; P:GO:0030838; P:GO:0030866; C:GO:0031527; C:GO:0031901; F:GO:0031996; C:GO:0032154; P:GO:0032456; P:GO:0033028; P:GO:0035020; P:GO:0036010; F:GO:0047485; P:GO:0048261; P:GO:0048488; P:GO:0050714; P:GO:0051301; P:GO:0051489; P:GO:0051549; C:GO:00…	C:ruffle; P:liver development; F:GTPase activity; F:GTP binding; C:Golgi apparatus; C:cytosol; C:cell cortex; P:intracellular protein transport; P:cell cycle; P:cell adhesion; C:endocytic vesicle; P:positive regulation of actin filament polymerization; P:cortical actin cytoskeleton organization; C:filopodium membrane; C:early endosome membrane; F:thioesterase binding; C:cleavage furrow; P:endocyt…	EC:3.6.1.15	Nucleoside-triphosphate phosphatase
TRINITY_DN3343_c0_g1	NR	Vit_I	-3.43713	4.66434	8.5094e-10	3.86855e-08	3.569	0.799	31.558	0.513	GAMT_DANREGuanidinoacetate N-methyltransferase OS=Danio rerio OX=7955 GN=gamt PE=2 SV=2	1274	1	7.5e-94	83.86	5	C:GO:0005634; C:GO:0005737; P:GO:0006601; F:GO:0030731; P:GO:0032259	C:nucleus; C:cytoplasm; P:creatine biosynthetic process; F:guanidinoacetate N-methyltransferase activity; P:methylation	EC:2.1.1.2	Guanidinoacetate N-methyltransferase
TRINITY_DN11436_c0_g1	NR	Vit_I	-1.94352	4.50853	0.000349241	0.00125209	5.234	3.277	25.332	5.223	TPIS_CHICKTriosephosphate isomerase OS=Gallus gallus OX=9031 GN=TPI1 PE=1 SV=2	1414	1	8.3e-94	79.51	11	F:GO:0004807; C:GO:0005829; P:GO:0006094; P:GO:0006096; P:GO:0007275; F:GO:0008929; P:GO:0019242; P:GO:0019563; F:GO:0031625; F:GO:0042803; P:GO:0046166	F:triose-phosphate isomerase activity; C:cytosol; P:gluconeogenesis; P:glycolytic process; P:multicellular organism development; F:methylglyoxal synthase activity; P:methylglyoxal biosynthetic process; P:glycerol catabolic process; F:ubiquitin protein ligase binding; F:protein homodimerization activity; P:glyceraldehyde-3-phosphate biosynthetic process	EC:5.3.1.1; EC:4.2.3.3	Triose-phosphate isomerase; Methylglyoxal synthase
TRINITY_DN6014_c0_g1	NR	Vit_I	-1.69561	4.53071	0.00177795	0.00508405	2.176	1.678	6.465	4.838	PPT1_HUMANPalmitoyl-protein thioesterase 1 OS=Homo sapiens OX=9606 GN=PPT1 PE=1 SV=1	5331	1	1.1e-93	71.04	26	P:GO:0002084; F:GO:0005515; C:GO:0005576; C:GO:0005634; C:GO:0005794; C:GO:0005829; P:GO:0007042; P:GO:0007420; P:GO:0007610; C:GO:0008021; F:GO:0008474; P:GO:0015031; F:GO:0016290; P:GO:0030149; P:GO:0030308; C:GO:0030424; P:GO:0031579; C:GO:0043202; P:GO:0043524; C:GO:0045121; P:GO:0046949; P:GO:0048260; P:GO:0048549; P:GO:0048666; P:GO:0050803; P:GO:0051181	P:protein depalmitoylation; F:protein binding; C:extracellular region; C:nucleus; C:Golgi apparatus; C:cytosol; P:lysosomal lumen acidification; P:brain development; P:behavior; C:synaptic vesicle; F:palmitoyl-(protein) hydrolase activity; P:protein transport; F:palmitoyl-CoA hydrolase activity; P:sphingolipid catabolic process; P:negative regulation of cell growth; C:axon; P:membrane raft organi…	EC:3.1.2.22; EC:3.1.2.20; EC:3.1.2.2	Palmitoyl-protein hydrolase; Acyl-CoA hydrolase; Palmitoyl-CoA hydrolase
TRINITY_DN4162_c1_g2	NR	Vit_I	-1.95271	3.89319	0.000358959	0.00128162	2.416	2.596	10.406	12.037	GLO2_DANREHydroxyacylglutathione hydrolase, mitochondrial OS=Danio rerio OX=7955 GN=hagh PE=2 SV=2	1830	1	2.4e-93	76.05	2	C:GO:0005739; F:GO:0016787	C:mitochondrion; F:hydrolase activity
TRINITY_DN2905_c0_g1	NR	Vit_I	-1.68848	7.56126	0.0016381	0.0047466	15.68	4.658	45.112	12.127	MYORG_HUMANMyogenesis-regulating glycosidase OS=Homo sapiens OX=9606 GN=MYORG PE=1 SV=2	3115	1	4.1e-93	50.93	2	C:GO:0016020; C:GO:0043231	C:membrane; C:intracellular membrane-bounded organelle
TRINITY_DN35566_c0_g1	NR	Vit_I	-2.21082	3.54445	5.20872e-05	0.000250733	1.687	2.527	11.276	3.144	ECHM_BOVINEnoyl-CoA hydratase, mitochondrial OS=Bos taurus OX=9913 GN=ECHS1 PE=2 SV=1	1437	1	5.5e-93	78.68	4	F:GO:0004300; C:GO:0005759; P:GO:0006635; F:GO:0016853	F:enoyl-CoA hydratase activity; C:mitochondrial matrix; P:fatty acid beta-oxidation; F:isomerase activity	EC:4.2.1.17	Enoyl-CoA hydratase
TRINITY_DN11560_c0_g1	NR	Vit_I	-1.92451	5.3071	0.000363547	0.00129625	3.493	3.099	13.569	3.003	DOP1_MOUSEProtein dopey-1 OS=Mus musculus OX=10090 GN=Dopey1 PE=1 SV=2	3882	1	6.6e-93	63.95	1	C:GO:0044431	C:Golgi apparatus part
TRINITY_DN611_c0_g1	NR	Vit_I	-1.67363	4.79056	0.00192353	0.00544527	9.608	10.353	14.585	1.309	S14L2_BOVINSEC14-like protein 2 OS=Bos taurus OX=9913 GN=SEC14L2 PE=1 SV=2	3972	1	8.9e-93	61.89	3	C:GO:0005634; C:GO:0005737; F:GO:0008289	C:nucleus; C:cytoplasm; F:lipid binding
TRINITY_DN16118_c0_g1	NR	Vit_I	-3.02515	3.334	6.35169e-08	1.15196e-06	1.534	1.698	14.854	4.261	TEKT2_MOUSETektin-2 OS=Mus musculus OX=10090 GN=Tekt2 PE=1 SV=1	1469	1	9.5e-93	66.93	4	C:GO:0005815; P:GO:0030317; P:GO:0036159; C:GO:0042995	C:microtubule organizing center; P:flagellated sperm motility; P:inner dynein arm assembly; C:cell projection
TRINITY_DN12956_c0_g2	NR	Vit_I	-2.25768	7.74892	2.67535e-05	0.000142928	61.271	23.252	268.889	82.4	ARF1_DROMEADP-ribosylation factor 1 OS=Drosophila melanogaster OX=7227 GN=Arf79F PE=1 SV=2	1085	1	2e-92	96.07	19	P:GO:0001745; F:GO:0003924; F:GO:0005525; C:GO:0005795; C:GO:0005829; P:GO:0006886; P:GO:0007112; P:GO:0007269; P:GO:0010883; P:GO:0032011; C:GO:0032154; P:GO:0043001; C:GO:0045177; P:GO:0045807; P:GO:0048488; C:GO:0098793; P:GO:1902036; P:GO:1904801; P:GO:1990386	P:compound eye morphogenesis; F:GTPase activity; F:GTP binding; C:Golgi stack; C:cytosol; P:intracellular protein transport; P:male meiosis cytokinesis; P:neurotransmitter secretion; P:regulation of lipid storage; P:ARF protein signal transduction; C:cleavage furrow; P:Golgi to plasma membrane protein transport; C:apical part of cell; P:positive regulation of endocytosis; P:synaptic vesicle endoc…	EC:3.6.1.15	Nucleoside-triphosphate phosphatase
TRINITY_DN2883_c1_g1	NR	Vit_I	-1.71742	3.77842	0.00174501	0.0049977	5.256	5.556	13.489	5.043	GSK3B_XENLAGlycogen synthase kinase-3 beta OS=Xenopus laevis OX=8355 GN=gsk3b PE=1 SV=1	1414	1	2.7e-92	87.56	12	F:GO:0004674; F:GO:0005524; C:GO:0005634; C:GO:0005737; C:GO:0005886; P:GO:0006468; P:GO:0007399; P:GO:0030154; P:GO:0045892; P:GO:0048511; F:GO:0050321; P:GO:0090090	F:protein serine/threonine kinase activity; F:ATP binding; C:nucleus; C:cytoplasm; C:plasma membrane; P:protein phosphorylation; P:nervous system development; P:cell differentiation; P:negative regulation of transcription, DNA-templated; P:rhythmic process; F:tau-protein kinase activity; P:negative regulation of canonical Wnt signaling pathway	EC:2.7.11; EC:2.7.11.26	Transferring phosphorus-containing groups; [Tau protein] kinase
TRINITY_DN10879_c1_g1	NR	Vit_I	-3.07307	6.47405	1.71941e-08	4.18846e-07	6.387	5.408	51.374	17.697	NCAH_DROMENeurocalcin homolog OS=Drosophila melanogaster OX=7227 GN=Nca PE=1 SV=2	2575	1	2.8e-92	94.18	3	F:GO:0005509; P:GO:0045938; P:GO:1902848	F:calcium ion binding; P:positive regulation of circadian sleep/wake cycle, sleep; P:negative regulation of neuronal signal transduction
TRINITY_DN4299_c0_g1	NR	Vit_I	-2.28095	5.35993	2.49544e-05	0.000135109	9.118	6.445	46.759	15.656	RAB14_HUMANRas-related protein Rab-14 OS=Homo sapiens OX=9606 GN=RAB14 PE=1 SV=4	1222	1	5.1e-92	83.8	31	C:GO:0000139; F:GO:0003924; F:GO:0005525; C:GO:0005764; C:GO:0005770; C:GO:0005791; C:GO:0005795; C:GO:0005802; C:GO:0005829; C:GO:0005886; C:GO:0005929; P:GO:0006661; P:GO:0006886; P:GO:0006895; P:GO:0008543; F:GO:0019003; C:GO:0030140; F:GO:0031489; C:GO:0031901; P:GO:0032456; P:GO:0032482; P:GO:0032880; C:GO:0042175; P:GO:0042742; P:GO:0043312; C:GO:0045335; P:GO:0045995; C:GO:0048471; C:GO:00…	C:Golgi membrane; F:GTPase activity; F:GTP binding; C:lysosome; C:late endosome; C:rough endoplasmic reticulum; C:Golgi stack; C:trans-Golgi network; C:cytosol; C:plasma membrane; C:cilium; P:phosphatidylinositol biosynthetic process; P:intracellular protein transport; P:Golgi to endosome transport; P:fibroblast growth factor receptor signaling pathway; F:GDP binding; C:trans-Golgi network transp…	EC:3.6.1.15	Nucleoside-triphosphate phosphatase
TRINITY_DN391_c0_g1	NR	Vit_I	-2.05693	7.14514	0.000128769	0.000534066	42.784	21.288	216.041	49.227	RAB1A_HUMANRas-related protein Rab-1A OS=Homo sapiens OX=9606 GN=RAB1A PE=1 SV=3	1732	1	5.6e-92	87.8	19	F:GO:0003924; F:GO:0005515; F:GO:0005525; C:GO:0005769; C:GO:0005783; C:GO:0005794; C:GO:0005829; P:GO:0006886; P:GO:0006914; P:GO:0007030; C:GO:0016020; P:GO:0016477; P:GO:0030252; P:GO:0032482; P:GO:0043687; P:GO:0047496; P:GO:0048208; P:GO:0090557; P:GO:1904668	F:GTPase activity; F:protein binding; F:GTP binding; C:early endosome; C:endoplasmic reticulum; C:Golgi apparatus; C:cytosol; P:intracellular protein transport; P:autophagy; P:Golgi organization; C:membrane; P:cell migration; P:growth hormone secretion; P:Rab protein signal transduction; P:post-translational protein modification; P:vesicle transport along microtubule; P:COPII vesicle coating; P:e…	EC:3.6.1.15	Nucleoside-triphosphate phosphatase
TRINITY_DN33237_c0_g1	NR	Vit_I	-2.16593	3.01043	0.000102513	0.000441447	3.319	3.563	9.404	2.117	ATG3_HUMANUbiquitin-like-conjugating enzyme ATG3 OS=Homo sapiens OX=9606 GN=ATG3 PE=1 SV=1	1415	1	5.9e-92	67.18	9	C:GO:0000153; C:GO:0005829; P:GO:0007005; P:GO:0015031; P:GO:0016236; P:GO:0016567; F:GO:0019787; F:GO:0019899; P:GO:0050794	C:cytoplasmic ubiquitin ligase complex; C:cytosol; P:mitochondrion organization; P:protein transport; P:macroautophagy; P:protein ubiquitination; F:ubiquitin-like protein transferase activity; F:enzyme binding; P:regulation of cellular process
TRINITY_DN2748_c0_g1	NR	Vit_I	-1.83238	6.936	0.000645019	0.00212113	32.36	9.899	89.107	9.381	BACD3_HUMANBTB/POZ domain-containing adapter for CUL3-mediated RhoA degradation protein 3 OS=Homo sapiens OX=9606 GN=KCTD10 PE=1 SV=1	1407	1	5.9e-92	77.73	9	F:GO:0004842; F:GO:0005112; C:GO:0005654; C:GO:0005829; P:GO:0016567; F:GO:0017049; C:GO:0031463; P:GO:0035024; P:GO:0043161	F:ubiquitin-protein transferase activity; F:Notch binding; C:nucleoplasm; C:cytosol; P:protein ubiquitination; F:GTP-Rho binding; C:Cul3-RING ubiquitin ligase complex; P:negative regulation of Rho protein signal transduction; P:proteasome-mediated ubiquitin-dependent protein catabolic process
TRINITY_DN19895_c0_g1	NR	Vit_I	-1.74432	3.37542	0.00139259	0.00412226	1.545	3.04	4.158	2.81	PRP18_DANREPre-mRNA-splicing factor 18 OS=Danio rerio OX=7955 GN=prpf18 PE=2 SV=1	2266	1	7.3e-92	67.53	4	C:GO:0005681; P:GO:0006397; P:GO:0008380; C:GO:0097525	C:spliceosomal complex; P:mRNA processing; P:RNA splicing; C:spliceosomal snRNP complex
TRINITY_DN4226_c0_g1	NR	Vit_I	-1.95928	3.16159	0.000387271	0.00136776	2.503	3.553	7.626	3.144	BROX_RATBRO1 domain-containing protein BROX OS=Rattus norvegicus OX=10116 GN=Brox PE=2 SV=1	2003	1	8.4e-92	62.5	1	C:GO:0016020	C:membrane
TRINITY_DN3178_c0_g1	NR	Vit_I	-2.41975	3.28204	1.18537e-05	7.2914e-05	0.87	1.017	8.925	9.766	RSPH3_BOVINRadial spoke head protein 3 homolog OS=Bos taurus OX=9913 GN=RSPH3 PE=2 SV=1	1761	1	9.7e-92	77.44	3	C:GO:0042995; C:GO:0043226; C:GO:0044424	C:cell projection; C:organelle; C:intracellular part
TRINITY_DN3032_c0_g1	NR	Vit_I	-2.13607	6.8153	7.07046e-05	0.000324622	20.489	17.291	104.694	25.64	RS6_APLCA40S ribosomal protein S6 OS=Aplysia californica OX=6500 GN=RPS6 PE=2 SV=1	1381	1	9.9e-92	83.33	3	F:GO:0003735; C:GO:0005840; P:GO:0006412	F:structural constituent of ribosome; C:ribosome; P:translation
TRINITY_DN3147_c0_g1	NR	Vit_I	-1.68645	3.9034	0.00202112	0.00568418	2.198	2.082	5.66	1.976	GUAA_HUMANGMP synthase	2802	1	2e-91	77.9	5	F:GO:0000166; F:GO:0003921; C:GO:0005829; P:GO:0006177; P:GO:0009113	F:nucleotide binding; F:GMP synthase activity; C:cytosol; P:GMP biosynthetic process; P:purine nucleobase biosynthetic process	EC:6.3.5.2	GMP synthase (glutamine-hydrolyzing)
TRINITY_DN785_c0_g1	NR	Vit_I	-1.70223	4.87994	0.00166166	0.00480168	3.504	4.106	10.826	4.196	CTND2_HUMANCatenin delta-2 OS=Homo sapiens OX=9606 GN=CTNND2 PE=1 SV=3	3782	1	2.7e-91	57.41	7	P:GO:0007155; F:GO:0008013; C:GO:0030054; C:GO:0043204; C:GO:0044424; P:GO:0060828; P:GO:0060997	P:cell adhesion; F:beta-catenin binding; C:cell junction; C:perikaryon; C:intracellular part; P:regulation of canonical Wnt signaling pathway; P:dendritic spine morphogenesis
TRINITY_DN33056_c0_g1	NR	Vit_I	-1.92457	4.07893	0.000410418	0.00143707	3.928	4.668	28.038	11.485	PSB8_BOVINProteasome subunit beta type-8 OS=Bos taurus OX=9913 GN=PSMB8 PE=1 SV=2	2413	1	3e-91	85.28	10	F:GO:0004298; C:GO:0005634; C:GO:0005737; P:GO:0010499; C:GO:0019774; P:GO:0019882; P:GO:0043161; P:GO:0045444; P:GO:0052548; C:GO:1990111	F:threonine-type endopeptidase activity; C:nucleus; C:cytoplasm; P:proteasomal ubiquitin-independent protein catabolic process; C:proteasome core complex, beta-subunit complex; P:antigen processing and presentation; P:proteasome-mediated ubiquitin-dependent protein catabolic process; P:fat cell differentiation; P:regulation of endopeptidase activity; C:spermatoproteasome complex	EC:3.4.25	Acting on peptide bonds (peptidases)
TRINITY_DN5094_c0_g2	NR	Vit_I	-2.14587	6.39107	6.76592e-05	0.00031313	10.718	5.399	42.21	12.332	NB5R4_MOUSECytochrome b5 reductase 4 OS=Mus musculus OX=10090 GN=Cyb5r4 PE=2 SV=3	2701	1	3.3e-91	51.3	6	F:GO:0005488; P:GO:0008152; P:GO:0009987; F:GO:0016653; C:GO:0044444; P:GO:0065008	F:binding; P:metabolic process; P:cellular process; F:oxidoreductase activity, acting on NAD(P)H, heme protein as acceptor; C:cytoplasmic part; P:regulation of biological quality
TRINITY_DN15216_c0_g1	NR	Vit_I	-2.564	3.35203	3.32754e-06	2.60449e-05	0.87	1.115	5.624	3.195	NEK4_MOUSESerine/threonine-protein kinase Nek4 OS=Mus musculus OX=10090 GN=Nek4 PE=1 SV=1	905	1	5.5e-91	77.12	15	F:GO:0000166; P:GO:0000278; F:GO:0004674; C:GO:0005829; P:GO:0023014; F:GO:0030145; P:GO:0032147; C:GO:0035253; C:GO:0035869; C:GO:0036064; P:GO:0045893; C:GO:0097014; P:GO:1900062; P:GO:2000772; P:GO:2001020	F:nucleotide binding; P:mitotic cell cycle; F:protein serine/threonine kinase activity; C:cytosol; P:signal transduction by protein phosphorylation; F:manganese ion binding; P:activation of protein kinase activity; C:ciliary rootlet; C:ciliary transition zone; C:ciliary basal body; P:positive regulation of transcription, DNA-templated; C:ciliary plasm; P:regulation of replicative cell aging; P:re…	EC:2.7.11	Transferring phosphorus-containing groups
TRINITY_DN11596_c0_g1	NR	Vit_I	-2.47146	7.01766	4.53565e-06	3.33108e-05	27.714	25.404	186.893	45.21	RL7_CHICK60S ribosomal protein L7 OS=Gallus gallus OX=9031 GN=RPL7 PE=2 SV=1	994	1	6e-91	82.11	4	P:GO:0000463; F:GO:0003723; F:GO:0003735; C:GO:0022625	P:maturation of LSU-rRNA from tricistronic rRNA transcript (SSU-rRNA, 5.8S rRNA, LSU-rRNA); F:RNA binding; F:structural constituent of ribosome; C:cytosolic large ribosomal subunit
TRINITY_DN5795_c0_g1	NR	Vit_I	-1.57202	7.26224	0.00337312	0.0088367	60.107	34.207	160.248	8.47	MIOX_DANREInositol oxygenase OS=Danio rerio OX=7955 GN=miox PE=2 SV=1	954	1	7.6e-91	74.8	3	F:GO:0008199; P:GO:0019310; F:GO:0050113	F:ferric iron binding; P:inositol catabolic process; F:inositol oxygenase activity	EC:1.13.99.1	Inositol oxygenase
TRINITY_DN11257_c0_g1	NR	Vit_I	-2.34969	6.79701	1.30542e-05	7.85923e-05	19.357	9.633	90.232	7.879	RNH2A_BOVINRibonuclease H2 subunit A OS=Bos taurus OX=9913 GN=RNASEH2A PE=1 SV=1	2347	1	1.4e-90	72.34	7	F:GO:0003676; F:GO:0004523; C:GO:0005634; P:GO:0006298; C:GO:0032299; P:GO:0043137; P:GO:0090305	F:nucleic acid binding; F:RNA-DNA hybrid ribonuclease activity; C:nucleus; P:mismatch repair; C:ribonuclease H2 complex; P:DNA replication, removal of RNA primer; P:nucleic acid phosphodiester bond hydrolysis	EC:3.1.30; EC:3.1.26; EC:3.1.26.4	Acting on ester bonds; Acting on ester bonds; Ribonuclease H
TRINITY_DN18419_c0_g1	NR	Vit_I	-2.51906	2.81373	7.17089e-06	4.82411e-05	1.654	1.609	7.902	4.504	ABCF3_PONABATP-binding cassette sub-family F member 3 OS=Pongo abelii OX=9601 GN=ABCF3 PE=2 SV=1	1724	1	1.8e-90	80.8	3	F:GO:0005524; F:GO:0016887; P:GO:0051607	F:ATP binding; F:ATPase activity; P:defense response to virus	EC:3.6.1.3; EC:3.6.1.15	Adenosinetriphosphatase; Nucleoside-triphosphate phosphatase
TRINITY_DN269_c0_g1	NR	Vit_I	-1.94414	4.13839	0.000336808	0.00121392	1.937	4.55	7.576	1.527	MA1B1_HUMANEndoplasmic reticulum mannosyl-oligosaccharide 1,2-alpha-mannosidase OS=Homo sapiens OX=9606 GN=MAN1B1 PE=1 SV=2	3538	1	2.1e-90	80.83	5	F:GO:0004571; C:GO:0005789; C:GO:0005794; P:GO:0036508; F:GO:0046872	F:mannosyl-oligosaccharide 1,2-alpha-mannosidase activity; C:endoplasmic reticulum membrane; C:Golgi apparatus; P:protein alpha-1,2-demannosylation; F:metal ion binding	EC:3.2.1.113; EC:3.2.1.24	Mannosyl-oligosaccharide 1,2-alpha-mannosidase; Alpha-mannosidase
TRINITY_DN6818_c0_g1	NR	Vit_I	-2.53189	5.63716	2.98146e-06	2.37307e-05	5.19	4.283	26.086	10.972	DIAP2_HUMANProtein diaphanous homolog 2 OS=Homo sapiens OX=9606 GN=DIAPH2 PE=1 SV=1	2734	1	2.2e-90	61.59	6	F:GO:0005102; C:GO:0005730; C:GO:0005783; C:GO:0005829; P:GO:0007292; P:GO:0009987	F:signaling receptor binding; C:nucleolus; C:endoplasmic reticulum; C:cytosol; P:female gamete generation; P:cellular process
TRINITY_DN1371_c0_g2	NR	Vit_I	-1.69988	4.92574	0.00168506	0.00486195	7.562	4.57	21.551	4.312	AURKA_MOUSEAurora kinase A OS=Mus musculus OX=10090 GN=Aurka PE=1 SV=1	1840	1	2.5e-90	70.45	33	C:GO:0000780; C:GO:0005654; C:GO:0005829; C:GO:0005876; P:GO:0006468; P:GO:0007052; P:GO:0007057; P:GO:0007100; P:GO:0009611; P:GO:0009948; F:GO:0019901; C:GO:0031616; F:GO:0031625; P:GO:0031647; P:GO:0032091; C:GO:0032133; P:GO:0032436; P:GO:0032465; F:GO:0035174; C:GO:0042585; P:GO:0043066; C:GO:0043203; C:GO:0045120; F:GO:0046982; C:GO:0048471; C:GO:0051233; P:GO:0051642; P:GO:0071539; C:GO:00…	C:condensed nuclear chromosome, centromeric region; C:nucleoplasm; C:cytosol; C:spindle microtubule; P:protein phosphorylation; P:mitotic spindle organization; P:spindle assembly involved in female meiosis I; P:mitotic centrosome separation; P:response to wounding; P:anterior/posterior axis specification; F:protein kinase binding; C:spindle pole centrosome; F:ubiquitin protein ligase binding; P:r…	EC:2.7.11	Transferring phosphorus-containing groups
TRINITY_DN49733_c0_g1	NR	Vit_I	-2.05229	4.76925	0.00015861	0.0006387	3.417	1.599	13.577	3.94	FSCN1_HUMANFascin OS=Homo sapiens OX=9606 GN=FSCN1 PE=1 SV=3	2629	1	3.6e-90	56.63	23	C:GO:0001725; C:GO:0001726; C:GO:0002102; C:GO:0005829; C:GO:0005902; C:GO:0005911; P:GO:0007043; F:GO:0008144; P:GO:0010592; P:GO:0016477; P:GO:0030035; P:GO:0030046; C:GO:0030175; C:GO:0031253; P:GO:0032534; P:GO:0032956; P:GO:0035089; C:GO:0044393; F:GO:0051015; P:GO:0051491; C:GO:0071437; P:GO:0071803; P:GO:0090091	C:stress fiber; C:ruffle; C:podosome; C:cytosol; C:microvillus; C:cell-cell junction; P:cell-cell junction assembly; F:drug binding; P:positive regulation of lamellipodium assembly; P:cell migration; P:microspike assembly; P:parallel actin filament bundle assembly; C:filopodium; C:cell projection membrane; P:regulation of microvillus assembly; P:regulation of actin cytoskeleton organization; P:es…
TRINITY_DN48526_c0_g1	NR	Vit_I	-1.64573	2.93213	0.00274627	0.00741517	1.6	3.109	11.211	2.592	PRKDC_CHICKDNA-dependent protein kinase catalytic subunit OS=Gallus gallus OX=9031 GN=PRKDC PE=2 SV=1	1299	1	5.1e-90	66.76	8	P:GO:0000724; F:GO:0004674; F:GO:0005515; C:GO:0005654; P:GO:0006303; P:GO:0035556; F:GO:0097159; F:GO:1901363	P:double-strand break repair via homologous recombination; F:protein serine/threonine kinase activity; F:protein binding; C:nucleoplasm; P:double-strand break repair via nonhomologous end joining; P:intracellular signal transduction; F:organic cyclic compound binding; F:heterocyclic compound binding	EC:2.7.11	Transferring phosphorus-containing groups
TRINITY_DN10034_c0_g1	NR	Vit_I	-2.19687	7.55634	4.36876e-05	0.00021587	35.244	11.725	139.487	40.59	RAB7_EPICORas-related protein rab7 OS=Epinephelus coioides OX=94232 GN=rab7 PE=1 SV=1	1731	1	5.2e-90	90.24	11	F:GO:0003924; F:GO:0005525; C:GO:0005765; C:GO:0005829; P:GO:0006622; P:GO:0008333; P:GO:0016042; C:GO:0031902; P:GO:0045022; P:GO:0045732; P:GO:0048524	F:GTPase activity; F:GTP binding; C:lysosomal membrane; C:cytosol; P:protein targeting to lysosome; P:endosome to lysosome transport; P:lipid catabolic process; C:late endosome membrane; P:early endosome to late endosome transport; P:positive regulation of protein catabolic process; P:positive regulation of viral process	EC:3.6.1.15	Nucleoside-triphosphate phosphatase
TRINITY_DN8635_c0_g1	NR	Vit_I	-1.9444	7.09649	0.000293591	0.0010774	15.418	10.383	52.383	18.274	RL15_ICTPU60S ribosomal protein L15 OS=Ictalurus punctatus OX=7998 GN=rpl15 PE=2 SV=3	2434	1	7.3e-90	87.75	3	F:GO:0003735; C:GO:0005840; P:GO:0006412	F:structural constituent of ribosome; C:ribosome; P:translation
TRINITY_DN7003_c0_g1	NR	Vit_I	-1.74402	4.12694	0.0013685	0.00406472	3.71	3.76	10.921	1.424	VATH_MANSEV-type proton ATPase subunit H OS=Manduca sexta OX=7130 PE=2 SV=1	1949	1	7.7e-90	67.14	4	C:GO:0000221; P:GO:0006811; F:GO:0046961; P:GO:1902600	C:vacuolar proton-transporting V-type ATPase, V1 domain; P:ion transport; F:proton-transporting ATPase activity, rotational mechanism; P:proton transmembrane transport
TRINITY_DN744_c2_g1	NR	Vit_I	-1.76605	4.87065	0.00114077	0.00347569	5.745	1.589	16.9	2.836	RTK2_GEOCYClass II receptor tyrosine kinase OS=Geodia cydonium OX=6047 GN=TK PE=2 SV=2	1968	1	1.3e-89	60.74	3	F:GO:0004672; P:GO:0009987; C:GO:0016020	F:protein kinase activity; P:cellular process; C:membrane
TRINITY_DN4521_c0_g1	NR	Vit_I	-2.01383	6.36669	0.000182076	0.000717887	9.151	5.369	30.839	12.217	PDCD4_MOUSEProgrammed cell death protein 4 OS=Mus musculus OX=10090 GN=Pdcd4 PE=1 SV=1	2197	1	1.9e-89	65.39	13	F:GO:0005515; C:GO:0005737; P:GO:0006355; P:GO:0010605; P:GO:0031324; P:GO:0034393; P:GO:0045596; P:GO:0050729; P:GO:0051172; P:GO:0051246; P:GO:0071222; P:GO:1900016; P:GO:1902531	F:protein binding; C:cytoplasm; P:regulation of transcription, DNA-templated; P:negative regulation of macromolecule metabolic process; P:negative regulation of cellular metabolic process; P:positive regulation of smooth muscle cell apoptotic process; P:negative regulation of cell differentiation; P:positive regulation of inflammatory response; P:negative regulation of nitrogen compound metabolic…
TRINITY_DN23610_c0_g2	NR	Vit_I	-1.9985	3.54768	0.000280677	0.00103765	2.459	3.05	10.565	2.798	GALT2_HUMANPolypeptide N-acetylgalactosaminyltransferase 2 OS=Homo sapiens OX=9606 GN=GALNT2 PE=1 SV=1	1379	1	2.7e-89	61.45	2	C:GO:0005789; P:GO:0006493	C:endoplasmic reticulum membrane; P:protein O-linked glycosylation
TRINITY_DN442_c0_g1	NR	Vit_I	-1.58102	5.00343	0.00340313	0.00890695	10.141	10.521	25.702	3.016	STA5B_PIGSignal transducer and activator of transcription 5B OS=Sus scrofa OX=9823 GN=STAT5B PE=2 SV=1	7198	1	8.2e-89	60.64	18	P:GO:0002684; P:GO:0003006; F:GO:0005488; P:GO:0007166; P:GO:0009719; P:GO:0010556; P:GO:0031326; P:GO:0042127; C:GO:0044424; P:GO:0045595; P:GO:0048522; P:GO:0051094; P:GO:0051171; P:GO:0051240; P:GO:0065008; P:GO:0071310; P:GO:0080090; P:GO:1903706	P:positive regulation of immune system process; P:developmental process involved in reproduction; F:binding; P:cell surface receptor signaling pathway; P:response to endogenous stimulus; P:regulation of macromolecule biosynthetic process; P:regulation of cellular biosynthetic process; P:regulation of cell population proliferation; C:intracellular part; P:regulation of cell differentiation; P:posi…
TRINITY_DN2620_c0_g2	NR	Vit_I	-2.01475	6.51769	0.000177936	0.000705565	8.966	9.82	37.522	8.021	ARL8A_HUMANADP-ribosylation factor-like protein 8A OS=Homo sapiens OX=9606 GN=ARL8A PE=1 SV=1	3099	1	1e-88	94.62	7	F:GO:0000166; P:GO:0007049; P:GO:0007059; C:GO:0031902; P:GO:0043312; P:GO:0051301; C:GO:1904115	F:nucleotide binding; P:cell cycle; P:chromosome segregation; C:late endosome membrane; P:neutrophil degranulation; P:cell division; C:axon cytoplasm
TRINITY_DN11275_c0_g1	NR	Vit_I	-1.66798	2.53533	0.00261521	0.00711623	1.665	2.408	7.96	9.804	DAAM2_HUMANDisheveled-associated activator of morphogenesis 2 OS=Homo sapiens OX=9606 GN=DAAM2 PE=1 SV=3	1723	1	1.3e-88	67.8	2	P:GO:0007399; P:GO:0060828	P:nervous system development; P:regulation of canonical Wnt signaling pathway
TRINITY_DN284_c0_g1	NR	Vit_I	-2.0945	7.77482	9.53409e-05	0.000416127	30.369	18.693	138.363	49.458	CY1_MOUSECytochrome c1, heme protein, mitochondrial OS=Mus musculus OX=10090 GN=Cyc1 PE=1 SV=1	4314	1	1.4e-88	75.58	3	F:GO:0005515; C:GO:0005750; P:GO:0006122	F:protein binding; C:mitochondrial respiratory chain complex III; P:mitochondrial electron transport, ubiquinol to cytochrome c
TRINITY_DN15864_c0_g3	NR	Vit_I	-1.71532	4.65633	0.001618	0.0046937	5.919	2.221	18.242	19.942	HDAC2_HUMANHistone deacetylase 2 OS=Homo sapiens OX=9606 GN=HDAC2 PE=1 SV=2	1585	1	1.5e-88	86.25	17	C:GO:0000785; P:GO:0003300; P:GO:0008284; P:GO:0016358; P:GO:0032922; C:GO:0032991; P:GO:0035094; P:GO:0042475; P:GO:0043433; P:GO:0045347; P:GO:0045944; P:GO:0048149; F:GO:0051059; P:GO:0061198; P:GO:0070301; P:GO:1903351; F:GO:1990841	C:chromatin; P:cardiac muscle hypertrophy; P:positive regulation of cell population proliferation; P:dendrite development; P:circadian regulation of gene expression; C:protein-containing complex; P:response to nicotine; P:odontogenesis of dentin-containing tooth; P:negative regulation of DNA-binding transcription factor activity; P:negative regulation of MHC class II biosynthetic process; P:posit…
TRINITY_DN1815_c0_g1	NR	Vit_I	-1.89199	6.06822	0.000440792	0.00152717	9.118	3.306	31.507	7.777	UB2Q1_HUMANUbiquitin-conjugating enzyme E2 Q1 OS=Homo sapiens OX=9606 GN=UBE2Q1 PE=1 SV=1	3785	1	2.2e-88	59.56	3	F:GO:0005515; C:GO:0044464; P:GO:0051704	F:protein binding; C:cell part; P:multi-organism process
TRINITY_DN4756_c0_g1	NR	Vit_I	-1.80264	4.23152	0.000901101	0.00283293	2.796	3.099	11.385	3.144	P20D2_MOUSEPeptidase M20 domain-containing protein 2 OS=Mus musculus OX=10090 GN=Pm20d2 PE=1 SV=1	2426	1	4e-88	62.47	3	P:GO:0006508; F:GO:0016805; P:GO:0032268	P:proteolysis; F:dipeptidase activity; P:regulation of cellular protein metabolic process	EC:3.4.13	Acting on peptide bonds (peptidases)
TRINITY_DN7040_c0_g1	NR	Vit_I	-2.03137	6.12229	0.000165022	0.000660018	17.312	6.08	67.6	9.163	CHIO_HUMANBeta-chimaerin OS=Homo sapiens OX=9606 GN=CHN2 PE=1 SV=2	2294	1	6.5e-88	53.3	2	F:GO:0005515; P:GO:0050794	F:protein binding; P:regulation of cellular process
TRINITY_DN3511_c0_g1	NR	Vit_I	-1.73707	4.84971	0.00134328	0.00400223	5.615	3.277	16.015	6.07	ZC3HF_BOVINZinc finger CCCH domain-containing protein 15 OS=Bos taurus OX=9913 GN=ZC3H15 PE=2 SV=1	2018	1	7.4e-88	75.82	4	P:GO:0002181; C:GO:0005634; C:GO:0005829; P:GO:0065007	P:cytoplasmic translation; C:nucleus; C:cytosol; P:biological regulation
TRINITY_DN3124_c0_g1	NR	Vit_I	-1.84819	5.25591	0.000617835	0.00204426	11.686	7.787	47.369	14.309	PMM2_MACFAPhosphomannomutase 2 OS=Macaca fascicularis OX=9541 GN=PMM2 PE=2 SV=1	990	1	1.8e-87	78.05	1	F:GO:0016853	F:isomerase activity
TRINITY_DN36434_c0_g2	NR	Vit_I	-1.732	1.51923	0.00222524	0.00618378	0.229	1.372	2.17	0.321	CUTC_HUMANCopper homeostasis protein cutC homolog OS=Homo sapiens OX=9606 GN=CUTC PE=1 SV=1	1540	1	2.8e-87	79.51	7	F:GO:0005507; F:GO:0005515; C:GO:0005634; C:GO:0005829; P:GO:0006825; P:GO:0051262; P:GO:0055070	F:copper ion binding; F:protein binding; C:nucleus; C:cytosol; P:copper ion transport; P:protein tetramerization; P:copper ion homeostasis
TRINITY_DN21842_c1_g1	NR	Vit_I	-1.86618	2.93262	0.000820138	0.00261221	1.991	0.898	5.522	2.656	CPSF5_XENLACleavage and polyadenylation specificity factor subunit 5 OS=Xenopus laevis OX=8355 GN=nudt21 PE=2 SV=1	758	1	3.1e-87	86.36	14	C:GO:0005737; C:GO:0005849; P:GO:0010608; F:GO:0016787; P:GO:0031439; F:GO:0035925; C:GO:0042382; F:GO:0042802; P:GO:0051290; P:GO:0110104; P:GO:1900365; P:GO:1990120; P:GO:2000738; P:GO:2000975	C:cytoplasm; C:mRNA cleavage factor complex; P:posttranscriptional regulation of gene expression; F:hydrolase activity; P:positive regulation of mRNA cleavage; F:mRNA 3'-UTR AU-rich region binding; C:paraspeckles; F:identical protein binding; P:protein heterotetramerization; P:mRNA alternative polyadenylation; P:positive regulation of mRNA polyadenylation; P:messenger ribonucleoprotein complex as…
TRINITY_DN3989_c0_g2	NR	Vit_I	-2.11357	7.51226	8.34794e-05	0.000372052	26.974	8.784	117.755	27.411	RAP1B_XENLARas-related protein Rap-1b OS=Xenopus laevis OX=8355 GN=rap1b PE=2 SV=1	1558	1	3.7e-87	93.82	6	F:GO:0003924; F:GO:0005525; C:GO:0005829; C:GO:0005886; C:GO:0030054; P:GO:0032486	F:GTPase activity; F:GTP binding; C:cytosol; C:plasma membrane; C:cell junction; P:Rap protein signal transduction	EC:3.6.1.15	Nucleoside-triphosphate phosphatase
TRINITY_DN33485_c0_g1	NR	Vit_I	-1.60445	5.51021	0.00296335	0.00791435	5.484	2.023	14.513	4.607	SIX1B_DANREHomeobox protein six1b OS=Danio rerio OX=7955 GN=six1b PE=1 SV=1	3764	1	5.3e-87	92.93	15	F:GO:0000976; F:GO:0000981; P:GO:0002074; C:GO:0005634; C:GO:0005667; C:GO:0005737; P:GO:0006357; P:GO:0006915; P:GO:0014857; P:GO:0021984; P:GO:0043282; P:GO:0045892; P:GO:0048741; P:GO:0048839; P:GO:0048935	F:transcription regulatory region sequence-specific DNA binding; F:DNA-binding transcription factor activity, RNA polymerase II-specific; P:extraocular skeletal muscle development; C:nucleus; C:transcription factor complex; C:cytoplasm; P:regulation of transcription by RNA polymerase II; P:apoptotic process; P:regulation of skeletal muscle cell proliferation; P:adenohypophysis development; P:phar…
TRINITY_DN180_c0_g1	NR	Vit_I	-1.62641	6.21103	0.00248259	0.00680621	8.041	4.649	25.731	19.275	EP300_HUMANHistone acetyltransferase p300 OS=Homo sapiens OX=9606 GN=EP300 PE=1 SV=2	5324	1	5.7e-87	45.97	15	P:GO:0002376; F:GO:0003677; C:GO:0005634; P:GO:0006974; F:GO:0008080; P:GO:0009628; P:GO:0009967; P:GO:0016573; P:GO:0030154; P:GO:0044093; P:GO:0045944; P:GO:0048513; P:GO:0048523; P:GO:0051239; F:GO:0061629	P:immune system process; F:DNA binding; C:nucleus; P:cellular response to DNA damage stimulus; F:N-acetyltransferase activity; P:response to abiotic stimulus; P:positive regulation of signal transduction; P:histone acetylation; P:cell differentiation; P:positive regulation of molecular function; P:positive regulation of transcription by RNA polymerase II; P:animal organ development; P:negative re…	EC:2.3.1.5	Arylamine N-acetyltransferase
TRINITY_DN3496_c0_g1	NR	Vit_I	-1.82252	6.23192	0.000705845	0.00229183	19.346	7.817	62.455	18.12	RAB5B_HUMANRas-related protein Rab-5B OS=Homo sapiens OX=9606 GN=RAB5B PE=1 SV=1	1434	1	5.8e-87	85.85	11	F:GO:0003924; F:GO:0005525; C:GO:0005886; P:GO:0006886; F:GO:0019003; P:GO:0019882; P:GO:0030100; C:GO:0030139; C:GO:0030667; C:GO:0031901; C:GO:0070062	F:GTPase activity; F:GTP binding; C:plasma membrane; P:intracellular protein transport; F:GDP binding; P:antigen processing and presentation; P:regulation of endocytosis; C:endocytic vesicle; C:secretory granule membrane; C:early endosome membrane; C:extracellular exosome	EC:3.6.1.15	Nucleoside-triphosphate phosphatase
TRINITY_DN20564_c0_g1	NR	Vit_I	-2.61465	3.89611	2.34757e-06	1.96838e-05	3.797	1.915	24.671	2.913	GATM_BOVINGlycine amidinotransferase, mitochondrial OS=Bos taurus OX=9913 GN=GATM PE=2 SV=1	705	1	6.4e-87	90.4	8	C:GO:0005743; C:GO:0005758; P:GO:0006601; P:GO:0007275; P:GO:0007611; P:GO:0014889; F:GO:0015068; P:GO:0120162	C:mitochondrial inner membrane; C:mitochondrial intermembrane space; P:creatine biosynthetic process; P:multicellular organism development; P:learning or memory; P:muscle atrophy; F:glycine amidinotransferase activity; P:positive regulation of cold-induced thermogenesis	EC:2.1.4.1	Glycine amidinotransferase
TRINITY_DN3170_c1_g1	NR	Vit_I	-1.62242	4.44263	0.00267759	0.00725565	3.275	3.573	9.259	7.34	PR38A_HUMANPre-mRNA-splicing factor 38A OS=Homo sapiens OX=9606 GN=PRPF38A PE=1 SV=1	3021	1	7.2e-87	91.49	5	P:GO:0000398; F:GO:0005515; C:GO:0005654; C:GO:0031965; C:GO:0071005	P:mRNA splicing, via spliceosome; F:protein binding; C:nucleoplasm; C:nuclear membrane; C:U2-type precatalytic spliceosome
TRINITY_DN3743_c0_g2	NR	Vit_I	-1.69913	3.96951	0.00175718	0.00503067	1.61	3.099	7.793	1.925	FNTB_RATProtein farnesyltransferase subunit beta OS=Rattus norvegicus OX=10116 GN=Fntb PE=1 SV=1	2116	1	8.6e-87	51.66	5	F:GO:0004659; P:GO:0008284; P:GO:0010033; C:GO:0032991; F:GO:0046872	F:prenyltransferase activity; P:positive regulation of cell population proliferation; P:response to organic substance; C:protein-containing complex; F:metal ion binding
TRINITY_DN2590_c0_g1	NR	Vit_I	-1.95684	5.31407	0.000287477	0.00105691	7.269	6.287	26.115	12.499	MOB3B_MOUSEMOB kinase activator 3B OS=Mus musculus OX=10090 GN=Mob3b PE=2 SV=1	1828	1	1.3e-86	86.06	2	P:GO:0035330; F:GO:0046872	P:regulation of hippo signaling; F:metal ion binding
TRINITY_DN4828_c0_g1	NR	Vit_I	-1.65075	3.78875	0.00248802	0.00681864	2.426	2.161	7.459	9.483	D2HDH_DANRED-2-hydroxyglutarate dehydrogenase, mitochondrial OS=Danio rerio OX=7955 GN=d2hgdh PE=2 SV=1	3339	1	1.4e-86	48.51	6	F:GO:0003824; C:GO:0005739; F:GO:0016491; F:GO:0050660; P:GO:0055114; F:GO:0071949	F:catalytic activity; C:mitochondrion; F:oxidoreductase activity; F:flavin adenine dinucleotide binding; P:oxidation-reduction process; F:FAD binding
TRINITY_DN26526_c0_g1	NR	Vit_I	-2.10818	5.40221	9.52285e-05	0.000415755	5.038	4.254	22.574	2.515	EXOS2_MOUSEExosome complex component RRP4 OS=Mus musculus OX=10090 GN=Exosc2 PE=1 SV=1	2394	1	2.2e-86	60.77	7	C:GO:0000178; P:GO:0000956; C:GO:0005634; P:GO:0016072; P:GO:0034661; P:GO:0043628; P:GO:0071027	C:exosome (RNase complex); P:nuclear-transcribed mRNA catabolic process; C:nucleus; P:rRNA metabolic process; P:ncRNA catabolic process; P:ncRNA 3'-end processing; P:nuclear RNA surveillance
TRINITY_DN289_c0_g1	NR	Vit_I	-1.65331	4.57228	0.00228215	0.00632641	2.329	2.448	8.7	3.452	NOS1_HUMANNitric oxide synthase, brain OS=Homo sapiens OX=9606 GN=NOS1 PE=1 SV=2	3144	1	4.9e-86	58.57	31	F:GO:0000166; P:GO:0001666; F:GO:0004517; F:GO:0005515; C:GO:0005654; P:GO:0008016; P:GO:0009408; P:GO:0010033; P:GO:0010522; P:GO:0030154; P:GO:0031328; C:GO:0032991; C:GO:0033017; P:GO:0033138; P:GO:0033555; P:GO:0042136; P:GO:0042311; C:GO:0042383; F:GO:0043168; F:GO:0043169; P:GO:0044248; C:GO:0044456; C:GO:0044459; P:GO:0045935; P:GO:0048856; F:GO:0050662; P:GO:0051926; P:GO:0065009; C:GO:00…	F:nucleotide binding; P:response to hypoxia; F:nitric-oxide synthase activity; F:protein binding; C:nucleoplasm; P:regulation of heart contraction; P:response to heat; P:response to organic substance; P:regulation of calcium ion transport into cytosol; P:cell differentiation; P:positive regulation of cellular biosynthetic process; C:protein-containing complex; C:sarcoplasmic reticulum membrane; P…	EC:1.14.13.39; EC:1.14.13	Nitric-oxide synthase (NADPH); Acting on paired donors, with incorporation or reduction of molecular oxygen. The oxygen incorporated need not be derived from O(2)
TRINITY_DN733_c1_g1	NR	Vit_I	-2.923	4.25664	1.09805e-07	1.77662e-06	0.914	1.688	12.314	1.424	PTPRF_BOVINReceptor-type tyrosine-protein phosphatase F OS=Bos taurus OX=9913 GN=PTPRF PE=2 SV=1	3451	1	5.3e-86	41.57	14	F:GO:0004721; F:GO:0004725; P:GO:0006470; P:GO:0007155; F:GO:0008201; C:GO:0016020; C:GO:0016021; P:GO:0016311; P:GO:0016477; F:GO:0016787; F:GO:0016791; P:GO:0035335; P:GO:0099560; P:GO:1900121	F:phosphoprotein phosphatase activity; F:protein tyrosine phosphatase activity; P:protein dephosphorylation; P:cell adhesion; F:heparin binding; C:membrane; C:integral component of membrane; P:dephosphorylation; P:cell migration; F:hydrolase activity; F:phosphatase activity; P:peptidyl-tyrosine dephosphorylation; P:synaptic membrane adhesion; P:negative regulation of receptor binding
TRINITY_DN32098_c0_g1	NR	Vit_I	-2.01168	7.10945	0.000181154	0.000715636	16.409	4.323	56.323	7.995	S35A3_RATUDP-N-acetylglucosamine transporter OS=Rattus norvegicus OX=10116 GN=Slc35a3 PE=2 SV=1	3190	1	6.4e-86	75.72	3	F:GO:0005459; C:GO:0030173; P:GO:1990569	F:UDP-galactose transmembrane transporter activity; C:integral component of Golgi membrane; P:UDP-N-acetylglucosamine transmembrane transport
TRINITY_DN438_c3_g1	NR	Vit_I	-2.23555	2.70831	5.65409e-05	0.000268497	1.186	2.211	4.746	6.455	CC146_HUMANCoiled-coil domain-containing protein 146 OS=Homo sapiens OX=9606 GN=CCDC146 PE=1 SV=2	2119	1	7.3e-86	56.39	2	F:GO:0005515; C:GO:0005814	F:protein binding; C:centriole
TRINITY_DN13745_c0_g1	NR	Vit_I	-2.31253	4.01812	2.28557e-05	0.000125524	4.091	4.767	28.619	2.182	GPDM_MOUSEGlycerol-3-phosphate dehydrogenase, mitochondrial OS=Mus musculus OX=10090 GN=Gpd2 PE=1 SV=2	903	1	9.1e-86	73.83	4	P:GO:0006072; P:GO:0006094; F:GO:0016491; P:GO:0035264	P:glycerol-3-phosphate metabolic process; P:gluconeogenesis; F:oxidoreductase activity; P:multicellular organism growth
TRINITY_DN92_c0_g1	NR	Vit_I	-1.88478	6.41684	0.000454641	0.00156911	13.819	10.185	41.687	12.833	MEC2_CAEELMechanosensory protein 2 OS=Caenorhabditis elegans OX=6239 GN=mec-2 PE=1 SV=1	1945	1	1.1e-85	77.09	4	F:GO:0015485; C:GO:0032589; P:GO:1905789; P:GO:1905792	F:cholesterol binding; C:neuron projection membrane; P:positive regulation of detection of mechanical stimulus involved in sensory perception of touch; P:positive regulation of mechanosensory behavior
TRINITY_DN7713_c0_g2	NR	Vit_I	-2.24985	3.96583	4.25867e-05	0.000211386	2.318	1.451	11.472	2.117	TEAD1_HUMANTranscriptional enhancer factor TEF-1 OS=Homo sapiens OX=9606 GN=TEAD1 PE=1 SV=2	1743	1	1.7e-85	74.46	13	C:GO:0000790; F:GO:0000981; F:GO:0000987; F:GO:0001085; F:GO:0001134; F:GO:0001223; C:GO:0005654; P:GO:0006367; P:GO:0035329; F:GO:0046982; P:GO:0065003; C:GO:0071148; P:GO:1902895	C:nuclear chromatin; F:DNA-binding transcription factor activity, RNA polymerase II-specific; F:proximal promoter sequence-specific DNA binding; F:RNA polymerase II transcription factor binding; F:transcription regulator recruiting activity; F:transcription coactivator binding; C:nucleoplasm; P:transcription initiation from RNA polymerase II promoter; P:hippo signaling; F:protein heterodimerizati…
TRINITY_DN6393_c0_g1	NR	Vit_I	-1.72104	4.96285	0.00145064	0.00426931	8.041	6.79	19.12	3.003	RTK2_GEOCYClass II receptor tyrosine kinase OS=Geodia cydonium OX=6047 GN=TK PE=2 SV=2	2784	1	2.1e-85	59.72	3	F:GO:0004672; P:GO:0009987; C:GO:0016020	F:protein kinase activity; P:cellular process; C:membrane
TRINITY_DN13153_c0_g1	NR	Vit_I	-1.68969	2.38566	0.00275699	0.00743722	1.98	2.161	7.293	2.323	IDI1_MACFAIsopentenyl-diphosphate Delta-isomerase 1 OS=Macaca fascicularis OX=9541 GN=IDI1 PE=2 SV=2	920	1	2.1e-85	80.82	7	F:GO:0004452; C:GO:0005777; P:GO:0006695; P:GO:0008299; F:GO:0016787; F:GO:0046872; P:GO:0050992	F:isopentenyl-diphosphate delta-isomerase activity; C:peroxisome; P:cholesterol biosynthetic process; P:isoprenoid biosynthetic process; F:hydrolase activity; F:metal ion binding; P:dimethylallyl diphosphate biosynthetic process	EC:5.3.3.2	Isopentenyl-diphosphate Delta-isomerase
TRINITY_DN12373_c1_g1	NR	Vit_I	-1.71152	4.91551	0.00154656	0.00451506	6.104	5.191	13.41	2.066	SCPL1_DICDISerine carboxypeptidase S10 family member 1 OS=Dictyostelium discoideum OX=44689 GN=DDB_G0291912 PE=3 SV=1	3221	1	2.5e-85	56.53	1	F:GO:0008233	F:peptidase activity
TRINITY_DN21270_c1_g1	NR	Vit_I	-1.67885	3.71385	0.00209152	0.0058601	1.556	2.211	4.767	1.014	TM189_HUMANTransmembrane protein 189 OS=Homo sapiens OX=9606 GN=TMEM189 PE=1 SV=3	2957	1	3e-85	70.94	2	C:GO:0005783; C:GO:0016020	C:endoplasmic reticulum; C:membrane
TRINITY_DN836_c0_g1	NR	Vit_I	-1.96175	5.21952	0.000287323	0.00105647	3.569	1.767	11.008	2.733	MP2K7_HUMANDual specificity mitogen-activated protein kinase kinase 7 OS=Homo sapiens OX=9606 GN=MAP2K7 PE=1 SV=2	3509	1	4.6e-85	72.58	19	F:GO:0000166; F:GO:0000287; F:GO:0004674; C:GO:0005634; C:GO:0005829; P:GO:0006970; P:GO:0007257; F:GO:0008545; P:GO:0009408; P:GO:0009411; F:GO:0019901; F:GO:0019903; P:GO:0032212; P:GO:0034612; P:GO:0038095; P:GO:0045893; P:GO:0051973; P:GO:0070374; P:GO:1904355	F:nucleotide binding; F:magnesium ion binding; F:protein serine/threonine kinase activity; C:nucleus; C:cytosol; P:response to osmotic stress; P:activation of JUN kinase activity; F:JUN kinase kinase activity; P:response to heat; P:response to UV; F:protein kinase binding; F:protein phosphatase binding; P:positive regulation of telomere maintenance via telomerase; P:response to tumor necrosis fac…	EC:2.7.11; EC:2.7.12.1	Transferring phosphorus-containing groups; Dual-specificity kinase
TRINITY_DN10485_c0_g1	NR	Vit_I	-1.65209	4.55359	0.00231894	0.00641444	3.166	3.03	12.626	4.992	ASCC3_BOVINActivating signal cointegrator 1 complex subunit 3 OS=Bos taurus OX=9913 GN=ascc3 PE=3 SV=1	4050	1	6.9e-85	50.19	2	P:GO:0009987; F:GO:0016787	P:cellular process; F:hydrolase activity
TRINITY_DN16124_c0_g1	NR	Vit_I	-1.69379	2.53311	0.00212941	0.00595099	1.077	1.944	6.233	5.98	PIMT_MOUSEProtein-L-isoaspartate(D-aspartate) O-methyltransferase OS=Mus musculus OX=10090 GN=Pcmt1 PE=1 SV=3	1124	1	1.6e-84	81.06	11	F:GO:0004719; C:GO:0005615; C:GO:0005829; P:GO:0006479; P:GO:0010667; C:GO:0016323; C:GO:0031526; C:GO:0043005; C:GO:0043204; P:GO:0046498; P:GO:0046500	F:protein-L-isoaspartate (D-aspartate) O-methyltransferase activity; C:extracellular space; C:cytosol; P:protein methylation; P:negative regulation of cardiac muscle cell apoptotic process; C:basolateral plasma membrane; C:brush border membrane; C:neuron projection; C:perikaryon; P:S-adenosylhomocysteine metabolic process; P:S-adenosylmethionine metabolic process	EC:2.1.1.77	Protein-L-isoaspartate(D-aspartate) O-methyltransferase
TRINITY_DN14611_c0_g1	NR	Vit_I	-2.16536	4.06507	6.93154e-05	0.000319326	1.11	1.954	7.815	8.919	FLNA_DROMEFilamin-A OS=Drosophila melanogaster OX=7227 GN=cher PE=1 SV=2	3458	1	2.2e-84	43.33	6	P:GO:0016043; C:GO:0043232; C:GO:0044444; P:GO:0048477; P:GO:0048646; P:GO:0051179	P:cellular component organization; C:intracellular non-membrane-bounded organelle; C:cytoplasmic part; P:oogenesis; P:anatomical structure formation involved in morphogenesis; P:localization
TRINITY_DN67889_c0_g1	NR	Vit_I	-1.85384	2.09043	0.000890673	0.00280591	1.045	2.3	9.469	3.965	R213A_DANREE3 ubiquitin-protein ligase rnf213-alpha OS=Danio rerio OX=7955 GN=rnf213a PE=3 SV=1	876	1	2.2e-84	70.57	4	P:GO:0002040; F:GO:0004842; P:GO:0006511; P:GO:0008015	P:sprouting angiogenesis; F:ubiquitin-protein transferase activity; P:ubiquitin-dependent protein catabolic process; P:blood circulation
TRINITY_DN3410_c1_g2	NR	Vit_I	-1.70914	2.2531	0.00243983	0.00670701	1.98	2.428	4.775	0.911	TTC25_XENLATetratricopeptide repeat protein 25 OS=Xenopus laevis OX=8355 GN=ttc25 PE=2 SV=1	1353	1	2.6e-84	67.41	1	C:GO:0044464	C:cell part
TRINITY_DN6378_c0_g2	NR	Vit_I	-1.98426	4.33596	0.000257181	0.000963476	2.59	3.79	10.427	4.979	UBC9_HUMANSUMO-conjugating enzyme UBC9 OS=Homo sapiens OX=9606 GN=UBE2I PE=1 SV=1	2878	1	3.2e-84	96.82	11	P:GO:0000122; C:GO:0000795; C:GO:0005635; C:GO:0005829; P:GO:0006511; P:GO:0007049; C:GO:0016605; F:GO:0061656; P:GO:1903755; C:GO:1990234; C:GO:1990356	P:negative regulation of transcription by RNA polymerase II; C:synaptonemal complex; C:nuclear envelope; C:cytosol; P:ubiquitin-dependent protein catabolic process; P:cell cycle; C:PML body; F:SUMO conjugating enzyme activity; P:positive regulation of SUMO transferase activity; C:transferase complex; C:sumoylated E2 ligase complex
TRINITY_DN6867_c0_g3	NR	Vit_I	-2.28073	5.1606	2.54603e-05	0.00013729	3.613	3.316	18.91	7.02	PDI1_DICDIProtein disulfide-isomerase 1 OS=Dictyostelium discoideum OX=44689 GN=pdi1 PE=1 SV=2	2394	1	3.5e-84	66.48	4	F:GO:0003756; C:GO:0005783; P:GO:0009987; C:GO:0042175	F:protein disulfide isomerase activity; C:endoplasmic reticulum; P:cellular process; C:nuclear outer membrane-endoplasmic reticulum membrane network	EC:5.3.4.1	Protein disulfide-isomerase
TRINITY_DN1654_c0_g1	NR	Vit_I	-2.72952	6.63262	4.5312e-07	5.34863e-06	13.993	20.657	149.458	77.921	ALDR_BOVINAldose reductase OS=Bos taurus OX=9913 GN=AKR1B1 PE=1 SV=1	2671	1	5.1e-84	68.03	3	P:GO:0001523; C:GO:0005737; F:GO:0008106	P:retinoid metabolic process; C:cytoplasm; F:alcohol dehydrogenase (NADP+) activity	EC:1.1.1.2	Alcohol dehydrogenase (NADP(+))
TRINITY_DN26490_c0_g3	NR	Vit_I	-1.83695	4.15452	0.000763847	0.00245233	3.166	2.043	12.865	5.056	PPM1E_HUMANProtein phosphatase 1E OS=Homo sapiens OX=9606 GN=PPM1E PE=1 SV=3	1625	1	5.2e-84	62.95	9	F:GO:0004722; F:GO:0005515; C:GO:0005730; P:GO:0006469; C:GO:0032991; P:GO:0035690; P:GO:0035970; C:GO:0044444; P:GO:0051496	F:protein serine/threonine phosphatase activity; F:protein binding; C:nucleolus; P:negative regulation of protein kinase activity; C:protein-containing complex; P:cellular response to drug; P:peptidyl-threonine dephosphorylation; C:cytoplasmic part; P:positive regulation of stress fiber assembly	EC:3.1.3.16	Protein-serine/threonine phosphatase
TRINITY_DN4211_c0_g1	NR	Vit_I	-2.62036	2.96199	2.73595e-06	2.21923e-05	1.023	3.326	6.371	2.746	CD047_XENLAUPF0602 protein C4orf47 homolog OS=Xenopus laevis OX=8355 PE=2 SV=1	1715	1	7.2e-84	68.33	1	C:GO:0005815	C:microtubule organizing center
TRINITY_DN1298_c0_g1	NR	Vit_I	-2.1082	5.014	9.88612e-05	0.000429165	7.345	6.573	28.321	14.039	MCU_DANRECalcium uniporter protein, mitochondrial OS=Danio rerio OX=7955 GN=mcu PE=2 SV=1	1505	1	8.3e-84	71.89	15	F:GO:0005262; P:GO:0007015; P:GO:0008016; F:GO:0015292; P:GO:0019722; C:GO:0031305; P:GO:0032024; P:GO:0036444; P:GO:0042593; F:GO:0042802; P:GO:0043009; P:GO:0051259; P:GO:0051561; P:GO:0060027; C:GO:1990246	F:calcium channel activity; P:actin filament organization; P:regulation of heart contraction; F:uniporter activity; P:calcium-mediated signaling; C:integral component of mitochondrial inner membrane; P:positive regulation of insulin secretion; P:calcium import into the mitochondrion; P:glucose homeostasis; F:identical protein binding; P:chordate embryonic development; P:protein complex oligomeriz…
TRINITY_DN625_c0_g1	NR	Vit_I	-2.81213	9.48481	1.98292e-07	2.79969e-06	110.083	60.401	786.755	2.22	DNJB1_BOVINDnaJ homolog subfamily B member 1 OS=Bos taurus OX=9913 GN=DNAJB1 PE=2 SV=3	1322	1	9.5e-84	63.08	4	F:GO:0005515; C:GO:0005737; P:GO:0006457; P:GO:0048523	F:protein binding; C:cytoplasm; P:protein folding; P:negative regulation of cellular process
TRINITY_DN6000_c2_g1	NR	Vit_I	-1.82492	3.18631	0.00092942	0.00291298	1.251	1.875	5.007	1.078	ZRN1B_DANREUbiquitin thioesterase zranb1-B OS=Danio rerio OX=7955 GN=zranb1b PE=2 SV=1	1915	1	1.1e-83	52.12	3	P:GO:0007417; F:GO:0008233; P:GO:0016579	P:central nervous system development; F:peptidase activity; P:protein deubiquitination
TRINITY_DN8888_c0_g1	NR	Vit_I	-2.25098	2.11481	7.62827e-05	0.000345616	0.914	1.046	5.791	4.055	PHOCN_HUMANMOB-like protein phocein OS=Homo sapiens OX=9606 GN=MOB4 PE=1 SV=1	1015	1	1.2e-83	83.66	4	F:GO:0005515; C:GO:0032580; F:GO:0046872; C:GO:0048471	F:protein binding; C:Golgi cisterna membrane; F:metal ion binding; C:perinuclear region of cytoplasm
TRINITY_DN6219_c0_g1	NR	Vit_I	-1.76613	4.89636	0.00109869	0.00336717	6.485	4.5	22.915	5.069	GLYG_RABITGlycogenin-1 OS=Oryctolagus cuniculus OX=9986 GN=GYG1 PE=1 SV=3	1918	1	1.4e-83	63.44	4	P:GO:0005978; F:GO:0008466; F:GO:0030145; F:GO:0102751	P:glycogen biosynthetic process; F:glycogenin glucosyltransferase activity; F:manganese ion binding; F:UDP-alpha-D-glucose:glucosyl-glycogenin alpha-D-glucosyltransferase activity	EC:2.4.1.186	Glycogenin glucosyltransferase
TRINITY_DN9401_c0_g1	NR	Vit_I	-2.17029	5.03293	6.12255e-05	0.000287397	2.35	1.451	8.555	3.054	ATPG_DROMEATP synthase subunit gamma, mitochondrial OS=Drosophila melanogaster OX=7227 GN=ATPsyngamma PE=2 SV=2	5770	1	2.4e-83	77.78	3	C:GO:0000275; P:GO:0015986; F:GO:0046933	C:mitochondrial proton-transporting ATP synthase complex, catalytic core F(1); P:ATP synthesis coupled proton transport; F:proton-transporting ATP synthase activity, rotational mechanism	EC:7.1.3.1	H(+)-exporting diphosphatase
TRINITY_DN3197_c0_g2	NR	Vit_I	-1.86427	4.33781	0.000631004	0.0020822	3.014	1.54	11.196	2.374	TEKT1_HUMANTektin-1 OS=Homo sapiens OX=9606 GN=TEKT1 PE=1 SV=1	2103	1	2.6e-83	62.97	3	F:GO:0005515; P:GO:0009987; C:GO:0015630	F:protein binding; P:cellular process; C:microtubule cytoskeleton
TRINITY_DN12432_c2_g1	NR	Vit_I	-1.8912	2.01347	0.000948934	0.00296413	0.783	0.78	3.563	1.886	CCNB_HYDVDG2/mitotic-specific cyclin-B OS=Hydra viridissima OX=6082 PE=2 SV=1	1616	1	2.6e-83	62.66	3	C:GO:0005634; P:GO:0007049; P:GO:0051301	C:nucleus; P:cell cycle; P:cell division
TRINITY_DN18695_c0_g2	NR	Vit_I	-1.95393	7.29442	0.000272464	0.00101144	29.314	18.18	134.59	32.518	UBCD1_DROMEUbiquitin-conjugating enzyme E2-17 kDa OS=Drosophila melanogaster OX=7227 GN=eff PE=2 SV=1	1608	1	3.4e-83	99.32	18	C:GO:0000151; P:GO:0000278; F:GO:0005524; C:GO:0005829; P:GO:0007140; P:GO:0016322; P:GO:0030718; P:GO:0031145; F:GO:0031625; P:GO:0031647; P:GO:0045676; P:GO:0045879; P:GO:0048132; P:GO:0051276; P:GO:0061057; F:GO:0061630; F:GO:0061631; P:GO:0097039	C:ubiquitin ligase complex; P:mitotic cell cycle; F:ATP binding; C:cytosol; P:male meiotic nuclear division; P:neuron remodeling; P:germ-line stem cell population maintenance; P:anaphase-promoting complex-dependent catabolic process; F:ubiquitin protein ligase binding; P:regulation of protein stability; P:regulation of R7 cell differentiation; P:negative regulation of smoothened signaling pathway…
TRINITY_DN2021_c0_g1	NR	Vit_I	-1.63524	7.44431	0.00227818	0.00631657	28.802	22.601	101.08	49.817	RS9_HUMAN40S ribosomal protein S9 OS=Homo sapiens OX=9606 GN=RPS9 PE=1 SV=3	1733	1	6.2e-83	91.44	15	P:GO:0000184; F:GO:0003735; F:GO:0005515; C:GO:0005654; C:GO:0005730; P:GO:0006364; P:GO:0006413; P:GO:0006614; P:GO:0008284; P:GO:0019083; F:GO:0019843; C:GO:0022627; F:GO:0045182; C:GO:0045202; P:GO:0045903	P:nuclear-transcribed mRNA catabolic process, nonsense-mediated decay; F:structural constituent of ribosome; F:protein binding; C:nucleoplasm; C:nucleolus; P:rRNA processing; P:translational initiation; P:SRP-dependent cotranslational protein targeting to membrane; P:positive regulation of cell population proliferation; P:viral transcription; F:rRNA binding; C:cytosolic small ribosomal subunit; F…
TRINITY_DN1900_c1_g1	NR	Vit_I	-2.75865	5.44021	4.23247e-07	5.08628e-06	7.704	3.908	48.283	11.126	GNAQ_HOMAMGuanine nucleotide-binding protein G(q) subunit alpha OS=Homarus americanus OX=6706 PE=2 SV=1	1708	1	8e-83	68.24	1	F:GO:0000166	F:nucleotide binding
TRINITY_DN340_c1_g1	NR	Vit_I	-1.66583	6.85187	0.00190798	0.00540623	15.157	8.577	34.627	12.794	RAB8A_HUMANRas-related protein Rab-8A OS=Homo sapiens OX=9606 GN=RAB8A PE=1 SV=1	3838	1	8e-83	90.05	37	F:GO:0003924; F:GO:0005525; C:GO:0005813; C:GO:0005814; C:GO:0005829; C:GO:0005886; P:GO:0006904; P:GO:0007409; C:GO:0008021; P:GO:0009306; P:GO:0010506; C:GO:0014069; F:GO:0017137; P:GO:0017157; F:GO:0019003; F:GO:0019901; C:GO:0030140; C:GO:0030496; C:GO:0030670; F:GO:0031489; P:GO:0032482; C:GO:0032588; P:GO:0032869; C:GO:0036064; C:GO:0043025; C:GO:0043197; P:GO:0043687; P:GO:0048169; P:GO:00…	F:GTPase activity; F:GTP binding; C:centrosome; C:centriole; C:cytosol; C:plasma membrane; P:vesicle docking involved in exocytosis; P:axonogenesis; C:synaptic vesicle; P:protein secretion; P:regulation of autophagy; C:postsynaptic density; F:Rab GTPase binding; P:regulation of exocytosis; F:GDP binding; F:protein kinase binding; C:trans-Golgi network transport vesicle; C:midbody; C:phagocytic ve…	EC:3.6.1.15	Nucleoside-triphosphate phosphatase
TRINITY_DN254_c2_g1	NR	Vit_I	-1.86206	5.29425	0.000578339	0.00193028	4.635	1.421	15.05	14.488	HTK16_HYDVUTyrosine-protein kinase HTK16 OS=Hydra vulgaris OX=6087 GN=HTK16 PE=2 SV=1	3039	1	1.1e-82	60.05	1	F:GO:0016301	F:kinase activity
TRINITY_DN405_c0_g1	NR	Vit_I	-1.82044	6.06095	0.000710324	0.00230419	7.356	7.58	16.327	4.915	SNAA_MOUSEAlpha-soluble NSF attachment protein OS=Mus musculus OX=10090 GN=Napa PE=1 SV=1	7132	1	1.5e-82	73.94	16	F:GO:0005483; C:GO:0005774; P:GO:0006886; P:GO:0007420; P:GO:0010807; F:GO:0019905; P:GO:0030182; P:GO:0032781; P:GO:0035249; P:GO:0035494; F:GO:0044877; P:GO:0045176; C:GO:0070044; C:GO:0098793; C:GO:0098794; C:GO:0098978	F:soluble NSF attachment protein activity; C:vacuolar membrane; P:intracellular protein transport; P:brain development; P:regulation of synaptic vesicle priming; F:syntaxin binding; P:neuron differentiation; P:positive regulation of ATPase activity; P:synaptic transmission, glutamatergic; P:SNARE complex disassembly; F:protein-containing complex binding; P:apical protein localization; C:synaptobr…
TRINITY_DN27355_c0_g1	NR	Vit_I	-1.57485	5.21657	0.00349103	0.00910118	8.161	9.267	34.315	13.128	DHPR_HUMANDihydropteridine reductase OS=Homo sapiens OX=9606 GN=QDPR PE=1 SV=2	1601	1	1.7e-82	78.01	10	F:GO:0004155; C:GO:0005829; P:GO:0006559; P:GO:0006729; F:GO:0009055; P:GO:0010038; P:GO:0051066; P:GO:0055114; F:GO:0070402; F:GO:0070404	F:6,7-dihydropteridine reductase activity; C:cytosol; P:L-phenylalanine catabolic process; P:tetrahydrobiopterin biosynthetic process; F:electron transfer activity; P:response to metal ion; P:dihydrobiopterin metabolic process; P:oxidation-reduction process; F:NADPH binding; F:NADH binding	EC:1.5.1.34	6,7-dihydropteridine reductase
TRINITY_DN93814_c0_g1	NR	Vit_I	-1.94266	6.15923	0.000301188	0.00110124	9.434	9.751	48.668	20.61	RL11_HUMAN60S ribosomal protein L11 OS=Homo sapiens OX=9606 GN=RPL11 PE=1 SV=2	1739	1	1.8e-82	94.22	14	P:GO:0000027; P:GO:0002181; F:GO:0003735; F:GO:0005515; C:GO:0005654; C:GO:0005730; P:GO:0006364; F:GO:0008097; P:GO:0019083; C:GO:0022625; P:GO:0032435; P:GO:0034504; P:GO:1902255; P:GO:1904667	P:ribosomal large subunit assembly; P:cytoplasmic translation; F:structural constituent of ribosome; F:protein binding; C:nucleoplasm; C:nucleolus; P:rRNA processing; F:5S rRNA binding; P:viral transcription; C:cytosolic large ribosomal subunit; P:negative regulation of proteasomal ubiquitin-dependent protein catabolic process; P:protein localization to nucleus; P:positive regulation of intrinsic…
TRINITY_DN2670_c0_g1	NR	Vit_I	-1.74634	5.31226	0.00122835	0.00370085	7.856	3.76	23.88	22.316	RABL6_MOUSERab-like protein 6 OS=Mus musculus OX=10090 GN=Rabl6 PE=1 SV=2	2937	1	1.8e-82	72.89	4	F:GO:0005525; C:GO:0005634; C:GO:0005813; C:GO:0005829	F:GTP binding; C:nucleus; C:centrosome; C:cytosol
TRINITY_DN19_c0_g1	NR	Vit_I	-3.48075	6.70352	2.40938e-10	1.42804e-08	7.867	7.925	112.625	24.28	PLS2_BOVINPhospholipid scramblase 2 OS=Bos taurus OX=9913 GN=PLSCR2 PE=2 SV=1	1212	1	2.1e-82	73.8	3	C:GO:0005886; P:GO:0017121; F:GO:0017128	C:plasma membrane; P:plasma membrane phospholipid scrambling; F:phospholipid scramblase activity
TRINITY_DN9575_c0_g1	NR	Vit_I	-2.36114	4.71776	1.35378e-05	8.12004e-05	3.58	6.168	17.778	5.082	SPTCA_DROMESpectrin alpha chain OS=Drosophila melanogaster OX=7227 GN=alpha-Spec PE=1 SV=2	2774	1	2.9e-82	65.7	21	F:GO:0003779; C:GO:0005794; C:GO:0005938; P:GO:0007009; P:GO:0007026; P:GO:0007274; P:GO:0007294; P:GO:0007308; P:GO:0007417; F:GO:0008017; P:GO:0008302; P:GO:0016199; C:GO:0016323; P:GO:0030707; P:GO:0030727; C:GO:0031594; P:GO:0042062; C:GO:0045169; C:GO:0045170; P:GO:0045478; P:GO:0048790	F:actin binding; C:Golgi apparatus; C:cell cortex; P:plasma membrane organization; P:negative regulation of microtubule depolymerization; P:neuromuscular synaptic transmission; P:germarium-derived oocyte fate determination; P:oocyte construction; P:central nervous system development; F:microtubule binding; P:female germline ring canal formation, actin assembly; P:axon midline choice point recogni…
TRINITY_DN2270_c0_g1	NR	Vit_I	-3.49341	4.11226	1.69248e-10	1.09478e-08	0	3.405	9.774	4.35	RECQ4_HUMANATP-dependent DNA helicase Q4 OS=Homo sapiens OX=9606 GN=RECQL4 PE=1 SV=2	1978	1	3.5e-82	58.77	13	F:GO:0000405; P:GO:0000733; C:GO:0000781; F:GO:0005515; F:GO:0005524; P:GO:0006260; P:GO:0006281; F:GO:0032357; P:GO:0032508; F:GO:0036310; F:GO:0043138; P:GO:0061820; F:GO:0061821	F:bubble DNA binding; P:DNA strand renaturation; C:chromosome, telomeric region; F:protein binding; F:ATP binding; P:DNA replication; P:DNA repair; F:oxidized purine DNA binding; P:DNA duplex unwinding; F:annealing helicase activity; F:3'-5' DNA helicase activity; P:telomeric D-loop disassembly; F:telomeric D-loop binding	EC:3.6.1.3; EC:3.6.4.12; EC:3.6.1.15	Adenosinetriphosphatase; DNA helicase; Nucleoside-triphosphate phosphatase
TRINITY_DN96234_c0_g1	NR	Vit_I	-2.05195	6.0958	0.000139575	0.000571884	19.259	10.126	75.712	22.406	RS8_ICTPU40S ribosomal protein S8 OS=Ictalurus punctatus OX=7998 GN=rps8 PE=2 SV=3	1175	1	4.6e-82	83.25	5	F:GO:0003735; C:GO:0005840; P:GO:0006412; P:GO:0043009; P:GO:0051726	F:structural constituent of ribosome; C:ribosome; P:translation; P:chordate embryonic development; P:regulation of cell cycle
TRINITY_DN19534_c0_g1	NR	Vit_I	-2.11376	2.25621	0.000197279	0.000769598	2.035	1.954	10.072	4.915	CB5D1_DANRECytochrome b5 domain-containing protein 1 OS=Danio rerio OX=7955 GN=cyb5d1 PE=2 SV=1	691	1	6.1e-82	78.04	2	C:GO:0005575; F:GO:0046872	C:cellular_component; F:metal ion binding
TRINITY_DN43010_c0_g1	NR	Vit_I	-1.88416	5.63295	0.000486605	0.00166367	71.673	17.568	213.03	28.45	TBA1_HOMAMTubulin alpha-1 chain OS=Homarus americanus OX=6706 PE=2 SV=1	456	1	8.9e-82	97.35	7	F:GO:0003924; F:GO:0005200; F:GO:0005525; C:GO:0005737; C:GO:0005874; P:GO:0007010; P:GO:0007017	F:GTPase activity; F:structural constituent of cytoskeleton; F:GTP binding; C:cytoplasm; C:microtubule; P:cytoskeleton organization; P:microtubule-based process	EC:3.6.1.15	Nucleoside-triphosphate phosphatase
TRINITY_DN673_c0_g1	NR	Vit_I	-1.77497	5.39443	0.00102187	0.00316162	12.404	4.422	35.723	7.161	DGKD_HUMANDiacylglycerol kinase delta OS=Homo sapiens OX=9606 GN=DGKD PE=1 SV=4	2604	1	1e-81	47.19	5	F:GO:0005515; C:GO:0005737; P:GO:0007165; F:GO:0016301; P:GO:0044237	F:protein binding; C:cytoplasm; P:signal transduction; F:kinase activity; P:cellular metabolic process
TRINITY_DN9258_c1_g2	NR	Vit_I	-1.99543	4.81947	0.000235638	0.000894488	7.856	5.586	29.453	8.495	PTN1_RATTyrosine-protein phosphatase non-receptor type 1 OS=Rattus norvegicus OX=10116 GN=Ptpn1 PE=1 SV=1	1341	1	2.6e-81	72.98	19	F:GO:0004725; F:GO:0005158; C:GO:0005769; C:GO:0005789; C:GO:0005829; C:GO:0005886; P:GO:0006469; F:GO:0019901; P:GO:0030100; P:GO:0030968; C:GO:0031225; P:GO:0031532; P:GO:0035335; P:GO:0043405; P:GO:0043409; P:GO:0045860; P:GO:0046626; F:GO:0051721; P:GO:1903573	F:protein tyrosine phosphatase activity; F:insulin receptor binding; C:early endosome; C:endoplasmic reticulum membrane; C:cytosol; C:plasma membrane; P:negative regulation of protein kinase activity; F:protein kinase binding; P:regulation of endocytosis; P:endoplasmic reticulum unfolded protein response; C:anchored component of membrane; P:actin cytoskeleton reorganization; P:peptidyl-tyrosine d…	EC:3.1.3.16; EC:3.1.3.48	Protein-serine/threonine phosphatase; Protein-tyrosine-phosphatase
TRINITY_DN794_c1_g1	NR	Vit_I	-1.93361	1.99843	0.000588323	0.00195911	0.892	1.628	7.01	0.577	ACS2L_MOUSEAcetyl-coenzyme A synthetase 2-like, mitochondrial OS=Mus musculus OX=10090 GN=Acss1 PE=1 SV=1	767	1	2.6e-81	72.62	9	F:GO:0003987; C:GO:0005759; P:GO:0006085; F:GO:0008144; P:GO:0019413; P:GO:0019542; F:GO:0032559; F:GO:0043168; F:GO:0050218	F:acetate-CoA ligase activity; C:mitochondrial matrix; P:acetyl-CoA biosynthetic process; F:drug binding; P:acetate biosynthetic process; P:propionate biosynthetic process; F:adenyl ribonucleotide binding; F:anion binding; F:propionate-CoA ligase activity	EC:6.2.1.1; EC:6.2.1.17	Acetate--CoA ligase; Propionate--CoA ligase
TRINITY_DN2257_c0_g1	NR	Vit_I	-2.45798	6.75973	5.10496e-06	3.66991e-05	15.777	22.108	120.411	32.121	CATL_SARPECathepsin L OS=Sarcophaga peregrina OX=7386 PE=1 SV=1	1208	1	3.1e-81	80.69	5	C:GO:0005764; P:GO:0006508; P:GO:0007275; F:GO:0008234; P:GO:0030154	C:lysosome; P:proteolysis; P:multicellular organism development; F:cysteine-type peptidase activity; P:cell differentiation
TRINITY_DN30631_c0_g1	NR	Vit_I	-2.1283	2.73664	0.000118232	0.000498336	0.773	1.313	5.464	1.232	CBR1_MOUSECarbonyl reductase	1450	1	3.7e-81	72.56	8	F:GO:0004090; C:GO:0005634; C:GO:0005886; C:GO:0005902; F:GO:0016655; P:GO:0017144; P:GO:0042373; P:GO:0055114	F:carbonyl reductase (NADPH) activity; C:nucleus; C:plasma membrane; C:microvillus; F:oxidoreductase activity, acting on NAD(P)H, quinone or similar compound as acceptor; P:drug metabolic process; P:vitamin K metabolic process; P:oxidation-reduction process	EC:1.1.1.184	Carbonyl reductase (NADPH)
TRINITY_DN1518_c0_g1	NR	Vit_I	-1.66342	6.53382	0.00195533	0.0055215	17.584	8.734	45.098	14.129	CLGN_MOUSECalmegin OS=Mus musculus OX=10090 GN=Clgn PE=1 SV=2	2507	1	3.8e-81	69.04	9	F:GO:0005509; F:GO:0005515; C:GO:0005635; C:GO:0005789; P:GO:0006457; P:GO:0007339; P:GO:0030968; F:GO:0044183; P:GO:0065003	F:calcium ion binding; F:protein binding; C:nuclear envelope; C:endoplasmic reticulum membrane; P:protein folding; P:binding of sperm to zona pellucida; P:endoplasmic reticulum unfolded protein response; F:protein folding chaperone; P:protein-containing complex assembly
TRINITY_DN1114_c0_g1	NR	Vit_I	-1.95923	5.02758	0.000289651	0.00106414	3.493	5.024	18.939	7.956	PSB4_MOUSEProteasome subunit beta type-4 OS=Mus musculus OX=10090 GN=Psmb4 PE=1 SV=1	3497	1	4e-81	76.28	8	F:GO:0001530; P:GO:0002862; F:GO:0004175; C:GO:0005654; C:GO:0005829; P:GO:0010499; C:GO:0019774; P:GO:0043161	F:lipopolysaccharide binding; P:negative regulation of inflammatory response to antigenic stimulus; F:endopeptidase activity; C:nucleoplasm; C:cytosol; P:proteasomal ubiquitin-independent protein catabolic process; C:proteasome core complex, beta-subunit complex; P:proteasome-mediated ubiquitin-dependent protein catabolic process
TRINITY_DN6016_c0_g3	NR	Vit_I	-1.67485	6.56461	0.00182662	0.00520414	22.132	8.567	63.355	8.123	S35F6_HUMANSolute carrier family 35 member F6 OS=Homo sapiens OX=9606 GN=SLC35F6 PE=1 SV=1	1676	1	4.3e-81	67.06	1	C:GO:0005739	C:mitochondrion
TRINITY_DN5982_c0_g1	NR	Vit_I	-1.82938	4.97877	0.000710122	0.00230377	3.863	4.412	23.481	8.431	VPS29_DANREVacuolar protein sorting-associated protein 29 OS=Danio rerio OX=7955 GN=vps29 PE=2 SV=1	2407	1	6.2e-81	91.16	8	C:GO:0005829; P:GO:0006886; C:GO:0010008; C:GO:0030904; P:GO:0032456; P:GO:0042147; F:GO:0046872; P:GO:1990126	C:cytosol; P:intracellular protein transport; C:endosome membrane; C:retromer complex; P:endocytic recycling; P:retrograde transport, endosome to Golgi; F:metal ion binding; P:retrograde transport, endosome to plasma membrane
TRINITY_DN296_c1_g1	NR	Vit_I	-1.75503	6.0305	0.001108	0.00339004	8.825	6.376	27.726	11.19	SERIC_NEMVEProbable serine incorporator OS=Nematostella vectensis OX=45351 GN=serinc PE=3 SV=1	3149	1	6.2e-81	58.95	6	C:GO:0005783; C:GO:0005789; P:GO:0006629; P:GO:0008654; C:GO:0016020; C:GO:0016021	C:endoplasmic reticulum; C:endoplasmic reticulum membrane; P:lipid metabolic process; P:phospholipid biosynthetic process; C:membrane; C:integral component of membrane
TRINITY_DN9432_c0_g1	NR	Vit_I	-2.05244	5.72033	0.000144037	0.000588064	5.723	1.688	23.924	6.352	ABHD4_MOUSEProtein ABHD4 OS=Mus musculus OX=10090 GN=Abhd4 PE=1 SV=1	2190	1	9.6e-81	61.9	3	F:GO:0004622; P:GO:0070291; P:GO:0070292	F:lysophospholipase activity; P:N-acylethanolamine metabolic process; P:N-acylphosphatidylethanolamine metabolic process	EC:3.1.1.5; EC:3.1.1.1	Lysophospholipase; Carboxylesterase
TRINITY_DN3462_c0_g1	NR	Vit_I	-2.41062	4.10997	9.94439e-06	6.32554e-05	3.885	5.339	28.836	15.451	CTDS1_HUMANCarboxy-terminal domain RNA polymerase II polypeptide A small phosphatase 1 OS=Homo sapiens OX=9606 GN=CTDSP1 PE=1 SV=1	1788	1	1e-80	83.33	9	P:GO:0001933; F:GO:0005515; C:GO:0005654; P:GO:0006357; P:GO:0006470; F:GO:0008420; P:GO:0045665; F:GO:0046872; P:GO:2000134	P:negative regulation of protein phosphorylation; F:protein binding; C:nucleoplasm; P:regulation of transcription by RNA polymerase II; P:protein dephosphorylation; F:RNA polymerase II CTD heptapeptide repeat phosphatase activity; P:negative regulation of neuron differentiation; F:metal ion binding; P:negative regulation of G1/S transition of mitotic cell cycle	EC:3.1.3.16	Protein-serine/threonine phosphatase
TRINITY_DN9358_c1_g1	NR	Vit_I	-1.75169	3.11034	0.00147029	0.00431842	0.783	0.977	3.773	1.206	IFIH1_MOUSEInterferon-induced helicase C domain-containing protein 1 OS=Mus musculus OX=10090 GN=Ifih1 PE=1 SV=1	2540	1	1.1e-80	51.4	7	P:GO:0002376; F:GO:0003676; F:GO:0005515; P:GO:0009615; P:GO:0032481; P:GO:0050715; P:GO:0098542	P:immune system process; F:nucleic acid binding; F:protein binding; P:response to virus; P:positive regulation of type I interferon production; P:positive regulation of cytokine secretion; P:defense response to other organism
TRINITY_DN1089_c0_g1	NR	Vit_I	-2.70103	4.86255	7.88678e-07	8.31222e-06	5.212	2.931	35.367	5.454	DHRS4_RABITDehydrogenase/reductase SDR family member 4 (Fragment) OS=Oryctolagus cuniculus OX=9986 GN=DHRS4 PE=1 SV=1	1850	1	1.4e-80	75.29	2	C:GO:0005739; F:GO:0016491	C:mitochondrion; F:oxidoreductase activity
[truncated: 2,876 more rows]

## Sheet: C. Vi_II_UP (Vi_II_vs_NR)
genes	sampleA	sampleB	logFC	logCPM	PValue	FDR	NR_1	NR_2	Vi_I	Vi_II	Description	Length	#Hits	e-Value	sim mean	#GO	GO IDs	GO Names	Enzyme Codes	Enzyme Names	InterPro IDs	InterPro GO IDs	InterPro GO Names
[truncated: 4,774 more rows]

## Sheet: D. NR_Up (Fem_vs_NR)
genes	sampleA	sampleB	logFC	logCPM	PValue	FDR	Pventi_23_rsem_outdir	Pventi_24_rsem_outdir	Pventi_25_rsem_outdir	Pventi_47_rsem_outdir	Description	Length	#Hits	e-Value	sim mean	#GO	GO IDs	GO Names	Enzyme Codes	Enzyme Names	InterPro IDs	InterPro GO IDs	InterPro GO Names
[truncated: 1,728 more rows]

[truncated: 2 more sheets: E. NR_UP (VI_I_vs_NR), F. NR_UP (VI_II_vs_NR)]
