# Supplementary material for: Oogenesis and lipid metabolism in the deep-sea sponge Phakellia ventilabrum (Linnaeus, 1767)
Source: Sci Rep. 2022 Apr 15;12:6317. doi: 10.1038/s41598-022-10058-6 (PMC9012834; doi:10.1038/s41598-022-10058-6)
Supplement: Supplementary file 10 — Supplementary Table S6. [file 41598_2022_10058_MOESM10_ESM.xls]

## Sheet: A.Vi_vs_NR
Female_Vi_vs_NR	GO Name	% Seqs		All	GO Name	% Seqs
Test Set	positive regulation of protein kinase activity	8.33333		Reference Set	positive regulation of protein kinase activity	2.1845
Test Set	myosin VII complex	2.77778		Reference Set	myosin VII complex	0.0214467
Test Set	extraocular skeletal muscle development	2.77778		Reference Set	extraocular skeletal muscle development	0.00612764
Test Set	zonula adherens maintenance	2.77778		Reference Set	zonula adherens maintenance	0.00919146
Test Set	cadherin binding	2.77778		Reference Set	cadherin binding	0.12868
Test Set	telomeric loop disassembly	2.77778		Reference Set	telomeric loop disassembly	0.0949784
Test Set	spliceosomal tri-snRNP complex assembly	2.77778		Reference Set	spliceosomal tri-snRNP complex assembly	0.0796593
Test Set	follicle cell microvillus organization	2.77778		Reference Set	follicle cell microvillus organization	0.00919146
Test Set	basic amino acid transport	2.77778		Reference Set	basic amino acid transport	0.033702
Test Set	D-loop DNA binding	2.77778		Reference Set	D-loop DNA binding	0.0643402
Test Set	auditory receptor cell morphogenesis	2.77778		Reference Set	auditory receptor cell morphogenesis	0.0735317
Test Set	basic amino acid transmembrane transporter activity	2.77778		Reference Set	basic amino acid transmembrane transporter activity	0.0306382
Test Set	L-lysine transmembrane transport	2.77778		Reference Set	L-lysine transmembrane transport	0.00612764
Test Set	cellular protein modification process	27.7778		Reference Set	cellular protein modification process	15.3314
Test Set	histone demethylase activity (H3-K36 specific)	2.77778		Reference Set	histone demethylase activity (H3-K36 specific)	0.0490211
Test Set	oxidoreductase activity, acting on NAD(P)H, oxygen as acceptor	2.77778		Reference Set	oxidoreductase activity, acting on NAD(P)H, oxygen as acceptor	0.0582126
Test Set	L-lysine metabolic process	2.77778		Reference Set	L-lysine metabolic process	0.0704678
Test Set	eye-antennal disc development	2.77778		Reference Set	eye-antennal disc development	0.0796593
Test Set	organic hydroxy compound transport	5.55556		Reference Set	organic hydroxy compound transport	0.919146
Test Set	epithelial cell-cell adhesion	2.77778		Reference Set	epithelial cell-cell adhesion	0.0275744
Test Set	L-alpha-amino acid transmembrane transport	2.77778		Reference Set	L-alpha-amino acid transmembrane transport	0.0888508
Test Set	histone lysine demethylation	2.77778		Reference Set	histone lysine demethylation	0.12868
Test Set	superoxide anion generation	2.77778		Reference Set	superoxide anion generation	0.0765955
Test Set	apolipoprotein binding	2.77778		Reference Set	apolipoprotein binding	0.119489
Test Set	telomeric D-loop binding	2.77778		Reference Set	telomeric D-loop binding	0.0643402
Test Set	chaeta development	2.77778		Reference Set	chaeta development	0.0735317
Test Set	adenosine receptor binding	2.77778		Reference Set	adenosine receptor binding	0.0122553
Test Set	cellular response to hypoxia	5.55556		Reference Set	cellular response to hypoxia	0.631147
Test Set	sterol transport	5.55556		Reference Set	sterol transport	0.634211
Test Set	auditory receptor cell development	2.77778		Reference Set	auditory receptor cell development	0.0857869
Test Set	amyloid-beta clearance by transcytosis	2.77778		Reference Set	amyloid-beta clearance by transcytosis	0.067404
Test Set	cell death	16.6667		Reference Set	cell death	6.58415
Test Set	midbrain-hindbrain boundary development	2.77778		Reference Set	midbrain-hindbrain boundary development	0.0245106
Test Set	high-affinity lysine transmembrane transporter activity	2.77778		Reference Set	high-affinity lysine transmembrane transporter activity	0.00306382
Test Set	DNA methylation on cytosine	2.77778		Reference Set	DNA methylation on cytosine	0.0183829
Test Set	cell junction maintenance	2.77778		Reference Set	cell junction maintenance	0.0520849
Test Set	positive regulation of stem cell population maintenance	2.77778		Reference Set	positive regulation of stem cell population maintenance	0.00919146
Test Set	eye-antennal disc morphogenesis	2.77778		Reference Set	eye-antennal disc morphogenesis	0.0490211
Test Set	alpha-2 macroglobulin receptor activity	2.77778		Reference Set	alpha-2 macroglobulin receptor activity	0.0214467
Test Set	female germline ring canal outer rim	2.77778		Reference Set	female germline ring canal outer rim	0.0306382
Test Set	annealing activity	2.77778		Reference Set	annealing activity	0.0888508
Test Set	apoptotic DNA fragmentation	2.77778		Reference Set	apoptotic DNA fragmentation	0.0398297
Test Set	regulation of cytokine production involved in inflammatory response	2.77778		Reference Set	regulation of cytokine production involved in inflammatory response	0.0643402
Test Set	visual perception	5.55556		Reference Set	visual perception	0.275744
Test Set	NAD(P)H oxidase activity	2.77778		Reference Set	NAD(P)H oxidase activity	0.0245106
Test Set	regulation of stem cell population maintenance	2.77778		Reference Set	regulation of stem cell population maintenance	0.0857869
Test Set	stereocilium base	2.77778		Reference Set	stereocilium base	0.0153191
Test Set	cellular component disassembly involved in execution phase of apoptosis	2.77778		Reference Set	cellular component disassembly involved in execution phase of apoptosis	0.0857869
Test Set	external encapsulating structure	2.77778		Reference Set	external encapsulating structure	0.0245106
Test Set	ventricular system development	5.55556		Reference Set	ventricular system development	0.199148
Test Set	histone H2A ubiquitination	2.77778		Reference Set	histone H2A ubiquitination	0.12868
Test Set	pigment granule transport	2.77778		Reference Set	pigment granule transport	0.0643402
Test Set	larval chitin-based cuticle development	2.77778		Reference Set	larval chitin-based cuticle development	0.0490211
Test Set	chorion	2.77778		Reference Set	chorion	0.00919146
Test Set	L-lysine catabolic process	2.77778		Reference Set	L-lysine catabolic process	0.0704678
Test Set	adherens junction maintenance	2.77778		Reference Set	adherens junction maintenance	0.0245106
Test Set	axonemal central apparatus	2.77778		Reference Set	axonemal central apparatus	0.0490211
Test Set	positive regulation of cell death	8.33333		Reference Set	positive regulation of cell death	2.16306
Test Set	regulation of protein catabolic process in the vacuole	2.77778		Reference Set	regulation of protein catabolic process in the vacuole	0.0919146
Test Set	cytokine production involved in inflammatory response	2.77778		Reference Set	cytokine production involved in inflammatory response	0.0704678
Test Set	sperm principal piece	2.77778		Reference Set	sperm principal piece	0.0643402
Test Set	high-affinity arginine transmembrane transporter activity	2.77778		Reference Set	high-affinity arginine transmembrane transporter activity	0.00306382
Test Set	annealing helicase activity	2.77778		Reference Set	annealing helicase activity	0.0827231
Test Set	antennal morphogenesis	2.77778		Reference Set	antennal morphogenesis	0.033702
Test Set	third ventricle development	2.77778		Reference Set	third ventricle development	0.00919146
Test Set	non-sensory hair organization	2.77778		Reference Set	non-sensory hair organization	0.0520849
Test Set	actin-dependent ATPase activity	2.77778		Reference Set	actin-dependent ATPase activity	0.125617
Test Set	midbrain-hindbrain boundary morphogenesis	2.77778		Reference Set	midbrain-hindbrain boundary morphogenesis	0.00919146
Test Set	DNA catabolic process, endonucleolytic	2.77778		Reference Set	DNA catabolic process, endonucleolytic	0.0643402
Test Set	carnitine transport	2.77778		Reference Set	carnitine transport	0.0122553
Test Set	cuticle pattern formation	2.77778		Reference Set	cuticle pattern formation	0.0459573
Test Set	positive regulation of NF-kappaB transcription factor activity	5.55556		Reference Set	positive regulation of NF-kappaB transcription factor activity	0.621955
Test Set	L-arginine transport	2.77778		Reference Set	L-arginine transport	0.0122553
Test Set	micropyle	2.77778		Reference Set	micropyle	0.00919146
Test Set	acyl carnitine transport	2.77778		Reference Set	acyl carnitine transport	0.00612764
Test Set	metalloaminopeptidase activity	2.77778		Reference Set	metalloaminopeptidase activity	0.125617
Test Set	sperm axoneme assembly	2.77778		Reference Set	sperm axoneme assembly	0.116425
Test Set	regulation of transposition	2.77778		Reference Set	regulation of transposition	0.0551487
Test Set	positive regulation of molecular function	19.4444		Reference Set	positive regulation of molecular function	5.83658
Test Set	arginine transmembrane transporter activity	2.77778		Reference Set	arginine transmembrane transporter activity	0.0122553
Test Set	cuticle development involved in chitin-based cuticle molting cycle	2.77778		Reference Set	cuticle development involved in chitin-based cuticle molting cycle	0.0520849
Test Set	stereocilia coupling link	2.77778		Reference Set	stereocilia coupling link	0.0735317
Test Set	embryonic camera-type eye morphogenesis	2.77778		Reference Set	embryonic camera-type eye morphogenesis	0.0459573
Test Set	pigment granule localization	2.77778		Reference Set	pigment granule localization	0.0796593
Test Set	instar larval development	2.77778		Reference Set	instar larval development	0.113361
Test Set	saccharopine dehydrogenase (NAD+, L-glutamate-forming) activity	2.77778		Reference Set	saccharopine dehydrogenase (NAD+, L-glutamate-forming) activity	0.0183829
Test Set	organic cation transport	2.77778		Reference Set	organic cation transport	0.137872
Test Set	hydrogen peroxide biosynthetic process	2.77778		Reference Set	hydrogen peroxide biosynthetic process	0.033702
Test Set	ornithine transport	2.77778		Reference Set	ornithine transport	0.0122553
Test Set	ovarian follicle development	2.77778		Reference Set	ovarian follicle development	0.0949784
Test Set	cholesterol transport	5.55556		Reference Set	cholesterol transport	0.585189
Test Set	chitin-based larval cuticle pattern formation	2.77778		Reference Set	chitin-based larval cuticle pattern formation	0.0153191
Test Set	cellular response to oxygen levels	5.55556		Reference Set	cellular response to oxygen levels	0.698551
Test Set	spectrin binding	2.77778		Reference Set	spectrin binding	0.0949784
Test Set	synapsis	2.77778		Reference Set	synapsis	0.0949784
Test Set	thyroid hormone metabolic process	2.77778		Reference Set	thyroid hormone metabolic process	0.0398297
Test Set	unconventional myosin complex	2.77778		Reference Set	unconventional myosin complex	0.0643402
Test Set	ammonium transmembrane transporter activity	2.77778		Reference Set	ammonium transmembrane transporter activity	0.0704678
Test Set	sensory perception of light stimulus	5.55556		Reference Set	sensory perception of light stimulus	0.382977
Test Set	aminopeptidase activity	5.55556		Reference Set	aminopeptidase activity	0.315573
Test Set	amyloid-beta clearance by cellular catabolic process	2.77778		Reference Set	amyloid-beta clearance by cellular catabolic process	0.101106
Test Set	upper tip-link density	2.77778		Reference Set	upper tip-link density	0.0122553
Test Set	arginine transmembrane transport	2.77778		Reference Set	arginine transmembrane transport	0.00919146
Test Set	zonula adherens	2.77778		Reference Set	zonula adherens	0.0214467
Test Set	cellular response to decreased oxygen levels	5.55556		Reference Set	cellular response to decreased oxygen levels	0.661785
Test Set	protein catabolic process in the vacuole	2.77778		Reference Set	protein catabolic process in the vacuole	0.0949784
Test Set	clathrin heavy chain binding	2.77778		Reference Set	clathrin heavy chain binding	0.0306382
Test Set	stereocilia tip link	2.77778		Reference Set	stereocilia tip link	0.0122553
Test Set	production of molecular mediator involved in inflammatory response	2.77778		Reference Set	production of molecular mediator involved in inflammatory response	0.125617
Test Set	acyl carnitine transmembrane transport	2.77778		Reference Set	acyl carnitine transmembrane transport	0.00306382
Test Set	high-affinity basic amino acid transmembrane transporter activity	2.77778		Reference Set	high-affinity basic amino acid transmembrane transporter activity	0.00306382
Test Set	histone demethylation	2.77778		Reference Set	histone demethylation	0.137872
Test Set	positive regulation of protein catabolic process in the vacuole	2.77778		Reference Set	positive regulation of protein catabolic process in the vacuole	0.0857869
Test Set	superoxide-generating NADPH oxidase activity	2.77778		Reference Set	superoxide-generating NADPH oxidase activity	0.0367658
Test Set	lysine catabolic process	2.77778		Reference Set	lysine catabolic process	0.131744
Test Set	protein ubiquitination	16.6667		Reference Set	protein ubiquitination	3.45292
Test Set	embryonic organ morphogenesis	5.55556		Reference Set	embryonic organ morphogenesis	0.943656
Test Set	regulation of molecular function	19.4444		Reference Set	regulation of molecular function	9.01988
Test Set	fourth ventricle development	2.77778		Reference Set	fourth ventricle development	0.0122553
Test Set	arginine transport	2.77778		Reference Set	arginine transport	0.0214467
Test Set	establishment of pigment granule localization	2.77778		Reference Set	establishment of pigment granule localization	0.067404
Test Set	saccharopine dehydrogenase activity	2.77778		Reference Set	saccharopine dehydrogenase activity	0.0367658
Test Set	amino-acid betaine transport	2.77778		Reference Set	amino-acid betaine transport	0.0153191
Test Set	antennal development	2.77778		Reference Set	antennal development	0.0367658
Test Set	histone H3-K36 demethylation	2.77778		Reference Set	histone H3-K36 demethylation	0.0551487
Test Set	quaternary ammonium group transmembrane transporter activity	2.77778		Reference Set	quaternary ammonium group transmembrane transporter activity	0.0122553
Test Set	protein modification by small protein conjugation or removal	16.6667		Reference Set	protein modification by small protein conjugation or removal	4.67845
Test Set	initiation of neural tube closure	2.77778		Reference Set	initiation of neural tube closure	0.00919146
Test Set	telencephalon development	5.55556		Reference Set	telencephalon development	0.73838
Test Set	apoptotic nuclear changes	2.77778		Reference Set	apoptotic nuclear changes	0.0857869
Test Set	positive regulation of kinase activity	8.33333		Reference Set	positive regulation of kinase activity	2.29786
Test Set	organic cation transmembrane transporter activity	2.77778		Reference Set	organic cation transmembrane transporter activity	0.0306382
Test Set	cuticle development	5.55556		Reference Set	cuticle development	0.248169
Test Set	phagolysosome assembly	2.77778		Reference Set	phagolysosome assembly	0.0796593
Test Set	imaginal disc-derived wing hair organization	2.77778		Reference Set	imaginal disc-derived wing hair organization	0.0459573
Test Set	cell-cell junction maintenance	2.77778		Reference Set	cell-cell junction maintenance	0.0520849
Test Set	DNA-methyltransferase activity	2.77778		Reference Set	DNA-methyltransferase activity	0.0275744
Test Set	microvillus organization	2.77778		Reference Set	microvillus organization	0.0827231
Test Set	homologous chromosome segregation	2.77778		Reference Set	homologous chromosome segregation	0.12868
Test Set	aromatic amino acid transport	2.77778		Reference Set	aromatic amino acid transport	0.00919146
Test Set	positive regulation of lysosomal protein catabolic process	2.77778		Reference Set	positive regulation of lysosomal protein catabolic process	0.0857869
Test Set	germline ring canal	2.77778		Reference Set	germline ring canal	0.0765955
Test Set	L-arginine transmembrane transport	2.77778		Reference Set	L-arginine transmembrane transport	0.00919146
Test Set	C-5 methylation of cytosine	2.77778		Reference Set	C-5 methylation of cytosine	0.00612764
Test Set	myosin light chain binding	2.77778		Reference Set	myosin light chain binding	0.0398297
Test Set	basic amino acid transmembrane transport	2.77778		Reference Set	basic amino acid transmembrane transport	0.00919146
Test Set	neuroepithelial cell differentiation	2.77778		Reference Set	neuroepithelial cell differentiation	0.137872
Test Set	protein tag	2.77778		Reference Set	protein tag	0.122553
Test Set	protein modification process	27.7778		Reference Set	protein modification process	15.3314
Test Set	acyl carnitine transmembrane transporter activity	2.77778		Reference Set	acyl carnitine transmembrane transporter activity	0.00306382
Test Set	quaternary ammonium group transport	2.77778		Reference Set	quaternary ammonium group transport	0.0214467
Test Set	negative regulation of transposition	2.77778		Reference Set	negative regulation of transposition	0.0551487
Test Set	exopeptidase activity	5.55556		Reference Set	exopeptidase activity	0.667913
Test Set	telomeric D-loop disassembly	2.77778		Reference Set	telomeric D-loop disassembly	0.0765955
Test Set	azole transmembrane transport	2.77778		Reference Set	azole transmembrane transport	0.0245106
Test Set	embryonic eye morphogenesis	2.77778		Reference Set	embryonic eye morphogenesis	0.067404
Test Set	positive regulation of cellular protein metabolic process	13.8889		Reference Set	positive regulation of cellular protein metabolic process	5.58228
Test Set	histone monoubiquitination	2.77778		Reference Set	histone monoubiquitination	0.116425
Test Set	amino acid transmembrane transport	2.77778		Reference Set	amino acid transmembrane transport	0.119489
Test Set	vesicle	22.2222		Reference Set	vesicle	9.0015
Test Set	L-histidine transmembrane transport	2.77778		Reference Set	L-histidine transmembrane transport	0.00306382
Test Set	mitochondrial L-ornithine transmembrane transport	2.77778		Reference Set	mitochondrial L-ornithine transmembrane transport	0.00919146
Test Set	lateral ventricle development	2.77778		Reference Set	lateral ventricle development	0.0459573
Test Set	NADPH oxidase complex	2.77778		Reference Set	NADPH oxidase complex	0.033702
Test Set	DNA (cytosine-5-)-methyltransferase activity, acting on CpG substrates	2.77778		Reference Set	DNA (cytosine-5-)-methyltransferase activity, acting on CpG substrates	0.00612764
Test Set	regulation of primary metabolic process	30.5556		Reference Set	regulation of primary metabolic process	17.1758
Test Set	transcytosis	2.77778		Reference Set	transcytosis	0.134808
Test Set	camera-type eye development	5.55556		Reference Set	camera-type eye development	0.971231
Test Set	DNA catabolic process	2.77778		Reference Set	DNA catabolic process	0.10417
Test Set	stereocilia tip-link density	2.77778		Reference Set	stereocilia tip-link density	0.0122553
Test Set	DNA (cytosine-5-)-methyltransferase activity	2.77778		Reference Set	DNA (cytosine-5-)-methyltransferase activity	0.0214467
Test Set	sensory perception	8.33333		Reference Set	sensory perception	1.41242
Test Set	chaeta morphogenesis	2.77778		Reference Set	chaeta morphogenesis	0.0428935
Test Set	L-ornithine transmembrane transport	2.77778		Reference Set	L-ornithine transmembrane transport	0.0122553
Test Set	L-lysine transmembrane transporter activity	2.77778		Reference Set	L-lysine transmembrane transporter activity	0.0122553
Test Set	L-amino acid transport	2.77778		Reference Set	L-amino acid transport	0.131744
Test Set	DNA strand renaturation	2.77778		Reference Set	DNA strand renaturation	0.0827231
Test Set	histone H2A monoubiquitination	2.77778		Reference Set	histone H2A monoubiquitination	0.0582126
Test Set	bubble DNA binding	2.77778		Reference Set	bubble DNA binding	0.0796593
Test Set	inner ear auditory receptor cell differentiation	2.77778		Reference Set	inner ear auditory receptor cell differentiation	0.116425
Test Set	auditory receptor cell stereocilium organization	2.77778		Reference Set	auditory receptor cell stereocilium organization	0.0735317
Test Set	regulation of cell death	16.6667		Reference Set	regulation of cell death	5.18092
Test Set	PcG protein complex	2.77778		Reference Set	PcG protein complex	0.125617
Test Set	thyroid hormone generation	2.77778		Reference Set	thyroid hormone generation	0.0153191
Test Set	rostrocaudal neural tube patterning	2.77778		Reference Set	rostrocaudal neural tube patterning	0.0275744
Test Set	lysosomal protein catabolic process	2.77778		Reference Set	lysosomal protein catabolic process	0.0949784
Test Set	positive regulation of cytokine production involved in inflammatory response	2.77778		Reference Set	positive regulation of cytokine production involved in inflammatory response	0.0306382
Test Set	equilibrioception	2.77778		Reference Set	equilibrioception	0.0520849
Test Set	basal cortex	2.77778		Reference Set	basal cortex	0.122553
Test Set	ammonium transmembrane transport	2.77778		Reference Set	ammonium transmembrane transport	0.0275744
Test Set	regulation of lysosomal protein catabolic process	2.77778		Reference Set	regulation of lysosomal protein catabolic process	0.0919146
Test Set	embryonic camera-type eye development	2.77778		Reference Set	embryonic camera-type eye development	0.125617
Test Set	male meiosis I	2.77778		Reference Set	male meiosis I	0.10417
Test Set	DNA methylation involved in gamete generation	2.77778		Reference Set	DNA methylation involved in gamete generation	0.0643402
Test Set	hydrogen peroxide catabolic process	2.77778		Reference Set	hydrogen peroxide catabolic process	0.10417
Test Set	midbrain development	2.77778		Reference Set	midbrain development	0.119489
Test Set	L-lysine transport	2.77778		Reference Set	L-lysine transport	0.00612764
Test Set	female germline ring canal	2.77778		Reference Set	female germline ring canal	0.0428935
Test Set	molting cycle, chitin-based cuticle	2.77778		Reference Set	molting cycle, chitin-based cuticle	0.10417
Test Set	protein modification by small protein conjugation	16.6667		Reference Set	protein modification by small protein conjugation	3.71641

## Sheet: B. Vi_I_vs_NR
Female_Vi_I_vs_NR	GO Name	% Seqs	All	GO Name	% Seqs
Test Set	cellular anatomical entity	87.3364	Reference Set	cellular anatomical entity	74.0626
Test Set	cellular process	84.6262	Reference Set	cellular process	76.188
Test Set	intracellular	79.0654	Reference Set	intracellular	62.5282
Test Set	binding	75.2336	Reference Set	binding	62.4529
Test Set	organelle	71.8692	Reference Set	organelle	54.8846
Test Set	intracellular organelle	69.3458	Reference Set	intracellular organelle	52.5332
Test Set	cytoplasm	65.1402	Reference Set	cytoplasm	49.458
Test Set	organic substance metabolic process	58.5981	Reference Set	organic substance metabolic process	54.7372
Test Set	cellular metabolic process	58.5514	Reference Set	cellular metabolic process	54.2066
Test Set	membrane-bounded organelle	62.0561	Reference Set	membrane-bounded organelle	47.6797
Test Set	primary metabolic process	55.7009	Reference Set	primary metabolic process	50.8433
Test Set	catalytic activity	46.3551	Reference Set	catalytic activity	56.0799
Test Set	nitrogen compound metabolic process	52.5701	Reference Set	nitrogen compound metabolic process	46.671
Test Set	biological regulation	59.2056	Reference Set	biological regulation	40.0327
Test Set	intracellular membrane-bounded organelle	55.7944	Reference Set	intracellular membrane-bounded organelle	42.4333
Test Set	protein binding	58.1776	Reference Set	protein binding	38.297
Test Set	regulation of biological process	56.4953	Reference Set	regulation of biological process	36.6268
Test Set	regulation of cellular process	53.0841	Reference Set	regulation of cellular process	33.7121
Test Set	macromolecule metabolic process	48.8318	Reference Set	macromolecule metabolic process	37.5012
Test Set	response to stimulus	44.8131	Reference Set	response to stimulus	31.5671
Test Set	organonitrogen compound metabolic process	40.9346	Reference Set	organonitrogen compound metabolic process	35.2186
Test Set	cellular macromolecule metabolic process	41.729	Reference Set	cellular macromolecule metabolic process	31.1642
Test Set	membrane	40.7477	Reference Set	membrane	29.9132
Test Set	cellular component organization or biogenesis	40	Reference Set	cellular component organization or biogenesis	26.6678
Test Set	multicellular organismal process	39.2056	Reference Set	multicellular organismal process	25.9211
Test Set	cellular component organization	38.4579	Reference Set	cellular component organization	25.6394
Test Set	cellular nitrogen compound metabolic process	33.4579	Reference Set	cellular nitrogen compound metabolic process	29.8117
Test Set	developmental process	36.5888	Reference Set	developmental process	24.86
Test Set	cellular response to stimulus	37.0561	Reference Set	cellular response to stimulus	24.0085
Test Set	protein metabolic process	34.5327	Reference Set	protein metabolic process	24.598
Test Set	organic cyclic compound binding	32.0561	Reference Set	organic cyclic compound binding	26.9592
Test Set	heterocyclic compound binding	31.729	Reference Set	heterocyclic compound binding	26.8381
Test Set	localization	35.2336	Reference Set	localization	23.0457
Test Set	organic cyclic compound metabolic process	30.7009	Reference Set	organic cyclic compound metabolic process	27.4112
Test Set	anatomical structure development	34.2991	Reference Set	anatomical structure development	23.2749
Test Set	biosynthetic process	31.215	Reference Set	biosynthetic process	26.3566
Test Set	nucleus	35.1869	Reference Set	nucleus	21.8307
Test Set	organic substance biosynthetic process	30.8411	Reference Set	organic substance biosynthetic process	26.0324
Test Set	cellular biosynthetic process	29.9065	Reference Set	cellular biosynthetic process	25.3971
Test Set	cellular aromatic compound metabolic process	29.2523	Reference Set	cellular aromatic compound metabolic process	25.6951
Test Set	protein-containing complex	34.1589	Reference Set	protein-containing complex	20.1605
Test Set	heterocycle metabolic process	28.5981	Reference Set	heterocycle metabolic process	25.6951
Test Set	cellular protein metabolic process	31.9159	Reference Set	cellular protein metabolic process	22.2171
Test Set	ion binding	30.6542	Reference Set	ion binding	23.0719
Test Set	positive regulation of biological process	33.2243	Reference Set	positive regulation of biological process	19.8395
Test Set	regulation of metabolic process	31.8224	Reference Set	regulation of metabolic process	19.5448
Test Set	nucleobase-containing compound metabolic process	27.5234	Reference Set	nucleobase-containing compound metabolic process	23.7367
Test Set	multicellular organism development	30.8411	Reference Set	multicellular organism development	20.1703
Test Set	cell communication	31.6355	Reference Set	cell communication	17.8123
Test Set	gene expression	29.0187	Reference Set	gene expression	20.1998
Test Set	signaling	31.1215	Reference Set	signaling	17.3801
Test Set	cytosol	30.4673	Reference Set	cytosol	17.0231
Test Set	positive regulation of cellular process	30.2336	Reference Set	positive regulation of cellular process	17.2327
Test Set	regulation of macromolecule metabolic process	28.8318	Reference Set	regulation of macromolecule metabolic process	17.7337
Test Set	establishment of localization	27.7103	Reference Set	establishment of localization	18.7064
Test Set	negative regulation of biological process	29.5794	Reference Set	negative regulation of biological process	16.486
Test Set	intracellular organelle lumen	28.271	Reference Set	intracellular organelle lumen	17.5176
Test Set	organelle lumen	28.271	Reference Set	organelle lumen	17.5176
Test Set	membrane-enclosed lumen	28.271	Reference Set	membrane-enclosed lumen	17.5176
Test Set	transport	27.1495	Reference Set	transport	18.32
Test Set	signal transduction	29.3925	Reference Set	signal transduction	15.8408
Test Set	non-membrane-bounded organelle	28.5981	Reference Set	non-membrane-bounded organelle	16.5875
Test Set	intracellular non-membrane-bounded organelle	28.5981	Reference Set	intracellular non-membrane-bounded organelle	16.581
Test Set	regulation of cellular metabolic process	27.8972	Reference Set	regulation of cellular metabolic process	16.8364
Test Set	system development	26.9159	Reference Set	system development	17.0951
Test Set	cellular nitrogen compound biosynthetic process	24.2523	Reference Set	cellular nitrogen compound biosynthetic process	18.9618
Test Set	regulation of primary metabolic process	26.6822	Reference Set	regulation of primary metabolic process	16.188
Test Set	nucleic acid metabolic process	24.0654	Reference Set	nucleic acid metabolic process	18.1464
Test Set	regulation of nitrogen compound metabolic process	25.9346	Reference Set	regulation of nitrogen compound metabolic process	15.5723
Test Set	macromolecule biosynthetic process	23.785	Reference Set	macromolecule biosynthetic process	16.748
Test Set	organelle organization	24.2991	Reference Set	organelle organization	15.7655
Test Set	cellular macromolecule biosynthetic process	23.4579	Reference Set	cellular macromolecule biosynthetic process	16.4434
Test Set	negative regulation of cellular process	25.4206	Reference Set	negative regulation of cellular process	14.2361
Test Set	macromolecule modification	23.6449	Reference Set	macromolecule modification	15.8867
Test Set	protein modification process	23.0374	Reference Set	protein modification process	14.806
Test Set	cellular protein modification process	23.0374	Reference Set	cellular protein modification process	14.806
Test Set	endomembrane system	23.972	Reference Set	endomembrane system	13.5975
Test Set	response to chemical	22.7103	Reference Set	response to chemical	14.7372
Test Set	phosphorus metabolic process	21.4486	Reference Set	phosphorus metabolic process	15.7852
Test Set	cell periphery	22.5234	Reference Set	cell periphery	14.5865
Test Set	phosphate-containing compound metabolic process	21.215	Reference Set	phosphate-containing compound metabolic process	15.5919
Test Set	response to stress	21.1215	Reference Set	response to stress	15.4118
Test Set	cellular component biogenesis	22.9907	Reference Set	cellular component biogenesis	13.4141
Test Set	RNA metabolic process	21.5888	Reference Set	RNA metabolic process	14.1903
Test Set	cellular developmental process	22.3832	Reference Set	cellular developmental process	13.2733
Test Set	nuclear lumen	22.1495	Reference Set	nuclear lumen	12.9949
Test Set	regulation of biological quality	21.729	Reference Set	regulation of biological quality	13.4141
Test Set	plasma membrane	21.4486	Reference Set	plasma membrane	13.5844
Test Set	cell differentiation	21.8692	Reference Set	cell differentiation	12.8377
Test Set	regulation of response to stimulus	21.5421	Reference Set	regulation of response to stimulus	12.9163
Test Set	organic cyclic compound biosynthetic process	19.1121	Reference Set	organic cyclic compound biosynthetic process	14.7601
Test Set	anion binding	19.6729	Reference Set	anion binding	14.151
Test Set	regulation of gene expression	21.0748	Reference Set	regulation of gene expression	12.2613
Test Set	cellular component assembly	21.0748	Reference Set	cellular component assembly	12.0583
Test Set	heterocycle biosynthetic process	18.0841	Reference Set	heterocycle biosynthetic process	13.9021
Test Set	aromatic compound biosynthetic process	18.3178	Reference Set	aromatic compound biosynthetic process	13.5156
Test Set	catalytic activity, acting on a protein	17.5701	Reference Set	catalytic activity, acting on a protein	12.7624
Test Set	nucleobase-containing compound biosynthetic process	17.6636	Reference Set	nucleobase-containing compound biosynthetic process	12.6019
Test Set	small molecule metabolic process	12.7103	Reference Set	small molecule metabolic process	17.5078
Test Set	regulation of signaling	19.0654	Reference Set	regulation of signaling	10.637
Test Set	positive regulation of metabolic process	18.6449	Reference Set	positive regulation of metabolic process	11.0463
Test Set	animal organ development	17.9439	Reference Set	animal organ development	11.6522
Test Set	regulation of cell communication	18.9252	Reference Set	regulation of cell communication	10.6206
Test Set	cellular localization	19.2056	Reference Set	cellular localization	10.2636
Test Set	macromolecule localization	18.9252	Reference Set	macromolecule localization	10.4176
Test Set	organelle membrane	18.0841	Reference Set	organelle membrane	11.2297
Test Set	anatomical structure morphogenesis	17.6168	Reference Set	anatomical structure morphogenesis	11.5179
Test Set	catabolic process	16.2617	Reference Set	catabolic process	12.4873
Test Set	nucleoplasm	17.8972	Reference Set	nucleoplasm	10.0246
Test Set	regulation of biosynthetic process	17.4299	Reference Set	regulation of biosynthetic process	10.0278
Test Set	positive regulation of macromolecule metabolic process	16.9626	Reference Set	positive regulation of macromolecule metabolic process	10.0671
Test Set	regulation of multicellular organismal process	17.243	Reference Set	regulation of multicellular organismal process	9.74947
Test Set	regulation of cellular biosynthetic process	17.0561	Reference Set	regulation of cellular biosynthetic process	9.80187
Test Set	response to organic substance	16.5421	Reference Set	response to organic substance	10.1523
Test Set	carbohydrate derivative binding	15.514	Reference Set	carbohydrate derivative binding	10.7942
Test Set	cation binding	15.1869	Reference Set	cation binding	10.9317
Test Set	cellular catabolic process	15.0467	Reference Set	cellular catabolic process	10.9808
Test Set	nucleic acid binding	15.8879	Reference Set	nucleic acid binding	10.1294
Test Set	regulation of macromolecule biosynthetic process	16.4019	Reference Set	regulation of macromolecule biosynthetic process	9.46127
Test Set	cellular response to chemical stimulus	16.028	Reference Set	cellular response to chemical stimulus	9.64467
Test Set	positive regulation of cellular metabolic process	16.1215	Reference Set	positive regulation of cellular metabolic process	9.53987
Test Set	protein localization	16.9626	Reference Set	protein localization	8.68839
Test Set	cell projection	16.3551	Reference Set	cell projection	9.28115
Test Set	regulation of nucleobase-containing compound metabolic process	16.215	Reference Set	regulation of nucleobase-containing compound metabolic process	9.37285
Test Set	regulation of signal transduction	15.9813	Reference Set	regulation of signal transduction	9.2222
Test Set	regulation of cellular macromolecule biosynthetic process	16.028	Reference Set	regulation of cellular macromolecule biosynthetic process	9.16981
Test Set	mitochondrion	11.5888	Reference Set	mitochondrion	13.5648
Test Set	metal ion binding	14.6729	Reference Set	metal ion binding	10.2767
Test Set	organic substance catabolic process	13.6916	Reference Set	organic substance catabolic process	10.9612
Test Set	regulation of protein metabolic process	15.2804	Reference Set	regulation of protein metabolic process	9.15998
Test Set	nervous system development	14.9065	Reference Set	nervous system development	9.44162
Test Set	organic substance transport	15.4206	Reference Set	organic substance transport	8.85214
Test Set	positive regulation of nitrogen compound metabolic process	15.2336	Reference Set	positive regulation of nitrogen compound metabolic process	9.02571
Test Set	vesicle	15.6542	Reference Set	vesicle	8.55084
Test Set	regulation of molecular function	15.6075	Reference Set	regulation of molecular function	8.57049
Test Set	intracellular signal transduction	16.215	Reference Set	intracellular signal transduction	7.95481
Test Set	regulation of localization	15.7477	Reference Set	regulation of localization	8.1775
Test Set	response to external stimulus	14.6262	Reference Set	response to external stimulus	9.04208
Test Set	regulation of cellular component organization	14.9065	Reference Set	regulation of cellular component organization	8.67202
Test Set	purine nucleotide binding	13.8785	Reference Set	purine nucleotide binding	9.67742
Test Set	ribonucleotide binding	13.785	Reference Set	ribonucleotide binding	9.75929
Test Set	establishment of localization in cell	15.3738	Reference Set	establishment of localization in cell	8.10873
Test Set	negative regulation of metabolic process	15.1402	Reference Set	negative regulation of metabolic process	8.34125
Test Set	phosphorylation	14.2056	Reference Set	phosphorylation	9.08138
Test Set	immune system process	15.3271	Reference Set	immune system process	7.93188
Test Set	regulation of RNA metabolic process	15.0935	Reference Set	regulation of RNA metabolic process	8.10218
Test Set	purine ribonucleotide binding	13.6449	Reference Set	purine ribonucleotide binding	9.54642
Test Set	enzyme binding	15.3271	Reference Set	enzyme binding	7.83691
Test Set	plasma membrane bounded cell projection	14.7664	Reference Set	plasma membrane bounded cell projection	8.37727
Test Set	cell development	14.6262	Reference Set	cell development	8.24955
Test Set	cytoskeleton	14.8598	Reference Set	cytoskeleton	7.79106
Test Set	cell surface receptor signaling pathway	14.9533	Reference Set	cell surface receptor signaling pathway	7.69609
Test Set	intracellular vesicle	14.6262	Reference Set	intracellular vesicle	7.81071
Test Set	cytoplasmic vesicle	14.6262	Reference Set	cytoplasmic vesicle	7.79106
Test Set	RNA biosynthetic process	13.9252	Reference Set	RNA biosynthetic process	8.4133
Test Set	regulation of cellular protein metabolic process	13.8785	Reference Set	regulation of cellular protein metabolic process	8.3871
Test Set	nucleic acid-templated transcription	13.8785	Reference Set	nucleic acid-templated transcription	8.38382
Test Set	transcription, DNA-templated	13.6916	Reference Set	transcription, DNA-templated	8.33797
Test Set	cellular response to stress	12.2897	Reference Set	cellular response to stress	9.63812
Test Set	regulation of developmental process	13.972	Reference Set	regulation of developmental process	7.93516
Test Set	purine ribonucleoside triphosphate binding	12.757	Reference Set	purine ribonucleoside triphosphate binding	8.99951
Test Set	nitrogen compound transport	14.0187	Reference Set	nitrogen compound transport	7.51269
Test Set	protein-containing complex subunit organization	13.8785	Reference Set	protein-containing complex subunit organization	7.49632
Test Set	negative regulation of macromolecule metabolic process	13.5981	Reference Set	negative regulation of macromolecule metabolic process	7.68626
Test Set	regulation of RNA biosynthetic process	13.3178	Reference Set	regulation of RNA biosynthetic process	7.31619
Test Set	regulation of nucleic acid-templated transcription	13.3178	Reference Set	regulation of nucleic acid-templated transcription	7.31619
Test Set	cellular response to organic substance	12.9439	Reference Set	cellular response to organic substance	7.59784
Test Set	regulation of transcription, DNA-templated	13.0841	Reference Set	regulation of transcription, DNA-templated	7.25725
Test Set	vesicle-mediated transport	13.3645	Reference Set	vesicle-mediated transport	6.64483
Test Set	movement of cell or subcellular component	12.1963	Reference Set	movement of cell or subcellular component	7.59129
Test Set	amide transport	13.0374	Reference Set	amide transport	6.50074
Test Set	establishment of protein localization	13.1308	Reference Set	establishment of protein localization	6.26494
Test Set	cellular macromolecule localization	12.7103	Reference Set	cellular macromolecule localization	6.48109
Test Set	cell death	12.8505	Reference Set	cell death	6.15687
Test Set	cellular protein localization	12.5234	Reference Set	cellular protein localization	6.42214
Test Set	protein-containing complex assembly	12.243	Reference Set	protein-containing complex assembly	6.60881
Test Set	peptide transport	12.7103	Reference Set	peptide transport	6.09137
Test Set	cell projection organization	11.8692	Reference Set	cell projection organization	6.86425
Test Set	cell cycle	11.1682	Reference Set	cell cycle	7.42099
Test Set	positive regulation of response to stimulus	11.3551	Reference Set	positive regulation of response to stimulus	7.1197
Test Set	protein transport	12.5701	Reference Set	protein transport	5.86868
Test Set	cell junction	12.6168	Reference Set	cell junction	5.66235
Test Set	organic acid metabolic process	7.05607	Reference Set	organic acid metabolic process	11.102
Test Set	neurogenesis	11.4019	Reference Set	neurogenesis	6.74963
Test Set	adenyl nucleotide binding	10.0467	Reference Set	adenyl nucleotide binding	8.00065
Test Set	protein phosphorylation	11.2617	Reference Set	protein phosphorylation	6.75291
Test Set	regulation of multicellular organismal development	11.5888	Reference Set	regulation of multicellular organismal development	6.35991
Test Set	adenyl ribonucleotide binding	9.95327	Reference Set	adenyl ribonucleotide binding	7.97118
Test Set	plasma membrane bounded cell projection organization	11.4486	Reference Set	plasma membrane bounded cell projection organization	6.45816
Test Set	oxoacid metabolic process	6.91589	Reference Set	oxoacid metabolic process	10.9808
Test Set	tissue development	11.3551	Reference Set	tissue development	6.54004
Test Set	intrinsic component of membrane	9.95327	Reference Set	intrinsic component of membrane	7.92861
Test Set	catalytic complex	10.6075	Reference Set	catalytic complex	7.2638
Test Set	negative regulation of cellular metabolic process	11.3551	Reference Set	negative regulation of cellular metabolic process	6.48109
Test Set	carboxylic acid metabolic process	6.86916	Reference Set	carboxylic acid metabolic process	10.8171
Test Set	proteolysis	10.4206	Reference Set	proteolysis	7.25397
Test Set	programmed cell death	12.0561	Reference Set	programmed cell death	5.57721
Test Set	intracellular transport	11.3551	Reference Set	intracellular transport	6.25512
Test Set	locomotion	10.9346	Reference Set	locomotion	6.38284
Test Set	regulation of catalytic activity	11.215	Reference Set	regulation of catalytic activity	6.06517
Test Set	generation of neurons	10.8879	Reference Set	generation of neurons	6.35664
Test Set	integral component of membrane	9.34579	Reference Set	integral component of membrane	7.74194
Test Set	hydrolase activity, acting on acid anhydrides	9.15888	Reference Set	hydrolase activity, acting on acid anhydrides	7.81398
Test Set	hydrolase activity, acting on acid anhydrides, in phosphorus-containing anhydrides	9.15888	Reference Set	hydrolase activity, acting on acid anhydrides, in phosphorus-containing anhydrides	7.80743
Test Set	pyrophosphatase activity	9.11215	Reference Set	pyrophosphatase activity	7.77796
Test Set	ATP binding	9.11215	Reference Set	ATP binding	7.49304
Test Set	oxidoreductase activity	6.21495	Reference Set	oxidoreductase activity	10.2931
Test Set	interspecies interaction between organisms	11.028	Reference Set	interspecies interaction between organisms	5.36434
Test Set	apoptotic process	11.1215	Reference Set	apoptotic process	5.26936
Test Set	negative regulation of nitrogen compound metabolic process	10.2336	Reference Set	negative regulation of nitrogen compound metabolic process	5.86868
Test Set	organonitrogen compound catabolic process	8.92523	Reference Set	organonitrogen compound catabolic process	7.13935
Test Set	regulation of transport	10.4673	Reference Set	regulation of transport	5.47896
Test Set	identical protein binding	9.76636	Reference Set	identical protein binding	5.97675
Test Set	bounding membrane of organelle	10.1869	Reference Set	bounding membrane of organelle	5.48223
Test Set	cytoskeleton organization	10.6075	Reference Set	cytoskeleton organization	4.98117
Test Set	negative regulation of gene expression	10.0935	Reference Set	negative regulation of gene expression	5.40364
Test Set	positive regulation of molecular function	9.90654	Reference Set	positive regulation of molecular function	5.56738
Test Set	regulation of intracellular signal transduction	9.81308	Reference Set	regulation of intracellular signal transduction	5.6558
Test Set	neuron differentiation	9.90654	Reference Set	neuron differentiation	5.44948
Test Set	regulation of cell differentiation	10.1402	Reference Set	regulation of cell differentiation	5.19404
Test Set	obsolete intracellular part	10	Reference Set	obsolete intracellular part	5.28901
Test Set	regulation of protein modification process	9.48598	Reference Set	regulation of protein modification process	5.71148
Test Set	positive regulation of protein metabolic process	9.48598	Reference Set	positive regulation of protein metabolic process	5.70493
Test Set	positive regulation of multicellular organismal process	10.1402	Reference Set	positive regulation of multicellular organismal process	5.02047
Test Set	homeostatic process	9.11215	Reference Set	homeostatic process	6.04225
Test Set	positive regulation of gene expression	9.53271	Reference Set	positive regulation of gene expression	5.42656
Test Set	positive regulation of signaling	9.34579	Reference Set	positive regulation of signaling	5.57066
Test Set	regulation of cell death	10.0467	Reference Set	regulation of cell death	4.85345
Test Set	positive regulation of cell communication	9.34579	Reference Set	positive regulation of cell communication	5.52481
Test Set	macromolecule catabolic process	9.11215	Reference Set	macromolecule catabolic process	5.56083
Test Set	regulation of phosphorus metabolic process	9.15888	Reference Set	regulation of phosphorus metabolic process	5.30211
Test Set	regulation of phosphate metabolic process	9.15888	Reference Set	regulation of phosphate metabolic process	5.29884
Test Set	positive regulation of cellular protein metabolic process	9.01869	Reference Set	positive regulation of cellular protein metabolic process	5.35124
Test Set	response to oxygen-containing compound	9.11215	Reference Set	response to oxygen-containing compound	5.23661
Test Set	cell cycle process	8.31776	Reference Set	cell cycle process	5.9047
Test Set	whole membrane	9.29907	Reference Set	whole membrane	4.81742
Test Set	amide biosynthetic process	7.66355	Reference Set	amide biosynthetic process	6.38939
Test Set	microtubule cytoskeleton	8.83178	Reference Set	microtubule cytoskeleton	5.20386
Test Set	reproduction	8.2243	Reference Set	reproduction	5.78353
Test Set	cell-cell signaling	9.57944	Reference Set	cell-cell signaling	4.35893
Test Set	peptide metabolic process	7.75701	Reference Set	peptide metabolic process	6.12739
Test Set	ion transport	7.99065	Reference Set	ion transport	5.75405
Test Set	neuron projection	8.97196	Reference Set	neuron projection	4.7028
Test Set	reproductive process	8.13084	Reference Set	reproductive process	5.49206
Test Set	RNA binding	8.69159	Reference Set	RNA binding	4.8862
Test Set	system process	8.78505	Reference Set	system process	4.75192
Test Set	localization of cell	8.78505	Reference Set	localization of cell	4.65695
Test Set	cell motility	8.78505	Reference Set	cell motility	4.65368
Test Set	immune response	8.83178	Reference Set	immune response	4.56853
Test Set	kinase activity	7.33645	Reference Set	kinase activity	6.0619
Test Set	regulation of programmed cell death	9.11215	Reference Set	regulation of programmed cell death	4.28361
Test Set	obsolete cytoplasmic part	7.8972	Reference Set	obsolete cytoplasmic part	5.45931
Test Set	neuron development	8.69159	Reference Set	neuron development	4.5325
Test Set	cellular macromolecule catabolic process	8.17757	Reference Set	cellular macromolecule catabolic process	4.98444
Test Set	positive regulation of signal transduction	8.13084	Reference Set	positive regulation of signal transduction	5.00737
Test Set	extracellular region	7.61682	Reference Set	extracellular region	5.45931
Test Set	synapse	9.29907	Reference Set	synapse	3.7629
Test Set	cell population proliferation	8.2243	Reference Set	cell population proliferation	4.83707
Test Set	regulation of phosphorylation	8.03738	Reference Set	regulation of phosphorylation	4.8862
Test Set	regulation of apoptotic process	8.73832	Reference Set	regulation of apoptotic process	4.14279
Test Set	negative regulation of response to stimulus	8.31776	Reference Set	negative regulation of response to stimulus	4.56198
Test Set	secretion	8.50467	Reference Set	secretion	4.16244
Test Set	protein-containing complex binding	8.5514	Reference Set	protein-containing complex binding	3.93974
Test Set	epithelium development	7.85047	Reference Set	epithelium development	4.61438
Test Set	peptide biosynthetic process	6.91589	Reference Set	peptide biosynthetic process	5.54773
Test Set	positive regulation of biosynthetic process	7.99065	Reference Set	positive regulation of biosynthetic process	4.40478
Test Set	envelope	7.24299	Reference Set	envelope	5.13509
Test Set	organelle envelope	7.24299	Reference Set	organelle envelope	5.13509
Test Set	transcription by RNA polymerase II	8.27103	Reference Set	transcription by RNA polymerase II	4.06091
Test Set	Golgi apparatus	7.8972	Reference Set	Golgi apparatus	4.40478
Test Set	translation	6.91589	Reference Set	translation	5.37416
Test Set	transmembrane transport	6.72897	Reference Set	transmembrane transport	5.53791
Test Set	intracellular protein transport	8.2243	Reference Set	intracellular protein transport	3.99869
Test Set	regulation of response to stress	7.42991	Reference Set	regulation of response to stress	4.72572
Test Set	positive regulation of cellular component organization	7.94393	Reference Set	positive regulation of cellular component organization	4.20829
Test Set	regulation of organelle organization	7.47664	Reference Set	regulation of organelle organization	4.58163
Test Set	regulation of protein phosphorylation	7.57009	Reference Set	regulation of protein phosphorylation	4.45063
Test Set	regulation of immune system process	8.13084	Reference Set	regulation of immune system process	3.87752
Test Set	positive regulation of cellular biosynthetic process	7.66355	Reference Set	positive regulation of cellular biosynthetic process	4.29016
Test Set	DNA binding	6.96262	Reference Set	DNA binding	4.97789
Test Set	export from cell	8.17757	Reference Set	export from cell	3.7367
Test Set	neuron projection development	7.75701	Reference Set	neuron projection development	4.11659
Test Set	obsolete cell part	7.47664	Reference Set	obsolete cell part	4.37531
Test Set	response to abiotic stimulus	6.96262	Reference Set	response to abiotic stimulus	4.87637
Test Set	positive regulation of nucleobase-containing compound metabolic process	7.47664	Reference Set	positive regulation of nucleobase-containing compound metabolic process	4.25741
Test Set	positive regulation of catalytic activity	7.66355	Reference Set	positive regulation of catalytic activity	4.06091
Test Set	cell migration	7.75701	Reference Set	cell migration	3.91027
Test Set	negative regulation of cell communication	7.85047	Reference Set	negative regulation of cell communication	3.80547
Test Set	negative regulation of signaling	7.85047	Reference Set	negative regulation of signaling	3.79892
Test Set	response to endogenous stimulus	7.1028	Reference Set	response to endogenous stimulus	4.50303
Test Set	secretion by cell	8.08411	Reference Set	secretion by cell	3.51728
Test Set	cell morphogenesis	7.71028	Reference Set	cell morphogenesis	3.84149
Test Set	positive regulation of macromolecule biosynthetic process	7.38318	Reference Set	positive regulation of macromolecule biosynthetic process	4.09694
Test Set	embryo development	7.00935	Reference Set	embryo development	4.46373
Test Set	protein modification by small protein conjugation or removal	6.91589	Reference Set	protein modification by small protein conjugation or removal	4.53578
Test Set	supramolecular complex	7.47664	Reference Set	supramolecular complex	3.90044
Test Set	membrane protein complex	7.61682	Reference Set	membrane protein complex	3.69085
Test Set	anatomical structure formation involved in morphogenesis	7.00935	Reference Set	anatomical structure formation involved in morphogenesis	4.28033
Test Set	tube development	6.96262	Reference Set	tube development	4.31308
Test Set	regulation of cell cycle	6.96262	Reference Set	regulation of cell cycle	4.27378
Test Set	ribonucleoprotein complex	8.08411	Reference Set	ribonucleoprotein complex	3.06533
Test Set	cellular protein-containing complex assembly	7.61682	Reference Set	cellular protein-containing complex assembly	3.49435
Test Set	regulation of transcription by RNA polymerase II	7.57009	Reference Set	regulation of transcription by RNA polymerase II	3.52383
Test Set	response to biotic stimulus	6.96262	Reference Set	response to biotic stimulus	4.12641
Test Set	RNA processing	6.82243	Reference Set	RNA processing	4.19846
Test Set	regulation of cellular component biogenesis	7.19626	Reference Set	regulation of cellular component biogenesis	3.75962
Test Set	positive regulation of developmental process	7.42991	Reference Set	positive regulation of developmental process	3.51728
Test Set	phosphotransferase activity, alcohol group as acceptor	6.02804	Reference Set	phosphotransferase activity, alcohol group as acceptor	4.90912
Test Set	plasma membrane region	7.33645	Reference Set	plasma membrane region	3.59587
Test Set	multi-organism process	6.63551	Reference Set	multi-organism process	4.22466
Test Set	circulatory system development	6.72897	Reference Set	circulatory system development	4.11004
Test Set	peptidyl-amino acid modification	6.49533	Reference Set	peptidyl-amino acid modification	4.23776
Test Set	protein catabolic process	6.54206	Reference Set	protein catabolic process	4.17554
Test Set	response to external biotic stimulus	6.72897	Reference Set	response to external biotic stimulus	3.98232
Test Set	response to other organism	6.72897	Reference Set	response to other organism	3.97904
Test Set	positive regulation of protein modification process	6.72897	Reference Set	positive regulation of protein modification process	3.97249
Test Set	mitotic cell cycle	6.49533	Reference Set	mitotic cell cycle	4.11659
Test Set	negative regulation of signal transduction	7.05607	Reference Set	negative regulation of signal transduction	3.53037
Test Set	organelle assembly	6.63551	Reference Set	organelle assembly	3.89717
Test Set	defense response	6.68224	Reference Set	defense response	3.84477
Test Set	signaling receptor binding	7.33645	Reference Set	signaling receptor binding	3.12756
Test Set	cytoskeletal protein binding	7.38318	Reference Set	cytoskeletal protein binding	2.96054
Test Set	microtubule-based process	6.1215	Reference Set	microtubule-based process	4.16899
Test Set	regulation of cell development	6.82243	Reference Set	regulation of cell development	3.45178
Test Set	chromosome	6.02804	Reference Set	chromosome	4.21484
Test Set	animal organ morphogenesis	6.02804	Reference Set	animal organ morphogenesis	4.18209
Test Set	regulation of cell population proliferation	6.72897	Reference Set	regulation of cell population proliferation	3.47143
Test Set	endoplasmic reticulum	6.40187	Reference Set	endoplasmic reticulum	3.78909
Test Set	positive regulation of RNA metabolic process	6.54206	Reference Set	positive regulation of RNA metabolic process	3.58605
Test Set	cellular component morphogenesis	6.49533	Reference Set	cellular component morphogenesis	3.60897
Test Set	endosome	6.82243	Reference Set	endosome	3.22908
Test Set	ATPase activity	4.48598	Reference Set	ATPase activity	5.53463
Test Set	biological adhesion	6.40187	Reference Set	biological adhesion	3.58605
Test Set	hydrolase activity, acting on ester bonds	5.65421	Reference Set	hydrolase activity, acting on ester bonds	4.30981
Test Set	cell adhesion	6.40187	Reference Set	cell adhesion	3.55985
Test Set	negative regulation of biosynthetic process	6.40187	Reference Set	negative regulation of biosynthetic process	3.55657
Test Set	regulation of nervous system development	6.30841	Reference Set	regulation of nervous system development	3.5795
Test Set	protein dimerization activity	6.40187	Reference Set	protein dimerization activity	3.47798
Test Set	response to nitrogen compound	6.49533	Reference Set	response to nitrogen compound	3.34043
Test Set	cellular response to endogenous stimulus	6.1215	Reference Set	cellular response to endogenous stimulus	3.66465
Test Set	negative regulation of cellular biosynthetic process	6.26168	Reference Set	negative regulation of cellular biosynthetic process	3.51073
Test Set	cellular response to oxygen-containing compound	6.21495	Reference Set	cellular response to oxygen-containing compound	3.4485
Test Set	molecular function regulator	6.49533	Reference Set	molecular function regulator	3.12756
Test Set	positive regulation of phosphate metabolic process	6.07477	Reference Set	positive regulation of phosphate metabolic process	3.48125
Test Set	positive regulation of phosphorus metabolic process	6.07477	Reference Set	positive regulation of phosphorus metabolic process	3.48125
Test Set	regulation of anatomical structure morphogenesis	6.58879	Reference Set	regulation of anatomical structure morphogenesis	2.88194
Test Set	tube morphogenesis	5.93458	Reference Set	tube morphogenesis	3.4354
Test Set	cellular protein catabolic process	5.79439	Reference Set	cellular protein catabolic process	3.57295
Test Set	regulation of cellular localization	6.35514	Reference Set	regulation of cellular localization	2.98674
Test Set	protein modification by small protein conjugation	5.74766	Reference Set	protein modification by small protein conjugation	3.58932
Test Set	multi-organism reproductive process	5.60748	Reference Set	multi-organism reproductive process	3.62862
Test Set	mRNA metabolic process	6.4486	Reference Set	mRNA metabolic process	2.74767
Test Set	response to organonitrogen compound	6.1215	Reference Set	response to organonitrogen compound	3.06206
Test Set	cation transport	5.60748	Reference Set	cation transport	3.57295
Test Set	negative regulation of macromolecule biosynthetic process	5.88785	Reference Set	negative regulation of macromolecule biosynthetic process	3.28148
Test Set	cell morphogenesis involved in differentiation	6.07477	Reference Set	cell morphogenesis involved in differentiation	3.05879
Test Set	membrane organization	6.35514	Reference Set	membrane organization	2.76404
Test Set	mitotic cell cycle process	5.60748	Reference Set	mitotic cell cycle process	3.49108
Test Set	regulation of protein localization	6.26168	Reference Set	regulation of protein localization	2.83609
Test Set	regulation of hydrolase activity	6.02804	Reference Set	regulation of hydrolase activity	3.06533
Test Set	positive regulation of nucleic acid-templated transcription	5.88785	Reference Set	positive regulation of nucleic acid-templated transcription	3.18651
Test Set	positive regulation of RNA biosynthetic process	5.88785	Reference Set	positive regulation of RNA biosynthetic process	3.18651
Test Set	multicellular organism reproduction	5.56075	Reference Set	multicellular organism reproduction	3.36663
Test Set	regulation of transferase activity	5.65421	Reference Set	regulation of transferase activity	3.27166
Test Set	positive regulation of phosphorylation	5.56075	Reference Set	positive regulation of phosphorylation	3.35353
Test Set	multicellular organismal reproductive process	5.56075	Reference Set	multicellular organismal reproductive process	3.3437
Test Set	positive regulation of transcription, DNA-templated	5.74766	Reference Set	positive regulation of transcription, DNA-templated	3.12428
Test Set	negative regulation of nucleobase-containing compound metabolic process	5.65421	Reference Set	negative regulation of nucleobase-containing compound metabolic process	3.20943
Test Set	proteolysis involved in cellular protein catabolic process	5.56075	Reference Set	proteolysis involved in cellular protein catabolic process	3.28803
Test Set	mitochondrial envelope	5.09346	Reference Set	mitochondrial envelope	3.74652
Test Set	nucleolus	5.51402	Reference Set	nucleolus	3.30113
Test Set	positive regulation of intracellular signal transduction	5.51402	Reference Set	positive regulation of intracellular signal transduction	3.29785
Test Set	immune effector process	5.93458	Reference Set	immune effector process	2.87211
Test Set	cell part morphogenesis	5.74766	Reference Set	cell part morphogenesis	3.05879
Test Set	cellular amino acid metabolic process	3.08411	Reference Set	cellular amino acid metabolic process	5.71803
Test Set	regulation of catabolic process	5.37383	Reference Set	regulation of catabolic process	3.41903
Test Set	actin filament-based process	6.30841	Reference Set	actin filament-based process	2.4693
Test Set	protein localization to organelle	5.42056	Reference Set	protein localization to organelle	3.3568
Test Set	negative regulation of cellular macromolecule biosynthetic process	5.65421	Reference Set	negative regulation of cellular macromolecule biosynthetic process	3.11446
Test Set	chemical homeostasis	5.42056	Reference Set	chemical homeostasis	3.3437
Test Set	supramolecular fiber	5.79439	Reference Set	supramolecular fiber	2.96381
Test Set	supramolecular polymer	5.79439	Reference Set	supramolecular polymer	2.96381
Test Set	protein ubiquitination	5.42056	Reference Set	protein ubiquitination	3.3306
Test Set	cell activation	6.07477	Reference Set	cell activation	2.64942
Test Set	regulation of neurogenesis	5.65421	Reference Set	regulation of neurogenesis	3.02931
Test Set	sexual reproduction	5.37383	Reference Set	sexual reproduction	3.29131
Test Set	response to cytokine	5.84112	Reference Set	response to cytokine	2.77059
Test Set	developmental process involved in reproduction	5.14019	Reference Set	developmental process involved in reproduction	3.45505
Test Set	enzyme linked receptor protein signaling pathway	5.51402	Reference Set	enzyme linked receptor protein signaling pathway	3.05879
Test Set	central nervous system development	5.04673	Reference Set	central nervous system development	3.49435
Test Set	cell projection morphogenesis	5.60748	Reference Set	cell projection morphogenesis	2.90486
Test Set	plasma membrane bounded cell projection morphogenesis	5.60748	Reference Set	plasma membrane bounded cell projection morphogenesis	2.89831
Test Set	negative regulation of multicellular organismal process	5.65421	Reference Set	negative regulation of multicellular organismal process	2.84264
Test Set	negative regulation of protein metabolic process	5.42056	Reference Set	negative regulation of protein metabolic process	3.05224
Test Set	regulation of response to external stimulus	5.60748	Reference Set	regulation of response to external stimulus	2.83281
Test Set	positive regulation of protein phosphorylation	5.28037	Reference Set	positive regulation of protein phosphorylation	3.15703
Test Set	regulation of cell projection organization	5.74766	Reference Set	regulation of cell projection organization	2.68544
Test Set	positive regulation of transport	5.46729	Reference Set	positive regulation of transport	2.96054
Test Set	neuron projection morphogenesis	5.51402	Reference Set	neuron projection morphogenesis	2.88521
Test Set	regulation of plasma membrane bounded cell projection organization	5.74766	Reference Set	regulation of plasma membrane bounded cell projection organization	2.64942
Test Set	positive regulation of cell differentiation	5.84112	Reference Set	positive regulation of cell differentiation	2.55445
Test Set	ion transmembrane transport	4.85981	Reference Set	ion transmembrane transport	3.3961
Test Set	negative regulation of molecular function	5.51402	Reference Set	negative regulation of molecular function	2.74112
Test Set	growth	5.37383	Reference Set	growth	2.87866
Test Set	actin cytoskeleton organization	5.93458	Reference Set	actin cytoskeleton organization	2.31538
Test Set	signal transduction by protein phosphorylation	5.23364	Reference Set	signal transduction by protein phosphorylation	2.83609
Test Set	mitochondrial membrane	4.53271	Reference Set	mitochondrial membrane	3.49108
Test Set	negative regulation of RNA metabolic process	5.28037	Reference Set	negative regulation of RNA metabolic process	2.74112
Test Set	negative regulation of cellular protein metabolic process	5.14019	Reference Set	negative regulation of cellular protein metabolic process	2.85574
Test Set	secretory vesicle	5.56075	Reference Set	secretory vesicle	2.3907
Test Set	defense response to other organism	5.04673	Reference Set	defense response to other organism	2.86229
Test Set	MAPK cascade	5.09346	Reference Set	MAPK cascade	2.79024
Test Set	cellular response to cytokine stimulus	5.37383	Reference Set	cellular response to cytokine stimulus	2.4955
Test Set	regulation of cellular component movement	5.28037	Reference Set	regulation of cellular component movement	2.55445
Test Set	regulation of kinase activity	4.85981	Reference Set	regulation of kinase activity	2.93434
Test Set	leukocyte activation	5.42056	Reference Set	leukocyte activation	2.35795
Test Set	regulation of cellular catabolic process	4.81308	Reference Set	regulation of cellular catabolic process	2.96381
Test Set	regulation of locomotion	5.14019	Reference Set	regulation of locomotion	2.62977
Test Set	cell morphogenesis involved in neuron differentiation	5.09346	Reference Set	cell morphogenesis involved in neuron differentiation	2.67234
Test Set	tissue morphogenesis	4.76636	Reference Set	tissue morphogenesis	2.96054
Test Set	vacuole	4.90654	Reference Set	vacuole	2.78697
Test Set	negative regulation of cell death	5	Reference Set	negative regulation of cell death	2.67889
Test Set	modification-dependent macromolecule catabolic process	4.85981	Reference Set	modification-dependent macromolecule catabolic process	2.80334
Test Set	nuclear outer membrane-endoplasmic reticulum membrane network	4.85981	Reference Set	nuclear outer membrane-endoplasmic reticulum membrane network	2.78697
Test Set	gamete generation	4.6729	Reference Set	gamete generation	2.96054
Test Set	transferase complex	4.34579	Reference Set	transferase complex	3.26183
Test Set	supramolecular fiber organization	5.14019	Reference Set	supramolecular fiber organization	2.45947
Test Set	somatodendritic compartment	4.85981	Reference Set	somatodendritic compartment	2.73129
Test Set	cellular homeostasis	4.6729	Reference Set	cellular homeostasis	2.89176
Test Set	cell junction organization	5.14019	Reference Set	cell junction organization	2.31538
Test Set	positive regulation of immune system process	5.04673	Reference Set	positive regulation of immune system process	2.38087
Test Set	modification-dependent protein catabolic process	4.76636	Reference Set	modification-dependent protein catabolic process	2.65924
Test Set	endoplasmic reticulum membrane	4.6729	Reference Set	endoplasmic reticulum membrane	2.74112
Test Set	nervous system process	4.90654	Reference Set	nervous system process	2.4693
Test Set	regulation of protein kinase activity	4.62617	Reference Set	regulation of protein kinase activity	2.74112
Test Set	kinase binding	5.28037	Reference Set	kinase binding	2.06976
Test Set	immune system development	4.85981	Reference Set	immune system development	2.4562
Test Set	intrinsic component of plasma membrane	4.15888	Reference Set	intrinsic component of plasma membrane	3.15048
Test Set	cell projection assembly	4.6729	Reference Set	cell projection assembly	2.62649
Test Set	ncRNA metabolic process	3.13084	Reference Set	ncRNA metabolic process	4.11659
Test Set	organic cyclic compound catabolic process	4.29907	Reference Set	organic cyclic compound catabolic process	2.93434
Test Set	plasma membrane bounded cell projection assembly	4.62617	Reference Set	plasma membrane bounded cell projection assembly	2.60357
Test Set	microtubule organizing center	4.62617	Reference Set	microtubule organizing center	2.5872
Test Set	ubiquitin-dependent protein catabolic process	4.62617	Reference Set	ubiquitin-dependent protein catabolic process	2.5086
Test Set	morphogenesis of an epithelium	4.53271	Reference Set	morphogenesis of an epithelium	2.59047
Test Set	lipid binding	5.04673	Reference Set	lipid binding	2.06976
Test Set	regulation of neuron differentiation	4.71963	Reference Set	regulation of neuron differentiation	2.3907
Test Set	symbiotic process	5.37383	Reference Set	symbiotic process	1.73244
Test Set	integral component of plasma membrane	4.01869	Reference Set	integral component of plasma membrane	3.08498
Test Set	negative regulation of RNA biosynthetic process	4.71963	Reference Set	negative regulation of RNA biosynthetic process	2.35795
Test Set	negative regulation of nucleic acid-templated transcription	4.71963	Reference Set	negative regulation of nucleic acid-templated transcription	2.35795
Test Set	transition metal ion binding	4.25234	Reference Set	transition metal ion binding	2.82299
Test Set	cilium	3.97196	Reference Set	cilium	3.09153
Test Set	taxis	4.43925	Reference Set	taxis	2.61012
Test Set	regulation of cellular response to stress	4.11215	Reference Set	regulation of cellular response to stress	2.92451
Test Set	exocytosis	4.90654	Reference Set	exocytosis	2.05338
Test Set	protein homodimerization activity	4.39252	Reference Set	protein homodimerization activity	2.561
Test Set	negative regulation of transcription, DNA-templated	4.62617	Reference Set	negative regulation of transcription, DNA-templated	2.32193
Test Set	microtubule cytoskeleton organization	4.34579	Reference Set	microtubule cytoskeleton organization	2.57082
Test Set	regulation of cell motility	4.62617	Reference Set	regulation of cell motility	2.2073
Test Set	axon development	4.57944	Reference Set	axon development	2.23678
Test Set	regulation of immune response	4.57944	Reference Set	regulation of immune response	2.22695
Test Set	hematopoietic or lymphoid organ development	4.57944	Reference Set	hematopoietic or lymphoid organ development	2.19748
Test Set	axon	4.29907	Reference Set	axon	2.43327
Test Set	metal ion transport	4.39252	Reference Set	metal ion transport	2.33503
Test Set	regulation of secretion	4.85981	Reference Set	regulation of secretion	1.85689
Test Set	aromatic compound catabolic process	4.15888	Reference Set	aromatic compound catabolic process	2.52825
Test Set	viral process	5.09346	Reference Set	viral process	1.57852
Test Set	regulation of proteolysis	4.29907	Reference Set	regulation of proteolysis	2.36777
Test Set	negative regulation of developmental process	4.53271	Reference Set	negative regulation of developmental process	2.1287
Test Set	response to organic cyclic compound	3.73832	Reference Set	response to organic cyclic compound	2.92124
Test Set	embryonic morphogenesis	4.01869	Reference Set	embryonic morphogenesis	2.61339
Test Set	enzyme regulator activity	4.39252	Reference Set	enzyme regulator activity	2.23678
Test Set	response to hormone	4.34579	Reference Set	response to hormone	2.27608
Test Set	negative regulation of programmed cell death	4.34579	Reference Set	negative regulation of programmed cell death	2.2728
Test Set	negative regulation of cellular component organization	4.20561	Reference Set	negative regulation of cellular component organization	2.4038
Test Set	heterocycle catabolic process	3.97196	Reference Set	heterocycle catabolic process	2.62322
Test Set	nuclear body	4.57944	Reference Set	nuclear body	1.99771
Test Set	organelle inner membrane	3.78505	Reference Set	organelle inner membrane	2.78369
Test Set	positive regulation of transferase activity	4.15888	Reference Set	positive regulation of transferase activity	2.40052
Test Set	protein kinase binding	4.62617	Reference Set	protein kinase binding	1.93221
Test Set	chemotaxis	4.20561	Reference Set	chemotaxis	2.34158
Test Set	vesicle membrane	4.48598	Reference Set	vesicle membrane	2.05993
Test Set	cellular nitrogen compound catabolic process	3.92523	Reference Set	cellular nitrogen compound catabolic process	2.60684
Test Set	regulation of cell migration	4.43925	Reference Set	regulation of cell migration	2.08286
Test Set	secretory granule	4.53271	Reference Set	secretory granule	1.97478
Test Set	hemopoiesis	4.43925	Reference Set	hemopoiesis	2.06321
Test Set	developmental growth	4.29907	Reference Set	developmental growth	2.20075
Test Set	regulation of establishment of protein localization	4.48598	Reference Set	regulation of establishment of protein localization	1.99771
Test Set	regulation of secretion by cell	4.71963	Reference Set	regulation of secretion by cell	1.75864
Test Set	mitochondrial inner membrane	3.73832	Reference Set	mitochondrial inner membrane	2.67889
Test Set	regulation of cell cycle process	4.01869	Reference Set	regulation of cell cycle process	2.39725
Test Set	positive regulation of cell death	4.39252	Reference Set	positive regulation of cell death	2.01408
Test Set	regulation of peptide transport	4.39252	Reference Set	regulation of peptide transport	2.00426
Test Set	polymeric cytoskeletal fiber	4.25234	Reference Set	polymeric cytoskeletal fiber	2.1418
Test Set	negative regulation of apoptotic process	4.15888	Reference Set	negative regulation of apoptotic process	2.1942
Test Set	ribonucleoprotein complex biogenesis	4.29907	Reference Set	ribonucleoprotein complex biogenesis	2.04683
Test Set	transcription regulator activity	4.29907	Reference Set	transcription regulator activity	2.03373
Test Set	cell-cell adhesion	4.20561	Reference Set	cell-cell adhesion	2.12543
Test Set	axonogenesis	4.25234	Reference Set	axonogenesis	2.06648
Test Set	cation transmembrane transport	3.92523	Reference Set	cation transmembrane transport	2.3776
Test Set	anchoring junction	4.57944	Reference Set	anchoring junction	1.70624
Test Set	obsolete intracellular organelle part	3.97196	Reference Set	obsolete intracellular organelle part	2.299
Test Set	cellular chemical homeostasis	4.01869	Reference Set	cellular chemical homeostasis	2.2466
Test Set	regulation of MAPK cascade	3.8785	Reference Set	regulation of MAPK cascade	2.36122
Test Set	behavior	4.11215	Reference Set	behavior	2.10906
Test Set	lytic vacuole	3.92523	Reference Set	lytic vacuole	2.29573
Test Set	lysosome	3.92523	Reference Set	lysosome	2.29573
Test Set	regulation of cytoskeleton organization	4.25234	Reference Set	regulation of cytoskeleton organization	1.96496
Test Set	ligase activity	1.4486	Reference Set	ligase activity	4.74865
Test Set	cardiovascular system development	3.8785	Reference Set	cardiovascular system development	2.30883
Test Set	posttranscriptional regulation of gene expression	4.01869	Reference Set	posttranscriptional regulation of gene expression	2.16473
Test Set	vasculature development	3.8785	Reference Set	vasculature development	2.29245
Test Set	regulation of protein transport	4.25234	Reference Set	regulation of protein transport	1.91583
Test Set	inorganic ion transmembrane transport	3.64486	Reference Set	inorganic ion transmembrane transport	2.5217
Test Set	cytokine production	3.83178	Reference Set	cytokine production	2.31865
Test Set	obsolete membrane part	3.45794	Reference Set	obsolete membrane part	2.65597
Test Set	head development	3.50467	Reference Set	head development	2.60684
Test Set	endocytosis	3.92523	Reference Set	endocytosis	2.18438
Test Set	chromatin organization	3.50467	Reference Set	chromatin organization	2.56427
Test Set	epithelial cell differentiation	4.20561	Reference Set	epithelial cell differentiation	1.85361
Test Set	regulation of anatomical structure size	4.43925	Reference Set	regulation of anatomical structure size	1.58834
Test Set	transmembrane receptor protein tyrosine kinase signaling pathway	4.11215	Reference Set	transmembrane receptor protein tyrosine kinase signaling pathway	1.91256
Test Set	positive regulation of transcription by RNA polymerase II	4.06542	Reference Set	positive regulation of transcription by RNA polymerase II	1.94858
Test Set	regulation of mitotic cell cycle	3.64486	Reference Set	regulation of mitotic cell cycle	2.35795
Test Set	cytoplasmic vesicle membrane	4.06542	Reference Set	cytoplasmic vesicle membrane	1.89946
Test Set	regulation of neuron projection development	3.92523	Reference Set	regulation of neuron projection development	1.99116
Test Set	regulation of vesicle-mediated transport	4.01869	Reference Set	regulation of vesicle-mediated transport	1.88963
Test Set	brain development	3.36449	Reference Set	brain development	2.51842
Test Set	mRNA processing	4.25234	Reference Set	mRNA processing	1.62764
Test Set	protein localization to membrane	4.20561	Reference Set	protein localization to membrane	1.64729
Test Set	positive regulation of cell development	4.06542	Reference Set	positive regulation of cell development	1.77829
Test Set	positive regulation of programmed cell death	4.06542	Reference Set	positive regulation of programmed cell death	1.76519
Test Set	positive regulation of organelle organization	3.73832	Reference Set	positive regulation of organelle organization	2.08286
Test Set	heart development	3.45794	Reference Set	heart development	2.35795
Test Set	cellular response to nitrogen compound	3.92523	Reference Set	cellular response to nitrogen compound	1.88636
Test Set	cellular process involved in reproduction in multicellular organism	3.5514	Reference Set	cellular process involved in reproduction in multicellular organism	2.2597
Test Set	embryo development ending in birth or egg hatching	3.50467	Reference Set	embryo development ending in birth or egg hatching	2.2859
Test Set	catalytic activity, acting on RNA	2.33645	Reference Set	catalytic activity, acting on RNA	3.45178
Test Set	guanyl nucleotide binding	4.15888	Reference Set	guanyl nucleotide binding	1.62764
Test Set	positive regulation of cell population proliferation	3.8785	Reference Set	positive regulation of cell population proliferation	1.89946
Test Set	sensory organ development	3.50467	Reference Set	sensory organ development	2.26953
Test Set	inorganic cation transmembrane transport	3.50467	Reference Set	inorganic cation transmembrane transport	2.26953
Test Set	regulation of growth	3.8785	Reference Set	regulation of growth	1.89291
Test Set	positive regulation of kinase activity	3.5514	Reference Set	positive regulation of kinase activity	2.21713
Test Set	negative regulation of cell cycle	3.50467	Reference Set	negative regulation of cell cycle	2.26298
Test Set	ion homeostasis	3.59813	Reference Set	ion homeostasis	2.168
Test Set	positive regulation of cellular component biogenesis	3.97196	Reference Set	positive regulation of cellular component biogenesis	1.74554
Test Set	blood vessel development	3.5514	Reference Set	blood vessel development	2.16145
Test Set	regulation of cytokine production	3.59813	Reference Set	regulation of cytokine production	2.11233
Test Set	positive regulation of apoptotic process	4.01869	Reference Set	positive regulation of apoptotic process	1.67349
Test Set	regulated exocytosis	4.11215	Reference Set	regulated exocytosis	1.54249
Test Set	actin cytoskeleton	4.06542	Reference Set	actin cytoskeleton	1.58507
Test Set	structural molecule activity	4.11215	Reference Set	structural molecule activity	1.53267
Test Set	nucleoside binding	4.01869	Reference Set	nucleoside binding	1.60472
Test Set	extracellular space	3.31776	Reference Set	extracellular space	2.30228
Test Set	perinuclear region of cytoplasm	4.06542	Reference Set	perinuclear region of cytoplasm	1.54249
Test Set	guanyl ribonucleotide binding	4.01869	Reference Set	guanyl ribonucleotide binding	1.58179
Test Set	response to inorganic substance	3.50467	Reference Set	response to inorganic substance	2.05011
Test Set	synaptic signaling	3.92523	Reference Set	synaptic signaling	1.62764
Test Set	ribonucleoside binding	3.97196	Reference Set	ribonucleoside binding	1.57524
Test Set	alpha-amino acid metabolic process	2.00935	Reference Set	alpha-amino acid metabolic process	3.53692
Test Set	sequence-specific DNA binding	3.59813	Reference Set	sequence-specific DNA binding	1.94203
Test Set	ribosome	4.06542	Reference Set	ribosome	1.47372
Test Set	protein serine/threonine kinase activity	3.2243	Reference Set	protein serine/threonine kinase activity	2.299
Test Set	regulation of cell morphogenesis	3.97196	Reference Set	regulation of cell morphogenesis	1.53922
Test Set	protein domain specific binding	3.73832	Reference Set	protein domain specific binding	1.77174
Test Set	postsynapse	4.29907	Reference Set	postsynapse	1.2019
Test Set	positive regulation of nervous system development	3.83178	Reference Set	positive regulation of nervous system development	1.66694
Test Set	nucleobase-containing compound catabolic process	3.50467	Reference Set	nucleobase-containing compound catabolic process	1.98461
Test Set	purine nucleoside binding	3.92523	Reference Set	purine nucleoside binding	1.55232
Test Set	positive regulation of protein kinase activity	3.36449	Reference Set	positive regulation of protein kinase activity	2.10906
Test Set	purine ribonucleoside binding	3.92523	Reference Set	purine ribonucleoside binding	1.54577
Test Set	phosphoric ester hydrolase activity	3.69159	Reference Set	phosphoric ester hydrolase activity	1.75536
Test Set	dephosphorylation	3.78505	Reference Set	dephosphorylation	1.65711
Test Set	GTPase activity	3.92523	Reference Set	GTPase activity	1.51629
Test Set	RNA splicing	4.01869	Reference Set	RNA splicing	1.3984
Test Set	inorganic ion homeostasis	3.45794	Reference Set	inorganic ion homeostasis	1.94858
Test Set	synapse organization	3.64486	Reference Set	synapse organization	1.75864
Test Set	trans-synaptic signaling	3.78505	Reference Set	trans-synaptic signaling	1.60799
Test Set	organelle localization	3.45794	Reference Set	organelle localization	1.89618
Test Set	carboxylic acid catabolic process	2.24299	Reference Set	carboxylic acid catabolic process	3.08826
Test Set	organic acid catabolic process	2.24299	Reference Set	organic acid catabolic process	3.08826
Test Set	muscle structure development	3.69159	Reference Set	muscle structure development	1.63747
Test Set	signal release	3.8785	Reference Set	signal release	1.44752
Test Set	cation homeostasis	3.41121	Reference Set	cation homeostasis	1.90273
Test Set	cellular response to organonitrogen compound	3.59813	Reference Set	cellular response to organonitrogen compound	1.70296
Test Set	positive regulation of hydrolase activity	3.45794	Reference Set	positive regulation of hydrolase activity	1.83724
Test Set	cell surface receptor signaling pathway involved in cell-cell signaling	3.50467	Reference Set	cell surface receptor signaling pathway involved in cell-cell signaling	1.76846
Test Set	GTP binding	3.78505	Reference Set	GTP binding	1.48027
Test Set	GTPase binding	3.41121	Reference Set	GTPase binding	1.84706
Test Set	double-stranded DNA binding	3.36449	Reference Set	double-stranded DNA binding	1.88636
Test Set	response to lipid	2.99065	Reference Set	response to lipid	2.2597
Test Set	establishment of protein localization to organelle	3.31776	Reference Set	establishment of protein localization to organelle	1.92566
Test Set	small GTPase mediated signal transduction	4.15888	Reference Set	small GTPase mediated signal transduction	1.084
Test Set	regulation of cellular protein localization	3.59813	Reference Set	regulation of cellular protein localization	1.64402
Test Set	process utilizing autophagic mechanism	3.2243	Reference Set	process utilizing autophagic mechanism	1.94531
Test Set	autophagy	3.2243	Reference Set	autophagy	1.94531
Test Set	cell division	3.31776	Reference Set	cell division	1.82741
Test Set	regulation of cellular component size	3.83178	Reference Set	regulation of cellular component size	1.3067
Test Set	actin filament organization	3.8785	Reference Set	actin filament organization	1.25757
Test Set	positive regulation of immune response	3.41121	Reference Set	positive regulation of immune response	1.70296
Test Set	response to growth factor	3.13084	Reference Set	response to growth factor	1.94531
Test Set	blood vessel morphogenesis	3.2243	Reference Set	blood vessel morphogenesis	1.85034
Test Set	cell-cell signaling by wnt	3.36449	Reference Set	cell-cell signaling by wnt	1.70624
Test Set	Wnt signaling pathway	3.36449	Reference Set	Wnt signaling pathway	1.69969
Test Set	negative regulation of catalytic activity	3.36449	Reference Set	negative regulation of catalytic activity	1.69314
Test Set	cytokine-mediated signaling pathway	3.64486	Reference Set	cytokine-mediated signaling pathway	1.40495
Test Set	proteasomal protein catabolic process	3.2243	Reference Set	proteasomal protein catabolic process	1.80776
Test Set	chemical synaptic transmission	3.5514	Reference Set	chemical synaptic transmission	1.47372
Test Set	anterograde trans-synaptic signaling	3.5514	Reference Set	anterograde trans-synaptic signaling	1.47372
Test Set	protein complex oligomerization	2.85047	Reference Set	protein complex oligomerization	2.17455
Test Set	cellular component disassembly	3.27103	Reference Set	cellular component disassembly	1.74226
Test Set	nuclear chromosome	3.03738	Reference Set	nuclear chromosome	1.96496
Test Set	transcription factor binding	3.2243	Reference Set	transcription factor binding	1.76846
Test Set	presynapse	3.50467	Reference Set	presynapse	1.47699
Test Set	negative regulation of protein modification process	3.31776	Reference Set	negative regulation of protein modification process	1.65384
Test Set	sulfur compound metabolic process	1.91589	Reference Set	sulfur compound metabolic process	3.05551
Test Set	cellular ion homeostasis	3.17757	Reference Set	cellular ion homeostasis	1.78156
Test Set	negative regulation of phosphorus metabolic process	3.41121	Reference Set	negative regulation of phosphorus metabolic process	1.51957
Test Set	negative regulation of phosphate metabolic process	3.41121	Reference Set	negative regulation of phosphate metabolic process	1.51629
Test Set	cell cycle phase transition	2.85047	Reference Set	cell cycle phase transition	2.06976
Test Set	cellular response to growth factor stimulus	3.03738	Reference Set	cellular response to growth factor stimulus	1.86999
Test Set	cellular cation homeostasis	3.13084	Reference Set	cellular cation homeostasis	1.73899
Test Set	leukocyte mediated immunity	3.41121	Reference Set	leukocyte mediated immunity	1.44752
Test Set	response to wounding	3.36449	Reference Set	response to wounding	1.49337
Test Set	positive regulation of neurogenesis	3.36449	Reference Set	positive regulation of neurogenesis	1.48354
Test Set	ubiquitin-like protein transferase activity	2.8972	Reference Set	ubiquitin-like protein transferase activity	1.94858
Test Set	cell body	3.27103	Reference Set	cell body	1.57197
Test Set	cell junction assembly	3.41121	Reference Set	cell junction assembly	1.43114
Test Set	peptide secretion	3.45794	Reference Set	peptide secretion	1.38202
Test Set	regulation of defense response	3.27103	Reference Set	regulation of defense response	1.55887
Test Set	germ cell development	2.99065	Reference Set	germ cell development	1.81104
Test Set	regulation of protein-containing complex assembly	3.45794	Reference Set	regulation of protein-containing complex assembly	1.31652
Test Set	ubiquitin-like protein ligase binding	3.41121	Reference Set	ubiquitin-like protein ligase binding	1.36237
Test Set	carboxylic acid biosynthetic process	1.82243	Reference Set	carboxylic acid biosynthetic process	2.95071
Test Set	organic acid biosynthetic process	1.82243	Reference Set	organic acid biosynthetic process	2.95071
Test Set	regulation of cell adhesion	3.27103	Reference Set	regulation of cell adhesion	1.49992
Test Set	positive regulation of cell projection organization	3.50467	Reference Set	positive regulation of cell projection organization	1.2543
Test Set	phospholipid binding	3.41121	Reference Set	phospholipid binding	1.32962
Test Set	apoptotic signaling pathway	3.17757	Reference Set	apoptotic signaling pathway	1.53922
Test Set	response to bacterium	2.75701	Reference Set	response to bacterium	1.94531
Test Set	positive regulation of MAPK cascade	2.94393	Reference Set	positive regulation of MAPK cascade	1.75209
Test Set	chordate embryonic development	2.75701	Reference Set	chordate embryonic development	1.93876
Test Set	response to peptide	3.41121	Reference Set	response to peptide	1.28377
Test Set	dendrite	3.03738	Reference Set	dendrite	1.63419
Test Set	dendritic tree	3.03738	Reference Set	dendritic tree	1.63419
Test Set	mitotic cell cycle phase transition	2.75701	Reference Set	mitotic cell cycle phase transition	1.89946
Test Set	Golgi vesicle transport	3.27103	Reference Set	Golgi vesicle transport	1.37875
Test Set	cell-cell junction	3.36449	Reference Set	cell-cell junction	1.27395
Test Set	metal ion homeostasis	3.08411	Reference Set	metal ion homeostasis	1.54904
Test Set	protein localization to extracellular region	3.31776	Reference Set	protein localization to extracellular region	1.31325
Test Set	establishment of protein localization to extracellular region	3.31776	Reference Set	establishment of protein localization to extracellular region	1.30015
Test Set	protein secretion	3.31776	Reference Set	protein secretion	1.30015
Test Set	cellular response to hormone stimulus	3.27103	Reference Set	cellular response to hormone stimulus	1.33945
Test Set	ubiquitin protein ligase binding	3.31776	Reference Set	ubiquitin protein ligase binding	1.29032
Test Set	positive regulation of locomotion	3.08411	Reference Set	positive regulation of locomotion	1.52284
Test Set	innate immune response	3.08411	Reference Set	innate immune response	1.51957
Test Set	RNA splicing, via transesterification reactions	3.45794	Reference Set	RNA splicing, via transesterification reactions	1.1233
Test Set	cell growth	3.2243	Reference Set	cell growth	1.34927
Test Set	sensory system development	2.75701	Reference Set	sensory system development	1.80776
Test Set	RNA splicing, via transesterification reactions with bulged adenosine as nucleophile	3.45794	Reference Set	RNA splicing, via transesterification reactions with bulged adenosine as nucleophile	1.09383
Test Set	mRNA splicing, via spliceosome	3.45794	Reference Set	mRNA splicing, via spliceosome	1.09383
Test Set	centrosome	2.8972	Reference Set	centrosome	1.63092
Test Set	ubiquitin-protein transferase activity	2.66355	Reference Set	ubiquitin-protein transferase activity	1.85034
Test Set	cell leading edge	3.45794	Reference Set	cell leading edge	1.05453
Test Set	eye development	2.71028	Reference Set	eye development	1.80121
Test Set	visual system development	2.71028	Reference Set	visual system development	1.80121
Test Set	cell activation involved in immune response	3.08411	Reference Set	cell activation involved in immune response	1.42459
Test Set	epithelial tube morphogenesis	2.85047	Reference Set	epithelial tube morphogenesis	1.65384
Test Set	regulation of cellular amide metabolic process	2.80374	Reference Set	regulation of cellular amide metabolic process	1.69641
Test Set	negative regulation of transport	3.2243	Reference Set	negative regulation of transport	1.27395
Test Set	proteasome-mediated ubiquitin-dependent protein catabolic process	2.8972	Reference Set	proteasome-mediated ubiquitin-dependent protein catabolic process	1.55887
Test Set	phosphatase activity	2.99065	Reference Set	phosphatase activity	1.46389
Test Set	microtubule	2.66355	Reference Set	microtubule	1.77829
Test Set	circulatory system process	2.94393	Reference Set	circulatory system process	1.48354
Test Set	leukocyte activation involved in immune response	3.03738	Reference Set	leukocyte activation involved in immune response	1.38202
Test Set	organelle fission	2.52336	Reference Set	organelle fission	1.88963
Test Set	endomembrane system organization	3.03738	Reference Set	endomembrane system organization	1.36565
Test Set	negative regulation of cell differentiation	2.8972	Reference Set	negative regulation of cell differentiation	1.48354
Test Set	regulation of system process	3.03738	Reference Set	regulation of system process	1.32962
Test Set	response to oxidative stress	2.52336	Reference Set	response to oxidative stress	1.84051
Test Set	angiogenesis	2.8972	Reference Set	angiogenesis	1.45407
Test Set	actin binding	3.27103	Reference Set	actin binding	1.07418
Test Set	Golgi membrane	2.75701	Reference Set	Golgi membrane	1.57852
Test Set	regulation of actin filament-based process	3.17757	Reference Set	regulation of actin filament-based process	1.15605
Test Set	apical part of cell	2.52336	Reference Set	apical part of cell	1.80776
Test Set	regulation of protein serine/threonine kinase activity	2.61682	Reference Set	regulation of protein serine/threonine kinase activity	1.71279
Test Set	positive regulation of cellular component movement	2.8972	Reference Set	positive regulation of cellular component movement	1.40822
Test Set	chromatin	2.66355	Reference Set	chromatin	1.63747
Test Set	sequence-specific double-stranded DNA binding	2.75701	Reference Set	sequence-specific double-stranded DNA binding	1.54249
Test Set	neuronal cell body	2.80374	Reference Set	neuronal cell body	1.49009
Test Set	cellular metal ion homeostasis	2.8972	Reference Set	cellular metal ion homeostasis	1.3853
Test Set	Ras protein signal transduction	3.45794	Reference Set	Ras protein signal transduction	0.822008
Test Set	phagocytosis	3.08411	Reference Set	phagocytosis	1.17897
Test Set	ameboidal-type cell migration	2.8972	Reference Set	ameboidal-type cell migration	1.36565
Test Set	divalent inorganic cation transport	2.80374	Reference Set	divalent inorganic cation transport	1.45407
Test Set	positive regulation of catabolic process	2.61682	Reference Set	positive regulation of catabolic process	1.63092
Test Set	regulation of DNA-binding transcription factor activity	2.61682	Reference Set	regulation of DNA-binding transcription factor activity	1.63092
Test Set	blood circulation	2.85047	Reference Set	blood circulation	1.3853
Test Set	protein dephosphorylation	3.03738	Reference Set	protein dephosphorylation	1.17897
Test Set	plasma membrane protein complex	2.75701	Reference Set	plasma membrane protein complex	1.45734
Test Set	cell cortex	2.8972	Reference Set	cell cortex	1.3067
Test Set	negative regulation of intracellular signal transduction	2.80374	Reference Set	negative regulation of intracellular signal transduction	1.38857
Test Set	ribosome biogenesis	2.66355	Reference Set	ribosome biogenesis	1.50647
Test Set	regulation of translation	2.66355	Reference Set	regulation of translation	1.50647
Test Set	divalent metal ion transport	2.75701	Reference Set	divalent metal ion transport	1.40822
Test Set	nuclear speck	3.27103	Reference Set	nuclear speck	0.877681
Test Set	lymphocyte activation	2.80374	Reference Set	lymphocyte activation	1.32962
Test Set	nuclear division	2.38318	Reference Set	nuclear division	1.74881
Test Set	response to peptide hormone	3.03738	Reference Set	response to peptide hormone	1.09055
Test Set	positive regulation of cell motility	2.75701	Reference Set	positive regulation of cell motility	1.34272
Test Set	side of membrane	2.75701	Reference Set	side of membrane	1.3329
Test Set	endocytic vesicle	2.75701	Reference Set	endocytic vesicle	1.3329
Test Set	positive regulation of response to external stimulus	2.8972	Reference Set	positive regulation of response to external stimulus	1.1757
Test Set	myeloid leukocyte activation	2.94393	Reference Set	myeloid leukocyte activation	1.11675
Test Set	positive regulation of neuron differentiation	2.8972	Reference Set	positive regulation of neuron differentiation	1.1626
Test Set	G protein-coupled receptor signaling pathway	2.52336	Reference Set	G protein-coupled receptor signaling pathway	1.51957
Test Set	regulation of actin cytoskeleton organization	2.94393	Reference Set	regulation of actin cytoskeleton organization	1.07745
Test Set	female gamete generation	2.61682	Reference Set	female gamete generation	1.39512
Test Set	regulation of ion transport	2.66355	Reference Set	regulation of ion transport	1.346
Test Set	receptor complex	2.47664	Reference Set	receptor complex	1.52612
Test Set	regulation of peptide secretion	2.85047	Reference Set	regulation of peptide secretion	1.1364
Test Set	calcium ion transport	2.71028	Reference Set	calcium ion transport	1.27067
Test Set	positive regulation of cell migration	2.66355	Reference Set	positive regulation of cell migration	1.31325
Test Set	negative regulation of phosphorylation	2.66355	Reference Set	negative regulation of phosphorylation	1.2805
Test Set	phospholipid metabolic process	2.38318	Reference Set	phospholipid metabolic process	1.55887
Test Set	regulation of hormone levels	2.52336	Reference Set	regulation of hormone levels	1.4115
Test Set	endosome membrane	2.71028	Reference Set	endosome membrane	1.19535
Test Set	regulation of developmental growth	2.71028	Reference Set	regulation of developmental growth	1.17243
Test Set	immune response-regulating signaling pathway	2.85047	Reference Set	immune response-regulating signaling pathway	1.02833
Test Set	activation of immune response	2.66355	Reference Set	activation of immune response	1.21172
Test Set	regulation of cell morphogenesis involved in differentiation	2.75701	Reference Set	regulation of cell morphogenesis involved in differentiation	1.11675
Test Set	enzyme activator activity	2.52336	Reference Set	enzyme activator activity	1.34272
Test Set	regulation of protein catabolic process	2.47664	Reference Set	regulation of protein catabolic process	1.38857
Test Set	ribosomal subunit	3.03738	Reference Set	ribosomal subunit	0.825282
Test Set	lyase activity	1.4486	Reference Set	lyase activity	2.41362
Test Set	small GTPase binding	2.42991	Reference Set	small GTPase binding	1.42459
Test Set	regulation of trans-synaptic signaling	2.75701	Reference Set	regulation of trans-synaptic signaling	1.09383
Test Set	modulation of chemical synaptic transmission	2.75701	Reference Set	modulation of chemical synaptic transmission	1.09383
Test Set	regulation of supramolecular fiber organization	2.80374	Reference Set	regulation of supramolecular fiber organization	1.04143
Test Set	RNA catabolic process	2.42991	Reference Set	RNA catabolic process	1.41477
Test Set	negative regulation of cell population proliferation	2.66355	Reference Set	negative regulation of cell population proliferation	1.17897
Test Set	nuclear transport	2.52336	Reference Set	nuclear transport	1.31652
Test Set	mitochondrial protein complex	2.47664	Reference Set	mitochondrial protein complex	1.36237
Test Set	regulation of protein secretion	2.75701	Reference Set	regulation of protein secretion	1.07745
Test Set	nucleocytoplasmic transport	2.52336	Reference Set	nucleocytoplasmic transport	1.30997
Test Set	DNA-binding transcription factor activity	2.85047	Reference Set	DNA-binding transcription factor activity	0.94973
Test Set	tRNA metabolic process	1.16822	Reference Set	tRNA metabolic process	2.62977
Test Set	immune response-regulating cell surface receptor signaling pathway	2.80374	Reference Set	immune response-regulating cell surface receptor signaling pathway	0.992304
Test Set	sensory organ morphogenesis	2.33645	Reference Set	sensory organ morphogenesis	1.44752
Test Set	protein targeting	2.38318	Reference Set	protein targeting	1.39512
Test Set	neuron projection guidance	2.42991	Reference Set	neuron projection guidance	1.33945
Test Set	positive regulation of establishment of protein localization	2.66355	Reference Set	positive regulation of establishment of protein localization	1.10365
Test Set	axon guidance	2.42991	Reference Set	axon guidance	1.32962
Test Set	positive regulation of cellular catabolic process	2.33645	Reference Set	positive regulation of cellular catabolic process	1.41477
Test Set	regulatory region nucleic acid binding	2.47664	Reference Set	regulatory region nucleic acid binding	1.26412
Test Set	muscle cell differentiation	2.57009	Reference Set	muscle cell differentiation	1.16915
Test Set	transcription regulatory region sequence-specific DNA binding	2.47664	Reference Set	transcription regulatory region sequence-specific DNA binding	1.26085
Test Set	leukocyte degranulation	2.75701	Reference Set	leukocyte degranulation	0.972654
Test Set	regulation of cell cycle phase transition	2.28972	Reference Set	regulation of cell cycle phase transition	1.43442
Test Set	peptidyl-serine modification	2.52336	Reference Set	peptidyl-serine modification	1.19862
Test Set	regulation of response to biotic stimulus	2.57009	Reference Set	regulation of response to biotic stimulus	1.1495
Test Set	negative regulation of protein phosphorylation	2.52336	Reference Set	negative regulation of protein phosphorylation	1.19535
Test Set	establishment of organelle localization	2.28972	Reference Set	establishment of organelle localization	1.42787
Test Set	phosphoprotein phosphatase activity	2.71028	Reference Set	phosphoprotein phosphatase activity	1.0054
Test Set	myeloid cell activation involved in immune response	2.71028	Reference Set	myeloid cell activation involved in immune response	1.0054
Test Set	myeloid leukocyte mediated immunity	2.71028	Reference Set	myeloid leukocyte mediated immunity	0.998854
Test Set	vesicle organization	2.85047	Reference Set	vesicle organization	0.858032
Test Set	regulation of Wnt signaling pathway	2.42991	Reference Set	regulation of Wnt signaling pathway	1.27067
Test Set	regulation of hemopoiesis	2.57009	Reference Set	regulation of hemopoiesis	1.12985
Test Set	negative regulation of transcription by RNA polymerase II	2.42991	Reference Set	negative regulation of transcription by RNA polymerase II	1.2674
Test Set	male gamete generation	2.24299	Reference Set	male gamete generation	1.43769
Test Set	activation of protein kinase activity	2.24299	Reference Set	activation of protein kinase activity	1.42459
Test Set	wound healing	2.52336	Reference Set	wound healing	1.12985
Test Set	structural constituent of ribosome	2.94393	Reference Set	structural constituent of ribosome	0.70411
Test Set	tissue migration	2.47664	Reference Set	tissue migration	1.1495
Test Set	epithelium migration	2.47664	Reference Set	epithelium migration	1.14295
Test Set	epithelial cell migration	2.47664	Reference Set	epithelial cell migration	1.14295
Test Set	protein polymerization	2.71028	Reference Set	protein polymerization	0.903881
Test Set	gland development	2.19626	Reference Set	gland development	1.41477
Test Set	stress-activated protein kinase signaling cascade	2.33645	Reference Set	stress-activated protein kinase signaling cascade	1.27067
Test Set	Ras GTPase binding	2.28972	Reference Set	Ras GTPase binding	1.30342
Test Set	nuclear envelope	2.19626	Reference Set	nuclear envelope	1.39512
Test Set	regulation of intracellular transport	2.19626	Reference Set	regulation of intracellular transport	1.3853
Test Set	response to metal ion	2.28972	Reference Set	response to metal ion	1.28705
Test Set	positive regulation of protein transport	2.52336	Reference Set	positive regulation of protein transport	1.05125
Test Set	calcium ion binding	2.38318	Reference Set	calcium ion binding	1.1888
Test Set	positive regulation of proteolysis	2.33645	Reference Set	positive regulation of proteolysis	1.23137
Test Set	DNA conformation change	2.14953	Reference Set	DNA conformation change	1.39512
Test Set	regulation of synapse structure or activity	2.42991	Reference Set	regulation of synapse structure or activity	1.11348
Test Set	regulation of cell growth	2.47664	Reference Set	regulation of cell growth	1.06108
Test Set	epithelial cell development	2.42991	Reference Set	epithelial cell development	1.10038
Test Set	cellular response to peptide	2.66355	Reference Set	cellular response to peptide	0.864582
Test Set	regulation of binding	2.28972	Reference Set	regulation of binding	1.23792
Test Set	mRNA catabolic process	2.28972	Reference Set	mRNA catabolic process	1.23465
Test Set	regulation of mitotic cell cycle phase transition	2.19626	Reference Set	regulation of mitotic cell cycle phase transition	1.31325
Test Set	oogenesis	2.33645	Reference Set	oogenesis	1.17243
Test Set	granulocyte activation	2.61682	Reference Set	granulocyte activation	0.890781
Test Set	neutrophil mediated immunity	2.61682	Reference Set	neutrophil mediated immunity	0.884231
Test Set	spindle	2.42991	Reference Set	spindle	1.0709
Test Set	glutamatergic synapse	2.71028	Reference Set	glutamatergic synapse	0.782708
Test Set	neutrophil activation	2.61682	Reference Set	neutrophil activation	0.867857
Test Set	protein localization to cell periphery	2.47664	Reference Set	protein localization to cell periphery	1.00213
Test Set	neutrophil activation involved in immune response	2.61682	Reference Set	neutrophil activation involved in immune response	0.861307
Test Set	sensory perception	2.1028	Reference Set	sensory perception	1.3722
Test Set	response to oxygen levels	2.28972	Reference Set	response to oxygen levels	1.16915
Test Set	stress-activated MAPK cascade	2.24299	Reference Set	stress-activated MAPK cascade	1.215
Test Set	cellular response to organic cyclic compound	2.00935	Reference Set	cellular response to organic cyclic compound	1.44752
Test Set	organelle subcompartment	2.38318	Reference Set	organelle subcompartment	1.06435
Test Set	regulation of cell activation	2.47664	Reference Set	regulation of cell activation	0.969379
Test Set	embryonic organ development	2.05607	Reference Set	embryonic organ development	1.38857
Test Set	spliceosomal complex	2.71028	Reference Set	spliceosomal complex	0.72376
Test Set	neutrophil degranulation	2.57009	Reference Set	neutrophil degranulation	0.861307
Test Set	protein modification by small protein removal	2.14953	Reference Set	protein modification by small protein removal	1.27395
Test Set	regulation of synapse organization	2.33645	Reference Set	regulation of synapse organization	1.084
Test Set	glycerolipid metabolic process	2.1028	Reference Set	glycerolipid metabolic process	1.3067
Test Set	protein folding	2.1028	Reference Set	protein folding	1.28377
Test Set	magnesium ion binding	2.1028	Reference Set	magnesium ion binding	1.2805
Test Set	vacuolar membrane	2.24299	Reference Set	vacuolar membrane	1.13968
Test Set	positive regulation of neuron projection development	2.42991	Reference Set	positive regulation of neuron projection development	0.94973
Test Set	positive regulation of cell cycle	2.14953	Reference Set	positive regulation of cell cycle	1.2281
Test Set	regulation of MAP kinase activity	2.05607	Reference Set	regulation of MAP kinase activity	1.31325
Test Set	regulation of body fluid levels	2.24299	Reference Set	regulation of body fluid levels	1.1233
Test Set	peptidyl-serine phosphorylation	2.24299	Reference Set	peptidyl-serine phosphorylation	1.11348
Test Set	regulation of mRNA metabolic process	2.33645	Reference Set	regulation of mRNA metabolic process	1.01195
Test Set	spermatogenesis	2.05607	Reference Set	spermatogenesis	1.28705
Test Set	rhythmic process	2.00935	Reference Set	rhythmic process	1.31652
Test Set	active transmembrane transporter activity	1.30841	Reference Set	active transmembrane transporter activity	2.01081
Test Set	striated muscle cell differentiation	2.28972	Reference Set	striated muscle cell differentiation	1.02505
Test Set	muscle system process	2.24299	Reference Set	muscle system process	1.0709
Test Set	mRNA binding	2.57009	Reference Set	mRNA binding	0.743409
Test Set	response to decreased oxygen levels	2.19626	Reference Set	response to decreased oxygen levels	1.1102
Test Set	protein heterodimerization activity	2.38318	Reference Set	protein heterodimerization activity	0.920255
Test Set	apical plasma membrane	2.00935	Reference Set	apical plasma membrane	1.28705
Test Set	immune response-activating signal transduction	2.38318	Reference Set	immune response-activating signal transduction	0.890781
Test Set	chromosomal region	1.96262	Reference Set	chromosomal region	1.2936
Test Set	negative regulation of organelle organization	1.91589	Reference Set	negative regulation of organelle organization	1.3329
Test Set	tubulin binding	2.14953	Reference Set	tubulin binding	1.08728
Test Set	establishment or maintenance of cell polarity	2.28972	Reference Set	establishment or maintenance of cell polarity	0.94318
Test Set	protein-containing complex localization	2.1028	Reference Set	protein-containing complex localization	1.12658
Test Set	cellular response to lipid	1.96262	Reference Set	cellular response to lipid	1.24775
Test Set	Golgi apparatus subcompartment	2.19626	Reference Set	Golgi apparatus subcompartment	1.00868
Test Set	immune response-activating cell surface receptor signaling pathway	2.33645	Reference Set	immune response-activating cell surface receptor signaling pathway	0.867857
Test Set	cellular response to extracellular stimulus	1.86916	Reference Set	cellular response to extracellular stimulus	1.32962
Test Set	regulation of actin filament organization	2.38318	Reference Set	regulation of actin filament organization	0.812183
Test Set	protein polyubiquitination	1.86916	Reference Set	protein polyubiquitination	1.31325
Test Set	early endosome	2.24299	Reference Set	early endosome	0.93663
Test Set	response to hypoxia	2.1028	Reference Set	response to hypoxia	1.0709
Test Set	regulation of leukocyte activation	2.24299	Reference Set	regulation of leukocyte activation	0.926805
Test Set	dendrite development	2.05607	Reference Set	dendrite development	1.1102
Test Set	endosomal transport	2.28972	Reference Set	endosomal transport	0.874406
Test Set	actin polymerization or depolymerization	2.42991	Reference Set	actin polymerization or depolymerization	0.720485
Test Set	cellular response to peptide hormone stimulus	2.42991	Reference Set	cellular response to peptide hormone stimulus	0.713935
Test Set	divalent inorganic cation homeostasis	2.1028	Reference Set	divalent inorganic cation homeostasis	1.03488
Test Set	regulation of transmembrane transport	2.05607	Reference Set	regulation of transmembrane transport	1.07418
Test Set	catalytic activity, acting on DNA	1.1215	Reference Set	catalytic activity, acting on DNA	2.00753
Test Set	positive regulation of cytokine production	1.91589	Reference Set	positive regulation of cytokine production	1.21172
Test Set	neuron death	2.1028	Reference Set	neuron death	1.02178
Test Set	eye morphogenesis	1.91589	Reference Set	eye morphogenesis	1.20845
Test Set	muscle tissue development	2.14953	Reference Set	muscle tissue development	0.972654
Test Set	developmental cell growth	2.28972	Reference Set	developmental cell growth	0.831832
Test Set	protein-containing complex disassembly	2.1028	Reference Set	protein-containing complex disassembly	1.0185
Test Set	protein deubiquitination	1.86916	Reference Set	protein deubiquitination	1.25102
Test Set	positive regulation of cell adhesion	2.33645	Reference Set	positive regulation of cell adhesion	0.779433
Test Set	transport vesicle	2.33645	Reference Set	transport vesicle	0.779433
Test Set	regulation of peptidase activity	2.05607	Reference Set	regulation of peptidase activity	1.0578
Test Set	second-messenger-mediated signaling	2.05607	Reference Set	second-messenger-mediated signaling	1.05453
Test Set	ribonucleoprotein complex subunit organization	2.24299	Reference Set	ribonucleoprotein complex subunit organization	0.854757
Test Set	positive regulation of cellular protein localization	2.1028	Reference Set	positive regulation of cellular protein localization	0.979204
Test Set	cellular divalent inorganic cation homeostasis	2.05607	Reference Set	cellular divalent inorganic cation homeostasis	1.0054
Test Set	positive regulation of secretion	2.24299	Reference Set	positive regulation of secretion	0.776159
Test Set	regulation of apoptotic signaling pathway	2.05607	Reference Set	regulation of apoptotic signaling pathway	0.959555
Test Set	response to insulin	2.19626	Reference Set	response to insulin	0.812183
Test Set	glycerophospholipid metabolic process	1.91589	Reference Set	glycerophospholipid metabolic process	1.09055
Test Set	leukocyte differentiation	1.91589	Reference Set	leukocyte differentiation	1.08728
Test Set	striated muscle tissue development	2.05607	Reference Set	striated muscle tissue development	0.93663
Test Set	viral life cycle	2.19626	Reference Set	viral life cycle	0.779433
Test Set	regulation of small molecule metabolic process	1.7757	Reference Set	regulation of small molecule metabolic process	1.19535
Test Set	developmental maturation	1.7757	Reference Set	developmental maturation	1.19207
Test Set	ribonucleoprotein complex assembly	2.19626	Reference Set	ribonucleoprotein complex assembly	0.769609
Test Set	regulation of protein stability	1.82243	Reference Set	regulation of protein stability	1.14295
Test Set	cytoplasmic side of membrane	2.14953	Reference Set	cytoplasmic side of membrane	0.805633
Test Set	macroautophagy	1.82243	Reference Set	macroautophagy	1.12985
Test Set	calcium ion homeostasis	2.00935	Reference Set	calcium ion homeostasis	0.939905
Test Set	actin filament polymerization	2.28972	Reference Set	actin filament polymerization	0.651711
Test Set	cellular calcium ion homeostasis	2.00935	Reference Set	cellular calcium ion homeostasis	0.926805
Test Set	nuclear chromatin	1.91589	Reference Set	nuclear chromatin	1.01195
Test Set	protein localization to plasma membrane	2.1028	Reference Set	protein localization to plasma membrane	0.818733
Test Set	response to endoplasmic reticulum stress	1.86916	Reference Set	response to endoplasmic reticulum stress	1.05125
Test Set	peptidyl-tyrosine modification	1.82243	Reference Set	peptidyl-tyrosine modification	1.0971
Test Set	positive regulation of cytoskeleton organization	2.00935	Reference Set	positive regulation of cytoskeleton organization	0.907156
Test Set	neuron to neuron synapse	2.42991	Reference Set	neuron to neuron synapse	0.47814
Test Set	regulation of neuron death	1.96262	Reference Set	regulation of neuron death	0.93663
Test Set	RNA localization	1.82243	Reference Set	RNA localization	1.07418
Test Set	positive regulation of secretion by cell	2.14953	Reference Set	positive regulation of secretion by cell	0.736859
Test Set	rRNA metabolic process	1.82243	Reference Set	rRNA metabolic process	1.06108
Test Set	peptidyl-tyrosine phosphorylation	1.7757	Reference Set	peptidyl-tyrosine phosphorylation	1.0971
Test Set	cellular response to chemical stress	1.72897	Reference Set	cellular response to chemical stress	1.1364
Test Set	establishment of protein localization to membrane	2.19626	Reference Set	establishment of protein localization to membrane	0.658261
Test Set	cognition	2.00935	Reference Set	cognition	0.838382
Test Set	rRNA processing	1.82243	Reference Set	rRNA processing	1.02178
Test Set	response to tumor necrosis factor	1.96262	Reference Set	response to tumor necrosis factor	0.880956
Test Set	positive regulation of protein-containing complex assembly	2.05607	Reference Set	positive regulation of protein-containing complex assembly	0.776159
Test Set	cellular response to abiotic stimulus	1.68224	Reference Set	cellular response to abiotic stimulus	1.14295
Test Set	cellular response to environmental stimulus	1.68224	Reference Set	cellular response to environmental stimulus	1.14295
Test Set	regulation of microtubule-based process	1.72897	Reference Set	regulation of microtubule-based process	1.09055
Test Set	DNA recombination	1.07477	Reference Set	DNA recombination	1.74226
Test Set	regulation of protein polymerization	2.1028	Reference Set	regulation of protein polymerization	0.71066
Test Set	regulation of cell junction assembly	1.96262	Reference Set	regulation of cell junction assembly	0.848207
Test Set	organic hydroxy compound biosynthetic process	1.72897	Reference Set	organic hydroxy compound biosynthetic process	1.07745
Test Set	canonical Wnt signaling pathway	1.7757	Reference Set	canonical Wnt signaling pathway	1.02833
Test Set	phosphatase binding	2.1028	Reference Set	phosphatase binding	0.700835
Test Set	intrinsic component of organelle membrane	1.91589	Reference Set	intrinsic component of organelle membrane	0.887506
Test Set	translational initiation	2.00935	Reference Set	translational initiation	0.789258
Test Set	synaptic membrane	2.14953	Reference Set	synaptic membrane	0.645161
Test Set	postsynaptic specialization	2.33645	Reference Set	postsynaptic specialization	0.45194
Test Set	cell projection membrane	1.96262	Reference Set	cell projection membrane	0.825282
Test Set	cellular carbohydrate metabolic process	1.68224	Reference Set	cellular carbohydrate metabolic process	1.10365
Test Set	phosphatidylinositol binding	1.96262	Reference Set	phosphatidylinositol binding	0.822008
Test Set	positive regulation of MAP kinase activity	1.63551	Reference Set	positive regulation of MAP kinase activity	1.14295
Test Set	cytosolic ribosome	2.28972	Reference Set	cytosolic ribosome	0.481415
Test Set	myeloid cell differentiation	1.86916	Reference Set	myeloid cell differentiation	0.900606
Test Set	synapse assembly	1.7757	Reference Set	synapse assembly	0.992304
Test Set	transcription coregulator activity	1.63551	Reference Set	transcription coregulator activity	1.12985
Test Set	muscle cell development	1.86916	Reference Set	muscle cell development	0.887506
Test Set	regulation of endopeptidase activity	1.7757	Reference Set	regulation of endopeptidase activity	0.975929
Test Set	obsolete cytoskeletal part	1.7757	Reference Set	obsolete cytoskeletal part	0.972654
Test Set	regulation of lymphocyte activation	1.96262	Reference Set	regulation of lymphocyte activation	0.779433
Test Set	calcium ion transmembrane transport	1.86916	Reference Set	calcium ion transmembrane transport	0.867857
Test Set	regulation of cell size	1.91589	Reference Set	regulation of cell size	0.818733
Test Set	asymmetric synapse	2.28972	Reference Set	asymmetric synapse	0.412641
Test Set	regulation of ion transmembrane transport	1.82243	Reference Set	regulation of ion transmembrane transport	0.877681
Test Set	molecular adaptor activity	2.00935	Reference Set	molecular adaptor activity	0.687735
Test Set	regulation of cell-cell adhesion	1.96262	Reference Set	regulation of cell-cell adhesion	0.730309
Test Set	receptor-mediated endocytosis	1.7757	Reference Set	receptor-mediated endocytosis	0.916981
Test Set	postsynaptic density	2.28972	Reference Set	postsynaptic density	0.402816
Test Set	mitotic nuclear division	1.63551	Reference Set	mitotic nuclear division	1.05453
Test Set	circadian rhythm	1.58879	Reference Set	circadian rhythm	1.0971
Test Set	muscle organ development	1.91589	Reference Set	muscle organ development	0.759784
Test Set	regulation of cellular protein catabolic process	1.68224	Reference Set	regulation of cellular protein catabolic process	0.992304
Test Set	intrinsic apoptotic signaling pathway	1.82243	Reference Set	intrinsic apoptotic signaling pathway	0.848207
Test Set	regulation of cell projection assembly	1.91589	Reference Set	regulation of cell projection assembly	0.749959
Test Set	developmental growth involved in morphogenesis	1.96262	Reference Set	developmental growth involved in morphogenesis	0.700835
Test Set	regulation of immune effector process	1.58879	Reference Set	regulation of immune effector process	1.07418
Test Set	regulation of plasma membrane bounded cell projection assembly	1.91589	Reference Set	regulation of plasma membrane bounded cell projection assembly	0.746684
Test Set	regulation of stress-activated protein kinase signaling cascade	1.72897	Reference Set	regulation of stress-activated protein kinase signaling cascade	0.93008
Test Set	maintenance of location	1.7757	Reference Set	maintenance of location	0.880956
Test Set	phospholipid biosynthetic process	1.68224	Reference Set	phospholipid biosynthetic process	0.972654
Test Set	negative regulation of hydrolase activity	1.7757	Reference Set	negative regulation of hydrolase activity	0.874406
Test Set	regulation of stress-activated MAPK cascade	1.72897	Reference Set	regulation of stress-activated MAPK cascade	0.916981
Test Set	striated muscle cell development	1.7757	Reference Set	striated muscle cell development	0.864582
Test Set	negative regulation of cell cycle process	1.72897	Reference Set	negative regulation of cell cycle process	0.907156
Test Set	learning or memory	1.86916	Reference Set	learning or memory	0.759784
Test Set	transferase activity, transferring one-carbon groups	0.841121	Reference Set	transferase activity, transferring one-carbon groups	1.78484
Test Set	catalytic activity, acting on a tRNA	0.794393	Reference Set	catalytic activity, acting on a tRNA	1.82741
Test Set	regulation of canonical Wnt signaling pathway	1.68224	Reference Set	regulation of canonical Wnt signaling pathway	0.93663
Test Set	vesicle lumen	1.7757	Reference Set	vesicle lumen	0.841657
Test Set	obsolete neuron part	1.72897	Reference Set	obsolete neuron part	0.884231
Test Set	regulation of endocytosis	1.72897	Reference Set	regulation of endocytosis	0.877681
Test Set	cytoplasmic side of plasma membrane	1.91589	Reference Set	cytoplasmic side of plasma membrane	0.671361
Test Set	membrane region	1.58879	Reference Set	membrane region	0.989029
Test Set	distal axon	1.72897	Reference Set	distal axon	0.848207
Test Set	negative regulation of nervous system development	1.72897	Reference Set	negative regulation of nervous system development	0.844932
Test Set	amide binding	1.58879	Reference Set	amide binding	0.982479
Test Set	cytoplasmic vesicle lumen	1.72897	Reference Set	cytoplasmic vesicle lumen	0.841657
Test Set	negative regulation of catabolic process	1.54206	Reference Set	negative regulation of catabolic process	1.02833
Test Set	secretory granule lumen	1.72897	Reference Set	secretory granule lumen	0.838382
Test Set	cellular response to tumor necrosis factor	1.72897	Reference Set	cellular response to tumor necrosis factor	0.838382
Test Set	actin filament binding	2.00935	Reference Set	actin filament binding	0.556738
Test Set	DNA-binding transcription factor activity, RNA polymerase II-specific	1.96262	Reference Set	DNA-binding transcription factor activity, RNA polymerase II-specific	0.596037
Test Set	regulation of protein modification by small protein conjugation or removal	1.58879	Reference Set	regulation of protein modification by small protein conjugation or removal	0.969379
Test Set	extrinsic component of membrane	1.68224	Reference Set	extrinsic component of membrane	0.874406
Test Set	cellular response to oxidative stress	1.54206	Reference Set	cellular response to oxidative stress	1.00868
Test Set	mitochondrial transport	1.54206	Reference Set	mitochondrial transport	1.0054
Test Set	nuclear export	1.68224	Reference Set	nuclear export	0.864582
Test Set	RNA polymerase II transcription regulatory region sequence-specific DNA binding	1.82243	Reference Set	RNA polymerase II transcription regulatory region sequence-specific DNA binding	0.71721
Test Set	cellular response to insulin stimulus	1.96262	Reference Set	cellular response to insulin stimulus	0.573113
Test Set	JNK cascade	1.63551	Reference Set	JNK cascade	0.897331
Test Set	positive regulation of growth	1.7757	Reference Set	positive regulation of growth	0.756509
Test Set	trans-Golgi network	1.72897	Reference Set	trans-Golgi network	0.802358
Test Set	cell-substrate adhesion	1.7757	Reference Set	cell-substrate adhesion	0.753234
Test Set	hemostasis	1.86916	Reference Set	hemostasis	0.658261
Test Set	negative regulation of cell development	1.68224	Reference Set	negative regulation of cell development	0.844932
Test Set	inflammatory response	1.54206	Reference Set	inflammatory response	0.96283
Test Set	oxidoreductase complex	1.49533	Reference Set	oxidoreductase complex	1.0054
Test Set	post-translational protein modification	1.7757	Reference Set	post-translational protein modification	0.72376
Test Set	DNA-binding transcription factor binding	1.58879	Reference Set	DNA-binding transcription factor binding	0.907156
Test Set	regulation of actin filament length	1.91589	Reference Set	regulation of actin filament length	0.579663
Test Set	regulation of actin polymerization or depolymerization	1.91589	Reference Set	regulation of actin polymerization or depolymerization	0.576388
Test Set	membrane microdomain	1.54206	Reference Set	membrane microdomain	0.94973
Test Set	membrane raft	1.54206	Reference Set	membrane raft	0.946455
Test Set	motile cilium	1.49533	Reference Set	motile cilium	0.975929
Test Set	nuclease activity	0.934579	Reference Set	nuclease activity	1.53594
Test Set	urogenital system development	1.54206	Reference Set	urogenital system development	0.92353
Test Set	double-strand break repair	0.934579	Reference Set	double-strand break repair	1.52939
Test Set	sulfur compound binding	1.54206	Reference Set	sulfur compound binding	0.920255
Test Set	protein-macromolecule adaptor activity	1.86916	Reference Set	protein-macromolecule adaptor activity	0.576388
Test Set	neuron projection extension	1.82243	Reference Set	neuron projection extension	0.622237
Test Set	contractile fiber	1.63551	Reference Set	contractile fiber	0.808908
Test Set	T cell activation	1.58879	Reference Set	T cell activation	0.844932
Test Set	positive regulation of cell activation	1.82243	Reference Set	positive regulation of cell activation	0.609137
Test Set	lysosomal membrane	1.54206	Reference Set	lysosomal membrane	0.887506
Test Set	lytic vacuole membrane	1.54206	Reference Set	lytic vacuole membrane	0.887506
Test Set	protein export from nucleus	1.63551	Reference Set	protein export from nucleus	0.792533
Test Set	secretory granule membrane	1.7757	Reference Set	secretory granule membrane	0.651711
Test Set	coated vesicle	1.72897	Reference Set	coated vesicle	0.69756
Test Set	endoplasmic reticulum to Golgi vesicle-mediated transport	1.63551	Reference Set	endoplasmic reticulum to Golgi vesicle-mediated transport	0.789258
Test Set	stem cell differentiation	1.68224	Reference Set	stem cell differentiation	0.740134
Test Set	extracellular structure organization	1.4486	Reference Set	extracellular structure organization	0.969379
Test Set	coagulation	1.7757	Reference Set	coagulation	0.635336
Test Set	integral component of organelle membrane	1.54206	Reference Set	integral component of organelle membrane	0.861307
Test Set	regulation of epithelial cell migration	1.63551	Reference Set	regulation of epithelial cell migration	0.759784
Test Set	positive regulation of defense response	1.68224	Reference Set	positive regulation of defense response	0.71066
Test Set	response to virus	1.63551	Reference Set	response to virus	0.756509
Test Set	regulation of proteolysis involved in cellular protein catabolic process	1.58879	Reference Set	regulation of proteolysis involved in cellular protein catabolic process	0.799083
Test Set	muscle contraction	1.54206	Reference Set	muscle contraction	0.844932
Test Set	regulation of axonogenesis	1.68224	Reference Set	regulation of axonogenesis	0.70411
Test Set	regulation of organelle assembly	1.4486	Reference Set	regulation of organelle assembly	0.933355
Test Set	regulation of protein binding	1.58879	Reference Set	regulation of protein binding	0.789258
Test Set	regulation of actin filament polymerization	1.82243	Reference Set	regulation of actin filament polymerization	0.553463
Test Set	actomyosin structure organization	1.49533	Reference Set	actomyosin structure organization	0.877681
Test Set	positive regulation of leukocyte activation	1.7757	Reference Set	positive regulation of leukocyte activation	0.596037
Test Set	vesicle-mediated transport in synapse	1.72897	Reference Set	vesicle-mediated transport in synapse	0.641886
Test Set	blood coagulation	1.72897	Reference Set	blood coagulation	0.628787
Test Set	cell cycle G2/M phase transition	1.4486	Reference Set	cell cycle G2/M phase transition	0.903881
Test Set	renal system development	1.49533	Reference Set	renal system development	0.854757
Test Set	leukocyte migration	1.63551	Reference Set	leukocyte migration	0.713935
Test Set	response to topologically incorrect protein	1.40187	Reference Set	response to topologically incorrect protein	0.93663
Test Set	cytoplasmic translation	1.72897	Reference Set	cytoplasmic translation	0.609137
Test Set	myofibril	1.54206	Reference Set	myofibril	0.795808
Test Set	regulation of cysteine-type endopeptidase activity	1.58879	Reference Set	regulation of cysteine-type endopeptidase activity	0.746684
Test Set	post-embryonic animal organ development	1.49533	Reference Set	post-embryonic animal organ development	0.838382
Test Set	regulation of microtubule cytoskeleton organization	1.40187	Reference Set	regulation of microtubule cytoskeleton organization	0.926805
Test Set	regulation of intracellular protein transport	1.54206	Reference Set	regulation of intracellular protein transport	0.785983
Test Set	positive regulation of intracellular transport	1.54206	Reference Set	positive regulation of intracellular transport	0.779433
Test Set	cluster of actin-based cell projections	1.49533	Reference Set	cluster of actin-based cell projections	0.825282
Test Set	actin-based cell projection	1.58879	Reference Set	actin-based cell projection	0.730309
Test Set	cytokinesis	1.68224	Reference Set	cytokinesis	0.632062
Test Set	regulation of innate immune response	1.58879	Reference Set	regulation of innate immune response	0.72376
Test Set	lymphocyte differentiation	1.49533	Reference Set	lymphocyte differentiation	0.805633
Test Set	phagocytic vesicle	1.72897	Reference Set	phagocytic vesicle	0.563288
Test Set	regulation of protein ubiquitination	1.40187	Reference Set	regulation of protein ubiquitination	0.880956
Test Set	transcription regulator complex	1.49533	Reference Set	transcription regulator complex	0.782708
Test Set	regulation of metal ion transport	1.68224	Reference Set	regulation of metal ion transport	0.592762
Test Set	protein phosphatase binding	1.72897	Reference Set	protein phosphatase binding	0.540364
Test Set	cis-regulatory region sequence-specific DNA binding	1.54206	Reference Set	cis-regulatory region sequence-specific DNA binding	0.72376
Test Set	inner mitochondrial membrane protein complex	1.49533	Reference Set	inner mitochondrial membrane protein complex	0.769609
Test Set	vacuole organization	1.54206	Reference Set	vacuole organization	0.71721
Test Set	respiratory system development	1.54206	Reference Set	respiratory system development	0.71066
Test Set	negative regulation of DNA-binding transcription factor activity	1.58879	Reference Set	negative regulation of DNA-binding transcription factor activity	0.661536
Test Set	cell-cell adhesion via plasma-membrane adhesion molecules	1.40187	Reference Set	cell-cell adhesion via plasma-membrane adhesion molecules	0.848207
Test Set	plasma membrane signaling receptor complex	1.49533	Reference Set	plasma membrane signaling receptor complex	0.753234
Test Set	positive regulation of protein catabolic process	1.4486	Reference Set	positive regulation of protein catabolic process	0.799083
Test Set	ubiquitin ligase complex	1.40187	Reference Set	ubiquitin ligase complex	0.844932
Test Set	gliogenesis	1.40187	Reference Set	gliogenesis	0.841657
Test Set	negative regulation of transferase activity	1.54206	Reference Set	negative regulation of transferase activity	0.69756
Test Set	large ribosomal subunit	1.86916	Reference Set	large ribosomal subunit	0.370067
Test Set	hormone transport	1.63551	Reference Set	hormone transport	0.602587
Test Set	protein kinase B signaling	1.40187	Reference Set	protein kinase B signaling	0.831832
Test Set	positive regulation of lymphocyte activation	1.68224	Reference Set	positive regulation of lymphocyte activation	0.550188
Test Set	positive regulation of supramolecular fiber organization	1.63551	Reference Set	positive regulation of supramolecular fiber organization	0.582938
Test Set	imaginal disc development	1.49533	Reference Set	imaginal disc development	0.720485
Test Set	kidney development	1.4486	Reference Set	kidney development	0.756509
Test Set	G2/M transition of mitotic cell cycle	1.35514	Reference Set	G2/M transition of mitotic cell cycle	0.848207
Test Set	negative regulation of neurogenesis	1.4486	Reference Set	negative regulation of neurogenesis	0.749959
Test Set	cellular response to oxygen levels	1.54206	Reference Set	cellular response to oxygen levels	0.645161
Test Set	late endosome	1.54206	Reference Set	late endosome	0.638611
Test Set	regulation of JNK cascade	1.40187	Reference Set	regulation of JNK cascade	0.769609
Test Set	positive regulation of cell morphogenesis involved in differentiation	1.68224	Reference Set	positive regulation of cell morphogenesis involved in differentiation	0.487965
Test Set	cell-substrate junction	1.58879	Reference Set	cell-substrate junction	0.579663
Test Set	glycerolipid biosynthetic process	1.40187	Reference Set	glycerolipid biosynthetic process	0.766334
Test Set	negative regulation of immune system process	1.35514	Reference Set	negative regulation of immune system process	0.812183
Test Set	regulation of animal organ morphogenesis	1.63551	Reference Set	regulation of animal organ morphogenesis	0.530539
Test Set	membrane fusion	1.68224	Reference Set	membrane fusion	0.481415
Test Set	carbohydrate biosynthetic process	1.35514	Reference Set	carbohydrate biosynthetic process	0.805633
Test Set	nucleotidyltransferase activity	0.654206	Reference Set	nucleotidyltransferase activity	1.50319
Test Set	cysteine-type peptidase activity	1.30841	Reference Set	cysteine-type peptidase activity	0.848207
Test Set	vacuolar transport	1.54206	Reference Set	vacuolar transport	0.609137
Test Set	protein tyrosine phosphatase activity	1.58879	Reference Set	protein tyrosine phosphatase activity	0.556738
Test Set	response to reactive oxygen species	1.35514	Reference Set	response to reactive oxygen species	0.789258
Test Set	nuclear-transcribed mRNA catabolic process	1.49533	Reference Set	nuclear-transcribed mRNA catabolic process	0.645161
Test Set	regulation of protein kinase B signaling	1.35514	Reference Set	regulation of protein kinase B signaling	0.776159
Test Set	regulation of proteasomal protein catabolic process	1.40187	Reference Set	regulation of proteasomal protein catabolic process	0.72376
Test Set	compound eye development	1.4486	Reference Set	compound eye development	0.671361
Test Set	synaptic vesicle cycle	1.49533	Reference Set	synaptic vesicle cycle	0.615687
Test Set	exocytic vesicle	1.63551	Reference Set	exocytic vesicle	0.46504
Test Set	response to molecule of bacterial origin	1.35514	Reference Set	response to molecule of bacterial origin	0.736859
Test Set	tumor necrosis factor-mediated signaling pathway	1.49533	Reference Set	tumor necrosis factor-mediated signaling pathway	0.596037
Test Set	hormone secretion	1.58879	Reference Set	hormone secretion	0.501064
Test Set	regulation of cellular response to growth factor stimulus	1.26168	Reference Set	regulation of cellular response to growth factor stimulus	0.825282
Test Set	U2-type spliceosomal complex	1.72897	Reference Set	U2-type spliceosomal complex	0.356967
Test Set	enzyme inhibitor activity	1.35514	Reference Set	enzyme inhibitor activity	0.730309
Test Set	nucleoside-triphosphatase regulator activity	1.30841	Reference Set	nucleoside-triphosphatase regulator activity	0.776159
Test Set	post-embryonic animal morphogenesis	1.40187	Reference Set	post-embryonic animal morphogenesis	0.681186
Test Set	cardiac muscle tissue development	1.30841	Reference Set	cardiac muscle tissue development	0.772884
Test Set	synaptic vesicle	1.63551	Reference Set	synaptic vesicle	0.445391
Test Set	regulation of cysteine-type endopeptidase activity involved in apoptotic process	1.40187	Reference Set	regulation of cysteine-type endopeptidase activity involved in apoptotic process	0.677911
Test Set	regulation of dendrite development	1.35514	Reference Set	regulation of dendrite development	0.72376
Test Set	response to carbohydrate	1.4486	Reference Set	response to carbohydrate	0.628787
Test Set	negative regulation of Wnt signaling pathway	1.4486	Reference Set	negative regulation of Wnt signaling pathway	0.625512
Test Set	pyrimidine-containing compound metabolic process	0.747664	Reference Set	pyrimidine-containing compound metabolic process	1.32635
Test Set	postsynapse organization	1.54206	Reference Set	postsynapse organization	0.527264
Test Set	ERK1 and ERK2 cascade	1.49533	Reference Set	ERK1 and ERK2 cascade	0.573113
Test Set	microtubule cytoskeleton organization involved in mitosis	1.30841	Reference Set	microtubule cytoskeleton organization involved in mitosis	0.756509
Test Set	regulation of chemotaxis	1.4486	Reference Set	regulation of chemotaxis	0.615687
Test Set	columnar/cuboidal epithelial cell differentiation	1.49533	Reference Set	columnar/cuboidal epithelial cell differentiation	0.566563
Test Set	microtubule binding	1.30841	Reference Set	microtubule binding	0.753234
Test Set	cellular response to decreased oxygen levels	1.4486	Reference Set	cellular response to decreased oxygen levels	0.612412
Test Set	vesicle localization	1.26168	Reference Set	vesicle localization	0.789258
Test Set	pattern recognition receptor signaling pathway	1.40187	Reference Set	pattern recognition receptor signaling pathway	0.645161
Test Set	regulation of cation transmembrane transport	1.54206	Reference Set	regulation of cation transmembrane transport	0.497789
Test Set	focal adhesion	1.49533	Reference Set	focal adhesion	0.543638
Test Set	amino acid activation	0.607477	Reference Set	amino acid activation	1.43114
Test Set	tRNA aminoacylation	0.607477	Reference Set	tRNA aminoacylation	1.43114
Test Set	regulation of small GTPase mediated signal transduction	1.35514	Reference Set	regulation of small GTPase mediated signal transduction	0.681186
Test Set	cellular amino acid biosynthetic process	0.560748	Reference Set	cellular amino acid biosynthetic process	1.47372
Test Set	dendrite morphogenesis	1.40187	Reference Set	dendrite morphogenesis	0.632062
Test Set	metal cluster binding	0.654206	Reference Set	metal cluster binding	1.37875
Test Set	iron-sulfur cluster binding	0.654206	Reference Set	iron-sulfur cluster binding	1.37875
Test Set	heart process	1.30841	Reference Set	heart process	0.72376
Test Set	morphogenesis of a polarized epithelium	1.4486	Reference Set	morphogenesis of a polarized epithelium	0.582938
Test Set	intraspecies interaction between organisms	0.514019	Reference Set	intraspecies interaction between organisms	1.51629
Test Set	instar larval or pupal development	1.30841	Reference Set	instar larval or pupal development	0.720485
Test Set	sarcomere	1.30841	Reference Set	sarcomere	0.720485
Test Set	chromosome, centromeric region	1.30841	Reference Set	chromosome, centromeric region	0.713935
Test Set	Fc receptor signaling pathway	1.54206	Reference Set	Fc receptor signaling pathway	0.47159
Test Set	calcium ion transmembrane transporter activity	1.26168	Reference Set	calcium ion transmembrane transporter activity	0.749959
Test Set	alcohol biosynthetic process	1.35514	Reference Set	alcohol biosynthetic process	0.654986
Test Set	endothelial cell migration	1.40187	Reference Set	endothelial cell migration	0.602587
Test Set	gated channel activity	1.21495	Reference Set	gated channel activity	0.789258
Test Set	negative regulation of secretion	1.54206	Reference Set	negative regulation of secretion	0.461765
Test Set	carbohydrate homeostasis	1.30841	Reference Set	carbohydrate homeostasis	0.694285
Test Set	glucose homeostasis	1.30841	Reference Set	glucose homeostasis	0.694285
Test Set	ribonucleoprotein granule	1.30841	Reference Set	ribonucleoprotein granule	0.69101
Test Set	ruffle	1.63551	Reference Set	ruffle	0.356967
Test Set	positive regulation of developmental growth	1.4486	Reference Set	positive regulation of developmental growth	0.543638
Test Set	negative regulation of cytokine production	1.26168	Reference Set	negative regulation of cytokine production	0.730309
Test Set	DNA packaging	1.40187	Reference Set	DNA packaging	0.586213
Test Set	RNA polymerase II-specific DNA-binding transcription factor binding	1.21495	Reference Set	RNA polymerase II-specific DNA-binding transcription factor binding	0.772884
Test Set	epidermis development	1.40187	Reference Set	epidermis development	0.582938
Test Set	negative regulation of establishment of protein localization	1.4486	Reference Set	negative regulation of establishment of protein localization	0.533814
Test Set	negative regulation of secretion by cell	1.54206	Reference Set	negative regulation of secretion by cell	0.438841
Test Set	protein-DNA complex subunit organization	1.21495	Reference Set	protein-DNA complex subunit organization	0.763059
Test Set	gene silencing	1.21495	Reference Set	gene silencing	0.759784
Test Set	cytoplasmic ribonucleoprotein granule	1.30841	Reference Set	cytoplasmic ribonucleoprotein granule	0.661536
Test Set	heart contraction	1.26168	Reference Set	heart contraction	0.707385
Test Set	sulfur compound biosynthetic process	0.747664	Reference Set	sulfur compound biosynthetic process	1.21827
Test Set	positive regulation of response to biotic stimulus	1.40187	Reference Set	positive regulation of response to biotic stimulus	0.563288
Test Set	positive regulation of DNA metabolic process	1.21495	Reference Set	positive regulation of DNA metabolic process	0.746684
Test Set	negative regulation of kinase activity	1.35514	Reference Set	negative regulation of kinase activity	0.602587
Test Set	positive regulation of peptide secretion	1.4486	Reference Set	positive regulation of peptide secretion	0.507614
Test Set	establishment of cell polarity	1.4486	Reference Set	establishment of cell polarity	0.507614
Test Set	regulation of response to cytokine stimulus	1.40187	Reference Set	regulation of response to cytokine stimulus	0.553463
Test Set	regulation of peptidyl-tyrosine phosphorylation	1.35514	Reference Set	regulation of peptidyl-tyrosine phosphorylation	0.599312
Test Set	compound eye morphogenesis	1.35514	Reference Set	compound eye morphogenesis	0.599312
Test Set	homeostasis of number of cells	1.40187	Reference Set	homeostasis of number of cells	0.550188
Test Set	metamorphosis	1.30841	Reference Set	metamorphosis	0.635336
Test Set	cellular response to hypoxia	1.35514	Reference Set	cellular response to hypoxia	0.586213
Test Set	detection of stimulus	1.30841	Reference Set	detection of stimulus	0.632062
Test Set	cell chemotaxis	1.30841	Reference Set	cell chemotaxis	0.625512
Test Set	methyltransferase activity	0.654206	Reference Set	methyltransferase activity	1.27395
Test Set	aminoacyl-tRNA ligase activity	0.607477	Reference Set	aminoacyl-tRNA ligase activity	1.3198
Test Set	ligase activity, forming carbon-oxygen bonds	0.607477	Reference Set	ligase activity, forming carbon-oxygen bonds	1.3198
Test Set	regulation of muscle system process	1.4486	Reference Set	regulation of muscle system process	0.474865
Test Set	negative regulation of proteolysis	1.16822	Reference Set	negative regulation of proteolysis	0.753234
Test Set	post-embryonic animal organ morphogenesis	1.30841	Reference Set	post-embryonic animal organ morphogenesis	0.612412
Test Set	regulation of cytosolic calcium ion concentration	1.35514	Reference Set	regulation of cytosolic calcium ion concentration	0.563288
Test Set	regulation of cell cycle G2/M phase transition	1.30841	Reference Set	regulation of cell cycle G2/M phase transition	0.609137
Test Set	regulation of cytokine-mediated signaling pathway	1.40187	Reference Set	regulation of cytokine-mediated signaling pathway	0.514164
Test Set	glycerophospholipid biosynthetic process	1.21495	Reference Set	glycerophospholipid biosynthetic process	0.700835
Test Set	negative regulation of growth	1.35514	Reference Set	negative regulation of growth	0.560013
Test Set	positive regulation of stress-activated MAPK cascade	1.26168	Reference Set	positive regulation of stress-activated MAPK cascade	0.651711
Test Set	positive regulation of stress-activated protein kinase signaling cascade	1.26168	Reference Set	positive regulation of stress-activated protein kinase signaling cascade	0.651711
Test Set	I-kappaB kinase/NF-kappaB signaling	1.26168	Reference Set	I-kappaB kinase/NF-kappaB signaling	0.648436
Test Set	positive regulation of peptidase activity	1.30841	Reference Set	positive regulation of peptidase activity	0.596037
Test Set	protein localization to nucleus	1.16822	Reference Set	protein localization to nucleus	0.733584
Test Set	catalytic step 2 spliceosome	1.49533	Reference Set	catalytic step 2 spliceosome	0.399542
Test Set	protein C-terminus binding	1.26168	Reference Set	protein C-terminus binding	0.632062
Test Set	positive regulation of protein secretion	1.40187	Reference Set	positive regulation of protein secretion	0.487965
Test Set	regulation of synapse assembly	1.21495	Reference Set	regulation of synapse assembly	0.664811
Test Set	instar larval or pupal morphogenesis	1.26168	Reference Set	instar larval or pupal morphogenesis	0.615687
Test Set	regulation of leukocyte differentiation	1.26168	Reference Set	regulation of leukocyte differentiation	0.612412
Test Set	axon extension	1.35514	Reference Set	axon extension	0.517439
Test Set	negative regulation of protein transport	1.35514	Reference Set	negative regulation of protein transport	0.517439
Test Set	leukocyte cell-cell adhesion	1.35514	Reference Set	leukocyte cell-cell adhesion	0.517439
Test Set	interaction with host	1.30841	Reference Set	interaction with host	0.560013
Test Set	regulation of vasculature development	1.30841	Reference Set	regulation of vasculature development	0.560013
Test Set	tRNA aminoacylation for protein translation	0.607477	Reference Set	tRNA aminoacylation for protein translation	1.26085
Test Set	cellular protein complex disassembly	1.26168	Reference Set	cellular protein complex disassembly	0.605862
Test Set	neuron apoptotic process	1.40187	Reference Set	neuron apoptotic process	0.46504
Test Set	columnar/cuboidal epithelial cell development	1.35514	Reference Set	columnar/cuboidal epithelial cell development	0.510889
Test Set	cell-cell junction organization	1.49533	Reference Set	cell-cell junction organization	0.370067
Test Set	positive regulation of ion transport	1.26168	Reference Set	positive regulation of ion transport	0.602587
Test Set	response to alcohol	1.21495	Reference Set	response to alcohol	0.645161
Test Set	non-canonical Wnt signaling pathway	1.35514	Reference Set	non-canonical Wnt signaling pathway	0.504339
Test Set	negative regulation of response to external stimulus	1.16822	Reference Set	negative regulation of response to external stimulus	0.69101
Test Set	defense response to virus	1.30841	Reference Set	defense response to virus	0.550188
Test Set	antigen processing and presentation	1.30841	Reference Set	antigen processing and presentation	0.550188
Test Set	regulation of ERK1 and ERK2 cascade	1.30841	Reference Set	regulation of ERK1 and ERK2 cascade	0.550188
Test Set	photoreceptor cell differentiation	1.16822	Reference Set	photoreceptor cell differentiation	0.687735
Test Set	cytosolic transport	1.26168	Reference Set	cytosolic transport	0.582938
Test Set	RNA polymerase II cis-regulatory region sequence-specific DNA binding	1.35514	Reference Set	RNA polymerase II cis-regulatory region sequence-specific DNA binding	0.48469
Test Set	polyol metabolic process	1.30841	Reference Set	polyol metabolic process	0.530539
Test Set	cell adhesion molecule binding	1.40187	Reference Set	cell adhesion molecule binding	0.435566
Test Set	GTPase regulator activity	1.1215	Reference Set	GTPase regulator activity	0.713935
Test Set	regulation of dephosphorylation	1.35514	Reference Set	regulation of dephosphorylation	0.474865
Test Set	lamellipodium	1.4486	Reference Set	lamellipodium	0.376617
Test Set	basolateral plasma membrane	1.16822	Reference Set	basolateral plasma membrane	0.654986
Test Set	antigen receptor-mediated signaling pathway	1.35514	Reference Set	antigen receptor-mediated signaling pathway	0.46504
Test Set	positive regulation of cell-cell adhesion	1.35514	Reference Set	positive regulation of cell-cell adhesion	0.45849
Test Set	response to lipopolysaccharide	1.16822	Reference Set	response to lipopolysaccharide	0.645161
Test Set	sorocarp development	0.46729	Reference Set	sorocarp development	1.346
Test Set	non-reproductive fruiting body development	0.46729	Reference Set	non-reproductive fruiting body development	1.346
Test Set	socially cooperative development	0.46729	Reference Set	socially cooperative development	1.346
Test Set	regulation of hormone secretion	1.40187	Reference Set	regulation of hormone secretion	0.409366
Test Set	regulation of neurotransmitter levels	1.26168	Reference Set	regulation of neurotransmitter levels	0.543638
Test Set	phosphatidylinositol phosphate binding	1.30841	Reference Set	phosphatidylinositol phosphate binding	0.494514
Test Set	negative regulation of locomotion	1.35514	Reference Set	negative regulation of locomotion	0.445391
Test Set	negative regulation of protein kinase activity	1.26168	Reference Set	negative regulation of protein kinase activity	0.537089
Test Set	imaginal disc morphogenesis	1.21495	Reference Set	imaginal disc morphogenesis	0.582938
Test Set	positive regulation of protein polymerization	1.35514	Reference Set	positive regulation of protein polymerization	0.442116
Test Set	sprouting angiogenesis	1.1215	Reference Set	sprouting angiogenesis	0.674636
Test Set	Golgi organization	1.26168	Reference Set	Golgi organization	0.533814
Test Set	guanyl-nucleotide exchange factor activity	1.1215	Reference Set	guanyl-nucleotide exchange factor activity	0.671361
Test Set	mesenchyme development	1.1215	Reference Set	mesenchyme development	0.668086
Test Set	cytoskeleton-dependent cytokinesis	1.35514	Reference Set	cytoskeleton-dependent cytokinesis	0.425741
Test Set	nuclear membrane	1.16822	Reference Set	nuclear membrane	0.612412
Test Set	regulation of exocytosis	1.30841	Reference Set	regulation of exocytosis	0.468315
Test Set	DNA-dependent ATPase activity	0.46729	Reference Set	DNA-dependent ATPase activity	1.3067
Test Set	regulation of G2/M transition of mitotic cell cycle	1.21495	Reference Set	regulation of G2/M transition of mitotic cell cycle	0.556738
Test Set	positive regulation of GTPase activity	1.07477	Reference Set	positive regulation of GTPase activity	0.69101
Test Set	response to monosaccharide	1.21495	Reference Set	response to monosaccharide	0.550188
Test Set	midbody	1.26168	Reference Set	midbody	0.497789
Test Set	regulation of blood circulation	1.26168	Reference Set	regulation of blood circulation	0.497789
Test Set	positive regulation of cell growth	1.21495	Reference Set	positive regulation of cell growth	0.540364
Test Set	positive regulation of innate immune response	1.26168	Reference Set	positive regulation of innate immune response	0.49124
Test Set	maintenance of location in cell	1.26168	Reference Set	maintenance of location in cell	0.487965
Test Set	regulation of ubiquitin-dependent protein catabolic process	1.26168	Reference Set	regulation of ubiquitin-dependent protein catabolic process	0.487965
Test Set	aerobic respiration	0.607477	Reference Set	aerobic respiration	1.13968
Test Set	response to hexose	1.21495	Reference Set	response to hexose	0.530539
Test Set	negative regulation of cell cycle phase transition	1.1215	Reference Set	negative regulation of cell cycle phase transition	0.618962
Test Set	transcription coactivator activity	1.1215	Reference Set	transcription coactivator activity	0.615687
Test Set	negative regulation of cellular component movement	1.30841	Reference Set	negative regulation of cellular component movement	0.425741
Test Set	RNA 3'-end processing	1.1215	Reference Set	RNA 3'-end processing	0.612412
Test Set	anterior/posterior pattern specification	1.16822	Reference Set	anterior/posterior pattern specification	0.560013
Test Set	negative regulation of cell motility	1.30841	Reference Set	negative regulation of cell motility	0.409366
Test Set	peptidase complex	1.1215	Reference Set	peptidase complex	0.589487
Test Set	negative regulation of cell migration	1.30841	Reference Set	negative regulation of cell migration	0.399542
Test Set	flavin adenine dinucleotide binding	0.607477	Reference Set	flavin adenine dinucleotide binding	1.10038
Test Set	actin filament bundle organization	1.21495	Reference Set	actin filament bundle organization	0.48469
Test Set	response to glucose	1.21495	Reference Set	response to glucose	0.48469
Test Set	positive regulation of protein modification by small protein conjugation or removal	1.1215	Reference Set	positive regulation of protein modification by small protein conjugation or removal	0.576388
Test Set	wing disc development	1.1215	Reference Set	wing disc development	0.576388
Test Set	cytosolic large ribosomal subunit	1.49533	Reference Set	cytosolic large ribosomal subunit	0.199771
Test Set	cellular response to inorganic substance	1.1215	Reference Set	cellular response to inorganic substance	0.573113
Test Set	regulation of T cell activation	1.21495	Reference Set	regulation of T cell activation	0.47814
Test Set	negative regulation of cell projection organization	1.21495	Reference Set	negative regulation of cell projection organization	0.47814
Test Set	actin filament bundle assembly	1.21495	Reference Set	actin filament bundle assembly	0.47814
Test Set	adherens junction	1.35514	Reference Set	adherens junction	0.334043
Test Set	positive regulation of JNK cascade	1.1215	Reference Set	positive regulation of JNK cascade	0.566563
Test Set	cellular component assembly involved in morphogenesis	1.07477	Reference Set	cellular component assembly involved in morphogenesis	0.612412
Test Set	cytokine secretion	1.1215	Reference Set	cytokine secretion	0.563288
Test Set	morphogenesis of embryonic epithelium	1.1215	Reference Set	morphogenesis of embryonic epithelium	0.563288
Test Set	neurotransmitter transport	1.21495	Reference Set	neurotransmitter transport	0.468315
Test Set	calmodulin binding	1.16822	Reference Set	calmodulin binding	0.507614
Test Set	positive regulation of cellular protein catabolic process	1.1215	Reference Set	positive regulation of cellular protein catabolic process	0.553463
Test Set	positive regulation of intracellular protein transport	1.16822	Reference Set	positive regulation of intracellular protein transport	0.504339
Test Set	regulation of type I interferon production	1.1215	Reference Set	regulation of type I interferon production	0.550188
Test Set	type I interferon production	1.1215	Reference Set	type I interferon production	0.550188
Test Set	activation of MAPK activity	1.02804	Reference Set	activation of MAPK activity	0.641886
Test Set	nucleobase metabolic process	0.607477	Reference Set	nucleobase metabolic process	1.06108
Test Set	positive regulation of protein kinase B signaling	1.02804	Reference Set	positive regulation of protein kinase B signaling	0.638611
Test Set	regulation of leukocyte cell-cell adhesion	1.21495	Reference Set	regulation of leukocyte cell-cell adhesion	0.448665
Test Set	protein stabilization	1.1215	Reference Set	protein stabilization	0.540364
Test Set	postsynaptic membrane	1.35514	Reference Set	postsynaptic membrane	0.301294
Test Set	regulation of transporter activity	1.16822	Reference Set	regulation of transporter activity	0.48469
Test Set	cardiocyte differentiation	1.1215	Reference Set	cardiocyte differentiation	0.530539
Test Set	peptide hormone secretion	1.21495	Reference Set	peptide hormone secretion	0.435566
Test Set	condensed chromosome	1.02804	Reference Set	condensed chromosome	0.618962
Test Set	regulation of neuron apoptotic process	1.26168	Reference Set	regulation of neuron apoptotic process	0.383167
Test Set	positive regulation of endopeptidase activity	1.07477	Reference Set	positive regulation of endopeptidase activity	0.556738
Test Set	small ribosomal subunit	1.16822	Reference Set	small ribosomal subunit	0.461765
Test Set	site of polarized growth	1.16822	Reference Set	site of polarized growth	0.461765
Test Set	regulation of nuclear division	1.02804	Reference Set	regulation of nuclear division	0.599312
Test Set	calcium channel activity	1.02804	Reference Set	calcium channel activity	0.599312
Test Set	establishment of planar polarity	1.16822	Reference Set	establishment of planar polarity	0.445391
Test Set	establishment of tissue polarity	1.16822	Reference Set	establishment of tissue polarity	0.445391
Test Set	regulation of angiogenesis	1.1215	Reference Set	regulation of angiogenesis	0.49124
Test Set	eye photoreceptor cell differentiation	1.07477	Reference Set	eye photoreceptor cell differentiation	0.537089
Test Set	negative regulation of mitotic cell cycle phase transition	1.02804	Reference Set	negative regulation of mitotic cell cycle phase transition	0.582938
Test Set	organelle fusion	1.16822	Reference Set	organelle fusion	0.442116
Test Set	cell-matrix adhesion	1.16822	Reference Set	cell-matrix adhesion	0.442116
Test Set	positive regulation of hemopoiesis	1.26168	Reference Set	positive regulation of hemopoiesis	0.343868
Test Set	regulation of response to wounding	1.02804	Reference Set	regulation of response to wounding	0.576388
Test Set	alpha-amino acid biosynthetic process	0.46729	Reference Set	alpha-amino acid biosynthetic process	1.1364
Test Set	viral gene expression	1.16822	Reference Set	viral gene expression	0.432291
Test Set	regulation of endothelial cell migration	1.1215	Reference Set	regulation of endothelial cell migration	0.47814
Test Set	leading edge membrane	1.26168	Reference Set	leading edge membrane	0.337318
Test Set	calcium-mediated signaling	1.02804	Reference Set	calcium-mediated signaling	0.563288
Test Set	positive regulation of cytosolic calcium ion concentration	1.16822	Reference Set	positive regulation of cytosolic calcium ion concentration	0.422466
Test Set	regulation of transmembrane transporter activity	1.1215	Reference Set	regulation of transmembrane transporter activity	0.468315
Test Set	endocytic vesicle membrane	1.1215	Reference Set	endocytic vesicle membrane	0.468315
Test Set	negative regulation of neuron differentiation	1.07477	Reference Set	negative regulation of neuron differentiation	0.514164
Test Set	positive regulation of peptidyl-tyrosine phosphorylation	1.1215	Reference Set	positive regulation of peptidyl-tyrosine phosphorylation	0.46504
Test Set	regulation of mRNA processing	1.26168	Reference Set	regulation of mRNA processing	0.324218
Test Set	lysosomal transport	1.07477	Reference Set	lysosomal transport	0.510889
Test Set	muscle cell proliferation	1.16822	Reference Set	muscle cell proliferation	0.415916
Test Set	NIK/NF-kappaB signaling	1.1215	Reference Set	NIK/NF-kappaB signaling	0.461765
Test Set	regeneration	1.02804	Reference Set	regeneration	0.553463
Test Set	positive regulation of epithelial cell migration	0.981308	Reference Set	positive regulation of epithelial cell migration	0.599312
Test Set	regulation of myeloid cell differentiation	0.981308	Reference Set	regulation of myeloid cell differentiation	0.599312
Test Set	regulation of heart contraction	1.1215	Reference Set	regulation of heart contraction	0.45849
Test Set	oxidoreductase activity, acting on the aldehyde or oxo group of donors	0.514019	Reference Set	oxidoreductase activity, acting on the aldehyde or oxo group of donors	1.06435
Test Set	negative regulation of cellular amide metabolic process	0.981308	Reference Set	negative regulation of cellular amide metabolic process	0.596037
Test Set	Notch signaling pathway	0.981308	Reference Set	Notch signaling pathway	0.596037
Test Set	toll-like receptor signaling pathway	1.1215	Reference Set	toll-like receptor signaling pathway	0.455215
Test Set	RNA export from nucleus	1.02804	Reference Set	RNA export from nucleus	0.543638
Test Set	glial cell differentiation	0.981308	Reference Set	glial cell differentiation	0.589487
Test Set	peptide binding	1.02804	Reference Set	peptide binding	0.540364
Test Set	kinase regulator activity	1.02804	Reference Set	kinase regulator activity	0.540364
Test Set	transition metal ion homeostasis	1.02804	Reference Set	transition metal ion homeostasis	0.537089
Test Set	regulation of symbiotic process	1.07477	Reference Set	regulation of symbiotic process	0.487965
Test Set	tRNA processing	0.46729	Reference Set	tRNA processing	1.08728
Test Set	regulation of RNA stability	1.02804	Reference Set	regulation of RNA stability	0.523989
Test Set	phosphotransferase activity, phosphate group as acceptor	1.02804	Reference Set	phosphotransferase activity, phosphate group as acceptor	0.523989
Test Set	regulation of phosphatase activity	1.16822	Reference Set	regulation of phosphatase activity	0.383167
Test Set	regulation of cytokine secretion	1.07477	Reference Set	regulation of cytokine secretion	0.474865
Test Set	regulation of extent of cell growth	1.16822	Reference Set	regulation of extent of cell growth	0.373342
Test Set	positive regulation of plasma membrane bounded cell projection assembly	1.16822	Reference Set	positive regulation of plasma membrane bounded cell projection assembly	0.370067
Test Set	cytosolic calcium ion transport	1.1215	Reference Set	cytosolic calcium ion transport	0.415916
Test Set	regulation of morphogenesis of an epithelium	1.07477	Reference Set	regulation of morphogenesis of an epithelium	0.461765
Test Set	negative regulation of neuron death	1.02804	Reference Set	negative regulation of neuron death	0.507614
Test Set	recycling endosome	1.16822	Reference Set	recycling endosome	0.366792
Test Set	regulation of ion transmembrane transporter activity	1.07477	Reference Set	regulation of ion transmembrane transporter activity	0.45849
Test Set	regulation of cell-substrate adhesion	1.1215	Reference Set	regulation of cell-substrate adhesion	0.409366
Test Set	positive regulation of cysteine-type endopeptidase activity	1.02804	Reference Set	positive regulation of cysteine-type endopeptidase activity	0.501064
Test Set	cellular response to biotic stimulus	1.02804	Reference Set	cellular response to biotic stimulus	0.501064
Test Set	mRNA transport	1.07477	Reference Set	mRNA transport	0.45194
Test Set	viral genome replication	1.21495	Reference Set	viral genome replication	0.311118
Test Set	insulin receptor signaling pathway	1.21495	Reference Set	insulin receptor signaling pathway	0.311118
Test Set	glutamine family amino acid metabolic process	0.46729	Reference Set	glutamine family amino acid metabolic process	1.0578
Test Set	microtubule bundle formation	0.981308	Reference Set	microtubule bundle formation	0.540364
Test Set	organ growth	1.1215	Reference Set	organ growth	0.399542
Test Set	sensory perception of mechanical stimulus	0.981308	Reference Set	sensory perception of mechanical stimulus	0.533814
Test Set	positive regulation of apoptotic signaling pathway	1.07477	Reference Set	positive regulation of apoptotic signaling pathway	0.438841
Test Set	clathrin-coated vesicle	1.07477	Reference Set	clathrin-coated vesicle	0.438841
Test Set	Rab protein signal transduction	1.35514	Reference Set	Rab protein signal transduction	0.153922
Test Set	signal release from synapse	1.1215	Reference Set	signal release from synapse	0.386442
Test Set	neurotransmitter secretion	1.1215	Reference Set	neurotransmitter secretion	0.386442
Test Set	oxidoreductase activity, acting on the CH-CH group of donors	0.514019	Reference Set	oxidoreductase activity, acting on the CH-CH group of donors	0.992304
Test Set	negative regulation of cytoskeleton organization	1.02804	Reference Set	negative regulation of cytoskeleton organization	0.47814
Test Set	antigen processing and presentation of peptide antigen	1.02804	Reference Set	antigen processing and presentation of peptide antigen	0.47814
Test Set	negative regulation of cell adhesion	1.07477	Reference Set	negative regulation of cell adhesion	0.429016
Test Set	regulation of protein localization to membrane	1.02804	Reference Set	regulation of protein localization to membrane	0.47159
Test Set	Sm-like protein family complex	1.21495	Reference Set	Sm-like protein family complex	0.281644
Test Set	regulation of nucleocytoplasmic transport	1.02804	Reference Set	regulation of nucleocytoplasmic transport	0.46504
Test Set	chromatin remodeling	0.981308	Reference Set	chromatin remodeling	0.507614
Test Set	small nuclear ribonucleoprotein complex	1.21495	Reference Set	small nuclear ribonucleoprotein complex	0.271819
Test Set	protein tyrosine kinase binding	1.16822	Reference Set	protein tyrosine kinase binding	0.317668
Test Set	ribonucleoprotein complex export from nucleus	0.981308	Reference Set	ribonucleoprotein complex export from nucleus	0.504339
Test Set	ribonucleoprotein complex localization	0.981308	Reference Set	ribonucleoprotein complex localization	0.504339
Test Set	cyclic-nucleotide-mediated signaling	1.02804	Reference Set	cyclic-nucleotide-mediated signaling	0.455215
Test Set	growth cone	1.02804	Reference Set	growth cone	0.455215
Test Set	regulation of calcium ion transport	1.16822	Reference Set	regulation of calcium ion transport	0.314393
Test Set	filopodium assembly	1.21495	Reference Set	filopodium assembly	0.265269
Test Set	actin filament	1.1215	Reference Set	actin filament	0.356967
Test Set	regulation of mRNA stability	0.981308	Reference Set	regulation of mRNA stability	0.494514
Test Set	positive regulation of protein ubiquitination	0.981308	Reference Set	positive regulation of protein ubiquitination	0.494514
Test Set	segmentation	0.934579	Reference Set	segmentation	0.540364
Test Set	regulation of proteasomal ubiquitin-dependent protein catabolic process	1.07477	Reference Set	regulation of proteasomal ubiquitin-dependent protein catabolic process	0.399542
Test Set	regulation of viral process	1.02804	Reference Set	regulation of viral process	0.445391
Test Set	negative regulation of binding	0.981308	Reference Set	negative regulation of binding	0.487965
Test Set	negative regulation of translation	0.934579	Reference Set	negative regulation of translation	0.533814
Test Set	modification-dependent protein binding	0.934579	Reference Set	modification-dependent protein binding	0.527264
Test Set	positive regulation of leukocyte cell-cell adhesion	1.07477	Reference Set	positive regulation of leukocyte cell-cell adhesion	0.386442
Test Set	T cell receptor signaling pathway	1.02804	Reference Set	T cell receptor signaling pathway	0.432291
Test Set	leukocyte chemotaxis	1.07477	Reference Set	leukocyte chemotaxis	0.383167
Test Set	regulation of peptide hormone secretion	1.07477	Reference Set	regulation of peptide hormone secretion	0.383167
Test Set	wing disc morphogenesis	0.934579	Reference Set	wing disc morphogenesis	0.520714
Test Set	negative regulation of canonical Wnt signaling pathway	1.07477	Reference Set	negative regulation of canonical Wnt signaling pathway	0.379892
Test Set	regulation of I-kappaB kinase/NF-kappaB signaling	0.934579	Reference Set	regulation of I-kappaB kinase/NF-kappaB signaling	0.517439
Test Set	brush border	0.934579	Reference Set	brush border	0.510889
Test Set	Golgi-associated vesicle	0.934579	Reference Set	Golgi-associated vesicle	0.507614
Test Set	cellular response to carbohydrate stimulus	0.981308	Reference Set	cellular response to carbohydrate stimulus	0.455215
Test Set	ERBB signaling pathway	1.07477	Reference Set	ERBB signaling pathway	0.360242
Test Set	post-Golgi vesicle-mediated transport	1.07477	Reference Set	post-Golgi vesicle-mediated transport	0.356967
Test Set	vacuolar lumen	0.981308	Reference Set	vacuolar lumen	0.448665
Test Set	extrinsic apoptotic signaling pathway	0.981308	Reference Set	extrinsic apoptotic signaling pathway	0.445391
Test Set	antigen processing and presentation of exogenous antigen	0.981308	Reference Set	antigen processing and presentation of exogenous antigen	0.445391
Test Set	extrinsic component of plasma membrane	1.02804	Reference Set	extrinsic component of plasma membrane	0.396267
Test Set	positive regulation of transmembrane transport	0.934579	Reference Set	positive regulation of transmembrane transport	0.487965
Test Set	transport vesicle membrane	1.07477	Reference Set	transport vesicle membrane	0.347143
Test Set	movement in host environment	0.981308	Reference Set	movement in host environment	0.438841
Test Set	serine family amino acid metabolic process	0.420561	Reference Set	serine family amino acid metabolic process	0.998854
Test Set	regulation of TOR signaling	0.934579	Reference Set	regulation of TOR signaling	0.48469
Test Set	imaginal disc-derived appendage development	0.88785	Reference Set	imaginal disc-derived appendage development	0.530539
Test Set	regulation of intrinsic apoptotic signaling pathway	1.02804	Reference Set	regulation of intrinsic apoptotic signaling pathway	0.389717
Test Set	GDP binding	1.26168	Reference Set	GDP binding	0.153922
Test Set	regulation of reproductive process	0.934579	Reference Set	regulation of reproductive process	0.47814
Test Set	platelet activation	1.07477	Reference Set	platelet activation	0.337318
Test Set	antigen processing and presentation of exogenous peptide antigen	0.981308	Reference Set	antigen processing and presentation of exogenous peptide antigen	0.429016
Test Set	Rho GTPase binding	0.934579	Reference Set	Rho GTPase binding	0.474865
Test Set	mitotic cytokinesis	1.07477	Reference Set	mitotic cytokinesis	0.334043
Test Set	post-embryonic appendage morphogenesis	0.88785	Reference Set	post-embryonic appendage morphogenesis	0.520714
Test Set	positive regulation of ERK1 and ERK2 cascade	1.02804	Reference Set	positive regulation of ERK1 and ERK2 cascade	0.379892
Test Set	spliceosomal snRNP complex	1.16822	Reference Set	spliceosomal snRNP complex	0.23907
Test Set	positive regulation of Wnt signaling pathway	0.934579	Reference Set	positive regulation of Wnt signaling pathway	0.47159
Test Set	positive regulation of actin filament polymerization	1.07477	Reference Set	positive regulation of actin filament polymerization	0.330768
Test Set	imaginal disc-derived appendage morphogenesis	0.88785	Reference Set	imaginal disc-derived appendage morphogenesis	0.517439
Test Set	regulation of lymphocyte differentiation	1.02804	Reference Set	regulation of lymphocyte differentiation	0.376617
Test Set	endopeptidase complex	0.981308	Reference Set	endopeptidase complex	0.422466
Test Set	ligase activity, forming carbon-sulfur bonds	0.46729	Reference Set	ligase activity, forming carbon-sulfur bonds	0.933355
Test Set	proteasome complex	0.981308	Reference Set	proteasome complex	0.419191
Test Set	negative regulation of peptide secretion	1.02804	Reference Set	negative regulation of peptide secretion	0.366792
Test Set	imaginal disc-derived wing morphogenesis	0.88785	Reference Set	imaginal disc-derived wing morphogenesis	0.504339
Test Set	insulin secretion	1.02804	Reference Set	insulin secretion	0.360242
Test Set	regulation of RNA splicing	1.1215	Reference Set	regulation of RNA splicing	0.265269
Test Set	regulation of axon extension	1.07477	Reference Set	regulation of axon extension	0.311118
Test Set	RNA modification	0.373832	Reference Set	RNA modification	1.01195
Test Set	lamellipodium organization	1.1215	Reference Set	lamellipodium organization	0.261994
Test Set	cellular transition metal ion homeostasis	0.934579	Reference Set	cellular transition metal ion homeostasis	0.448665
Test Set	regulation of inflammatory response	0.88785	Reference Set	regulation of inflammatory response	0.494514
Test Set	regulation of dendrite morphogenesis	1.02804	Reference Set	regulation of dendrite morphogenesis	0.353692
Test Set	regulation of cell shape	1.02804	Reference Set	regulation of cell shape	0.347143
Test Set	nucleus organization	0.981308	Reference Set	nucleus organization	0.392992
Test Set	carbohydrate binding	0.934579	Reference Set	carbohydrate binding	0.438841
Test Set	protein targeting to membrane	1.07477	Reference Set	protein targeting to membrane	0.298019
Test Set	positive regulation of T cell activation	1.02804	Reference Set	positive regulation of T cell activation	0.343868
Test Set	response to calcium ion	1.02804	Reference Set	response to calcium ion	0.343868
Test Set	negative regulation of supramolecular fiber organization	0.981308	Reference Set	negative regulation of supramolecular fiber organization	0.389717
Test Set	positive regulation of leukocyte differentiation	1.07477	Reference Set	positive regulation of leukocyte differentiation	0.294744
Test Set	negative regulation of cellular protein localization	1.02804	Reference Set	negative regulation of cellular protein localization	0.340593
Test Set	activation of innate immune response	0.981308	Reference Set	activation of innate immune response	0.386442
Test Set	regulation of JUN kinase activity	0.88785	Reference Set	regulation of JUN kinase activity	0.47814
Test Set	regulation of synaptic plasticity	1.02804	Reference Set	regulation of synaptic plasticity	0.334043
Test Set	G protein-coupled receptor binding	1.02804	Reference Set	G protein-coupled receptor binding	0.334043
Test Set	positive regulation of chemotaxis	0.981308	Reference Set	positive regulation of chemotaxis	0.379892
Test Set	viral transcription	0.981308	Reference Set	viral transcription	0.379892
Test Set	open tracheal system development	1.02804	Reference Set	open tracheal system development	0.327493
Test Set	membrane docking	0.934579	Reference Set	membrane docking	0.419191
Test Set	inositol lipid-mediated signaling	0.934579	Reference Set	inositol lipid-mediated signaling	0.419191
Test Set	receptor metabolic process	0.88785	Reference Set	receptor metabolic process	0.461765
Test Set	ovarian follicle cell development	0.981308	Reference Set	ovarian follicle cell development	0.366792
Test Set	lysosome organization	0.981308	Reference Set	lysosome organization	0.366792
Test Set	lytic vacuole organization	0.981308	Reference Set	lytic vacuole organization	0.366792
Test Set	protein-DNA complex	0.981308	Reference Set	protein-DNA complex	0.366792
Test Set	cellular glucose homeostasis	0.88785	Reference Set	cellular glucose homeostasis	0.455215
Test Set	sensory perception of sound	0.841121	Reference Set	sensory perception of sound	0.494514
Test Set	axoneme assembly	0.841121	Reference Set	axoneme assembly	0.494514
Test Set	positive regulation of proteolysis involved in cellular protein catabolic process	0.934579	Reference Set	positive regulation of proteolysis involved in cellular protein catabolic process	0.399542
Test Set	epidermal cell differentiation	0.981308	Reference Set	epidermal cell differentiation	0.350418
Test Set	negative regulation of protein secretion	0.981308	Reference Set	negative regulation of protein secretion	0.350418
Test Set	precatalytic spliceosome	1.1215	Reference Set	precatalytic spliceosome	0.209596
Test Set	regulation of peptidyl-serine phosphorylation	0.934579	Reference Set	regulation of peptidyl-serine phosphorylation	0.389717
Test Set	glycosaminoglycan binding	0.88785	Reference Set	glycosaminoglycan binding	0.435566
Test Set	vesicle-mediated transport to the plasma membrane	1.07477	Reference Set	vesicle-mediated transport to the plasma membrane	0.24562
Test Set	regulation of filopodium assembly	1.1215	Reference Set	regulation of filopodium assembly	0.196496
Test Set	DNA helicase activity	0.420561	Reference Set	DNA helicase activity	0.897331
Test Set	cell recognition	0.88785	Reference Set	cell recognition	0.429016
Test Set	pigmentation	0.88785	Reference Set	pigmentation	0.425741
Test Set	receptor tyrosine kinase binding	1.02804	Reference Set	receptor tyrosine kinase binding	0.284919
Test Set	protein kinase regulator activity	0.841121	Reference Set	protein kinase regulator activity	0.47159
Test Set	primary lysosome	0.934579	Reference Set	primary lysosome	0.376617
Test Set	azurophil granule	0.934579	Reference Set	azurophil granule	0.376617
Test Set	drug binding	0.88785	Reference Set	drug binding	0.422466
Test Set	transition metal ion transport	0.88785	Reference Set	transition metal ion transport	0.422466
Test Set	negative regulation of neuron projection development	0.88785	Reference Set	negative regulation of neuron projection development	0.422466
Test Set	mitochondrial respirasome	0.841121	Reference Set	mitochondrial respirasome	0.468315
Test Set	epidermal growth factor receptor signaling pathway	0.981308	Reference Set	epidermal growth factor receptor signaling pathway	0.327493
Test Set	neuron projection terminus	0.88785	Reference Set	neuron projection terminus	0.419191
Test Set	phenol-containing compound metabolic process	0.88785	Reference Set	phenol-containing compound metabolic process	0.419191
Test Set	9+2 motile cilium	0.88785	Reference Set	9+2 motile cilium	0.412641
Test Set	lymphocyte mediated immunity	0.841121	Reference Set	lymphocyte mediated immunity	0.45849
Test Set	ephrin receptor signaling pathway	0.981308	Reference Set	ephrin receptor signaling pathway	0.317668
Test Set	pyrimidine-containing compound biosynthetic process	0.420561	Reference Set	pyrimidine-containing compound biosynthetic process	0.877681
Test Set	Fc receptor mediated stimulatory signaling pathway	1.02804	Reference Set	Fc receptor mediated stimulatory signaling pathway	0.268544
Test Set	negative regulation of NF-kappaB transcription factor activity	0.934579	Reference Set	negative regulation of NF-kappaB transcription factor activity	0.360242
Test Set	cellular response to hexose stimulus	0.841121	Reference Set	cellular response to hexose stimulus	0.45194
Test Set	cellular response to monosaccharide stimulus	0.841121	Reference Set	cellular response to monosaccharide stimulus	0.45194
Test Set	organelle disassembly	0.841121	Reference Set	organelle disassembly	0.45194
Test Set	thioesterase binding	0.88785	Reference Set	thioesterase binding	0.399542
Test Set	ligase activity, forming carbon-nitrogen bonds	0.233645	Reference Set	ligase activity, forming carbon-nitrogen bonds	1.05125
Test Set	U2-type precatalytic spliceosome	1.07477	Reference Set	U2-type precatalytic spliceosome	0.209596
Test Set	protein depolymerization	0.934579	Reference Set	protein depolymerization	0.343868
Test Set	neuron migration	0.841121	Reference Set	neuron migration	0.435566
Test Set	cardiac muscle cell differentiation	0.841121	Reference Set	cardiac muscle cell differentiation	0.435566
Test Set	positive regulation of cysteine-type endopeptidase activity involved in apoptotic process	0.841121	Reference Set	positive regulation of cysteine-type endopeptidase activity involved in apoptotic process	0.432291
Test Set	cellular response to metal ion	0.88785	Reference Set	cellular response to metal ion	0.383167
Test Set	negative regulation of protein-containing complex assembly	0.934579	Reference Set	negative regulation of protein-containing complex assembly	0.330768
Test Set	compound eye photoreceptor cell differentiation	0.88785	Reference Set	compound eye photoreceptor cell differentiation	0.376617
Test Set	regulation of synaptic vesicle cycle	0.88785	Reference Set	regulation of synaptic vesicle cycle	0.376617
Test Set	chromatin assembly or disassembly	0.88785	Reference Set	chromatin assembly or disassembly	0.376617
Test Set	cellular response to glucose stimulus	0.841121	Reference Set	cellular response to glucose stimulus	0.422466
Test Set	cellular response to drug	0.841121	Reference Set	cellular response to drug	0.422466
Test Set	tumor necrosis factor receptor superfamily binding	0.841121	Reference Set	tumor necrosis factor receptor superfamily binding	0.419191
Test Set	regulation of insulin secretion	0.934579	Reference Set	regulation of insulin secretion	0.324218
Test Set	organelle membrane fusion	0.981308	Reference Set	organelle membrane fusion	0.275094
Test Set	ensheathment of neurons	0.841121	Reference Set	ensheathment of neurons	0.412641
Test Set	mRNA 3'-end processing	0.841121	Reference Set	mRNA 3'-end processing	0.412641
Test Set	cell-cell junction assembly	1.07477	Reference Set	cell-cell junction assembly	0.176846
Test Set	neuron spine	1.07477	Reference Set	neuron spine	0.176846
Test Set	protein heterooligomerization	0.841121	Reference Set	protein heterooligomerization	0.409366
Test Set	regulation of Ras protein signal transduction	0.794393	Reference Set	regulation of Ras protein signal transduction	0.455215
Test Set	coated vesicle membrane	0.88785	Reference Set	coated vesicle membrane	0.360242
Test Set	organelle localization by membrane tethering	0.841121	Reference Set	organelle localization by membrane tethering	0.406091
Test Set	peptidase regulator activity	0.794393	Reference Set	peptidase regulator activity	0.448665
Test Set	sequestering of calcium ion	0.934579	Reference Set	sequestering of calcium ion	0.307843
Test Set	NAD binding	0.794393	Reference Set	NAD binding	0.445391
Test Set	apoptotic cell clearance	0.934579	Reference Set	apoptotic cell clearance	0.304569
Test Set	vascular endothelial growth factor receptor signaling pathway	1.02804	Reference Set	vascular endothelial growth factor receptor signaling pathway	0.209596
Test Set	phosphatidylinositol-mediated signaling	0.841121	Reference Set	phosphatidylinositol-mediated signaling	0.396267
Test Set	transcription initiation from RNA polymerase II promoter	0.841121	Reference Set	transcription initiation from RNA polymerase II promoter	0.396267
Test Set	learning	0.794393	Reference Set	learning	0.442116
Test Set	positive regulation of JUN kinase activity	0.794393	Reference Set	positive regulation of JUN kinase activity	0.442116
Test Set	regulation of DNA-templated transcription in response to stress	0.934579	Reference Set	regulation of DNA-templated transcription in response to stress	0.301294
Test Set	nuclear-transcribed mRNA catabolic process, nonsense-mediated decay	0.934579	Reference Set	nuclear-transcribed mRNA catabolic process, nonsense-mediated decay	0.301294
Test Set	organelle envelope lumen	0.934579	Reference Set	organelle envelope lumen	0.301294
Test Set	regulation of postsynapse organization	0.934579	Reference Set	regulation of postsynapse organization	0.298019
Test Set	transporter complex	0.841121	Reference Set	transporter complex	0.389717
Test Set	Fc-epsilon receptor signaling pathway	0.934579	Reference Set	Fc-epsilon receptor signaling pathway	0.294744
Test Set	regulation of protein localization to cell periphery	0.88785	Reference Set	regulation of protein localization to cell periphery	0.340593
Test Set	membrane invagination	1.02804	Reference Set	membrane invagination	0.199771
Test Set	obsolete organelle part	0.841121	Reference Set	obsolete organelle part	0.386442
Test Set	hindbrain development	0.794393	Reference Set	hindbrain development	0.432291
Test Set	CD40 receptor complex	0.841121	Reference Set	CD40 receptor complex	0.383167
Test Set	import into nucleus	0.794393	Reference Set	import into nucleus	0.429016
Test Set	transmembrane transporter complex	0.841121	Reference Set	transmembrane transporter complex	0.379892
Test Set	plasma membrane invagination	1.02804	Reference Set	plasma membrane invagination	0.186671
Test Set	negative regulation of MAPK cascade	0.841121	Reference Set	negative regulation of MAPK cascade	0.373342
Test Set	inner ear development	0.794393	Reference Set	inner ear development	0.419191
Test Set	cortical cytoskeleton	0.934579	Reference Set	cortical cytoskeleton	0.278369
Test Set	regulation of protein-containing complex disassembly	0.88785	Reference Set	regulation of protein-containing complex disassembly	0.324218
Test Set	myeloid cell homeostasis	0.88785	Reference Set	myeloid cell homeostasis	0.324218
Test Set	ribonucleoside metabolic process	0.841121	Reference Set	ribonucleoside metabolic process	0.370067
Test Set	membrane coat	0.841121	Reference Set	membrane coat	0.370067
Test Set	coated membrane	0.841121	Reference Set	coated membrane	0.370067
Test Set	memory	0.794393	Reference Set	memory	0.415916
Test Set	regulation of leukocyte migration	0.934579	Reference Set	regulation of leukocyte migration	0.275094
Test Set	tumor necrosis factor receptor binding	0.841121	Reference Set	tumor necrosis factor receptor binding	0.363517
Test Set	acid-thiol ligase activity	0.373832	Reference Set	acid-thiol ligase activity	0.828557
Test Set	axon ensheathment	0.794393	Reference Set	axon ensheathment	0.406091
Test Set	autophagosome	0.794393	Reference Set	autophagosome	0.406091
Test Set	regulation of muscle tissue development	0.88785	Reference Set	regulation of muscle tissue development	0.311118
Test Set	striated muscle contraction	0.794393	Reference Set	striated muscle contraction	0.402816
Test Set	regulation of striated muscle tissue development	0.88785	Reference Set	regulation of striated muscle tissue development	0.307843
Test Set	regulation of muscle organ development	0.88785	Reference Set	regulation of muscle organ development	0.307843
Test Set	response to ethanol	0.841121	Reference Set	response to ethanol	0.353692
Test Set	positive regulation of lymphocyte differentiation	0.934579	Reference Set	positive regulation of lymphocyte differentiation	0.25872
Test Set	vesicle fusion	0.934579	Reference Set	vesicle fusion	0.25872
Test Set	calcium ion transport into cytosol	0.88785	Reference Set	calcium ion transport into cytosol	0.304569
Test Set	cellular response to molecule of bacterial origin	0.841121	Reference Set	cellular response to molecule of bacterial origin	0.350418
Test Set	myosin binding	0.981308	Reference Set	myosin binding	0.209596
Test Set	negative regulation of cell growth	0.88785	Reference Set	negative regulation of cell growth	0.301294
Test Set	morphogenesis of a branching epithelium	0.794393	Reference Set	morphogenesis of a branching epithelium	0.392992
Test Set	regulation of blood pressure	0.934579	Reference Set	regulation of blood pressure	0.25217
Test Set	response to mechanical stimulus	0.794393	Reference Set	response to mechanical stimulus	0.389717
Test Set	regulation of transcription from RNA polymerase II promoter in response to stress	0.88785	Reference Set	regulation of transcription from RNA polymerase II promoter in response to stress	0.294744
Test Set	innate immune response-activating signal transduction	0.841121	Reference Set	innate immune response-activating signal transduction	0.340593
Test Set	protein localization to endoplasmic reticulum	0.794393	Reference Set	protein localization to endoplasmic reticulum	0.386442
Test Set	lamellipodium assembly	0.934579	Reference Set	lamellipodium assembly	0.242345
Test Set	negative regulation of protein catabolic process	0.841121	Reference Set	negative regulation of protein catabolic process	0.330768
Test Set	mitochondrial intermembrane space	0.88785	Reference Set	mitochondrial intermembrane space	0.281644
Test Set	endoplasmic reticulum unfolded protein response	0.841121	Reference Set	endoplasmic reticulum unfolded protein response	0.327493
Test Set	regulation of muscle contraction	0.981308	Reference Set	regulation of muscle contraction	0.186671
Test Set	regulation of mRNA splicing, via spliceosome	0.981308	Reference Set	regulation of mRNA splicing, via spliceosome	0.186671
Test Set	positive regulation of immune effector process	0.747664	Reference Set	positive regulation of immune effector process	0.419191
Test Set	modified amino acid binding	0.794393	Reference Set	modified amino acid binding	0.370067
Test Set	branching morphogenesis of an epithelial tube	0.794393	Reference Set	branching morphogenesis of an epithelial tube	0.370067
Test Set	gland morphogenesis	0.794393	Reference Set	gland morphogenesis	0.370067
Test Set	regulation of sequestering of calcium ion	0.88785	Reference Set	regulation of sequestering of calcium ion	0.275094
Test Set	positive regulation of axonogenesis	0.88785	Reference Set	positive regulation of axonogenesis	0.275094
Test Set	filopodium	0.841121	Reference Set	filopodium	0.320943
Test Set	adult behavior	0.794393	Reference Set	adult behavior	0.366792
Test Set	positive regulation of proteasomal protein catabolic process	0.794393	Reference Set	positive regulation of proteasomal protein catabolic process	0.366792
Test Set	skeletal muscle organ development	0.934579	Reference Set	skeletal muscle organ development	0.22597
Test Set	proton-transporting two-sector ATPase complex	0.747664	Reference Set	proton-transporting two-sector ATPase complex	0.412641
Test Set	positive regulation of canonical Wnt signaling pathway	0.747664	Reference Set	positive regulation of canonical Wnt signaling pathway	0.412641
Test Set	hematopoietic progenitor cell differentiation	0.747664	Reference Set	hematopoietic progenitor cell differentiation	0.409366
Test Set	positive regulation of ubiquitin-dependent protein catabolic process	0.841121	Reference Set	positive regulation of ubiquitin-dependent protein catabolic process	0.314393
Test Set	oxidoreductase activity, acting on the aldehyde or oxo group of donors, NAD or NADP as acceptor	0.373832	Reference Set	oxidoreductase activity, acting on the aldehyde or oxo group of donors, NAD or NADP as acceptor	0.776159
Test Set	regulation of protein tyrosine kinase activity	0.88785	Reference Set	regulation of protein tyrosine kinase activity	0.261994
Test Set	tricarboxylic acid cycle	0.327103	Reference Set	tricarboxylic acid cycle	0.822008
Test Set	transmembrane receptor protein phosphatase activity	0.934579	Reference Set	transmembrane receptor protein phosphatase activity	0.21287
Test Set	transmembrane receptor protein tyrosine phosphatase activity	0.934579	Reference Set	transmembrane receptor protein tyrosine phosphatase activity	0.21287
Test Set	chromatin assembly	0.841121	Reference Set	chromatin assembly	0.304569
Test Set	myelination	0.747664	Reference Set	myelination	0.396267
Test Set	regulation of DNA biosynthetic process	0.794393	Reference Set	regulation of DNA biosynthetic process	0.347143
Test Set	DNA-templated transcription, elongation	0.747664	Reference Set	DNA-templated transcription, elongation	0.392992
Test Set	polyol biosynthetic process	0.841121	Reference Set	polyol biosynthetic process	0.298019
Test Set	axon terminus	0.747664	Reference Set	axon terminus	0.389717
Test Set	purine nucleoside metabolic process	0.747664	Reference Set	purine nucleoside metabolic process	0.389717
Test Set	endoplasmic reticulum lumen	0.747664	Reference Set	endoplasmic reticulum lumen	0.386442
Test Set	iron ion binding	0.747664	Reference Set	iron ion binding	0.386442
Test Set	regulation of organ growth	0.841121	Reference Set	regulation of organ growth	0.291469
Test Set	positive regulation of peptidyl-serine phosphorylation	0.794393	Reference Set	positive regulation of peptidyl-serine phosphorylation	0.337318
Test Set	calcium ion transmembrane import into cytosol	0.841121	Reference Set	calcium ion transmembrane import into cytosol	0.288194
Test Set	ficolin-1-rich granule	0.841121	Reference Set	ficolin-1-rich granule	0.284919
Test Set	ficolin-1-rich granule lumen	0.841121	Reference Set	ficolin-1-rich granule lumen	0.284919
Test Set	innate immune response activating cell surface receptor signaling pathway	0.794393	Reference Set	innate immune response activating cell surface receptor signaling pathway	0.327493
Test Set	nucleosome organization	0.794393	Reference Set	nucleosome organization	0.324218
Test Set	positive regulation of ion transmembrane transport	0.794393	Reference Set	positive regulation of ion transmembrane transport	0.324218
Test Set	regulation of protein dephosphorylation	0.794393	Reference Set	regulation of protein dephosphorylation	0.324218
Test Set	regulation of epithelial cell differentiation	0.747664	Reference Set	regulation of epithelial cell differentiation	0.370067
Test Set	regulation of establishment of planar polarity	0.841121	Reference Set	regulation of establishment of planar polarity	0.271819
Test Set	negative regulation of sequestering of calcium ion	0.841121	Reference Set	negative regulation of sequestering of calcium ion	0.268544
Test Set	apical junction complex	0.841121	Reference Set	apical junction complex	0.268544
Test Set	immune response-regulating cell surface receptor signaling pathway involved in phagocytosis	0.88785	Reference Set	immune response-regulating cell surface receptor signaling pathway involved in phagocytosis	0.21942
Test Set	regulation of cell-matrix adhesion	0.841121	Reference Set	regulation of cell-matrix adhesion	0.265269
Test Set	mRNA-containing ribonucleoprotein complex export from nucleus	0.747664	Reference Set	mRNA-containing ribonucleoprotein complex export from nucleus	0.356967
Test Set	mRNA export from nucleus	0.747664	Reference Set	mRNA export from nucleus	0.356967
Test Set	detection of abiotic stimulus	0.747664	Reference Set	detection of abiotic stimulus	0.356967
Test Set	pigment granule	0.88785	Reference Set	pigment granule	0.216145
Test Set	intrinsic component of endoplasmic reticulum membrane	0.747664	Reference Set	intrinsic component of endoplasmic reticulum membrane	0.353692
Test Set	smooth muscle cell proliferation	0.747664	Reference Set	smooth muscle cell proliferation	0.353692
Test Set	purine ribonucleoside metabolic process	0.747664	Reference Set	purine ribonucleoside metabolic process	0.353692
Test Set	peptidyl-tyrosine dephosphorylation	0.88785	Reference Set	peptidyl-tyrosine dephosphorylation	0.21287
Test Set	regulation of receptor-mediated endocytosis	0.841121	Reference Set	regulation of receptor-mediated endocytosis	0.25872
Test Set	sperm flagellum	0.794393	Reference Set	sperm flagellum	0.304569
Test Set	dendritic spine	0.934579	Reference Set	dendritic spine	0.163747
Test Set	regulation of smooth muscle cell proliferation	0.747664	Reference Set	regulation of smooth muscle cell proliferation	0.350418
Test Set	entry into host	0.747664	Reference Set	entry into host	0.350418
Test Set	melanosome	0.88785	Reference Set	melanosome	0.206321
Test Set	positive regulation of nucleocytoplasmic transport	0.794393	Reference Set	positive regulation of nucleocytoplasmic transport	0.298019
Test Set	SNARE binding	0.747664	Reference Set	SNARE binding	0.343868
Test Set	response to hydrogen peroxide	0.700935	Reference Set	response to hydrogen peroxide	0.389717
Test Set	cAMP-mediated signaling	0.700935	Reference Set	cAMP-mediated signaling	0.389717
Test Set	phagocytic vesicle membrane	0.747664	Reference Set	phagocytic vesicle membrane	0.340593
Test Set	mitotic spindle	0.700935	Reference Set	mitotic spindle	0.386442
Test Set	ERAD pathway	0.700935	Reference Set	ERAD pathway	0.386442
Test Set	ATP-dependent microtubule motor activity, minus-end-directed	0.327103	Reference Set	ATP-dependent microtubule motor activity, minus-end-directed	0.759784
Test Set	negative regulation of response to cytokine stimulus	0.841121	Reference Set	negative regulation of response to cytokine stimulus	0.24562
Test Set	detection of external stimulus	0.747664	Reference Set	detection of external stimulus	0.337318
Test Set	obsolete extracellular region part	0.700935	Reference Set	obsolete extracellular region part	0.383167
Test Set	negative regulation of cytokine-mediated signaling pathway	0.841121	Reference Set	negative regulation of cytokine-mediated signaling pathway	0.23907
Test Set	regulation of phagocytosis	0.700935	Reference Set	regulation of phagocytosis	0.376617
Test Set	ribosomal large subunit biogenesis	0.747664	Reference Set	ribosomal large subunit biogenesis	0.327493
Test Set	regulation of cell division	0.700935	Reference Set	regulation of cell division	0.370067
Test Set	positive regulation of cell junction assembly	0.841121	Reference Set	positive regulation of cell junction assembly	0.229245
Test Set	erythrocyte homeostasis	0.794393	Reference Set	erythrocyte homeostasis	0.275094
Test Set	chromatin organization involved in regulation of transcription	0.747664	Reference Set	chromatin organization involved in regulation of transcription	0.320943
Test Set	positive regulation of endothelial cell migration	0.700935	Reference Set	positive regulation of endothelial cell migration	0.366792
Test Set	regulation of cellular carbohydrate metabolic process	0.700935	Reference Set	regulation of cellular carbohydrate metabolic process	0.366792
Test Set	positive regulation of dendrite development	0.747664	Reference Set	positive regulation of dendrite development	0.317668
Test Set	nuclear periphery	0.700935	Reference Set	nuclear periphery	0.363517
Test Set	Fc-gamma receptor signaling pathway involved in phagocytosis	0.841121	Reference Set	Fc-gamma receptor signaling pathway involved in phagocytosis	0.21942
Test Set	Fc-gamma receptor signaling pathway	0.841121	Reference Set	Fc-gamma receptor signaling pathway	0.21942
Test Set	DNA-binding transcription activator activity, RNA polymerase II-specific	0.794393	Reference Set	DNA-binding transcription activator activity, RNA polymerase II-specific	0.261994
Test Set	cytosolic small ribosomal subunit	0.794393	Reference Set	cytosolic small ribosomal subunit	0.261994
Test Set	DNA-binding transcription activator activity	0.794393	Reference Set	DNA-binding transcription activator activity	0.261994
Test Set	muscle hypertrophy	0.747664	Reference Set	muscle hypertrophy	0.307843
Test Set	cellular carbohydrate biosynthetic process	0.700935	Reference Set	cellular carbohydrate biosynthetic process	0.353692
Test Set	Wnt signaling pathway, planar cell polarity pathway	0.794393	Reference Set	Wnt signaling pathway, planar cell polarity pathway	0.25872
Test Set	substrate adhesion-dependent cell spreading	0.794393	Reference Set	substrate adhesion-dependent cell spreading	0.25872
Test Set	release of sequestered calcium ion into cytosol	0.794393	Reference Set	release of sequestered calcium ion into cytosol	0.25872
Test Set	cellular response to lipopolysaccharide	0.747664	Reference Set	cellular response to lipopolysaccharide	0.304569
Test Set	neuron projection organization	0.794393	Reference Set	neuron projection organization	0.255445
Test Set	regulation of NIK/NF-kappaB signaling	0.747664	Reference Set	regulation of NIK/NF-kappaB signaling	0.301294
Test Set	erythrocyte differentiation	0.794393	Reference Set	erythrocyte differentiation	0.25217
Test Set	translation initiation factor activity	0.747664	Reference Set	translation initiation factor activity	0.294744
Test Set	heart growth	0.794393	Reference Set	heart growth	0.24562
Test Set	synaptic vesicle exocytosis	0.794393	Reference Set	synaptic vesicle exocytosis	0.24562
Test Set	striated muscle hypertrophy	0.747664	Reference Set	striated muscle hypertrophy	0.291469
Test Set	cardiac muscle hypertrophy	0.747664	Reference Set	cardiac muscle hypertrophy	0.291469
Test Set	ubiquitin-like protein binding	0.747664	Reference Set	ubiquitin-like protein binding	0.281644
Test Set	synaptic vesicle recycling	0.700935	Reference Set	synaptic vesicle recycling	0.327493
Test Set	lymphocyte migration	0.794393	Reference Set	lymphocyte migration	0.23252
Test Set	receptor regulator activity	0.747664	Reference Set	receptor regulator activity	0.278369
Test Set	viral entry into host cell	0.747664	Reference Set	viral entry into host cell	0.278369
Test Set	negative regulation of protein binding	0.700935	Reference Set	negative regulation of protein binding	0.324218
Test Set	transmembrane receptor protein kinase activity	0.327103	Reference Set	transmembrane receptor protein kinase activity	0.69756
Test Set	epithelial cell apoptotic process	0.654206	Reference Set	epithelial cell apoptotic process	0.370067
Test Set	ion channel complex	0.747664	Reference Set	ion channel complex	0.275094
Test Set	cell cortex region	0.700935	Reference Set	cell cortex region	0.320943
Test Set	basal part of cell	0.700935	Reference Set	basal part of cell	0.320943
Test Set	regulation of extrinsic apoptotic signaling pathway	0.654206	Reference Set	regulation of extrinsic apoptotic signaling pathway	0.366792
Test Set	positive regulation of leukocyte migration	0.794393	Reference Set	positive regulation of leukocyte migration	0.22597
Test Set	tight junction	0.794393	Reference Set	tight junction	0.222695
Test Set	motor neuron axon guidance	0.841121	Reference Set	motor neuron axon guidance	0.173571
Test Set	cysteine-type endopeptidase activity	0.700935	Reference Set	cysteine-type endopeptidase activity	0.311118
Test Set	cardiac muscle contraction	0.700935	Reference Set	cardiac muscle contraction	0.311118
Test Set	renal system process	0.700935	Reference Set	renal system process	0.311118
Test Set	ribosomal small subunit biogenesis	0.654206	Reference Set	ribosomal small subunit biogenesis	0.356967
Test Set	neuromuscular process	0.747664	Reference Set	neuromuscular process	0.261994
Test Set	mitochondrial membrane organization	0.654206	Reference Set	mitochondrial membrane organization	0.353692
Test Set	Golgi stack	0.747664	Reference Set	Golgi stack	0.25872
Test Set	vascular process in circulatory system	0.700935	Reference Set	vascular process in circulatory system	0.304569
Test Set	positive regulation of response to cytokine stimulus	0.747664	Reference Set	positive regulation of response to cytokine stimulus	0.255445
Test Set	retrograde transport, endosome to Golgi	0.700935	Reference Set	retrograde transport, endosome to Golgi	0.301294
Test Set	regulation of tumor necrosis factor-mediated signaling pathway	0.700935	Reference Set	regulation of tumor necrosis factor-mediated signaling pathway	0.301294
Test Set	stimulatory C-type lectin receptor signaling pathway	0.700935	Reference Set	stimulatory C-type lectin receptor signaling pathway	0.301294
Test Set	hormone-mediated signaling pathway	0.654206	Reference Set	hormone-mediated signaling pathway	0.347143
Test Set	blood vessel endothelial cell migration	0.654206	Reference Set	blood vessel endothelial cell migration	0.347143
Test Set	regulation of stem cell differentiation	0.700935	Reference Set	regulation of stem cell differentiation	0.298019
Test Set	actin cytoskeleton reorganization	0.747664	Reference Set	actin cytoskeleton reorganization	0.248895
Test Set	regulation of calcium ion transmembrane transport	0.794393	Reference Set	regulation of calcium ion transmembrane transport	0.199771
Test Set	cortical cytoskeleton organization	0.794393	Reference Set	cortical cytoskeleton organization	0.199771
Test Set	regulation of muscle cell differentiation	0.654206	Reference Set	regulation of muscle cell differentiation	0.337318
Test Set	cellular polysaccharide metabolic process	0.654206	Reference Set	cellular polysaccharide metabolic process	0.337318
Test Set	positive regulation of hormone secretion	0.794393	Reference Set	positive regulation of hormone secretion	0.193221
Test Set	dendritic spine organization	0.747664	Reference Set	dendritic spine organization	0.23907
Test Set	regulation of protein depolymerization	0.794393	Reference Set	regulation of protein depolymerization	0.189946
Test Set	intrinsic component of synaptic membrane	0.747664	Reference Set	intrinsic component of synaptic membrane	0.235795
Test Set	integral component of synaptic membrane	0.747664	Reference Set	integral component of synaptic membrane	0.23252
Test Set	establishment of protein localization to endoplasmic reticulum	0.747664	Reference Set	establishment of protein localization to endoplasmic reticulum	0.229245
Test Set	signaling receptor activator activity	0.700935	Reference Set	signaling receptor activator activity	0.275094
Test Set	regulation of defense response to virus	0.700935	Reference Set	regulation of defense response to virus	0.275094
Test Set	cortical actin cytoskeleton	0.747664	Reference Set	cortical actin cytoskeleton	0.22597
Test Set	vesicle budding from membrane	0.747664	Reference Set	vesicle budding from membrane	0.22597
Test Set	telomere maintenance via telomere lengthening	0.654206	Reference Set	telomere maintenance via telomere lengthening	0.317668
Test Set	negative regulation of cellular response to growth factor stimulus	0.654206	Reference Set	negative regulation of cellular response to growth factor stimulus	0.317668
Test Set	skeletal muscle tissue development	0.794393	Reference Set	skeletal muscle tissue development	0.176846
Test Set	positive regulation of cytokine-mediated signaling pathway	0.747664	Reference Set	positive regulation of cytokine-mediated signaling pathway	0.222695
Test Set	positive regulation of neuron death	0.700935	Reference Set	positive regulation of neuron death	0.268544
Test Set	metencephalon development	0.654206	Reference Set	metencephalon development	0.314393
Test Set	spliceosomal complex assembly	0.794393	Reference Set	spliceosomal complex assembly	0.173571
Test Set	RNA-dependent DNA biosynthetic process	0.700935	Reference Set	RNA-dependent DNA biosynthetic process	0.265269
Test Set	regulation of phosphoprotein phosphatase activity	0.700935	Reference Set	regulation of phosphoprotein phosphatase activity	0.261994
Test Set	nucleobase-containing compound kinase activity	0.654206	Reference Set	nucleobase-containing compound kinase activity	0.307843
Test Set	regulation of leukocyte chemotaxis	0.747664	Reference Set	regulation of leukocyte chemotaxis	0.21287
Test Set	regulation of lamellipodium organization	0.747664	Reference Set	regulation of lamellipodium organization	0.21287
Test Set	regulation of ERBB signaling pathway	0.747664	Reference Set	regulation of ERBB signaling pathway	0.21287
Test Set	regulation of viral life cycle	0.700935	Reference Set	regulation of viral life cycle	0.25872
Test Set	receptor signaling pathway via STAT	0.700935	Reference Set	receptor signaling pathway via STAT	0.25872
Test Set	positive regulation of proteasomal ubiquitin-dependent protein catabolic process	0.700935	Reference Set	positive regulation of proteasomal ubiquitin-dependent protein catabolic process	0.25872
Test Set	ruffle membrane	0.794393	Reference Set	ruffle membrane	0.163747
Test Set	cardiac muscle tissue growth	0.747664	Reference Set	cardiac muscle tissue growth	0.209596
Test Set	chromatin organization involved in negative regulation of transcription	0.654206	Reference Set	chromatin organization involved in negative regulation of transcription	0.301294
Test Set	tRNA modification	0.233645	Reference Set	tRNA modification	0.71721
Test Set	positive regulation of cell-substrate adhesion	0.747664	Reference Set	positive regulation of cell-substrate adhesion	0.203046
Test Set	negative regulation of cell cycle G2/M phase transition	0.700935	Reference Set	negative regulation of cell cycle G2/M phase transition	0.248895
Test Set	pyrimidine nucleobase metabolic process	0.233645	Reference Set	pyrimidine nucleobase metabolic process	0.713935
Test Set	actin filament-based movement	0.700935	Reference Set	actin filament-based movement	0.24562
Test Set	phagosome maturation	0.841121	Reference Set	phagosome maturation	0.104798
Test Set	regulation of tube size	0.700935	Reference Set	regulation of tube size	0.242345
Test Set	synaptic membrane adhesion	0.700935	Reference Set	synaptic membrane adhesion	0.242345
Test Set	regulation of G protein-coupled receptor signaling pathway	0.700935	Reference Set	regulation of G protein-coupled receptor signaling pathway	0.242345
Test Set	muscle adaptation	0.654206	Reference Set	muscle adaptation	0.288194
Test Set	establishment of protein localization to plasma membrane	0.747664	Reference Set	establishment of protein localization to plasma membrane	0.193221
Test Set	positive regulation of DNA biosynthetic process	0.700935	Reference Set	positive regulation of DNA biosynthetic process	0.23907
Test Set	microvillus	0.654206	Reference Set	microvillus	0.284919
Test Set	leukocyte apoptotic process	0.700935	Reference Set	leukocyte apoptotic process	0.235795
Test Set	reproductive behavior	0.700935	Reference Set	reproductive behavior	0.235795
Test Set	nephron development	0.700935	Reference Set	nephron development	0.23252
Test Set	cellular glucan metabolic process	0.654206	Reference Set	cellular glucan metabolic process	0.278369
Test Set	glucan metabolic process	0.654206	Reference Set	glucan metabolic process	0.278369
Test Set	rRNA binding	0.654206	Reference Set	rRNA binding	0.278369
Test Set	positive regulation of protein tyrosine kinase activity	0.747664	Reference Set	positive regulation of protein tyrosine kinase activity	0.183396
Test Set	negative regulation of developmental growth	0.654206	Reference Set	negative regulation of developmental growth	0.275094
Test Set	energy reserve metabolic process	0.607477	Reference Set	energy reserve metabolic process	0.320943
Test Set	kinase activator activity	0.607477	Reference Set	kinase activator activity	0.320943
Test Set	Z disc	0.607477	Reference Set	Z disc	0.320943
Test Set	cytoplasmic translational initiation	0.607477	Reference Set	cytoplasmic translational initiation	0.317668
Test Set	regulation of leukocyte apoptotic process	0.700935	Reference Set	regulation of leukocyte apoptotic process	0.222695
Test Set	alternative mRNA splicing, via spliceosome	0.794393	Reference Set	alternative mRNA splicing, via spliceosome	0.121172
Test Set	phagocytosis, engulfment	0.747664	Reference Set	phagocytosis, engulfment	0.167021
Test Set	polysome	0.700935	Reference Set	polysome	0.21287
Test Set	receptor ligand activity	0.654206	Reference Set	receptor ligand activity	0.25872
Test Set	phosphatidylinositol bisphosphate binding	0.654206	Reference Set	phosphatidylinositol bisphosphate binding	0.25872
Test Set	positive regulation of small molecule metabolic process	0.654206	Reference Set	positive regulation of small molecule metabolic process	0.255445
Test Set	fibroblast proliferation	0.654206	Reference Set	fibroblast proliferation	0.255445
Test Set	regulation of fibroblast proliferation	0.654206	Reference Set	regulation of fibroblast proliferation	0.255445
Test Set	synaptic growth at neuromuscular junction	0.607477	Reference Set	synaptic growth at neuromuscular junction	0.301294
Test Set	exocrine system development	0.747664	Reference Set	exocrine system development	0.160472
Test Set	myotube differentiation	0.654206	Reference Set	myotube differentiation	0.25217
Test Set	negative regulation of hemopoiesis	0.607477	Reference Set	negative regulation of hemopoiesis	0.298019
Test Set	synaptic vesicle endocytosis	0.607477	Reference Set	synaptic vesicle endocytosis	0.298019
Test Set	presynaptic endocytosis	0.607477	Reference Set	presynaptic endocytosis	0.298019
Test Set	regulation of blood vessel endothelial cell migration	0.607477	Reference Set	regulation of blood vessel endothelial cell migration	0.298019
Test Set	peptidase inhibitor activity	0.607477	Reference Set	peptidase inhibitor activity	0.298019
Test Set	regulation of epidermal growth factor receptor signaling pathway	0.700935	Reference Set	regulation of epidermal growth factor receptor signaling pathway	0.203046
Test Set	regulation of interferon-beta production	0.654206	Reference Set	regulation of interferon-beta production	0.248895
Test Set	interferon-beta production	0.654206	Reference Set	interferon-beta production	0.248895
Test Set	receptor signaling pathway via JAK-STAT	0.654206	Reference Set	receptor signaling pathway via JAK-STAT	0.248895
Test Set	embryonic pattern specification	0.654206	Reference Set	embryonic pattern specification	0.24562
Test Set	phosphoric diester hydrolase activity	0.654206	Reference Set	phosphoric diester hydrolase activity	0.24562
Test Set	protein targeting to ER	0.700935	Reference Set	protein targeting to ER	0.196496
Test Set	protein localization to cell surface	0.700935	Reference Set	protein localization to cell surface	0.196496
Test Set	stem cell development	0.654206	Reference Set	stem cell development	0.242345
Test Set	cation channel complex	0.654206	Reference Set	cation channel complex	0.242345
Test Set	ATPase-coupled intramembrane lipid transporter activity	0.233645	Reference Set	ATPase-coupled intramembrane lipid transporter activity	0.661536
Test Set	ATPase binding	0.654206	Reference Set	ATPase binding	0.23907
Test Set	plasma membrane organization	0.654206	Reference Set	plasma membrane organization	0.23907
Test Set	cerebellum development	0.607477	Reference Set	cerebellum development	0.284919
Test Set	regulation of transcription from RNA polymerase II promoter in response to hypoxia	0.700935	Reference Set	regulation of transcription from RNA polymerase II promoter in response to hypoxia	0.189946
Test Set	telomere maintenance via telomerase	0.654206	Reference Set	telomere maintenance via telomerase	0.235795
Test Set	actin nucleation	0.747664	Reference Set	actin nucleation	0.140822
Test Set	apical junction assembly	0.747664	Reference Set	apical junction assembly	0.140822
Test Set	sorocarp morphogenesis	0.186916	Reference Set	sorocarp morphogenesis	0.700835
Test Set	endosome organization	0.700935	Reference Set	endosome organization	0.186671
Test Set	tertiary granule	0.654206	Reference Set	tertiary granule	0.23252
Test Set	presynapse organization	0.607477	Reference Set	presynapse organization	0.278369
Test Set	endopeptidase regulator activity	0.607477	Reference Set	endopeptidase regulator activity	0.278369
Test Set	oligodendrocyte differentiation	0.607477	Reference Set	oligodendrocyte differentiation	0.278369
Test Set	glycogen metabolic process	0.607477	Reference Set	glycogen metabolic process	0.278369
Test Set	mitochondrial respiratory chain complex assembly	0.607477	Reference Set	mitochondrial respiratory chain complex assembly	0.278369
Test Set	negative regulation of cell-cell adhesion	0.700935	Reference Set	negative regulation of cell-cell adhesion	0.183396
Test Set	iron ion transport	0.654206	Reference Set	iron ion transport	0.229245
Test Set	response to axon injury	0.607477	Reference Set	response to axon injury	0.275094
Test Set	ribosome assembly	0.607477	Reference Set	ribosome assembly	0.275094
Test Set	biomineralization	0.607477	Reference Set	biomineralization	0.275094
Test Set	biomineral tissue development	0.607477	Reference Set	biomineral tissue development	0.275094
Test Set	positive regulation of leukocyte chemotaxis	0.700935	Reference Set	positive regulation of leukocyte chemotaxis	0.180121
Test Set	phosphatidylinositol-3,4,5-trisphosphate binding	0.700935	Reference Set	phosphatidylinositol-3,4,5-trisphosphate binding	0.180121
Test Set	respiratory chain complex I	0.607477	Reference Set	respiratory chain complex I	0.271819
Test Set	mitochondrial respiratory chain complex I	0.607477	Reference Set	mitochondrial respiratory chain complex I	0.271819
Test Set	NADH dehydrogenase complex	0.607477	Reference Set	NADH dehydrogenase complex	0.271819
Test Set	transcription elongation from RNA polymerase II promoter	0.607477	Reference Set	transcription elongation from RNA polymerase II promoter	0.271819
Test Set	inositol phosphate metabolic process	0.747664	Reference Set	inositol phosphate metabolic process	0.130997
Test Set	kidney epithelium development	0.654206	Reference Set	kidney epithelium development	0.222695
Test Set	regulation of cation channel activity	0.747664	Reference Set	regulation of cation channel activity	0.127722
Test Set	negative regulation of dephosphorylation	0.700935	Reference Set	negative regulation of dephosphorylation	0.173571
Test Set	negative regulation of neuron apoptotic process	0.654206	Reference Set	negative regulation of neuron apoptotic process	0.21942
Test Set	early endosome membrane	0.607477	Reference Set	early endosome membrane	0.265269
Test Set	interleukin-1-mediated signaling pathway	0.607477	Reference Set	interleukin-1-mediated signaling pathway	0.265269
Test Set	intercellular bridge	0.747664	Reference Set	intercellular bridge	0.124447
Test Set	endopeptidase inhibitor activity	0.607477	Reference Set	endopeptidase inhibitor activity	0.261994
Test Set	perikaryon	0.607477	Reference Set	perikaryon	0.261994
Test Set	positive regulation of cation transmembrane transport	0.700935	Reference Set	positive regulation of cation transmembrane transport	0.167021
Test Set	regulation of regulated secretory pathway	0.607477	Reference Set	regulation of regulated secretory pathway	0.255445
Test Set	phosphatidylserine binding	0.654206	Reference Set	phosphatidylserine binding	0.206321
Test Set	receptor internalization	0.654206	Reference Set	receptor internalization	0.206321
Test Set	guanosine-containing compound metabolic process	0.654206	Reference Set	guanosine-containing compound metabolic process	0.206321
Test Set	phospholipase activity	0.560748	Reference Set	phospholipase activity	0.298019
Test Set	site of double-strand break	0.560748	Reference Set	site of double-strand break	0.298019
Test Set	cell division site	0.654206	Reference Set	cell division site	0.203046
Test Set	regulation of lamellipodium assembly	0.654206	Reference Set	regulation of lamellipodium assembly	0.203046
Test Set	regulation of lymphocyte mediated immunity	0.560748	Reference Set	regulation of lymphocyte mediated immunity	0.294744
Test Set	fibrillar center	0.560748	Reference Set	fibrillar center	0.294744
Test Set	regulation of neurotransmitter transport	0.654206	Reference Set	regulation of neurotransmitter transport	0.199771
Test Set	negative regulation of epithelial cell proliferation	0.607477	Reference Set	negative regulation of epithelial cell proliferation	0.24562
Test Set	negative regulation of cell morphogenesis involved in differentiation	0.607477	Reference Set	negative regulation of cell morphogenesis involved in differentiation	0.24562
Test Set	regulation of systemic arterial blood pressure	0.700935	Reference Set	regulation of systemic arterial blood pressure	0.150647
Test Set	organellar ribosome	0.607477	Reference Set	organellar ribosome	0.242345
Test Set	mitochondrial ribosome	0.607477	Reference Set	mitochondrial ribosome	0.242345
Test Set	regulation of alternative mRNA splicing, via spliceosome	0.747664	Reference Set	regulation of alternative mRNA splicing, via spliceosome	0.101523
Test Set	positive regulation of filopodium assembly	0.747664	Reference Set	positive regulation of filopodium assembly	0.101523
Test Set	positive regulation of angiogenesis	0.560748	Reference Set	positive regulation of angiogenesis	0.288194
Test Set	regulation of protein localization to nucleus	0.560748	Reference Set	regulation of protein localization to nucleus	0.288194
Test Set	regulation of hematopoietic progenitor cell differentiation	0.607477	Reference Set	regulation of hematopoietic progenitor cell differentiation	0.23907
Test Set	obsolete cytoplasmic vesicle part	0.607477	Reference Set	obsolete cytoplasmic vesicle part	0.23907
Test Set	response to monoamine	0.560748	Reference Set	response to monoamine	0.284919
Test Set	exocytic vesicle membrane	0.654206	Reference Set	exocytic vesicle membrane	0.189946
Test Set	synaptic vesicle membrane	0.654206	Reference Set	synaptic vesicle membrane	0.189946
Test Set	Rho protein signal transduction	0.607477	Reference Set	Rho protein signal transduction	0.235795
Test Set	regulation of protein export from nucleus	0.607477	Reference Set	regulation of protein export from nucleus	0.235795
Test Set	clathrin-coated pit	0.560748	Reference Set	clathrin-coated pit	0.281644
Test Set	response to organophosphorus	0.560748	Reference Set	response to organophosphorus	0.281644
Test Set	response to catecholamine	0.560748	Reference Set	response to catecholamine	0.281644
Test Set	establishment or maintenance of bipolar cell polarity	0.607477	Reference Set	establishment or maintenance of bipolar cell polarity	0.23252
Test Set	establishment or maintenance of apical/basal cell polarity	0.607477	Reference Set	establishment or maintenance of apical/basal cell polarity	0.23252
Test Set	cellular response to monoamine stimulus	0.560748	Reference Set	cellular response to monoamine stimulus	0.278369
Test Set	cellular response to catecholamine stimulus	0.560748	Reference Set	cellular response to catecholamine stimulus	0.278369
Test Set	salivary gland development	0.700935	Reference Set	salivary gland development	0.137547
Test Set	interleukin-6 production	0.560748	Reference Set	interleukin-6 production	0.275094
Test Set	regulation of protein localization to plasma membrane	0.560748	Reference Set	regulation of protein localization to plasma membrane	0.275094
Test Set	activation of JUN kinase activity	0.560748	Reference Set	activation of JUN kinase activity	0.275094
Test Set	positive regulation of phagocytosis	0.560748	Reference Set	positive regulation of phagocytosis	0.275094
Test Set	regulation of interferon-gamma production	0.654206	Reference Set	regulation of interferon-gamma production	0.180121
Test Set	interferon-gamma production	0.654206	Reference Set	interferon-gamma production	0.180121
Test Set	cell-substrate junction assembly	0.607477	Reference Set	cell-substrate junction assembly	0.22597
Test Set	negative regulation of G2/M transition of mitotic cell cycle	0.607477	Reference Set	negative regulation of G2/M transition of mitotic cell cycle	0.22597
Test Set	cell-substrate junction organization	0.607477	Reference Set	cell-substrate junction organization	0.22597
Test Set	anaphase-promoting complex-dependent catabolic process	0.607477	Reference Set	anaphase-promoting complex-dependent catabolic process	0.22597
Test Set	regulation of interleukin-6 production	0.560748	Reference Set	regulation of interleukin-6 production	0.271819
Test Set	Golgi to plasma membrane transport	0.654206	Reference Set	Golgi to plasma membrane transport	0.176846
Test Set	ubiquitin binding	0.607477	Reference Set	ubiquitin binding	0.222695
Test Set	regulation of muscle adaptation	0.560748	Reference Set	regulation of muscle adaptation	0.268544
Test Set	execution phase of apoptosis	0.700935	Reference Set	execution phase of apoptosis	0.127722
Test Set	regulation of cardiac muscle tissue development	0.607477	Reference Set	regulation of cardiac muscle tissue development	0.21942
Test Set	Schaffer collateral - CA1 synapse	0.654206	Reference Set	Schaffer collateral - CA1 synapse	0.170296
Test Set	cellular carbohydrate catabolic process	0.654206	Reference Set	cellular carbohydrate catabolic process	0.170296
Test Set	heparin binding	0.654206	Reference Set	heparin binding	0.170296
Test Set	cortical actin cytoskeleton organization	0.654206	Reference Set	cortical actin cytoskeleton organization	0.170296
Test Set	protein localization to cell junction	0.560748	Reference Set	protein localization to cell junction	0.261994
Test Set	myosin complex	0.654206	Reference Set	myosin complex	0.167021
Test Set	transferase activity, transferring sulfur-containing groups	0.233645	Reference Set	transferase activity, transferring sulfur-containing groups	0.586213
Test Set	homophilic cell adhesion via plasma membrane adhesion molecules	0.560748	Reference Set	homophilic cell adhesion via plasma membrane adhesion molecules	0.25872
Test Set	sarcolemma	0.560748	Reference Set	sarcolemma	0.25217
Test Set	myeloid leukocyte migration	0.560748	Reference Set	myeloid leukocyte migration	0.25217
Test Set	mitotic spindle assembly	0.560748	Reference Set	mitotic spindle assembly	0.248895
Test Set	U4/U6 x U5 tri-snRNP complex	0.654206	Reference Set	U4/U6 x U5 tri-snRNP complex	0.153922
Test Set	spliceosomal tri-snRNP complex	0.654206	Reference Set	spliceosomal tri-snRNP complex	0.153922
Test Set	regulation of receptor signaling pathway via STAT	0.607477	Reference Set	regulation of receptor signaling pathway via STAT	0.199771
Test Set	focal adhesion assembly	0.607477	Reference Set	focal adhesion assembly	0.199771
Test Set	structural constituent of cytoskeleton	0.560748	Reference Set	structural constituent of cytoskeleton	0.24562
Test Set	negative regulation of cellular protein catabolic process	0.560748	Reference Set	negative regulation of cellular protein catabolic process	0.24562
Test Set	hematopoietic stem cell differentiation	0.560748	Reference Set	hematopoietic stem cell differentiation	0.24562
Test Set	cotranslational protein targeting to membrane	0.654206	Reference Set	cotranslational protein targeting to membrane	0.150647
Test Set	negative regulation of phosphatase activity	0.654206	Reference Set	negative regulation of phosphatase activity	0.150647
Test Set	main axon	0.654206	Reference Set	main axon	0.150647
Test Set	ion channel binding	0.607477	Reference Set	ion channel binding	0.196496
Test Set	negative regulation of protein-containing complex disassembly	0.607477	Reference Set	negative regulation of protein-containing complex disassembly	0.196496
Test Set	SRP-dependent cotranslational protein targeting to membrane	0.654206	Reference Set	SRP-dependent cotranslational protein targeting to membrane	0.147372
Test Set	channel regulator activity	0.607477	Reference Set	channel regulator activity	0.193221
Test Set	protein localization to vacuole	0.607477	Reference Set	protein localization to vacuole	0.193221
Test Set	regulation of tube diameter	0.607477	Reference Set	regulation of tube diameter	0.193221
Test Set	regulation of neurotransmitter secretion	0.607477	Reference Set	regulation of neurotransmitter secretion	0.193221
Test Set	sarcoplasm	0.560748	Reference Set	sarcoplasm	0.23907
Test Set	positive regulation of telomere maintenance	0.560748	Reference Set	positive regulation of telomere maintenance	0.23907
Test Set	anterior/posterior axis specification	0.654206	Reference Set	anterior/posterior axis specification	0.144097
Test Set	positive regulation of fibroblast proliferation	0.607477	Reference Set	positive regulation of fibroblast proliferation	0.189946
Test Set	regulation of blood vessel diameter	0.607477	Reference Set	regulation of blood vessel diameter	0.189946
Test Set	extrinsic component of cytoplasmic side of plasma membrane	0.607477	Reference Set	extrinsic component of cytoplasmic side of plasma membrane	0.189946
Test Set	presynapse assembly	0.560748	Reference Set	presynapse assembly	0.235795
Test Set	regulation of postsynaptic membrane neurotransmitter receptor levels	0.700935	Reference Set	regulation of postsynaptic membrane neurotransmitter receptor levels	0.094973
Test Set	neuron projection regeneration	0.560748	Reference Set	neuron projection regeneration	0.23252
Test Set	sarcoplasmic reticulum	0.560748	Reference Set	sarcoplasmic reticulum	0.23252
Test Set	positive regulation of TOR signaling	0.560748	Reference Set	positive regulation of TOR signaling	0.23252
Test Set	sulfur amino acid metabolic process	0.140187	Reference Set	sulfur amino acid metabolic process	0.651711
Test Set	regulation of oxidoreductase activity	0.560748	Reference Set	regulation of oxidoreductase activity	0.229245
Test Set	neural crest cell differentiation	0.607477	Reference Set	neural crest cell differentiation	0.180121
Test Set	nucleobase biosynthetic process	0.186916	Reference Set	nucleobase biosynthetic process	0.599312
Test Set	cysteine-type endopeptidase regulator activity involved in apoptotic process	0.607477	Reference Set	cysteine-type endopeptidase regulator activity involved in apoptotic process	0.176846
Test Set	actin filament bundle	0.607477	Reference Set	actin filament bundle	0.173571
Test Set	mRNA 3'-UTR binding	0.560748	Reference Set	mRNA 3'-UTR binding	0.21942
Test Set	heterochromatin organization	0.560748	Reference Set	heterochromatin organization	0.21942
Test Set	T cell mediated immunity	0.560748	Reference Set	T cell mediated immunity	0.21942
Test Set	mating	0.607477	Reference Set	mating	0.170296
Test Set	negative regulation of protein depolymerization	0.607477	Reference Set	negative regulation of protein depolymerization	0.170296
Test Set	cleavage furrow	0.654206	Reference Set	cleavage furrow	0.121172
Test Set	presynaptic membrane	0.560748	Reference Set	presynaptic membrane	0.21287
Test Set	regulation of heart growth	0.560748	Reference Set	regulation of heart growth	0.21287
Test Set	germarium-derived egg chamber formation	0.514019	Reference Set	germarium-derived egg chamber formation	0.25872
Test Set	negative regulation of cysteine-type endopeptidase activity	0.514019	Reference Set	negative regulation of cysteine-type endopeptidase activity	0.25872
Test Set	establishment of endothelial barrier	0.514019	Reference Set	establishment of endothelial barrier	0.25872
Test Set	chromosome condensation	0.514019	Reference Set	chromosome condensation	0.25872
Test Set	cytokinetic process	0.654206	Reference Set	cytokinetic process	0.117897
Test Set	ovarian follicle cell migration	0.560748	Reference Set	ovarian follicle cell migration	0.209596
Test Set	negative regulation of cysteine-type endopeptidase activity involved in apoptotic process	0.514019	Reference Set	negative regulation of cysteine-type endopeptidase activity involved in apoptotic process	0.255445
Test Set	trans-Golgi network membrane	0.514019	Reference Set	trans-Golgi network membrane	0.255445
Test Set	mesoderm development	0.514019	Reference Set	mesoderm development	0.255445
Test Set	negative regulation of ERBB signaling pathway	0.654206	Reference Set	negative regulation of ERBB signaling pathway	0.114623
Test Set	positive regulation of lamellipodium organization	0.607477	Reference Set	positive regulation of lamellipodium organization	0.160472
Test Set	regulation of striated muscle cell differentiation	0.514019	Reference Set	regulation of striated muscle cell differentiation	0.25217
Test Set	modulation of process of other organism	0.514019	Reference Set	modulation of process of other organism	0.25217
Test Set	cellular polysaccharide biosynthetic process	0.514019	Reference Set	cellular polysaccharide biosynthetic process	0.25217
Test Set	calcium-dependent protein binding	0.514019	Reference Set	calcium-dependent protein binding	0.24562
Test Set	positive regulation of dendrite morphogenesis	0.607477	Reference Set	positive regulation of dendrite morphogenesis	0.150647
Test Set	negative regulation of cytokine secretion	0.514019	Reference Set	negative regulation of cytokine secretion	0.242345
Test Set	bicellular tight junction	0.607477	Reference Set	bicellular tight junction	0.147372
Test Set	negative regulation of protein polymerization	0.560748	Reference Set	negative regulation of protein polymerization	0.193221
Test Set	regulation of steroid biosynthetic process	0.514019	Reference Set	regulation of steroid biosynthetic process	0.23907
Test Set	regulation of muscle hypertrophy	0.514019	Reference Set	regulation of muscle hypertrophy	0.23907
Test Set	hair cell differentiation	0.560748	Reference Set	hair cell differentiation	0.189946
Test Set	actomyosin	0.560748	Reference Set	actomyosin	0.189946
Test Set	protein serine/threonine phosphatase activity	0.560748	Reference Set	protein serine/threonine phosphatase activity	0.189946
Test Set	cuticle development	0.514019	Reference Set	cuticle development	0.235795
Test Set	positive regulation of leukocyte mediated immunity	0.514019	Reference Set	positive regulation of leukocyte mediated immunity	0.235795
Test Set	maintenance of protein location	0.560748	Reference Set	maintenance of protein location	0.186671
Test Set	regulation of receptor signaling pathway via JAK-STAT	0.560748	Reference Set	regulation of receptor signaling pathway via JAK-STAT	0.186671
Test Set	cell adhesion mediated by integrin	0.514019	Reference Set	cell adhesion mediated by integrin	0.23252
Test Set	actin filament depolymerization	0.607477	Reference Set	actin filament depolymerization	0.134272
Test Set	regulation of biomineral tissue development	0.514019	Reference Set	regulation of biomineral tissue development	0.22597
Test Set	regulation of cell cycle arrest	0.514019	Reference Set	regulation of cell cycle arrest	0.22597
Test Set	chromosome organization involved in meiotic cell cycle	0.514019	Reference Set	chromosome organization involved in meiotic cell cycle	0.22597
Test Set	cytokine production involved in immune response	0.514019	Reference Set	cytokine production involved in immune response	0.22597
Test Set	regulation of biomineralization	0.514019	Reference Set	regulation of biomineralization	0.22597
Test Set	adherens junction organization	0.607477	Reference Set	adherens junction organization	0.130997
Test Set	homotypic cell-cell adhesion	0.560748	Reference Set	homotypic cell-cell adhesion	0.176846
Test Set	negative regulation of leukocyte apoptotic process	0.560748	Reference Set	negative regulation of leukocyte apoptotic process	0.176846
Test Set	establishment or maintenance of epithelial cell apical/basal polarity	0.514019	Reference Set	establishment or maintenance of epithelial cell apical/basal polarity	0.222695
Test Set	regulation of cardiac muscle hypertrophy	0.514019	Reference Set	regulation of cardiac muscle hypertrophy	0.222695
Test Set	regulation of response to endoplasmic reticulum stress	0.514019	Reference Set	regulation of response to endoplasmic reticulum stress	0.222695
Test Set	regulation of non-canonical Wnt signaling pathway	0.514019	Reference Set	regulation of non-canonical Wnt signaling pathway	0.222695
Test Set	regulation of striated muscle contraction	0.607477	Reference Set	regulation of striated muscle contraction	0.127722
Test Set	mitochondrion disassembly	0.514019	Reference Set	mitochondrion disassembly	0.21942
Test Set	axon regeneration	0.514019	Reference Set	axon regeneration	0.21942
Test Set	late endosome membrane	0.514019	Reference Set	late endosome membrane	0.21942
Test Set	regulation of presynapse organization	0.514019	Reference Set	regulation of presynapse organization	0.21942
Test Set	dendritic spine morphogenesis	0.514019	Reference Set	dendritic spine morphogenesis	0.21942
Test Set	autophagy of mitochondrion	0.514019	Reference Set	autophagy of mitochondrion	0.21942
Test Set	regulation of ATPase activity	0.560748	Reference Set	regulation of ATPase activity	0.170296
Test Set	regulation of hematopoietic stem cell differentiation	0.514019	Reference Set	regulation of hematopoietic stem cell differentiation	0.216145
Test Set	platelet aggregation	0.560748	Reference Set	platelet aggregation	0.167021
Test Set	protein K63-linked ubiquitination	0.514019	Reference Set	protein K63-linked ubiquitination	0.21287
Test Set	cellular component maintenance	0.560748	Reference Set	cellular component maintenance	0.160472
Test Set	muscle cell migration	0.560748	Reference Set	muscle cell migration	0.160472
Test Set	intrinsic apoptotic signaling pathway in response to endoplasmic reticulum stress	0.514019	Reference Set	intrinsic apoptotic signaling pathway in response to endoplasmic reticulum stress	0.206321
Test Set	P-body	0.514019	Reference Set	P-body	0.206321
Test Set	mechanoreceptor differentiation	0.514019	Reference Set	mechanoreceptor differentiation	0.206321
Test Set	endocytic recycling	0.560748	Reference Set	endocytic recycling	0.157197
Test Set	establishment of protein localization to vacuole	0.560748	Reference Set	establishment of protein localization to vacuole	0.157197
Test Set	natural killer cell activation	0.514019	Reference Set	natural killer cell activation	0.203046
Test Set	response to cAMP	0.514019	Reference Set	response to cAMP	0.203046
Test Set	endothelial cell apoptotic process	0.514019	Reference Set	endothelial cell apoptotic process	0.203046
Test Set	rough endoplasmic reticulum	0.560748	Reference Set	rough endoplasmic reticulum	0.153922
Test Set	positive regulation of lamellipodium assembly	0.560748	Reference Set	positive regulation of lamellipodium assembly	0.153922
Test Set	floppase activity	0.186916	Reference Set	floppase activity	0.527264
Test Set	MyD88-independent toll-like receptor signaling pathway	0.514019	Reference Set	MyD88-independent toll-like receptor signaling pathway	0.199771
Test Set	regulation of cardiocyte differentiation	0.514019	Reference Set	regulation of cardiocyte differentiation	0.199771
Test Set	negative regulation of cell activation	0.514019	Reference Set	negative regulation of cell activation	0.199771
Test Set	regulation of endothelial cell apoptotic process	0.514019	Reference Set	regulation of endothelial cell apoptotic process	0.199771
Test Set	regulation of actin filament depolymerization	0.607477	Reference Set	regulation of actin filament depolymerization	0.104798
Test Set	negative regulation of epidermal growth factor receptor signaling pathway	0.607477	Reference Set	negative regulation of epidermal growth factor receptor signaling pathway	0.104798
Test Set	regulation of cardiac muscle tissue growth	0.514019	Reference Set	regulation of cardiac muscle tissue growth	0.196496
Test Set	glucan biosynthetic process	0.514019	Reference Set	glucan biosynthetic process	0.196496
Test Set	regulation of cellular amine metabolic process	0.560748	Reference Set	regulation of cellular amine metabolic process	0.147372
Test Set	endoplasmic reticulum-Golgi intermediate compartment	0.514019	Reference Set	endoplasmic reticulum-Golgi intermediate compartment	0.193221
[truncated: 1,700 more rows]

## Sheet: C. Vi_II_vs_NR
Female_Vi_II_vs_NR	GO Name	% Seqs	All	GO Name	% Seqs
Test Set	cellular process	84.4311	Reference Set	cellular process	76.2359
Test Set	cellular anatomical entity	85.3984	Reference Set	cellular anatomical entity	74.187
Test Set	intracellular	77.4758	Reference Set	intracellular	62.6246
Test Set	binding	74.3436	Reference Set	binding	62.7196
Test Set	organelle	70.889	Reference Set	organelle	54.9371
Test Set	metabolic process	63.7494	Reference Set	metabolic process	60.9264
Test Set	intracellular organelle	68.1713	Reference Set	intracellular organelle	52.5997
Test Set	organic substance metabolic process	59.9263	Reference Set	organic substance metabolic process	54.6387
Test Set	cellular metabolic process	60.2487	Reference Set	cellular metabolic process	54.124
Test Set	cytoplasm	61.0318	Reference Set	cytoplasm	49.7345
Test Set	membrane-bounded organelle	60.9857	Reference Set	membrane-bounded organelle	47.7413
Test Set	primary metabolic process	57.2547	Reference Set	primary metabolic process	50.7278
Test Set	nitrogen compound metabolic process	54.5831	Reference Set	nitrogen compound metabolic process	46.5218
Test Set	biological regulation	59.3275	Reference Set	biological regulation	40.8635
Test Set	intracellular membrane-bounded organelle	55.2741	Reference Set	intracellular membrane-bounded organelle	42.4567
Test Set	protein binding	56.2874	Reference Set	protein binding	38.4114
Test Set	regulation of biological process	56.1492	Reference Set	regulation of biological process	36.6313
Test Set	macromolecule metabolic process	51.4049	Reference Set	macromolecule metabolic process	37.3066
Test Set	regulation of cellular process	52.1879	Reference Set	regulation of cellular process	33.7562
Test Set	organonitrogen compound metabolic process	40.1658	Reference Set	organonitrogen compound metabolic process	35.2675
Test Set	cellular macromolecule metabolic process	43.6665	Reference Set	cellular macromolecule metabolic process	31.0156
Test Set	response to stimulus	42.6992	Reference Set	response to stimulus	31.9302
Test Set	membrane	36.0663	Reference Set	membrane	30.2354
Test Set	cellular nitrogen compound metabolic process	35.1451	Reference Set	cellular nitrogen compound metabolic process	29.6879
Test Set	cellular component organization or biogenesis	37.7706	Reference Set	cellular component organization or biogenesis	26.8129
Test Set	multicellular organismal process	37.4942	Reference Set	multicellular organismal process	26.0294
Test Set	cellular component organization	36.0663	Reference Set	cellular component organization	25.7966
Test Set	developmental process	35.3293	Reference Set	developmental process	24.9377
Test Set	cellular response to stimulus	35.4675	Reference Set	cellular response to stimulus	24.1378
Test Set	protein metabolic process	34.7766	Reference Set	protein metabolic process	24.5705
Test Set	nucleus	37.5403	Reference Set	nucleus	21.6496
Test Set	organic cyclic compound metabolic process	31.7365	Reference Set	organic cyclic compound metabolic process	27.3341
Test Set	biosynthetic process	30.5389	Reference Set	biosynthetic process	26.7867
Test Set	anatomical structure development	33.2105	Reference Set	anatomical structure development	23.3412
Test Set	organic cyclic compound binding	29.1571	Reference Set	organic cyclic compound binding	27.1604
Test Set	cellular aromatic compound metabolic process	30.6771	Reference Set	cellular aromatic compound metabolic process	25.5901
Test Set	organic substance biosynthetic process	29.9862	Reference Set	organic substance biosynthetic process	26.0884
Test Set	heterocyclic compound binding	29.0189	Reference Set	heterocyclic compound binding	27.026
Test Set	heterocycle metabolic process	30.3547	Reference Set	heterocycle metabolic process	25.5671
Test Set	cellular biosynthetic process	29.9401	Reference Set	cellular biosynthetic process	25.7769
Test Set	localization	31.9208	Reference Set	localization	23.2691
Test Set	cellular protein metabolic process	32.2893	Reference Set	cellular protein metabolic process	22.1807
Test Set	protein-containing complex	33.1184	Reference Set	protein-containing complex	20.2203
Test Set	nucleobase-containing compound metabolic process	29.3413	Reference Set	nucleobase-containing compound metabolic process	23.6035
Test Set	positive regulation of biological process	32.1511	Reference Set	positive regulation of biological process	19.9023
Test Set	regulation of metabolic process	32.3353	Reference Set	regulation of metabolic process	19.4958
Test Set	gene expression	31.1377	Reference Set	gene expression	20.04
Test Set	multicellular organism development	29.9401	Reference Set	multicellular organism development	20.2236
Test Set	regulation of macromolecule metabolic process	30.2165	Reference Set	regulation of macromolecule metabolic process	17.6239
Test Set	cell communication	28.9268	Reference Set	cell communication	18.0108
Test Set	positive regulation of cellular process	28.8346	Reference Set	positive regulation of cellular process	17.319
Test Set	signaling	28.328	Reference Set	signaling	17.578
Test Set	negative regulation of biological process	29.111	Reference Set	negative regulation of biological process	16.506
Test Set	intracellular organelle lumen	27.9595	Reference Set	intracellular organelle lumen	17.5288
Test Set	membrane-enclosed lumen	27.9595	Reference Set	membrane-enclosed lumen	17.5288
Test Set	organelle lumen	27.9595	Reference Set	organelle lumen	17.5288
Test Set	regulation of cellular metabolic process	28.6965	Reference Set	regulation of cellular metabolic process	16.7683
Test Set	non-membrane-bounded organelle	28.5583	Reference Set	non-membrane-bounded organelle	16.5782
Test Set	intracellular non-membrane-bounded organelle	28.5583	Reference Set	intracellular non-membrane-bounded organelle	16.5716
Test Set	cytosol	27.637	Reference Set	cytosol	17.2109
Test Set	nucleic acid metabolic process	26.8079	Reference Set	nucleic acid metabolic process	17.9452
Test Set	establishment of localization	25.2418	Reference Set	establishment of localization	18.886
Test Set	regulation of primary metabolic process	27.5449	Reference Set	regulation of primary metabolic process	16.1159
Test Set	cellular nitrogen compound biosynthetic process	24.1363	Reference Set	cellular nitrogen compound biosynthetic process	18.9647
Test Set	transport	24.4127	Reference Set	transport	18.5189
Test Set	signal transduction	26.6697	Reference Set	signal transduction	16.0208
Test Set	system development	25.2879	Reference Set	system development	17.201
Test Set	regulation of nitrogen compound metabolic process	26.8079	Reference Set	regulation of nitrogen compound metabolic process	15.4996
Test Set	macromolecule biosynthetic process	24.2285	Reference Set	macromolecule biosynthetic process	16.7093
Test Set	macromolecule modification	24.4588	Reference Set	macromolecule modification	15.8209
Test Set	cellular macromolecule biosynthetic process	23.8139	Reference Set	cellular macromolecule biosynthetic process	16.411
Test Set	organelle organization	23.8139	Reference Set	organelle organization	15.7914
Test Set	negative regulation of cellular process	24.9655	Reference Set	negative regulation of cellular process	14.2571
Test Set	protein modification process	23.7218	Reference Set	protein modification process	14.7489
Test Set	cellular protein modification process	23.7218	Reference Set	cellular protein modification process	14.7489
Test Set	RNA metabolic process	23.4454	Reference Set	RNA metabolic process	14.0506
Test Set	nuclear lumen	23.9982	Reference Set	nuclear lumen	12.8541
Test Set	response to stress	20.0368	Reference Set	response to stress	15.5816
Test Set	response to chemical	20.4053	Reference Set	response to chemical	15.0603
Test Set	cellular component biogenesis	21.5108	Reference Set	cellular component biogenesis	13.5097
Test Set	endomembrane system	21.0963	Reference Set	endomembrane system	13.7916
Test Set	phosphorus metabolic process	18.8392	Reference Set	phosphorus metabolic process	15.9651
Test Set	regulation of gene expression	22.2939	Reference Set	regulation of gene expression	12.1656
Test Set	phosphate-containing compound metabolic process	18.655	Reference Set	phosphate-containing compound metabolic process	15.7684
Test Set	cellular developmental process	20.7278	Reference Set	cellular developmental process	13.3819
Test Set	cell periphery	18.9774	Reference Set	cell periphery	14.8308
Test Set	organic cyclic compound biosynthetic process	19.0235	Reference Set	organic cyclic compound biosynthetic process	14.762
Test Set	regulation of response to stimulus	20.6817	Reference Set	regulation of response to stimulus	12.9786
Test Set	regulation of biological quality	18.7932	Reference Set	regulation of biological quality	14.5751
Test Set	cell differentiation	20.3132	Reference Set	cell differentiation	12.9393
Test Set	heterocycle biosynthetic process	18.3786	Reference Set	heterocycle biosynthetic process	13.8769
Test Set	aromatic compound biosynthetic process	18.1483	Reference Set	aromatic compound biosynthetic process	13.5228
Test Set	cellular component assembly	19.438	Reference Set	cellular component assembly	12.1656
Test Set	plasma membrane	17.6877	Reference Set	plasma membrane	13.8441
Test Set	nucleobase-containing compound biosynthetic process	17.7798	Reference Set	nucleobase-containing compound biosynthetic process	12.5885
Test Set	positive regulation of metabolic process	18.7011	Reference Set	positive regulation of metabolic process	11.0346
Test Set	nucleoplasm	19.3459	Reference Set	nucleoplasm	9.91345
Test Set	catalytic activity, acting on a protein	16.398	Reference Set	catalytic activity, acting on a protein	12.8409
Test Set	regulation of signaling	18.3326	Reference Set	regulation of signaling	10.6871
Test Set	regulation of cell communication	18.2865	Reference Set	regulation of cell communication	10.6642
Test Set	catabolic process	16.1216	Reference Set	catabolic process	12.4934
Test Set	anatomical structure morphogenesis	17.0428	Reference Set	anatomical structure morphogenesis	11.5526
Test Set	animal organ development	16.4901	Reference Set	animal organ development	11.7493
Test Set	macromolecule localization	17.0889	Reference Set	macromolecule localization	10.5625
Test Set	regulation of biosynthetic process	17.5956	Reference Set	regulation of biosynthetic process	10.0085
Test Set	positive regulation of macromolecule metabolic process	17.5035	Reference Set	positive regulation of macromolecule metabolic process	10.0216
Test Set	cellular localization	16.8586	Reference Set	cellular localization	10.4216
Test Set	regulation of cellular biosynthetic process	17.4574	Reference Set	regulation of cellular biosynthetic process	9.76593
Test Set	organelle membrane	14.9701	Reference Set	organelle membrane	11.4444
Test Set	regulation of macromolecule biosynthetic process	16.9507	Reference Set	regulation of macromolecule biosynthetic process	9.41516
Test Set	cellular catabolic process	15.1543	Reference Set	cellular catabolic process	11.2051
Test Set	regulation of nucleobase-containing compound metabolic process	16.9968	Reference Set	regulation of nucleobase-containing compound metabolic process	9.31025
Test Set	positive regulation of cellular metabolic process	16.4901	Reference Set	positive regulation of cellular metabolic process	9.50695
Test Set	nucleic acid binding	15.661	Reference Set	nucleic acid binding	10.1397
Test Set	regulation of cellular macromolecule biosynthetic process	16.5362	Reference Set	regulation of cellular macromolecule biosynthetic process	9.12667
Test Set	regulation of multicellular organismal process	15.3386	Reference Set	regulation of multicellular organismal process	9.87739
Test Set	regulation of signal transduction	15.9374	Reference Set	regulation of signal transduction	9.21846
Test Set	response to organic substance	14.6476	Reference Set	response to organic substance	10.1954
Test Set	positive regulation of nitrogen compound metabolic process	15.7992	Reference Set	positive regulation of nitrogen compound metabolic process	8.97915
Test Set	organic substance catabolic process	13.4961	Reference Set	organic substance catabolic process	10.9723
Test Set	regulation of protein metabolic process	15.2925	Reference Set	regulation of protein metabolic process	9.1529
Test Set	protein localization	15.6149	Reference Set	protein localization	8.79885
Test Set	cellular response to chemical stimulus	14.4634	Reference Set	cellular response to chemical stimulus	9.77905
Test Set	cell projection	14.7858	Reference Set	cell projection	9.38565
Test Set	cation binding	13.0355	Reference Set	cation binding	11.0805
Test Set	regulation of RNA metabolic process	15.707	Reference Set	regulation of RNA metabolic process	8.0514
Test Set	negative regulation of metabolic process	15.0622	Reference Set	negative regulation of metabolic process	8.33989
Test Set	RNA biosynthetic process	14.9701	Reference Set	RNA biosynthetic process	8.33333
Test Set	nucleic acid-templated transcription	14.9701	Reference Set	nucleic acid-templated transcription	8.30055
Test Set	metal ion binding	12.8052	Reference Set	metal ion binding	10.4052
Test Set	transcription, DNA-templated	14.924	Reference Set	transcription, DNA-templated	8.24482
Test Set	nervous system development	13.3579	Reference Set	nervous system development	9.54629
Test Set	regulation of molecular function	14.2331	Reference Set	regulation of molecular function	8.66116
Test Set	intracellular signal transduction	14.7398	Reference Set	intracellular signal transduction	8.0514
Test Set	phosphorylation	13.5421	Reference Set	phosphorylation	9.12339
Test Set	organic substance transport	13.6343	Reference Set	organic substance transport	8.98899
Test Set	regulation of cellular component organization	13.6803	Reference Set	regulation of cellular component organization	8.75295
Test Set	cellular response to stress	12.7591	Reference Set	cellular response to stress	9.60202
Test Set	regulation of cellular protein metabolic process	13.9567	Reference Set	regulation of cellular protein metabolic process	8.37595
Test Set	enzyme binding	14.3252	Reference Set	enzyme binding	7.9006
Test Set	response to external stimulus	12.8512	Reference Set	response to external stimulus	9.22502
Test Set	regulation of localization	13.6343	Reference Set	regulation of localization	8.32022
Test Set	plasma membrane bounded cell projection	13.404	Reference Set	plasma membrane bounded cell projection	8.46774
Test Set	negative regulation of macromolecule metabolic process	13.9567	Reference Set	negative regulation of macromolecule metabolic process	7.65473
Test Set	cytoskeleton	13.7264	Reference Set	cytoskeleton	7.86454
Test Set	regulation of RNA biosynthetic process	14.0488	Reference Set	regulation of RNA biosynthetic process	7.25806
Test Set	regulation of nucleic acid-templated transcription	14.0488	Reference Set	regulation of nucleic acid-templated transcription	7.25806
Test Set	establishment of localization in cell	12.9894	Reference Set	establishment of localization in cell	8.27105
Test Set	cell surface receptor signaling pathway	13.45	Reference Set	cell surface receptor signaling pathway	7.7957
Test Set	regulation of transcription, DNA-templated	14.0028	Reference Set	regulation of transcription, DNA-templated	7.18594
Test Set	cell development	12.8052	Reference Set	cell development	8.37267
Test Set	vesicle	12.3445	Reference Set	vesicle	8.77918
Test Set	regulation of developmental process	13.1276	Reference Set	regulation of developmental process	7.98912
Test Set	immune system process	12.8052	Reference Set	immune system process	8.10386
Test Set	protein-containing complex subunit organization	12.4827	Reference Set	protein-containing complex subunit organization	7.58917
Test Set	nitrogen compound transport	12.3906	Reference Set	nitrogen compound transport	7.63834
Test Set	intracellular vesicle	11.5154	Reference Set	intracellular vesicle	8.02518
Test Set	cytoplasmic vesicle	11.5154	Reference Set	cytoplasmic vesicle	8.00551
Test Set	cellular response to organic substance	11.5154	Reference Set	cellular response to organic substance	7.68096
Test Set	catalytic complex	12.0221	Reference Set	catalytic complex	7.15972
Test Set	movement of cell or subcellular component	11.0088	Reference Set	movement of cell or subcellular component	7.67113
Test Set	cellular macromolecule localization	12.1603	Reference Set	cellular macromolecule localization	6.5139
Test Set	cellular protein localization	12.0682	Reference Set	cellular protein localization	6.44833
Test Set	cell cycle	10.8245	Reference Set	cell cycle	7.44165
Test Set	negative regulation of cellular metabolic process	11.6997	Reference Set	negative regulation of cellular metabolic process	6.45161
Test Set	establishment of protein localization	11.7457	Reference Set	establishment of protein localization	6.37949
Test Set	amide transport	11.3772	Reference Set	amide transport	6.6352
Test Set	cell projection organization	11.0088	Reference Set	cell projection organization	6.9204
Test Set	protein-containing complex assembly	11.193	Reference Set	protein-containing complex assembly	6.67781
Test Set	positive regulation of response to stimulus	10.6403	Reference Set	positive regulation of response to stimulus	7.18266
Test Set	proteolysis	10.5481	Reference Set	proteolysis	7.24167
Test Set	protein phosphorylation	11.0088	Reference Set	protein phosphorylation	6.76633
Test Set	cell death	11.3312	Reference Set	cell death	6.2582
Test Set	peptide transport	11.1009	Reference Set	peptide transport	6.22213
Test Set	vesicle-mediated transport	10.4099	Reference Set	vesicle-mediated transport	6.84828
Test Set	plasma membrane bounded cell projection organization	10.5942	Reference Set	plasma membrane bounded cell projection organization	6.5139
Test Set	tissue development	10.4099	Reference Set	tissue development	6.60241
Test Set	protein transport	10.9166	Reference Set	protein transport	6.00249
Test Set	regulation of multicellular organismal development	10.456	Reference Set	regulation of multicellular organismal development	6.43522
Test Set	intracellular transport	10.5481	Reference Set	intracellular transport	6.30737
Test Set	neurogenesis	9.85721	Reference Set	neurogenesis	6.85484
Test Set	regulation of catalytic activity	10.5021	Reference Set	regulation of catalytic activity	6.11067
Test Set	negative regulation of nitrogen compound metabolic process	10.6403	Reference Set	negative regulation of nitrogen compound metabolic process	5.8353
Test Set	programmed cell death	10.5942	Reference Set	programmed cell death	5.67467
Test Set	positive regulation of gene expression	10.8245	Reference Set	positive regulation of gene expression	5.33045
Test Set	negative regulation of gene expression	10.7324	Reference Set	negative regulation of gene expression	5.3534
Test Set	locomotion	9.44265	Reference Set	locomotion	6.4844
Test Set	generation of neurons	9.39659	Reference Set	generation of neurons	6.45817
Test Set	organonitrogen compound catabolic process	8.61354	Reference Set	organonitrogen compound catabolic process	7.15972
Test Set	cell junction	9.58084	Reference Set	cell junction	5.87136
Test Set	regulation of protein modification process	9.71902	Reference Set	regulation of protein modification process	5.69106
Test Set	obsolete intracellular part	10.0415	Reference Set	obsolete intracellular part	5.28127
Test Set	interspecies interaction between organisms	9.76509	Reference Set	interspecies interaction between organisms	5.44191
Test Set	apoptotic process	9.81115	Reference Set	apoptotic process	5.35667
Test Set	macromolecule catabolic process	9.53478	Reference Set	macromolecule catabolic process	5.52714
Test Set	regulation of intracellular signal transduction	9.30447	Reference Set	regulation of intracellular signal transduction	5.68778
Test Set	regulation of transport	9.39659	Reference Set	regulation of transport	5.55993
Test Set	positive regulation of protein metabolic process	9.21234	Reference Set	positive regulation of protein metabolic process	5.72056
Test Set	identical protein binding	8.61354	Reference Set	identical protein binding	6.05494
Test Set	microtubule cytoskeleton	9.44265	Reference Set	microtubule cytoskeleton	5.1567
Test Set	cell cycle process	8.47536	Reference Set	cell cycle process	5.89103
Test Set	positive regulation of molecular function	8.6596	Reference Set	positive regulation of molecular function	5.65172
Test Set	homeostatic process	8.19899	Reference Set	homeostatic process	6.10412
Test Set	obsolete cytoplasmic part	8.88991	Reference Set	obsolete cytoplasmic part	5.38618
Test Set	positive regulation of signaling	8.6596	Reference Set	positive regulation of signaling	5.61566
Test Set	bounding membrane of organelle	8.6596	Reference Set	bounding membrane of organelle	5.58615
Test Set	cytoskeleton organization	9.16628	Reference Set	cytoskeleton organization	5.07802
Test Set	regulation of phosphorus metabolic process	8.88991	Reference Set	regulation of phosphorus metabolic process	5.31734
Test Set	regulation of phosphate metabolic process	8.88991	Reference Set	regulation of phosphate metabolic process	5.31406
Test Set	positive regulation of cell communication	8.61354	Reference Set	positive regulation of cell communication	5.57304
Test Set	regulation of cell differentiation	8.79779	Reference Set	regulation of cell differentiation	5.28455
Test Set	regulation of cell death	9.07416	Reference Set	regulation of cell death	4.91739
Test Set	positive regulation of cellular protein metabolic process	8.61354	Reference Set	positive regulation of cellular protein metabolic process	5.37634
Test Set	neuron differentiation	8.24505	Reference Set	neuron differentiation	5.5632
Test Set	peptide metabolic process	7.50806	Reference Set	peptide metabolic process	6.14346
Test Set	cellular macromolecule catabolic process	8.61354	Reference Set	cellular macromolecule catabolic process	4.95017
Test Set	reproduction	7.73837	Reference Set	reproduction	5.81563
Test Set	positive regulation of biosynthetic process	8.98204	Reference Set	positive regulation of biosynthetic process	4.33058
Test Set	positive regulation of multicellular organismal process	8.0608	Reference Set	positive regulation of multicellular organismal process	5.16326
Test Set	RNA binding	8.29111	Reference Set	RNA binding	4.91083
Test Set	transcription by RNA polymerase II	9.16628	Reference Set	transcription by RNA polymerase II	3.99292
Test Set	reproductive process	7.55412	Reference Set	reproductive process	5.53042
Test Set	response to oxygen-containing compound	7.73837	Reference Set	response to oxygen-containing compound	5.33045
Test Set	positive regulation of cellular biosynthetic process	8.79779	Reference Set	positive regulation of cellular biosynthetic process	4.20601
Test Set	negative regulation of response to stimulus	8.38323	Reference Set	negative regulation of response to stimulus	4.56334
Test Set	regulation of phosphorylation	8.01474	Reference Set	regulation of phosphorylation	4.88461
Test Set	positive regulation of nucleobase-containing compound metabolic process	8.70567	Reference Set	positive regulation of nucleobase-containing compound metabolic process	4.16667
Test Set	ion transport	6.90926	Reference Set	ion transport	5.82874
Test Set	positive regulation of signal transduction	7.64625	Reference Set	positive regulation of signal transduction	5.03868
Test Set	cell-cell signaling	8.19899	Reference Set	cell-cell signaling	4.4781
Test Set	regulation of programmed cell death	8.29111	Reference Set	regulation of programmed cell death	4.33714
Test Set	whole membrane	7.64625	Reference Set	whole membrane	4.9305
Test Set	positive regulation of macromolecule biosynthetic process	8.52142	Reference Set	positive regulation of macromolecule biosynthetic process	4.01259
Test Set	neuron projection	7.73837	Reference Set	neuron projection	4.78626
Test Set	system process	7.64625	Reference Set	system process	4.82887
Test Set	cell population proliferation	7.55412	Reference Set	cell population proliferation	4.88133
Test Set	peptide biosynthetic process	6.8632	Reference Set	peptide biosynthetic process	5.55009
Test Set	protein modification by small protein conjugation or removal	7.83049	Reference Set	protein modification by small protein conjugation or removal	4.46827
Test Set	DNA binding	7.32381	Reference Set	DNA binding	4.95017
Test Set	localization of cell	7.462	Reference Set	localization of cell	4.74692
Test Set	cell motility	7.462	Reference Set	cell motility	4.74364
Test Set	RNA processing	8.0608	Reference Set	RNA processing	4.10766
Test Set	regulation of apoptotic process	7.92262	Reference Set	regulation of apoptotic process	4.19617
Test Set	translation	6.72501	Reference Set	translation	5.38618
Test Set	embryo development	7.64625	Reference Set	embryo development	4.41581
Test Set	regulation of organelle organization	7.462	Reference Set	regulation of organelle organization	4.57973
Test Set	regulation of protein phosphorylation	7.41594	Reference Set	regulation of protein phosphorylation	4.45843
Test Set	regulation of response to stress	7.09351	Reference Set	regulation of response to stress	4.75347
Test Set	regulation of transcription by RNA polymerase II	8.29111	Reference Set	regulation of transcription by RNA polymerase II	3.4684
Test Set	epithelium development	7.09351	Reference Set	epithelium development	4.66496
Test Set	neuron development	7.04744	Reference Set	neuron development	4.64529
Test Set	chromosome organization	6.44864	Reference Set	chromosome organization	5.16326
Test Set	Golgi apparatus	7.13957	Reference Set	Golgi apparatus	4.45515
Test Set	negative regulation of cell communication	7.73837	Reference Set	negative regulation of cell communication	3.80934
Test Set	negative regulation of signaling	7.73837	Reference Set	negative regulation of signaling	3.80278
Test Set	immune response	6.81713	Reference Set	immune response	4.70758
Test Set	anatomical structure formation involved in morphogenesis	7.23169	Reference Set	anatomical structure formation involved in morphogenesis	4.26174
Test Set	intracellular protein transport	7.41594	Reference Set	intracellular protein transport	4.05193
Test Set	ribonucleoprotein complex	8.4293	Reference Set	ribonucleoprotein complex	3.03567
Test Set	tube development	7.09351	Reference Set	tube development	4.30108
Test Set	positive regulation of RNA metabolic process	7.83049	Reference Set	positive regulation of RNA metabolic process	3.49135
Test Set	response to abiotic stimulus	6.35652	Reference Set	response to abiotic stimulus	4.91739
Test Set	obsolete cell part	6.81713	Reference Set	obsolete cell part	4.41909
Test Set	regulation of cell cycle	6.95532	Reference Set	regulation of cell cycle	4.27157
Test Set	response to endogenous stimulus	6.63289	Reference Set	response to endogenous stimulus	4.52728
Test Set	circulatory system development	7.00138	Reference Set	circulatory system development	4.08799
Test Set	positive regulation of catalytic activity	6.95532	Reference Set	positive regulation of catalytic activity	4.10766
Test Set	positive regulation of cellular component organization	6.77107	Reference Set	positive regulation of cellular component organization	4.28796
Test Set	organelle assembly	7.09351	Reference Set	organelle assembly	3.86179
Test Set	secretion	6.63289	Reference Set	secretion	4.31091
Test Set	synapse	7.00138	Reference Set	synapse	3.9208
Test Set	protein-containing complex binding	6.8632	Reference Set	protein-containing complex binding	4.05521
Test Set	supramolecular complex	6.8632	Reference Set	supramolecular complex	3.94047
Test Set	negative regulation of signal transduction	7.27775	Reference Set	negative regulation of signal transduction	3.51101
Test Set	protein catabolic process	6.58683	Reference Set	protein catabolic process	4.16994
Test Set	regulation of immune system process	6.72501	Reference Set	regulation of immune system process	3.97325
Test Set	peptidyl-amino acid modification	6.44864	Reference Set	peptidyl-amino acid modification	4.23879
Test Set	microtubule-based process	6.4947	Reference Set	microtubule-based process	4.14044
Test Set	cellular response to DNA damage stimulus	5.71165	Reference Set	cellular response to DNA damage stimulus	4.85838
Test Set	positive regulation of protein modification process	6.58683	Reference Set	positive regulation of protein modification process	3.97981
Test Set	response to biotic stimulus	6.31046	Reference Set	response to biotic stimulus	4.16994
Test Set	cellular protein-containing complex assembly	6.90926	Reference Set	cellular protein-containing complex assembly	3.54052
Test Set	cell morphogenesis	6.4947	Reference Set	cell morphogenesis	3.92408
Test Set	neuron projection development	6.12621	Reference Set	neuron projection development	4.22895
Test Set	negative regulation of biosynthetic process	6.77107	Reference Set	negative regulation of biosynthetic process	3.52741
Test Set	mitotic cell cycle	6.12621	Reference Set	mitotic cell cycle	4.14044
Test Set	membrane protein complex	6.4947	Reference Set	membrane protein complex	3.76672
Test Set	multi-organism process	5.98802	Reference Set	multi-organism process	4.26829
Test Set	positive regulation of nucleic acid-templated transcription	7.13957	Reference Set	positive regulation of nucleic acid-templated transcription	3.09468
Test Set	positive regulation of RNA biosynthetic process	7.13957	Reference Set	positive regulation of RNA biosynthetic process	3.09468
Test Set	mRNA metabolic process	7.55412	Reference Set	mRNA metabolic process	2.66522
Test Set	export from cell	6.31046	Reference Set	export from cell	3.89129
Test Set	negative regulation of cellular biosynthetic process	6.67895	Reference Set	negative regulation of cellular biosynthetic process	3.47823
Test Set	cell migration	6.12621	Reference Set	cell migration	4.02242
Test Set	chromosome	5.8959	Reference Set	chromosome	4.2224
Test Set	positive regulation of transcription, DNA-templated	7.04744	Reference Set	positive regulation of transcription, DNA-templated	3.02911
Test Set	response to external biotic stimulus	6.03409	Reference Set	response to external biotic stimulus	4.02898
Test Set	response to other organism	6.03409	Reference Set	response to other organism	4.0257
Test Set	defense response	6.17227	Reference Set	defense response	3.87818
Test Set	animal organ morphogenesis	5.80378	Reference Set	animal organ morphogenesis	4.19617
Test Set	hydrolase activity, acting on ester bonds	5.66559	Reference Set	hydrolase activity, acting on ester bonds	4.30763
Test Set	secretion by cell	6.21833	Reference Set	secretion by cell	3.67165
Test Set	regulation of cellular component biogenesis	6.03409	Reference Set	regulation of cellular component biogenesis	3.83884
Test Set	positive regulation of developmental process	6.26439	Reference Set	positive regulation of developmental process	3.59625
Test Set	endoplasmic reticulum	5.94196	Reference Set	endoplasmic reticulum	3.81917
Test Set	protein modification by small protein conjugation	6.17227	Reference Set	protein modification by small protein conjugation	3.55691
Test Set	negative regulation of macromolecule biosynthetic process	6.40258	Reference Set	negative regulation of macromolecule biosynthetic process	3.2422
Test Set	nucleolus	6.40258	Reference Set	nucleolus	3.23564
Test Set	protein kinase activity	5.25104	Reference Set	protein kinase activity	4.38303
Test Set	cellular response to endogenous stimulus	5.80378	Reference Set	cellular response to endogenous stimulus	3.70443
Test Set	cellular protein catabolic process	5.84984	Reference Set	cellular protein catabolic process	3.56675
Test Set	positive regulation of phosphate metabolic process	5.80378	Reference Set	positive regulation of phosphate metabolic process	3.4979
Test Set	positive regulation of phosphorus metabolic process	5.80378	Reference Set	positive regulation of phosphorus metabolic process	3.4979
Test Set	negative regulation of nucleobase-containing compound metabolic process	6.12621	Reference Set	negative regulation of nucleobase-containing compound metabolic process	3.17335
Test Set	transferase complex	6.12621	Reference Set	transferase complex	3.13402
Test Set	regulation of cell population proliferation	5.71165	Reference Set	regulation of cell population proliferation	3.54052
Test Set	negative regulation of cellular macromolecule biosynthetic process	6.17227	Reference Set	negative regulation of cellular macromolecule biosynthetic process	3.07501
Test Set	regulation of cell development	5.66559	Reference Set	regulation of cell development	3.53068
Test Set	protein localization to organelle	5.80378	Reference Set	protein localization to organelle	3.32743
Test Set	tube morphogenesis	5.66559	Reference Set	tube morphogenesis	3.45201
Test Set	protein ubiquitination	5.80378	Reference Set	protein ubiquitination	3.30121
Test Set	cytoskeletal protein binding	6.03409	Reference Set	cytoskeletal protein binding	3.05206
Test Set	regulation of nervous system development	5.43528	Reference Set	regulation of nervous system development	3.63887
Test Set	molecular function regulator	5.8959	Reference Set	molecular function regulator	3.1668
Test Set	plasma membrane region	5.2971	Reference Set	plasma membrane region	3.73721
Test Set	cellular response to oxygen-containing compound	5.48135	Reference Set	cellular response to oxygen-containing compound	3.4979
Test Set	proteolysis involved in cellular protein catabolic process	5.66559	Reference Set	proteolysis involved in cellular protein catabolic process	3.27826
Test Set	endosome	5.61953	Reference Set	endosome	3.31104
Test Set	mitotic cell cycle process	5.38922	Reference Set	mitotic cell cycle process	3.50446
Test Set	regulation of transferase activity	5.57347	Reference Set	regulation of transferase activity	3.27498
Test Set	cellular component morphogenesis	5.11285	Reference Set	cellular component morphogenesis	3.70443
Test Set	protein dimerization activity	5.25104	Reference Set	protein dimerization activity	3.55691
Test Set	regulation of catabolic process	5.38922	Reference Set	regulation of catabolic process	3.41595
Test Set	response to nitrogen compound	5.2971	Reference Set	response to nitrogen compound	3.4225
Test Set	positive regulation of phosphorylation	5.2971	Reference Set	positive regulation of phosphorylation	3.37005
Test Set	multi-organism reproductive process	4.97467	Reference Set	multi-organism reproductive process	3.67165
Test Set	response to drug	4.74436	Reference Set	response to drug	3.90113
Test Set	regulation of cellular localization	5.48135	Reference Set	regulation of cellular localization	3.0455
Test Set	cilium	5.52741	Reference Set	cilium	2.97994
Test Set	regulation of anatomical structure morphogenesis	5.52741	Reference Set	regulation of anatomical structure morphogenesis	2.95371
Test Set	cation transport	4.83648	Reference Set	cation transport	3.62575
Test Set	biological adhesion	4.74436	Reference Set	biological adhesion	3.70115
Test Set	signaling receptor binding	5.15891	Reference Set	signaling receptor binding	3.27826
Test Set	positive regulation of intracellular signal transduction	5.11285	Reference Set	positive regulation of intracellular signal transduction	3.32415
Test Set	negative regulation of RNA metabolic process	5.71165	Reference Set	negative regulation of RNA metabolic process	2.70784
Test Set	negative regulation of protein metabolic process	5.34316	Reference Set	negative regulation of protein metabolic process	3.05534
Test Set	developmental process involved in reproduction	4.9286	Reference Set	developmental process involved in reproduction	3.4684
Test Set	regulation of protein localization	5.48135	Reference Set	regulation of protein localization	2.90454
Test Set	cell adhesion	4.6983	Reference Set	cell adhesion	3.67821
Test Set	central nervous system development	4.83648	Reference Set	central nervous system development	3.50774
Test Set	multicellular organism reproduction	4.88254	Reference Set	multicellular organism reproduction	3.41267
Test Set	multicellular organismal reproductive process	4.88254	Reference Set	multicellular organismal reproductive process	3.38972
Test Set	chemical homeostasis	4.79042	Reference Set	chemical homeostasis	3.38644
Test Set	microtubule organizing center	5.66559	Reference Set	microtubule organizing center	2.51115
Test Set	positive regulation of protein phosphorylation	4.9286	Reference Set	positive regulation of protein phosphorylation	3.17991
Test Set	sexual reproduction	4.6983	Reference Set	sexual reproduction	3.33727
Test Set	response to organonitrogen compound	4.88254	Reference Set	response to organonitrogen compound	3.14713
Test Set	regulation of hydrolase activity	4.88254	Reference Set	regulation of hydrolase activity	3.14385
Test Set	positive regulation of transport	5.02073	Reference Set	positive regulation of transport	2.99961
Test Set	negative regulation of cellular protein metabolic process	5.15891	Reference Set	negative regulation of cellular protein metabolic process	2.85208
Test Set	supramolecular fiber	4.97467	Reference Set	supramolecular fiber	3.01928
Test Set	supramolecular polymer	4.97467	Reference Set	supramolecular polymer	3.01928
Test Set	modification-dependent macromolecule catabolic process	5.20497	Reference Set	modification-dependent macromolecule catabolic process	2.77669
Test Set	cell morphogenesis involved in differentiation	4.83648	Reference Set	cell morphogenesis involved in differentiation	3.14385
Test Set	growth	5.06679	Reference Set	growth	2.89798
Test Set	signal transduction by protein phosphorylation	5.11285	Reference Set	signal transduction by protein phosphorylation	2.84225
Test Set	regulation of neurogenesis	4.83648	Reference Set	regulation of neurogenesis	3.08484
Test Set	enzyme linked receptor protein signaling pathway	4.79042	Reference Set	enzyme linked receptor protein signaling pathway	3.10779
Test Set	regulation of response to external stimulus	4.97467	Reference Set	regulation of response to external stimulus	2.87503
Test Set	response to cytokine	4.97467	Reference Set	response to cytokine	2.82914
Test Set	negative regulation of molecular function	4.97467	Reference Set	negative regulation of molecular function	2.77669
Test Set	modification-dependent protein catabolic process	5.11285	Reference Set	modification-dependent protein catabolic process	2.63244
Test Set	MAPK cascade	4.9286	Reference Set	MAPK cascade	2.79963
Test Set	regulation of kinase activity	4.6983	Reference Set	regulation of kinase activity	2.94388
Test Set	regulation of cellular catabolic process	4.65223	Reference Set	regulation of cellular catabolic process	2.97338
Test Set	negative regulation of multicellular organismal process	4.6983	Reference Set	negative regulation of multicellular organismal process	2.90782
Test Set	cell part morphogenesis	4.42193	Reference Set	cell part morphogenesis	3.15041
Test Set	ubiquitin-dependent protein catabolic process	4.97467	Reference Set	ubiquitin-dependent protein catabolic process	2.48164
Test Set	immune effector process	4.46799	Reference Set	immune effector process	2.97338
Test Set	negative regulation of RNA biosynthetic process	5.11285	Reference Set	negative regulation of RNA biosynthetic process	2.32756
Test Set	negative regulation of nucleic acid-templated transcription	5.11285	Reference Set	negative regulation of nucleic acid-templated transcription	2.32756
Test Set	cell projection assembly	4.79042	Reference Set	cell projection assembly	2.61605
Test Set	membrane organization	4.51405	Reference Set	membrane organization	2.89142
Test Set	negative regulation of transcription, DNA-templated	5.11285	Reference Set	negative regulation of transcription, DNA-templated	2.28495
Test Set	positive regulation of cell differentiation	4.74436	Reference Set	positive regulation of cell differentiation	2.62916
Test Set	cellular homeostasis	4.46799	Reference Set	cellular homeostasis	2.90454
Test Set	plasma membrane bounded cell projection assembly	4.74436	Reference Set	plasma membrane bounded cell projection assembly	2.5931
Test Set	regulation of cell projection organization	4.56011	Reference Set	regulation of cell projection organization	2.76685
Test Set	cell projection morphogenesis	4.3298	Reference Set	cell projection morphogenesis	2.99305
Test Set	actin filament-based process	4.74436	Reference Set	actin filament-based process	2.57671
Test Set	plasma membrane bounded cell projection morphogenesis	4.3298	Reference Set	plasma membrane bounded cell projection morphogenesis	2.98649
Test Set	negative regulation of cell death	4.60617	Reference Set	negative regulation of cell death	2.70456
Test Set	tissue morphogenesis	4.28374	Reference Set	tissue morphogenesis	2.99305
Test Set	gamete generation	4.28374	Reference Set	gamete generation	2.98649
Test Set	neuron projection morphogenesis	4.28374	Reference Set	neuron projection morphogenesis	2.9701
Test Set	regulation of plasma membrane bounded cell projection organization	4.51405	Reference Set	regulation of plasma membrane bounded cell projection organization	2.73407
Test Set	defense response to other organism	4.3298	Reference Set	defense response to other organism	2.91109
Test Set	regulation of protein kinase activity	4.46799	Reference Set	regulation of protein kinase activity	2.75046
Test Set	nuclear outer membrane-endoplasmic reticulum membrane network	4.37586	Reference Set	nuclear outer membrane-endoplasmic reticulum membrane network	2.8193
Test Set	organic cyclic compound catabolic process	4.23768	Reference Set	organic cyclic compound catabolic process	2.93732
Test Set	transcription regulator activity	5.20497	Reference Set	transcription regulator activity	1.96696
Test Set	somatodendritic compartment	4.3298	Reference Set	somatodendritic compartment	2.76685
Test Set	actin cytoskeleton organization	4.65223	Reference Set	actin cytoskeleton organization	2.40296
Test Set	regulation of cellular component movement	4.42193	Reference Set	regulation of cellular component movement	2.61277
Test Set	regulation of cellular response to stress	4.09949	Reference Set	regulation of cellular response to stress	2.92421
Test Set	microtubule cytoskeleton organization	4.42193	Reference Set	microtubule cytoskeleton organization	2.5636
Test Set	endoplasmic reticulum membrane	4.19162	Reference Set	endoplasmic reticulum membrane	2.77341
Test Set	cellular response to cytokine stimulus	4.37586	Reference Set	cellular response to cytokine stimulus	2.5636
Test Set	embryonic morphogenesis	4.3298	Reference Set	embryonic morphogenesis	2.58982
Test Set	chromatin organization	4.3298	Reference Set	chromatin organization	2.50459
Test Set	cell activation	4.00737	Reference Set	cell activation	2.79308
Test Set	supramolecular fiber organization	4.23768	Reference Set	supramolecular fiber organization	2.52098
Test Set	regulation of locomotion	4.05343	Reference Set	regulation of locomotion	2.70456
Test Set	cell morphogenesis involved in neuron differentiation	4.00737	Reference Set	cell morphogenesis involved in neuron differentiation	2.74718
Test Set	immune system development	4.23768	Reference Set	immune system development	2.49803
Test Set	nervous system process	4.19162	Reference Set	nervous system process	2.5177
Test Set	mRNA processing	5.11285	Reference Set	mRNA processing	1.56373
Test Set	positive regulation of transcription by RNA polymerase II	4.74436	Reference Set	positive regulation of transcription by RNA polymerase II	1.89811
Test Set	transition metal ion binding	3.77706	Reference Set	transition metal ion binding	2.85536
Test Set	obsolete intracellular organelle part	4.3298	Reference Set	obsolete intracellular organelle part	2.27183
Test Set	aromatic compound catabolic process	4.05343	Reference Set	aromatic compound catabolic process	2.53409
Test Set	heterocycle catabolic process	3.96131	Reference Set	heterocycle catabolic process	2.62261
Test Set	regulation of cell cycle process	4.19162	Reference Set	regulation of cell cycle process	2.38329
Test Set	enzyme regulator activity	4.3298	Reference Set	enzyme regulator activity	2.23905
Test Set	protein homodimerization activity	3.96131	Reference Set	protein homodimerization activity	2.58982
Test Set	response to organic cyclic compound	3.59281	Reference Set	response to organic cyclic compound	2.93076
Test Set	cellular nitrogen compound catabolic process	3.91525	Reference Set	cellular nitrogen compound catabolic process	2.60622
Test Set	cardiovascular system development	4.23768	Reference Set	cardiovascular system development	2.28167
Test Set	vacuole	3.63888	Reference Set	vacuole	2.87503
Test Set	nuclear body	4.51405	Reference Set	nuclear body	1.99974
Test Set	embryo development ending in birth or egg hatching	4.28374	Reference Set	embryo development ending in birth or egg hatching	2.22922
Test Set	cytokine production	4.19162	Reference Set	cytokine production	2.2915
Test Set	vasculature development	4.19162	Reference Set	vasculature development	2.26855
Test Set	positive regulation of transferase activity	4.05343	Reference Set	positive regulation of transferase activity	2.40624
Test Set	positive regulation of immune system process	4.00737	Reference Set	positive regulation of immune system process	2.45214
Test Set	regulation of proteolysis	4.05343	Reference Set	regulation of proteolysis	2.38329
Test Set	kinase binding	4.28374	Reference Set	kinase binding	2.13742
Test Set	morphogenesis of an epithelium	3.731	Reference Set	morphogenesis of an epithelium	2.64555
Test Set	ribonucleoprotein complex biogenesis	4.3298	Reference Set	ribonucleoprotein complex biogenesis	2.04236
Test Set	taxis	3.59281	Reference Set	taxis	2.6685
Test Set	negative regulation of programmed cell death	3.96131	Reference Set	negative regulation of programmed cell death	2.29806
Test Set	metal ion transport	3.86918	Reference Set	metal ion transport	2.37018
Test Set	head development	3.63888	Reference Set	head development	2.59638
Test Set	leukocyte activation	3.731	Reference Set	leukocyte activation	2.47509
Test Set	secretory vesicle	3.68494	Reference Set	secretory vesicle	2.52098
Test Set	hematopoietic or lymphoid organ development	3.96131	Reference Set	hematopoietic or lymphoid organ development	2.23905
Test Set	axon	3.68494	Reference Set	axon	2.47509
Test Set	regulation of neuron differentiation	3.68494	Reference Set	regulation of neuron differentiation	2.46197
Test Set	regulation of MAPK cascade	3.77706	Reference Set	regulation of MAPK cascade	2.3669
Test Set	cell junction organization	3.731	Reference Set	cell junction organization	2.4128
Test Set	response to hormone	3.77706	Reference Set	response to hormone	2.36035
Test Set	symbiotic process	4.3298	Reference Set	symbiotic process	1.80304
Test Set	positive regulation of cell death	4.09949	Reference Set	positive regulation of cell death	2.03252
Test Set	RNA splicing	4.74436	Reference Set	RNA splicing	1.34409
Test Set	negative regulation of cellular component organization	3.59281	Reference Set	negative regulation of cellular component organization	2.44558
Test Set	regulation of immune response	3.731	Reference Set	regulation of immune response	2.28495
Test Set	blood vessel development	3.86918	Reference Set	blood vessel development	2.13742
Test Set	developmental growth	3.731	Reference Set	developmental growth	2.23905
Test Set	pattern specification process	3.82312	Reference Set	pattern specification process	2.14398
Test Set	regulation of cytokine production	3.86918	Reference Set	regulation of cytokine production	2.09153
Test Set	negative regulation of developmental process	3.77706	Reference Set	negative regulation of developmental process	2.18004
Test Set	regulation of cell motility	3.68494	Reference Set	regulation of cell motility	2.27183
Test Set	negative regulation of apoptotic process	3.731	Reference Set	negative regulation of apoptotic process	2.22266
Test Set	negative regulation of cell cycle	3.68494	Reference Set	negative regulation of cell cycle	2.24889
Test Set	brain development	3.40857	Reference Set	brain development	2.51442
Test Set	heart development	3.54675	Reference Set	heart development	2.35051
Test Set	cellular chemical homeostasis	3.59281	Reference Set	cellular chemical homeostasis	2.27511
Test Set	hemopoiesis	3.731	Reference Set	hemopoiesis	2.1112
Test Set	viral process	4.19162	Reference Set	viral process	1.63913
Test Set	protein serine/threonine kinase activity	3.54675	Reference Set	protein serine/threonine kinase activity	2.27511
Test Set	chordate embryonic development	3.96131	Reference Set	chordate embryonic development	1.85222
Test Set	regulation of secretion	3.86918	Reference Set	regulation of secretion	1.93745
Test Set	regulation of peptide transport	3.731	Reference Set	regulation of peptide transport	2.0653
Test Set	regulation of establishment of protein localization	3.731	Reference Set	regulation of establishment of protein localization	2.0653
Test Set	sequence-specific DNA binding	3.86918	Reference Set	sequence-specific DNA binding	1.92106
Test Set	behavior	3.63888	Reference Set	behavior	2.1407
Test Set	posttranscriptional regulation of gene expression	3.54675	Reference Set	posttranscriptional regulation of gene expression	2.19643
Test Set	exocytosis	3.59281	Reference Set	exocytosis	2.14398
Test Set	protein kinase binding	3.731	Reference Set	protein kinase binding	1.99318
Test Set	positive regulation of kinase activity	3.50069	Reference Set	positive regulation of kinase activity	2.21938
Test Set	regulation of mitotic cell cycle	3.31644	Reference Set	regulation of mitotic cell cycle	2.38002
Test Set	regulation of cytoskeleton organization	3.68494	Reference Set	regulation of cytoskeleton organization	2.00302
Test Set	axon development	3.36251	Reference Set	axon development	2.32101
Test Set	chemotaxis	3.27038	Reference Set	chemotaxis	2.40624
Test Set	nucleobase-containing compound catabolic process	3.68494	Reference Set	nucleobase-containing compound catabolic process	1.97023
Test Set	ion homeostasis	3.45463	Reference Set	ion homeostasis	2.17676
Test Set	positive regulation of organelle organization	3.50069	Reference Set	positive regulation of organelle organization	2.09809
Test Set	lipid binding	3.40857	Reference Set	lipid binding	2.18332
Test Set	transmembrane receptor protein tyrosine kinase signaling pathway	3.63888	Reference Set	transmembrane receptor protein tyrosine kinase signaling pathway	1.94401
Test Set	protein localization to membrane	3.91525	Reference Set	protein localization to membrane	1.66536
Test Set	regulation of cell migration	3.40857	Reference Set	regulation of cell migration	2.15382
Test Set	positive regulation of programmed cell death	3.77706	Reference Set	positive regulation of programmed cell death	1.78337
Test Set	double-stranded DNA binding	3.68494	Reference Set	double-stranded DNA binding	1.86205
Test Set	regulation of protein transport	3.54675	Reference Set	regulation of protein transport	1.98007
Test Set	positive regulation of protein kinase activity	3.40857	Reference Set	positive regulation of protein kinase activity	2.10464
Test Set	regulation of secretion by cell	3.63888	Reference Set	regulation of secretion by cell	1.85222
Test Set	cell surface receptor signaling pathway involved in cell-cell signaling	3.731	Reference Set	cell surface receptor signaling pathway involved in cell-cell signaling	1.75059
Test Set	polymeric cytoskeletal fiber	3.27038	Reference Set	polymeric cytoskeletal fiber	2.20955
Test Set	cilium organization	3.50069	Reference Set	cilium organization	1.97351
Test Set	process utilizing autophagic mechanism	3.54675	Reference Set	process utilizing autophagic mechanism	1.92106
Test Set	autophagy	3.54675	Reference Set	autophagy	1.92106
Test Set	positive regulation of apoptotic process	3.731	Reference Set	positive regulation of apoptotic process	1.69158
Test Set	epithelial cell differentiation	3.50069	Reference Set	epithelial cell differentiation	1.90139
Test Set	organelle localization	3.50069	Reference Set	organelle localization	1.89156
Test Set	sensory organ development	3.08614	Reference Set	sensory organ development	2.29806
Test Set	positive regulation of cell population proliferation	3.45463	Reference Set	positive regulation of cell population proliferation	1.92762
Test Set	regulation of growth	3.45463	Reference Set	regulation of growth	1.92106
Test Set	structural molecule activity	3.82312	Reference Set	structural molecule activity	1.55062
Test Set	cellular response to nitrogen compound	3.45463	Reference Set	cellular response to nitrogen compound	1.91778
Test Set	response to lipid	3.04007	Reference Set	response to lipid	2.25544
Test Set	protein complex oligomerization	3.1322	Reference Set	protein complex oligomerization	2.15382
Test Set	axonogenesis	3.1322	Reference Set	axonogenesis	2.14398
Test Set	GTPase binding	3.40857	Reference Set	GTPase binding	1.84566
Test Set	perinuclear region of cytoplasm	3.68494	Reference Set	perinuclear region of cytoplasm	1.56701
Test Set	cell-cell adhesion	3.04007	Reference Set	cell-cell adhesion	2.20627
Test Set	blood vessel morphogenesis	3.40857	Reference Set	blood vessel morphogenesis	1.83582
Test Set	cell-cell signaling by wnt	3.54675	Reference Set	cell-cell signaling by wnt	1.69158
Test Set	ubiquitin-like protein transferase activity	3.31644	Reference Set	ubiquitin-like protein transferase activity	1.91778
Test Set	Wnt signaling pathway	3.54675	Reference Set	Wnt signaling pathway	1.68502
Test Set	ribosome	3.731	Reference Set	ribosome	1.49489
Test Set	regulation of vesicle-mediated transport	3.27038	Reference Set	regulation of vesicle-mediated transport	1.94073
Test Set	inorganic ion homeostasis	3.22432	Reference Set	inorganic ion homeostasis	1.96368
Test Set	cell division	3.36251	Reference Set	cell division	1.82271
Test Set	response to inorganic substance	3.08614	Reference Set	response to inorganic substance	2.07842
Test Set	vesicle membrane	2.99401	Reference Set	vesicle membrane	2.16365
Test Set	establishment of protein localization to organelle	3.22432	Reference Set	establishment of protein localization to organelle	1.93089
Test Set	cation homeostasis	3.22432	Reference Set	cation homeostasis	1.9145
Test Set	transcription factor binding	3.36251	Reference Set	transcription factor binding	1.75715
Test Set	response to growth factor	3.17826	Reference Set	response to growth factor	1.94073
Test Set	proteasomal protein catabolic process	3.31644	Reference Set	proteasomal protein catabolic process	1.79976
Test Set	endocytosis	2.85583	Reference Set	endocytosis	2.25872
Test Set	cilium assembly	3.22432	Reference Set	cilium assembly	1.87516
Test Set	cell cycle phase transition	3.04007	Reference Set	cell cycle phase transition	2.05547
Test Set	microtubule-based movement	2.90189	Reference Set	microtubule-based movement	2.19315
Test Set	RNA splicing, via transesterification reactions	4.00737	Reference Set	RNA splicing, via transesterification reactions	1.08183
Test Set	RNA splicing, via transesterification reactions with bulged adenosine as nucleophile	4.00737	Reference Set	RNA splicing, via transesterification reactions with bulged adenosine as nucleophile	1.05232
Test Set	mRNA splicing, via spliceosome	4.00737	Reference Set	mRNA splicing, via spliceosome	1.05232
Test Set	negative regulation of protein modification process	3.36251	Reference Set	negative regulation of protein modification process	1.64896
Test Set	phosphoric ester hydrolase activity	3.22432	Reference Set	phosphoric ester hydrolase activity	1.78665
Test Set	nuclear chromosome	3.04007	Reference Set	nuclear chromosome	1.96368
Test Set	secretory granule	2.90189	Reference Set	secretory granule	2.08825
Test Set	positive regulation of cellular component biogenesis	3.17826	Reference Set	positive regulation of cellular component biogenesis	1.79976
Test Set	regulation of neuron projection development	2.90189	Reference Set	regulation of neuron projection development	2.06202
Test Set	centrosome	3.36251	Reference Set	centrosome	1.59651
Test Set	regulation of defense response	3.40857	Reference Set	regulation of defense response	1.54734
Test Set	ubiquitin-protein transferase activity	3.1322	Reference Set	ubiquitin-protein transferase activity	1.81616
Test Set	protein domain specific binding	3.1322	Reference Set	protein domain specific binding	1.81288
Test Set	muscle structure development	3.27038	Reference Set	muscle structure development	1.66536
Test Set	regulation of cellular protein localization	3.27038	Reference Set	regulation of cellular protein localization	1.66536
Test Set	positive regulation of cell development	3.08614	Reference Set	positive regulation of cell development	1.84566
Test Set	cellular response to growth factor stimulus	3.04007	Reference Set	cellular response to growth factor stimulus	1.86861
Test Set	guanyl nucleotide binding	3.08614	Reference Set	guanyl nucleotide binding	1.70142
Test Set	cellular ion homeostasis	2.99401	Reference Set	cellular ion homeostasis	1.79321
Test Set	cellular response to organonitrogen compound	3.04007	Reference Set	cellular response to organonitrogen compound	1.74076
Test Set	cytoplasmic region	2.94795	Reference Set	cytoplasmic region	1.82927
Test Set	mitotic cell cycle phase transition	2.85583	Reference Set	mitotic cell cycle phase transition	1.89156
Test Set	positive regulation of hydrolase activity	2.85583	Reference Set	positive regulation of hydrolase activity	1.87844
Test Set	negative regulation of catalytic activity	2.99401	Reference Set	negative regulation of catalytic activity	1.71781
Test Set	cellular cation homeostasis	2.94795	Reference Set	cellular cation homeostasis	1.75059
Test Set	anchoring junction	2.85583	Reference Set	anchoring junction	1.82599
Test Set	apoptotic signaling pathway	3.1322	Reference Set	apoptotic signaling pathway	1.54078
Test Set	sequence-specific double-stranded DNA binding	3.1322	Reference Set	sequence-specific double-stranded DNA binding	1.51456
Test Set	regulation of cell morphogenesis	3.04007	Reference Set	regulation of cell morphogenesis	1.60307
Test Set	positive regulation of nervous system development	2.90189	Reference Set	positive regulation of nervous system development	1.73092
Test Set	cytoplasmic vesicle membrane	2.62552	Reference Set	cytoplasmic vesicle membrane	1.99974
Test Set	dephosphorylation	2.90189	Reference Set	dephosphorylation	1.71781
Test Set	regulation of protein serine/threonine kinase activity	2.90189	Reference Set	regulation of protein serine/threonine kinase activity	1.69158
Test Set	presynapse	3.08614	Reference Set	presynapse	1.50472
Test Set	proteasome-mediated ubiquitin-dependent protein catabolic process	3.04007	Reference Set	proteasome-mediated ubiquitin-dependent protein catabolic process	1.54734
Test Set	postsynapse	3.31644	Reference Set	postsynapse	1.26869
Test Set	covalent chromatin modification	2.90189	Reference Set	covalent chromatin modification	1.68175
Test Set	positive regulation of MAPK cascade	2.80977	Reference Set	positive regulation of MAPK cascade	1.76042
Test Set	histone modification	2.90189	Reference Set	histone modification	1.66536
Test Set	guanyl ribonucleotide binding	2.90189	Reference Set	guanyl ribonucleotide binding	1.6588
Test Set	negative regulation of phosphorus metabolic process	2.99401	Reference Set	negative regulation of phosphorus metabolic process	1.54734
Test Set	cell body	2.94795	Reference Set	cell body	1.59323
Test Set	negative regulation of phosphate metabolic process	2.99401	Reference Set	negative regulation of phosphate metabolic process	1.54406
Test Set	negative regulation of transcription by RNA polymerase II	3.31644	Reference Set	negative regulation of transcription by RNA polymerase II	1.20312
Test Set	synaptic signaling	2.80977	Reference Set	synaptic signaling	1.70469
Test Set	regulation of anatomical structure size	2.80977	Reference Set	regulation of anatomical structure size	1.70142
Test Set	dendrite	2.85583	Reference Set	dendrite	1.64569
Test Set	dendritic tree	2.85583	Reference Set	dendritic tree	1.64569
Test Set	nucleoside binding	2.80977	Reference Set	nucleoside binding	1.6883
Test Set	regulated exocytosis	2.85583	Reference Set	regulated exocytosis	1.62929
Test Set	response to oxidative stress	2.62552	Reference Set	response to oxidative stress	1.83255
Test Set	purine nucleoside binding	2.80977	Reference Set	purine nucleoside binding	1.62929
Test Set	chromatin	2.80977	Reference Set	chromatin	1.62602
Test Set	ribonucleoside binding	2.7637	Reference Set	ribonucleoside binding	1.6588
Test Set	organelle fission	2.53339	Reference Set	organelle fission	1.88828
Test Set	small GTPase mediated signal transduction	3.27038	Reference Set	small GTPase mediated signal transduction	1.14411
Test Set	GTPase activity	2.80977	Reference Set	GTPase activity	1.59323
Test Set	signal release	2.85583	Reference Set	signal release	1.54406
Test Set	trans-synaptic signaling	2.71764	Reference Set	trans-synaptic signaling	1.68175
Test Set	purine ribonucleoside binding	2.7637	Reference Set	purine ribonucleoside binding	1.62602
Test Set	regionalization	2.7637	Reference Set	regionalization	1.62274
Test Set	positive regulation of immune response	2.62552	Reference Set	positive regulation of immune response	1.75715
Test Set	cytokine-mediated signaling pathway	2.85583	Reference Set	cytokine-mediated signaling pathway	1.45883
Test Set	germ cell development	2.44127	Reference Set	germ cell development	1.84894
Test Set	cellular component disassembly	2.48733	Reference Set	cellular component disassembly	1.79649
Test Set	DNA-binding transcription factor activity	3.36251	Reference Set	DNA-binding transcription factor activity	0.911356
Test Set	ribosome biogenesis	2.7637	Reference Set	ribosome biogenesis	1.49816
Test Set	negative regulation of cell differentiation	2.7637	Reference Set	negative regulation of cell differentiation	1.49161
Test Set	positive regulation of catabolic process	2.62552	Reference Set	positive regulation of catabolic process	1.62929
Test Set	metal ion homeostasis	2.67158	Reference Set	metal ion homeostasis	1.57684
Test Set	positive regulation of neurogenesis	2.71764	Reference Set	positive regulation of neurogenesis	1.52767
Test Set	phosphatase activity	2.7637	Reference Set	phosphatase activity	1.47849
Test Set	microtubule	2.44127	Reference Set	microtubule	1.79321
Test Set	angiogenesis	2.7637	Reference Set	angiogenesis	1.4621
Test Set	actin cytoskeleton	2.53339	Reference Set	actin cytoskeleton	1.69158
Test Set	regulatory region nucleic acid binding	2.99401	Reference Set	regulatory region nucleic acid binding	1.22607
Test Set	transcription regulatory region sequence-specific DNA binding	2.99401	Reference Set	transcription regulatory region sequence-specific DNA binding	1.22279
Test Set	chemical synaptic transmission	2.67158	Reference Set	chemical synaptic transmission	1.53423
Test Set	anterograde trans-synaptic signaling	2.67158	Reference Set	anterograde trans-synaptic signaling	1.53423
Test Set	regulation of cellular amide metabolic process	2.48733	Reference Set	regulation of cellular amide metabolic process	1.71781
Test Set	negative regulation of intracellular signal transduction	2.80977	Reference Set	negative regulation of intracellular signal transduction	1.3867
Test Set	RNA catabolic process	2.7637	Reference Set	RNA catabolic process	1.38998
Test Set	cellular response to hormone stimulus	2.71764	Reference Set	cellular response to hormone stimulus	1.42604
Test Set	GTP binding	2.57946	Reference Set	GTP binding	1.56373
Test Set	chromatin binding	2.39521	Reference Set	chromatin binding	1.72764
Test Set	nuclear speck	3.22432	Reference Set	nuclear speck	0.878573
Test Set	innate immune response	2.53339	Reference Set	innate immune response	1.55717
Test Set	neuronal cell body	2.53339	Reference Set	neuronal cell body	1.508
Test Set	epithelial tube morphogenesis	2.34915	Reference Set	epithelial tube morphogenesis	1.6883
Test Set	regulation of Wnt signaling pathway	2.7637	Reference Set	regulation of Wnt signaling pathway	1.24574
Test Set	Golgi membrane	2.39521	Reference Set	Golgi membrane	1.60307
Test Set	male gamete generation	2.57946	Reference Set	male gamete generation	1.41293
Test Set	establishment of organelle localization	2.57946	Reference Set	establishment of organelle localization	1.40637
Test Set	divalent inorganic cation transport	2.48733	Reference Set	divalent inorganic cation transport	1.47522
Test Set	circulatory system process	2.44127	Reference Set	circulatory system process	1.51783
Test Set	regulation of protein-containing complex assembly	2.57946	Reference Set	regulation of protein-containing complex assembly	1.37687
Test Set	response to toxic substance	2.30309	Reference Set	response to toxic substance	1.64896
Test Set	response to peptide	2.57946	Reference Set	response to peptide	1.34081
Test Set	Golgi vesicle transport	2.48733	Reference Set	Golgi vesicle transport	1.4326
Test Set	peptide secretion	2.44127	Reference Set	peptide secretion	1.47849
Test Set	divalent metal ion transport	2.48733	Reference Set	divalent metal ion transport	1.42604
Test Set	regulation of DNA-binding transcription factor activity	2.25702	Reference Set	regulation of DNA-binding transcription factor activity	1.65552
Test Set	cellular metal ion homeostasis	2.48733	Reference Set	cellular metal ion homeostasis	1.41293
Test Set	enzyme activator activity	2.53339	Reference Set	enzyme activator activity	1.34081
Test Set	regulation of cell adhesion	2.30309	Reference Set	regulation of cell adhesion	1.56701
Test Set	negative regulation of phosphorylation	2.57946	Reference Set	negative regulation of phosphorylation	1.28508
Test Set	small GTPase binding	2.44127	Reference Set	small GTPase binding	1.42276
Test Set	peptidyl-lysine modification	2.53339	Reference Set	peptidyl-lysine modification	1.32769
Test Set	endomembrane system organization	2.44127	Reference Set	endomembrane system organization	1.40637
Test Set	G protein-coupled receptor signaling pathway	2.30309	Reference Set	G protein-coupled receptor signaling pathway	1.53423
Test Set	plasma membrane protein complex	2.34915	Reference Set	plasma membrane protein complex	1.48505
Test Set	regulation of cellular component size	2.39521	Reference Set	regulation of cellular component size	1.40637
Test Set	cell growth	2.39521	Reference Set	cell growth	1.40637
Test Set	actin filament organization	2.44127	Reference Set	actin filament organization	1.3572
Test Set	positive regulation of locomotion	2.21096	Reference Set	positive regulation of locomotion	1.5834
Test Set	mRNA catabolic process	2.57946	Reference Set	mRNA catabolic process	1.21296
Test Set	regulation of translation	2.25702	Reference Set	regulation of translation	1.53423
Test Set	phospholipid metabolic process	2.21096	Reference Set	phospholipid metabolic process	1.57029
Test Set	positive regulation of cell projection organization	2.44127	Reference Set	positive regulation of cell projection organization	1.32769
Test Set	blood circulation	2.34915	Reference Set	blood circulation	1.41949
Test Set	cell junction assembly	2.25702	Reference Set	cell junction assembly	1.51128
Test Set	leukocyte mediated immunity	2.21096	Reference Set	leukocyte mediated immunity	1.53095
Test Set	calcium ion transport	2.44127	Reference Set	calcium ion transport	1.28836
Test Set	positive regulation of cellular catabolic process	2.30309	Reference Set	positive regulation of cellular catabolic process	1.41621
Test Set	protein localization to extracellular region	2.30309	Reference Set	protein localization to extracellular region	1.40965
Test Set	cellular response to external stimulus	2.1649	Reference Set	cellular response to external stimulus	1.54734
Test Set	side of membrane	2.34915	Reference Set	side of membrane	1.36048
Test Set	protein targeting	2.30309	Reference Set	protein targeting	1.39982
Test Set	protein secretion	2.30309	Reference Set	protein secretion	1.39654
Test Set	establishment of protein localization to extracellular region	2.30309	Reference Set	establishment of protein localization to extracellular region	1.39654
Test Set	ubiquitin-like protein ligase binding	2.25702	Reference Set	ubiquitin-like protein ligase binding	1.44243
Test Set	spliceosomal complex	2.99401	Reference Set	spliceosomal complex	0.701547
Test Set	ribosomal subunit	2.85583	Reference Set	ribosomal subunit	0.835956
Test Set	regulation of MAP kinase activity	2.39521	Reference Set	regulation of MAP kinase activity	1.28836
Test Set	plasma membrane bounded cell projection cytoplasm	2.21096	Reference Set	plasma membrane bounded cell projection cytoplasm	1.46866
Test Set	transferase complex, transferring phosphorus-containing groups	2.39521	Reference Set	transferase complex, transferring phosphorus-containing groups	1.2818
Test Set	positive regulation of protein serine/threonine kinase activity	2.39521	Reference Set	positive regulation of protein serine/threonine kinase activity	1.26869
Test Set	spermatogenesis	2.39521	Reference Set	spermatogenesis	1.26213
Test Set	endosome membrane	2.44127	Reference Set	endosome membrane	1.21296
Test Set	cell activation involved in immune response	2.1649	Reference Set	cell activation involved in immune response	1.48833
Test Set	regulation of response to biotic stimulus	2.48733	Reference Set	regulation of response to biotic stimulus	1.15395
Test Set	negative regulation of protein phosphorylation	2.44127	Reference Set	negative regulation of protein phosphorylation	1.19984
Test Set	embryonic organ development	2.25702	Reference Set	embryonic organ development	1.37359
Test Set	phospholipid binding	2.21096	Reference Set	phospholipid binding	1.41293
Test Set	regulation of hormone levels	2.11884	Reference Set	regulation of hormone levels	1.49161
Test Set	leukocyte activation involved in immune response	2.1649	Reference Set	leukocyte activation involved in immune response	1.44243
Test Set	regulation of cell cycle phase transition	2.1649	Reference Set	regulation of cell cycle phase transition	1.44243
Test Set	protein homooligomerization	2.11884	Reference Set	protein homooligomerization	1.48177
Test Set	activation of protein kinase activity	2.1649	Reference Set	activation of protein kinase activity	1.42932
Test Set	regulation of protein catabolic process	2.1649	Reference Set	regulation of protein catabolic process	1.40965
Test Set	protein modification by small protein removal	2.30309	Reference Set	protein modification by small protein removal	1.26213
Test Set	cell cortex	2.21096	Reference Set	cell cortex	1.35392
Test Set	regulation of actin filament-based process	2.34915	Reference Set	regulation of actin filament-based process	1.21296
Test Set	Ras GTPase binding	2.25702	Reference Set	Ras GTPase binding	1.30475
Test Set	glycerolipid metabolic process	2.25702	Reference Set	glycerolipid metabolic process	1.29491
Test Set	regulation of binding	2.30309	Reference Set	regulation of binding	1.2359
Test Set	positive regulation of cellular component movement	2.07278	Reference Set	positive regulation of cellular component movement	1.46538
Test Set	nuclear envelope	2.11884	Reference Set	nuclear envelope	1.39982
Test Set	regulation of intracellular transport	2.11884	Reference Set	regulation of intracellular transport	1.38998
Test Set	Ras protein signal transduction	2.62552	Reference Set	Ras protein signal transduction	0.878573
Test Set	protein-containing complex localization	2.39521	Reference Set	protein-containing complex localization	1.10477
Test Set	regulation of ion transport	2.07278	Reference Set	regulation of ion transport	1.3867
Test Set	cellular response to drug	2.1649	Reference Set	cellular response to drug	1.28836
Test Set	ubiquitin protein ligase binding	2.07278	Reference Set	ubiquitin protein ligase binding	1.37687
Test Set	muscle cell differentiation	2.25702	Reference Set	muscle cell differentiation	1.19001
Test Set	cellular response to organic cyclic compound	1.98065	Reference Set	cellular response to organic cyclic compound	1.44899
Test Set	spindle	2.34915	Reference Set	spindle	1.07527
Test Set	negative regulation of cell population proliferation	2.21096	Reference Set	negative regulation of cell population proliferation	1.20968
Test Set	regulation of hemopoiesis	2.25702	Reference Set	regulation of hemopoiesis	1.15067
Test Set	stress-activated protein kinase signaling cascade	2.11884	Reference Set	stress-activated protein kinase signaling cascade	1.28508
Test Set	sensory perception	2.02672	Reference Set	sensory perception	1.37687
Test Set	positive regulation of cytokine production	2.21096	Reference Set	positive regulation of cytokine production	1.19001
Test Set	protein deubiquitination	2.1649	Reference Set	protein deubiquitination	1.22935
Test Set	structural constituent of ribosome	2.67158	Reference Set	structural constituent of ribosome	0.721217
Test Set	positive regulation of response to external stimulus	2.1649	Reference Set	positive regulation of response to external stimulus	1.22607
Test Set	rhythmic process	2.07278	Reference Set	rhythmic process	1.3113
Test Set	negative regulation of transport	2.02672	Reference Set	negative regulation of transport	1.3572
Test Set	positive regulation of neuron differentiation	2.1649	Reference Set	positive regulation of neuron differentiation	1.21296
Test Set	calcium ion binding	2.1649	Reference Set	calcium ion binding	1.20312
Test Set	regulation of mitotic cell cycle phase transition	2.02672	Reference Set	regulation of mitotic cell cycle phase transition	1.32442
Test Set	cell-cell junction	1.98065	Reference Set	cell-cell junction	1.37031
Test Set	transcription coregulator activity	2.25702	Reference Set	transcription coregulator activity	1.0851
Test Set	tubulin binding	2.25702	Reference Set	tubulin binding	1.07855
Test Set	nuclear transport	1.98065	Reference Set	nuclear transport	1.35392
Test Set	organelle subcompartment	2.25702	Reference Set	organelle subcompartment	1.07199
Test Set	protein polyubiquitination	2.02672	Reference Set	protein polyubiquitination	1.30147
Test Set	nucleocytoplasmic transport	1.98065	Reference Set	nucleocytoplasmic transport	1.34736
Test Set	vesicle organization	2.44127	Reference Set	vesicle organization	0.88513
Test Set	positive regulation of proteolysis	2.07278	Reference Set	positive regulation of proteolysis	1.24902
Test Set	actin binding	2.1649	Reference Set	actin binding	1.15067
Test Set	positive regulation of establishment of protein localization	2.1649	Reference Set	positive regulation of establishment of protein localization	1.14739
Test Set	negative regulation of organelle organization	1.98065	Reference Set	negative regulation of organelle organization	1.32769
Test Set	positive regulation of cell cycle	2.07278	Reference Set	positive regulation of cell cycle	1.23263
Test Set	myeloid leukocyte activation	2.11884	Reference Set	myeloid leukocyte activation	1.17362
Test Set	positive regulation of cell motility	1.88853	Reference Set	positive regulation of cell motility	1.40309
Test Set	protein dephosphorylation	2.02672	Reference Set	protein dephosphorylation	1.24902
Test Set	regulation of mRNA metabolic process	2.25702	Reference Set	regulation of mRNA metabolic process	1.01626
Test Set	neuron projection guidance	1.88853	Reference Set	neuron projection guidance	1.37687
Test Set	regulation of autophagy	1.98065	Reference Set	regulation of autophagy	1.27524
Test Set	axon guidance	1.88853	Reference Set	axon guidance	1.36703
Test Set	regulation of actin cytoskeleton organization	2.11884	Reference Set	regulation of actin cytoskeleton organization	1.13428
Test Set	regulation of developmental growth	2.02672	Reference Set	regulation of developmental growth	1.21951
Test Set	response to peptide hormone	2.07278	Reference Set	response to peptide hormone	1.15723
Test Set	stress-activated MAPK cascade	1.98065	Reference Set	stress-activated MAPK cascade	1.23263
Test Set	regulation of peptide secretion	1.98065	Reference Set	regulation of peptide secretion	1.21623
Test Set	mRNA binding	2.44127	Reference Set	mRNA binding	0.750721
Test Set	cell fate commitment	1.93459	Reference Set	cell fate commitment	1.25229
Test Set	regulation of trans-synaptic signaling	2.02672	Reference Set	regulation of trans-synaptic signaling	1.14411
Test Set	modulation of chemical synaptic transmission	2.02672	Reference Set	modulation of chemical synaptic transmission	1.14411
Test Set	phosphoprotein phosphatase activity	2.11884	Reference Set	phosphoprotein phosphatase activity	1.04576
Test Set	regulation of supramolecular fiber organization	2.07278	Reference Set	regulation of supramolecular fiber organization	1.09166
Test Set	activation of immune response	1.88853	Reference Set	activation of immune response	1.26541
Test Set	protein localization to cell periphery	2.11884	Reference Set	protein localization to cell periphery	1.02609
Test Set	positive regulation of MAP kinase activity	2.02672	Reference Set	positive regulation of MAP kinase activity	1.11461
Test Set	Golgi apparatus subcompartment	2.11884	Reference Set	Golgi apparatus subcompartment	1.01298
Test Set	regulation of peptidase activity	2.07278	Reference Set	regulation of peptidase activity	1.0556
Test Set	positive regulation of protein transport	2.02672	Reference Set	positive regulation of protein transport	1.09494
Test Set	forebrain development	1.98065	Reference Set	forebrain development	1.13756
Test Set	nuclear chromatin	2.11884	Reference Set	nuclear chromatin	0.996591
Test Set	ribonucleoprotein complex subunit organization	2.25702	Reference Set	ribonucleoprotein complex subunit organization	0.852347
Test Set	protein autophosphorylation	1.79641	Reference Set	protein autophosphorylation	1.30803
Test Set	chromosomal region	1.79641	Reference Set	chromosomal region	1.30475
Test Set	macroautophagy	1.98065	Reference Set	macroautophagy	1.11789
Test Set	cellular response to lipid	1.84247	Reference Set	cellular response to lipid	1.25557
Test Set	immune response-regulating signaling pathway	1.98065	Reference Set	immune response-regulating signaling pathway	1.08838
Test Set	epithelial cell development	1.93459	Reference Set	epithelial cell development	1.13428
Test Set	phagocytosis	1.79641	Reference Set	phagocytosis	1.26869
Test Set	cellular response to peptide	2.1649	Reference Set	cellular response to peptide	0.898243
Test Set	cellular response to chemical stress	1.93459	Reference Set	cellular response to chemical stress	1.12116
Test Set	cell leading edge	1.88853	Reference Set	cell leading edge	1.16378
Test Set	rRNA metabolic process	1.98065	Reference Set	rRNA metabolic process	1.04904
Test Set	positive regulation of cellular protein localization	2.02672	Reference Set	positive regulation of cellular protein localization	0.983478
Test Set	regulation of microtubule-based process	1.93459	Reference Set	regulation of microtubule-based process	1.07527
Test Set	muscle tissue development	2.02672	Reference Set	muscle tissue development	0.980199
Test Set	ciliary plasm	1.88853	Reference Set	ciliary plasm	1.11789
Test Set	regulation of protein secretion	1.84247	Reference Set	regulation of protein secretion	1.1605
Test Set	negative regulation of cell cycle process	2.11884	Reference Set	negative regulation of cell cycle process	0.878573
Test Set	canonical Wnt signaling pathway	1.98065	Reference Set	canonical Wnt signaling pathway	1.01298
Test Set	regulation of cell growth	1.88853	Reference Set	regulation of cell growth	1.10149
Test Set	regulation of apoptotic signaling pathway	2.02672	Reference Set	regulation of apoptotic signaling pathway	0.96053
Test Set	glycerophospholipid metabolic process	1.88853	Reference Set	glycerophospholipid metabolic process	1.09166
Test Set	ribonucleoprotein complex assembly	2.21096	Reference Set	ribonucleoprotein complex assembly	0.767113
Test Set	rRNA processing	1.93459	Reference Set	rRNA processing	1.01298
Test Set	immune response-regulating cell surface receptor signaling pathway	1.88853	Reference Set	immune response-regulating cell surface receptor signaling pathway	1.0556
Test Set	striated muscle cell differentiation	1.88853	Reference Set	striated muscle cell differentiation	1.05232
Test Set	divalent inorganic cation homeostasis	1.88853	Reference Set	divalent inorganic cation homeostasis	1.04904
Test Set	regulation of cell morphogenesis involved in differentiation	1.75035	Reference Set	regulation of cell morphogenesis involved in differentiation	1.18673
Test Set	regulation of transmembrane transport	1.84247	Reference Set	regulation of transmembrane transport	1.08838
Test Set	axoneme	1.84247	Reference Set	axoneme	1.0851
Test Set	striated muscle tissue development	1.98065	Reference Set	striated muscle tissue development	0.94086
Test Set	endosomal transport	2.02672	Reference Set	endosomal transport	0.891686
Test Set	skeletal system development	1.70428	Reference Set	skeletal system development	1.20968
Test Set	negative regulation of mitotic cell cycle	1.79641	Reference Set	negative regulation of mitotic cell cycle	1.11461
Test Set	establishment of protein localization to membrane	2.25702	Reference Set	establishment of protein localization to membrane	0.652373
Test Set	obsolete plasma membrane part	1.79641	Reference Set	obsolete plasma membrane part	1.09166
Test Set	cellular response to abiotic stimulus	1.75035	Reference Set	cellular response to abiotic stimulus	1.13756
Test Set	cellular response to environmental stimulus	1.75035	Reference Set	cellular response to environmental stimulus	1.13756
Test Set	leukocyte degranulation	1.84247	Reference Set	leukocyte degranulation	1.03593
Test Set	DNA-binding transcription factor activity, RNA polymerase II-specific	2.30309	Reference Set	DNA-binding transcription factor activity, RNA polymerase II-specific	0.570417
Test Set	myeloid cell differentiation	1.98065	Reference Set	myeloid cell differentiation	0.891686
Test Set	protein acylation	1.98065	Reference Set	protein acylation	0.888408
Test Set	second-messenger-mediated signaling	1.79641	Reference Set	second-messenger-mediated signaling	1.07199
Test Set	myeloid cell activation involved in immune response	1.79641	Reference Set	myeloid cell activation involved in immune response	1.06871
Test Set	cellular divalent inorganic cation homeostasis	1.84247	Reference Set	cellular divalent inorganic cation homeostasis	1.01954
Test Set	myeloid leukocyte mediated immunity	1.79641	Reference Set	myeloid leukocyte mediated immunity	1.06216
Test Set	muscle system process	1.75035	Reference Set	muscle system process	1.10477
Test Set	extrinsic component of membrane	1.98065	Reference Set	extrinsic component of membrane	0.852347
Test Set	regulation of endopeptidase activity	1.84247	Reference Set	regulation of endopeptidase activity	0.970365
Test Set	regulation of protein stability	1.65822	Reference Set	regulation of protein stability	1.15395
Test Set	regulation of canonical Wnt signaling pathway	1.88853	Reference Set	regulation of canonical Wnt signaling pathway	0.921191
Test Set	cellular response to oxidative stress	1.79641	Reference Set	cellular response to oxidative stress	0.990034
Test Set	inflammatory response	1.84247	Reference Set	inflammatory response	0.94086
Test Set	phosphatase binding	2.07278	Reference Set	phosphatase binding	0.701547
Test Set	microtubule-based transport	1.65822	Reference Set	microtubule-based transport	1.11461
Test Set	protein localization to plasma membrane	1.93459	Reference Set	protein localization to plasma membrane	0.829399
Test Set	protein polymerization	1.79641	Reference Set	protein polymerization	0.967086
Test Set	early endosome	1.79641	Reference Set	early endosome	0.967086
Test Set	protein-containing complex disassembly	1.70428	Reference Set	protein-containing complex disassembly	1.04576
Test Set	circadian rhythm	1.65822	Reference Set	circadian rhythm	1.09166
Test Set	positive regulation of neuron projection development	1.75035	Reference Set	positive regulation of neuron projection development	0.996591
Test Set	establishment or maintenance of cell polarity	1.75035	Reference Set	establishment or maintenance of cell polarity	0.980199
Test Set	RNA polymerase II transcription regulatory region sequence-specific DNA binding	2.02672	Reference Set	RNA polymerase II transcription regulatory region sequence-specific DNA binding	0.701547
Test Set	response to endoplasmic reticulum stress	1.65822	Reference Set	response to endoplasmic reticulum stress	1.06543
Test Set	in utero embryonic development	1.93459	Reference Set	in utero embryonic development	0.776947
Test Set	calcium ion homeostasis	1.75035	Reference Set	calcium ion homeostasis	0.957252
Test Set	regulation of organelle assembly	1.79641	Reference Set	regulation of organelle assembly	0.908078
Test Set	heart morphogenesis	1.61216	Reference Set	heart morphogenesis	1.09166
Test Set	positive regulation of secretion	1.88853	Reference Set	positive regulation of secretion	0.813008
Test Set	transport vesicle	1.88853	Reference Set	transport vesicle	0.80973
Test Set	cellular calcium ion homeostasis	1.75035	Reference Set	cellular calcium ion homeostasis	0.944138
Test Set	response to antibiotic	1.75035	Reference Set	response to antibiotic	0.931025
Test Set	leukocyte differentiation	1.5661	Reference Set	leukocyte differentiation	1.11133
Test Set	protein heterodimerization activity	1.70428	Reference Set	protein heterodimerization activity	0.967086
Test Set	neuron death	1.61216	Reference Set	neuron death	1.0556
Test Set	RNA localization	1.5661	Reference Set	RNA localization	1.09166
Test Set	amide binding	1.65822	Reference Set	amide binding	0.976921
Test Set	response to virus	1.88853	Reference Set	response to virus	0.737608
Test Set	mitotic nuclear division	1.5661	Reference Set	mitotic nuclear division	1.05888
Test Set	urogenital system development	1.70428	Reference Set	urogenital system development	0.911356
Test Set	ubiquitin ligase complex	1.79641	Reference Set	ubiquitin ligase complex	0.816286
Test Set	cytosolic ribosome	2.11884	Reference Set	cytosolic ribosome	0.491739
Test Set	intrinsic apoptotic signaling pathway	1.75035	Reference Set	intrinsic apoptotic signaling pathway	0.852347
Test Set	regulation of stress-activated protein kinase signaling cascade	1.65822	Reference Set	regulation of stress-activated protein kinase signaling cascade	0.934304
Test Set	obsolete neuron part	1.70428	Reference Set	obsolete neuron part	0.88513
Test Set	regulation of stress-activated MAPK cascade	1.65822	Reference Set	regulation of stress-activated MAPK cascade	0.921191
Test Set	granulocyte activation	1.61216	Reference Set	granulocyte activation	0.96053
Test Set	neutrophil mediated immunity	1.61216	Reference Set	neutrophil mediated immunity	0.953973
Test Set	intrinsic component of organelle membrane	1.65822	Reference Set	intrinsic component of organelle membrane	0.904799
Test Set	immune response-activating signal transduction	1.61216	Reference Set	immune response-activating signal transduction	0.944138
Test Set	positive regulation of cell cycle process	1.5661	Reference Set	positive regulation of cell cycle process	0.990034
Test Set	regulation of cell activation	1.52004	Reference Set	regulation of cell activation	1.03593
Test Set	protein acetylation	1.79641	Reference Set	protein acetylation	0.757278
Test Set	cellular response to peptide hormone stimulus	1.79641	Reference Set	cellular response to peptide hormone stimulus	0.757278
Test Set	neutrophil activation	1.61216	Reference Set	neutrophil activation	0.937582
Test Set	nuclear-transcribed mRNA catabolic process	1.93459	Reference Set	nuclear-transcribed mRNA catabolic process	0.613034
Test Set	positive regulation of cytoskeleton organization	1.61216	Reference Set	positive regulation of cytoskeleton organization	0.934304
Test Set	phospholipid biosynthetic process	1.5661	Reference Set	phospholipid biosynthetic process	0.980199
Test Set	neutrophil activation involved in immune response	1.61216	Reference Set	neutrophil activation involved in immune response	0.931025
Test Set	neutrophil degranulation	1.61216	Reference Set	neutrophil degranulation	0.927747
Test Set	regulation of protein modification by small protein conjugation or removal	1.5661	Reference Set	regulation of protein modification by small protein conjugation or removal	0.970365
Test Set	positive regulation of secretion by cell	1.75035	Reference Set	positive regulation of secretion by cell	0.776947
Test Set	glutamatergic synapse	1.65822	Reference Set	glutamatergic synapse	0.855625
Test Set	cell cycle arrest	1.52004	Reference Set	cell cycle arrest	0.993312
Test Set	JNK cascade	1.61216	Reference Set	JNK cascade	0.898243
Test Set	negative regulation of catabolic process	1.47398	Reference Set	negative regulation of catabolic process	1.03265
Test Set	negative regulation of cell development	1.65822	Reference Set	negative regulation of cell development	0.845791
Test Set	cytoplasmic side of membrane	1.65822	Reference Set	cytoplasmic side of membrane	0.839234
Test Set	regulation of leukocyte activation	1.52004	Reference Set	regulation of leukocyte activation	0.976921
Test Set	vacuole organization	1.79641	Reference Set	vacuole organization	0.698269
Test Set	motile cilium	1.52004	Reference Set	motile cilium	0.973643
Test Set	neuron to neuron synapse	1.98065	Reference Set	neuron to neuron synapse	0.50813
Test Set	immune response-activating cell surface receptor signaling pathway	1.5661	Reference Set	immune response-activating cell surface receptor signaling pathway	0.921191
Test Set	regulation of neuron death	1.52004	Reference Set	regulation of neuron death	0.967086
Test Set	membrane region	1.47398	Reference Set	membrane region	0.996591
Test Set	obsolete cytoskeletal part	1.47398	Reference Set	obsolete cytoskeletal part	0.993312
Test Set	contractile fiber	1.65822	Reference Set	contractile fiber	0.806452
Test Set	renal system development	1.61216	Reference Set	renal system development	0.845791
Test Set	molecular adaptor activity	1.75035	Reference Set	molecular adaptor activity	0.704826
Test Set	viral life cycle	1.61216	Reference Set	viral life cycle	0.819565
Test Set	DNA-binding transcription factor binding	1.52004	Reference Set	DNA-binding transcription factor binding	0.911356
Test Set	response to tumor necrosis factor	1.52004	Reference Set	response to tumor necrosis factor	0.911356
Test Set	distal axon	1.5661	Reference Set	distal axon	0.858904
Test Set	negative regulation of nervous system development	1.5661	Reference Set	negative regulation of nervous system development	0.855625
Test Set	postsynaptic specialization	1.93459	Reference Set	postsynaptic specialization	0.478626
Test Set	calcium ion transmembrane transport	1.52004	Reference Set	calcium ion transmembrane transport	0.891686
Test Set	regulation of microtubule cytoskeleton organization	1.47398	Reference Set	regulation of microtubule cytoskeleton organization	0.921191
Test Set	cognition	1.52004	Reference Set	cognition	0.872017
Test Set	transcription regulator complex	1.61216	Reference Set	transcription regulator complex	0.773669
Test Set	translational initiation	1.5661	Reference Set	translational initiation	0.819565
Test Set	regulation of cell projection assembly	1.61216	Reference Set	regulation of cell projection assembly	0.770391
Test Set	regulation of plasma membrane bounded cell projection assembly	1.61216	Reference Set	regulation of plasma membrane bounded cell projection assembly	0.767113
Test Set	response to insulin	1.52004	Reference Set	response to insulin	0.858904
Test Set	cytoskeleton-dependent intracellular transport	1.42791	Reference Set	cytoskeleton-dependent intracellular transport	0.950695
Test Set	cytokinesis	1.75035	Reference Set	cytokinesis	0.626147
Test Set	receptor-mediated endocytosis	1.42791	Reference Set	receptor-mediated endocytosis	0.94086
Test Set	myofibril	1.5661	Reference Set	myofibril	0.793339
Test Set	kidney development	1.61216	Reference Set	kidney development	0.744165
Test Set	positive regulation of cell adhesion	1.52004	Reference Set	positive regulation of cell adhesion	0.835956
Test Set	regulation of actin filament organization	1.47398	Reference Set	regulation of actin filament organization	0.875295
Test Set	sex differentiation	1.38185	Reference Set	sex differentiation	0.963808
Test Set	embryonic organ morphogenesis	1.42791	Reference Set	embryonic organ morphogenesis	0.914634
Test Set	membrane microdomain	1.38185	Reference Set	membrane microdomain	0.96053
Test Set	membrane raft	1.38185	Reference Set	membrane raft	0.957252
Test Set	regulation of ion transmembrane transport	1.42791	Reference Set	regulation of ion transmembrane transport	0.904799
Test Set	regulation of gene expression, epigenetic	1.42791	Reference Set	regulation of gene expression, epigenetic	0.904799
Test Set	phosphatidylinositol binding	1.47398	Reference Set	phosphatidylinositol binding	0.855625
Test Set	glycerolipid biosynthetic process	1.5661	Reference Set	glycerolipid biosynthetic process	0.753999
Test Set	U2-type spliceosomal complex	1.98065	Reference Set	U2-type spliceosomal complex	0.337661
Test Set	regulation of cysteine-type endopeptidase activity	1.5661	Reference Set	regulation of cysteine-type endopeptidase activity	0.747443
Test Set	regulation of protein binding	1.52004	Reference Set	regulation of protein binding	0.793339
Test Set	integral component of organelle membrane	1.42791	Reference Set	integral component of organelle membrane	0.868739
Test Set	synaptic membrane	1.61216	Reference Set	synaptic membrane	0.681878
Test Set	trans-Golgi network	1.47398	Reference Set	trans-Golgi network	0.819565
Test Set	vesicle localization	1.52004	Reference Set	vesicle localization	0.770391
Test Set	maintenance of location	1.38185	Reference Set	maintenance of location	0.908078
Test Set	protein phosphatase binding	1.75035	Reference Set	protein phosphatase binding	0.537634
Test Set	asymmetric synapse	1.84247	Reference Set	asymmetric synapse	0.442565
Test Set	positive regulation of defense response	1.5661	Reference Set	positive regulation of defense response	0.717939
Test Set	negative regulation of hydrolase activity	1.38185	Reference Set	negative regulation of hydrolase activity	0.901521
Test Set	cardiac muscle tissue development	1.52004	Reference Set	cardiac muscle tissue development	0.757278
Test Set	negative regulation of immune system process	1.47398	Reference Set	negative regulation of immune system process	0.803173
Test Set	developmental cell growth	1.38185	Reference Set	developmental cell growth	0.894965
Test Set	postsynaptic density	1.84247	Reference Set	postsynaptic density	0.43273
Test Set	actomyosin structure organization	1.38185	Reference Set	actomyosin structure organization	0.88513
Test Set	signal transduction by p53 class mediator	1.52004	Reference Set	signal transduction by p53 class mediator	0.744165
Test Set	regulation of protein ubiquitination	1.38185	Reference Set	regulation of protein ubiquitination	0.881852
Test Set	muscle cell development	1.33579	Reference Set	muscle cell development	0.924469
Test Set	microtubule binding	1.52004	Reference Set	microtubule binding	0.737608
Test Set	sprouting angiogenesis	1.61216	Reference Set	sprouting angiogenesis	0.63926
Test Set	regulation of innate immune response	1.52004	Reference Set	regulation of innate immune response	0.727773
Test Set	positive regulation of protein-containing complex assembly	1.42791	Reference Set	positive regulation of protein-containing complex assembly	0.819565
Test Set	nucleoside-triphosphatase regulator activity	1.47398	Reference Set	nucleoside-triphosphatase regulator activity	0.763834
Test Set	regulation of JNK cascade	1.47398	Reference Set	regulation of JNK cascade	0.763834
Test Set	transport along microtubule	1.33579	Reference Set	transport along microtubule	0.901521
Test Set	negative regulation of Wnt signaling pathway	1.61216	Reference Set	negative regulation of Wnt signaling pathway	0.613034
Test Set	gliogenesis	1.38185	Reference Set	gliogenesis	0.842512
Test Set	nuclear export	1.33579	Reference Set	nuclear export	0.888408
Test Set	peptidyl-lysine acetylation	1.5661	Reference Set	peptidyl-lysine acetylation	0.655652
Test Set	regulation of intracellular protein transport	1.42791	Reference Set	regulation of intracellular protein transport	0.793339
Test Set	establishment of vesicle localization	1.47398	Reference Set	establishment of vesicle localization	0.740886
Test Set	response to reactive oxygen species	1.42791	Reference Set	response to reactive oxygen species	0.783504
Test Set	cis-regulatory region sequence-specific DNA binding	1.47398	Reference Set	cis-regulatory region sequence-specific DNA binding	0.727773
Test Set	cellular response to tumor necrosis factor	1.33579	Reference Set	cellular response to tumor necrosis factor	0.86546
Test Set	muscle contraction	1.33579	Reference Set	muscle contraction	0.858904
Test Set	striated muscle cell development	1.28973	Reference Set	striated muscle cell development	0.898243
Test Set	internal protein amino acid acetylation	1.52004	Reference Set	internal protein amino acid acetylation	0.655652
Test Set	negative regulation of transferase activity	1.47398	Reference Set	negative regulation of transferase activity	0.701547
Test Set	actin polymerization or depolymerization	1.38185	Reference Set	actin polymerization or depolymerization	0.793339
Test Set	learning or memory	1.38185	Reference Set	learning or memory	0.793339
Test Set	cell cycle G1/S phase transition	1.33579	Reference Set	cell cycle G1/S phase transition	0.832678
Test Set	cysteine-type peptidase activity	1.33579	Reference Set	cysteine-type peptidase activity	0.829399
Test Set	regulation of proteolysis involved in cellular protein catabolic process	1.33579	Reference Set	regulation of proteolysis involved in cellular protein catabolic process	0.816286
Test Set	negative regulation of response to external stimulus	1.47398	Reference Set	negative regulation of response to external stimulus	0.668765
Test Set	stem cell differentiation	1.38185	Reference Set	stem cell differentiation	0.760556
Test Set	sarcomere	1.42791	Reference Set	sarcomere	0.711382
Test Set	cytoplasmic side of plasma membrane	1.42791	Reference Set	cytoplasmic side of plasma membrane	0.704826
Test Set	regulation of cell-cell adhesion	1.33579	Reference Set	regulation of cell-cell adhesion	0.773669
Test Set	cytoplasmic translation	1.47398	Reference Set	cytoplasmic translation	0.626147
Test Set	regulation of protein polymerization	1.33579	Reference Set	regulation of protein polymerization	0.763834
Test Set	negative regulation of neurogenesis	1.33579	Reference Set	negative regulation of neurogenesis	0.757278
Test Set	muscle organ development	1.28973	Reference Set	muscle organ development	0.803173
Test Set	post-translational protein modification	1.33579	Reference Set	post-translational protein modification	0.753999
Test Set	internal peptidyl-lysine acetylation	1.47398	Reference Set	internal peptidyl-lysine acetylation	0.613034
Test Set	vacuolar transport	1.47398	Reference Set	vacuolar transport	0.613034
Test Set	gene silencing	1.33579	Reference Set	gene silencing	0.750721
Test Set	large ribosomal subunit	1.70428	Reference Set	large ribosomal subunit	0.380278
Test Set	cellular response to insulin stimulus	1.47398	Reference Set	cellular response to insulin stimulus	0.606478
Test Set	protein-macromolecule adaptor activity	1.47398	Reference Set	protein-macromolecule adaptor activity	0.6032
Test Set	GTPase regulator activity	1.38185	Reference Set	GTPase regulator activity	0.694991
Test Set	cell-substrate adhesion	1.28973	Reference Set	cell-substrate adhesion	0.786782
Test Set	limb development	1.24367	Reference Set	limb development	0.832678
Test Set	ribonucleoprotein granule	1.38185	Reference Set	ribonucleoprotein granule	0.685156
Test Set	protein export from nucleus	1.24367	Reference Set	protein export from nucleus	0.819565
Test Set	obsolete nuclear part	1.47398	Reference Set	obsolete nuclear part	0.586808
Test Set	neural precursor cell proliferation	1.42791	Reference Set	neural precursor cell proliferation	0.632704
Test Set	actin filament polymerization	1.33579	Reference Set	actin filament polymerization	0.717939
Test Set	chromosome, centromeric region	1.33579	Reference Set	chromosome, centromeric region	0.711382
Test Set	protein-DNA complex subunit organization	1.28973	Reference Set	protein-DNA complex subunit organization	0.757278
Test Set	positive regulation of intracellular transport	1.24367	Reference Set	positive regulation of intracellular transport	0.799895
Test Set	cytoplasmic ribonucleoprotein granule	1.38185	Reference Set	cytoplasmic ribonucleoprotein granule	0.655652
Test Set	guanyl-nucleotide exchange factor activity	1.38185	Reference Set	guanyl-nucleotide exchange factor activity	0.652373
Test Set	histone acetylation	1.42791	Reference Set	histone acetylation	0.6032
Test Set	glycerophospholipid biosynthetic process	1.33579	Reference Set	glycerophospholipid biosynthetic process	0.691713
Test Set	leukocyte migration	1.28973	Reference Set	leukocyte migration	0.737608
Test Set	transcription coactivator activity	1.42791	Reference Set	transcription coactivator activity	0.593365
Test Set	RNA polymerase II-specific DNA-binding transcription factor binding	1.24367	Reference Set	RNA polymerase II-specific DNA-binding transcription factor binding	0.770391
Test Set	cellular response to toxic substance	1.33579	Reference Set	cellular response to toxic substance	0.665486
Test Set	histone binding	1.28973	Reference Set	histone binding	0.711382
Test Set	calcium ion transmembrane transporter activity	1.24367	Reference Set	calcium ion transmembrane transporter activity	0.750721
Test Set	developmental growth involved in morphogenesis	1.24367	Reference Set	developmental growth involved in morphogenesis	0.750721
Test Set	late endosome	1.33579	Reference Set	late endosome	0.652373
Test Set	pattern recognition receptor signaling pathway	1.33579	Reference Set	pattern recognition receptor signaling pathway	0.649095
Test Set	regulation of proteasomal protein catabolic process	1.24367	Reference Set	regulation of proteasomal protein catabolic process	0.73433
Test Set	coated vesicle	1.24367	Reference Set	coated vesicle	0.731052
Test Set	microtubule cytoskeleton organization involved in mitosis	1.1976	Reference Set	microtubule cytoskeleton organization involved in mitosis	0.763834
Test Set	catalytic step 2 spliceosome	1.5661	Reference Set	catalytic step 2 spliceosome	0.393391
Test Set	actin-based cell projection	1.1976	Reference Set	actin-based cell projection	0.757278
Test Set	G1/S transition of mitotic cell cycle	1.1976	Reference Set	G1/S transition of mitotic cell cycle	0.757278
Test Set	regulation of metal ion transport	1.33579	Reference Set	regulation of metal ion transport	0.616313
Test Set	mesenchyme development	1.28973	Reference Set	mesenchyme development	0.655652
Test Set	negative regulation of cell cycle phase transition	1.33579	Reference Set	negative regulation of cell cycle phase transition	0.6032
Test Set	cilium movement	1.1976	Reference Set	cilium movement	0.737608
Test Set	regulation of axonogenesis	1.1976	Reference Set	regulation of axonogenesis	0.737608
Test Set	regulation of small GTPase mediated signal transduction	1.24367	Reference Set	regulation of small GTPase mediated signal transduction	0.688434
Test Set	secretory granule membrane	1.24367	Reference Set	secretory granule membrane	0.688434
Test Set	negative regulation of cytokine production	1.1976	Reference Set	negative regulation of cytokine production	0.73433
Test Set	respiratory system development	1.1976	Reference Set	respiratory system development	0.73433
Test Set	RNA polymerase complex	1.1976	Reference Set	RNA polymerase complex	0.73433
Test Set	positive regulation of peptidase activity	1.33579	Reference Set	positive regulation of peptidase activity	0.593365
Test Set	determination of bilateral symmetry	1.28973	Reference Set	determination of bilateral symmetry	0.63926
Test Set	specification of symmetry	1.28973	Reference Set	specification of symmetry	0.63926
Test Set	defense response to virus	1.38185	Reference Set	defense response to virus	0.544191
Test Set	DNA-templated transcription, initiation	1.38185	Reference Set	DNA-templated transcription, initiation	0.534356
Test Set	telencephalon development	1.1976	Reference Set	telencephalon development	0.711382
Test Set	RNA polymerase II cis-regulatory region sequence-specific DNA binding	1.42791	Reference Set	RNA polymerase II cis-regulatory region sequence-specific DNA binding	0.478626
Test Set	negative regulation of growth	1.33579	Reference Set	negative regulation of growth	0.560582
Test Set	nuclear membrane	1.28973	Reference Set	nuclear membrane	0.6032
Test Set	regulation of cysteine-type endopeptidase activity involved in apoptotic process	1.1976	Reference Set	regulation of cysteine-type endopeptidase activity involved in apoptotic process	0.691713
Test Set	ciliary basal body	1.42791	Reference Set	ciliary basal body	0.458956
Test Set	negative regulation of DNA-binding transcription factor activity	1.1976	Reference Set	negative regulation of DNA-binding transcription factor activity	0.688434
Test Set	protein localization to nucleus	1.15154	Reference Set	protein localization to nucleus	0.73433
Test Set	anterior/posterior pattern specification	1.33579	Reference Set	anterior/posterior pattern specification	0.547469
Test Set	vesicle-mediated transport in synapse	1.1976	Reference Set	vesicle-mediated transport in synapse	0.6786
Test Set	regulation of type I interferon production	1.33579	Reference Set	regulation of type I interferon production	0.534356
Test Set	type I interferon production	1.33579	Reference Set	type I interferon production	0.534356
Test Set	DNA-directed RNA polymerase complex	1.15154	Reference Set	DNA-directed RNA polymerase complex	0.708104
Test Set	nuclear DNA-directed RNA polymerase complex	1.15154	Reference Set	nuclear DNA-directed RNA polymerase complex	0.704826
Test Set	carbohydrate homeostasis	1.15154	Reference Set	carbohydrate homeostasis	0.704826
Test Set	glucose homeostasis	1.15154	Reference Set	glucose homeostasis	0.704826
Test Set	actin filament binding	1.24367	Reference Set	actin filament binding	0.609756
Test Set	positive regulation of supramolecular fiber organization	1.24367	Reference Set	positive regulation of supramolecular fiber organization	0.609756
Test Set	enzyme inhibitor activity	1.10548	Reference Set	enzyme inhibitor activity	0.747443
Test Set	regulation of response to cytokine stimulus	1.28973	Reference Set	regulation of response to cytokine stimulus	0.560582
Test Set	homeostasis of number of cells	1.28973	Reference Set	homeostasis of number of cells	0.557304
Test Set	GTPase activator activity	1.24367	Reference Set	GTPase activator activity	0.6032
Test Set	viral gene expression	1.42791	Reference Set	viral gene expression	0.413061
Test Set	membrane fusion	1.33579	Reference Set	membrane fusion	0.504852
Test Set	midbody	1.33579	Reference Set	midbody	0.491739
Test Set	cytosolic transport	1.24367	Reference Set	cytosolic transport	0.58353
Test Set	activation of MAPK activity	1.1976	Reference Set	activation of MAPK activity	0.629426
Test Set	determination of left/right symmetry	1.1976	Reference Set	determination of left/right symmetry	0.616313
Test Set	negative regulation of mitotic cell cycle phase transition	1.24367	Reference Set	negative regulation of mitotic cell cycle phase transition	0.567139
Test Set	negative regulation of kinase activity	1.1976	Reference Set	negative regulation of kinase activity	0.613034
Test Set	positive regulation of stress-activated MAPK cascade	1.15154	Reference Set	positive regulation of stress-activated MAPK cascade	0.65893
Test Set	positive regulation of stress-activated protein kinase signaling cascade	1.15154	Reference Set	positive regulation of stress-activated protein kinase signaling cascade	0.65893
Test Set	cellular response to inorganic substance	1.24367	Reference Set	cellular response to inorganic substance	0.56386
Test Set	gastrulation	1.10548	Reference Set	gastrulation	0.701547
Test Set	phosphatidylinositol metabolic process	1.24367	Reference Set	phosphatidylinositol metabolic process	0.554026
Test Set	regulation of actin filament length	1.15154	Reference Set	regulation of actin filament length	0.632704
Test Set	regulation of actin polymerization or depolymerization	1.15154	Reference Set	regulation of actin polymerization or depolymerization	0.629426
Test Set	neuron projection extension	1.10548	Reference Set	neuron projection extension	0.672043
Test Set	positive regulation of response to biotic stimulus	1.1976	Reference Set	positive regulation of response to biotic stimulus	0.576974
Test Set	regulation of cytosolic calcium ion concentration	1.1976	Reference Set	regulation of cytosolic calcium ion concentration	0.573695
Test Set	regulation of cytokine-mediated signaling pathway	1.24367	Reference Set	regulation of cytokine-mediated signaling pathway	0.524521
Test Set	regulation of interspecies interactions between organisms	1.28973	Reference Set	regulation of interspecies interactions between organisms	0.472069
Test Set	epidermis development	1.15154	Reference Set	epidermis development	0.599921
Test Set	positive regulation of endopeptidase activity	1.1976	Reference Set	positive regulation of endopeptidase activity	0.547469
Test Set	hormone transport	1.10548	Reference Set	hormone transport	0.63926
Test Set	regulation of myeloid cell differentiation	1.15154	Reference Set	regulation of myeloid cell differentiation	0.586808
Test Set	exocytic vesicle	1.24367	Reference Set	exocytic vesicle	0.491739
Test Set	Notch signaling pathway	1.15154	Reference Set	Notch signaling pathway	0.58353
Test Set	smoothened signaling pathway	1.05942	Reference Set	smoothened signaling pathway	0.675321
Test Set	tumor necrosis factor-mediated signaling pathway	1.10548	Reference Set	tumor necrosis factor-mediated signaling pathway	0.622869
Test Set	microtubule organizing center organization	1.10548	Reference Set	microtubule organizing center organization	0.616313
Test Set	morphogenesis of a polarized epithelium	1.10548	Reference Set	morphogenesis of a polarized epithelium	0.606478
Test Set	regulation of actin filament polymerization	1.10548	Reference Set	regulation of actin filament polymerization	0.6032
Test Set	calcium-mediated signaling	1.15154	Reference Set	calcium-mediated signaling	0.554026
Test Set	ERK1 and ERK2 cascade	1.10548	Reference Set	ERK1 and ERK2 cascade	0.599921
Test Set	calmodulin binding	1.1976	Reference Set	calmodulin binding	0.504852
Test Set	columnar/cuboidal epithelial cell differentiation	1.10548	Reference Set	columnar/cuboidal epithelial cell differentiation	0.593365
Test Set	regulation of mRNA processing	1.38185	Reference Set	regulation of mRNA processing	0.314713
Test Set	positive regulation of cysteine-type endopeptidase activity	1.1976	Reference Set	positive regulation of cysteine-type endopeptidase activity	0.488461
Test Set	regulation of leukocyte differentiation	1.05942	Reference Set	regulation of leukocyte differentiation	0.626147
Test Set	regulation of circadian rhythm	1.01336	Reference Set	regulation of circadian rhythm	0.672043
Test Set	peptide binding	1.15154	Reference Set	peptide binding	0.531078
Test Set	microtubule bundle formation	1.15154	Reference Set	microtubule bundle formation	0.5278
Test Set	positive regulation of cell activation	1.01336	Reference Set	positive regulation of cell activation	0.665486
Test Set	I-kappaB kinase/NF-kappaB signaling	1.01336	Reference Set	I-kappaB kinase/NF-kappaB signaling	0.665486
Test Set	regulation of viral process	1.24367	Reference Set	regulation of viral process	0.429452
Test Set	synaptic vesicle	1.1976	Reference Set	synaptic vesicle	0.475347
Test Set	positive regulation of JNK cascade	1.10548	Reference Set	positive regulation of JNK cascade	0.567139
Test Set	regulation of animal organ morphogenesis	1.10548	Reference Set	regulation of animal organ morphogenesis	0.567139
Test Set	response to carbohydrate	1.01336	Reference Set	response to carbohydrate	0.65893
Test Set	non-canonical Wnt signaling pathway	1.15154	Reference Set	non-canonical Wnt signaling pathway	0.517965
Test Set	response to lipopolysaccharide	1.01336	Reference Set	response to lipopolysaccharide	0.655652
Test Set	modification-dependent protein binding	1.15154	Reference Set	modification-dependent protein binding	0.511408
Test Set	carbohydrate derivative catabolic process	1.01336	Reference Set	carbohydrate derivative catabolic process	0.649095
Test Set	synaptic vesicle cycle	1.01336	Reference Set	synaptic vesicle cycle	0.649095
Test Set	positive regulation of leukocyte activation	1.01336	Reference Set	positive regulation of leukocyte activation	0.649095
Test Set	small ribosomal subunit	1.1976	Reference Set	small ribosomal subunit	0.458956
Test Set	negative regulation of cellular amide metabolic process	1.05942	Reference Set	negative regulation of cellular amide metabolic process	0.590087
Test Set	dorsal/ventral pattern formation	1.01336	Reference Set	dorsal/ventral pattern formation	0.635982
Test Set	viral transcription	1.28973	Reference Set	viral transcription	0.35733
Test Set	maintenance of cell number	1.1976	Reference Set	maintenance of cell number	0.449121
Test Set	cilium-dependent cell motility	1.05942	Reference Set	cilium-dependent cell motility	0.586808
Test Set	cilium or flagellum-dependent cell motility	1.05942	Reference Set	cilium or flagellum-dependent cell motility	0.586808
Test Set	cardiocyte differentiation	1.10548	Reference Set	cardiocyte differentiation	0.531078
Test Set	regulation of vasculature development	1.05942	Reference Set	regulation of vasculature development	0.576974
Test Set	skeletal system morphogenesis	1.01336	Reference Set	skeletal system morphogenesis	0.622869
Test Set	cytoskeleton-dependent cytokinesis	1.1976	Reference Set	cytoskeleton-dependent cytokinesis	0.436008
Test Set	regulation of cation transmembrane transport	1.10548	Reference Set	regulation of cation transmembrane transport	0.5278
Test Set	cell-substrate junction	1.01336	Reference Set	cell-substrate junction	0.619591
Test Set	regulation of generation of precursor metabolites and energy	1.01336	Reference Set	regulation of generation of precursor metabolites and energy	0.616313
Test Set	phosphatidylinositol phosphate binding	1.10548	Reference Set	phosphatidylinositol phosphate binding	0.50813
Test Set	calcium channel activity	1.01336	Reference Set	calcium channel activity	0.599921
Test Set	negative regulation of protein kinase activity	1.05942	Reference Set	negative regulation of protein kinase activity	0.550747
Test Set	regulation of ubiquitin-dependent protein catabolic process	1.10548	Reference Set	regulation of ubiquitin-dependent protein catabolic process	0.498295
Test Set	ubiquitin-like protein-specific protease activity	1.05942	Reference Set	ubiquitin-like protein-specific protease activity	0.544191
Test Set	endothelial cell migration	0.967296	Reference Set	endothelial cell migration	0.632704
Test Set	stem cell population maintenance	1.15154	Reference Set	stem cell population maintenance	0.445843
Test Set	positive regulation of protein modification by small protein conjugation or removal	1.01336	Reference Set	positive regulation of protein modification by small protein conjugation or removal	0.58353
Test Set	stem cell proliferation	0.967296	Reference Set	stem cell proliferation	0.629426
Test Set	mesenchymal cell differentiation	1.05942	Reference Set	mesenchymal cell differentiation	0.534356
Test Set	regulation of peptidyl-tyrosine phosphorylation	0.967296	Reference Set	regulation of peptidyl-tyrosine phosphorylation	0.626147
Test Set	cellular protein complex disassembly	0.967296	Reference Set	cellular protein complex disassembly	0.626147
Test Set	focal adhesion	1.01336	Reference Set	focal adhesion	0.576974
Test Set	RNA 3'-end processing	0.967296	Reference Set	RNA 3'-end processing	0.622869
Test Set	regulation of exocytosis	1.10548	Reference Set	regulation of exocytosis	0.481904
Test Set	cellular component assembly involved in morphogenesis	0.967296	Reference Set	cellular component assembly involved in morphogenesis	0.619591
Test Set	positive regulation of apoptotic signaling pathway	1.15154	Reference Set	positive regulation of apoptotic signaling pathway	0.43273
Test Set	regulation of inflammatory response	1.10548	Reference Set	regulation of inflammatory response	0.478626
Test Set	antigen processing and presentation	1.01336	Reference Set	antigen processing and presentation	0.570417
Test Set	regulation of ERK1 and ERK2 cascade	1.01336	Reference Set	regulation of ERK1 and ERK2 cascade	0.570417
Test Set	centrosome cycle	1.01336	Reference Set	centrosome cycle	0.570417
Test Set	RNA polymerase II, holoenzyme	1.10548	Reference Set	RNA polymerase II, holoenzyme	0.472069
Test Set	non-motile cilium	1.01336	Reference Set	non-motile cilium	0.560582
Test Set	regulation of nuclear division	0.967296	Reference Set	regulation of nuclear division	0.6032
Test Set	transcription initiation from RNA polymerase II promoter	1.1976	Reference Set	transcription initiation from RNA polymerase II promoter	0.370443
Test Set	ubiquitinyl hydrolase activity	1.01336	Reference Set	ubiquitinyl hydrolase activity	0.554026
Test Set	positive regulation of lymphocyte activation	0.967296	Reference Set	positive regulation of lymphocyte activation	0.599921
Test Set	positive regulation of innate immune response	1.05942	Reference Set	positive regulation of innate immune response	0.504852
Test Set	positive regulation of peptide secretion	1.01336	Reference Set	positive regulation of peptide secretion	0.550747
Test Set	regulation of dephosphorylation	1.05942	Reference Set	regulation of dephosphorylation	0.495017
Test Set	hormone secretion	1.01336	Reference Set	hormone secretion	0.540913
Test Set	protein acetyltransferase complex	1.15154	Reference Set	protein acetyltransferase complex	0.399948
Test Set	acetyltransferase complex	1.15154	Reference Set	acetyltransferase complex	0.399948
Test Set	RNA polymerase II transcription regulator complex	1.10548	Reference Set	RNA polymerase II transcription regulator complex	0.442565
Test Set	columnar/cuboidal epithelial cell development	1.01336	Reference Set	columnar/cuboidal epithelial cell development	0.534356
Test Set	cytosolic large ribosomal subunit	1.33579	Reference Set	cytosolic large ribosomal subunit	0.209809
Test Set	negative regulation of binding	1.05942	Reference Set	negative regulation of binding	0.481904
Test Set	positive regulation of protein secretion	1.01336	Reference Set	positive regulation of protein secretion	0.5278
Test Set	extrinsic component of plasma membrane	1.15154	Reference Set	extrinsic component of plasma membrane	0.386835
Test Set	neurotransmitter transport	0.967296	Reference Set	neurotransmitter transport	0.570417
Test Set	neural tube development	0.967296	Reference Set	neural tube development	0.570417
Test Set	peptidase complex	0.967296	Reference Set	peptidase complex	0.570417
Test Set	negative regulation of neuron differentiation	1.01336	Reference Set	negative regulation of neuron differentiation	0.517965
Test Set	negative regulation of locomotion	1.05942	Reference Set	negative regulation of locomotion	0.465513
Test Set	thiol-dependent ubiquitinyl hydrolase activity	1.01336	Reference Set	thiol-dependent ubiquitinyl hydrolase activity	0.511408
Test Set	maintenance of location in cell	1.01336	Reference Set	maintenance of location in cell	0.504852
Test Set	tissue homeostasis	0.921234	Reference Set	tissue homeostasis	0.593365
Test Set	regulation of angiogenesis	1.01336	Reference Set	regulation of angiogenesis	0.498295
Test Set	organelle fusion	1.05942	Reference Set	organelle fusion	0.449121
Test Set	negative regulation of cellular component movement	1.05942	Reference Set	negative regulation of cellular component movement	0.442565
Test Set	sensory perception of mechanical stimulus	0.967296	Reference Set	sensory perception of mechanical stimulus	0.534356
Test Set	positive regulation of developmental growth	0.921234	Reference Set	positive regulation of developmental growth	0.580252
Test Set	regulation of RNA splicing	1.24367	Reference Set	regulation of RNA splicing	0.255704
Test Set	negative regulation of translation	0.967296	Reference Set	negative regulation of translation	0.531078
Test Set	gene silencing by RNA	0.921234	Reference Set	gene silencing by RNA	0.576974
Test Set	positive regulation of cell-cell adhesion	1.01336	Reference Set	positive regulation of cell-cell adhesion	0.481904
Test Set	axoneme assembly	1.01336	Reference Set	axoneme assembly	0.481904
Test Set	cellular response to reactive oxygen species	0.967296	Reference Set	cellular response to reactive oxygen species	0.524521
Test Set	negative regulation of cell motility	1.05942	Reference Set	negative regulation of cell motility	0.426174
Test Set	lysosomal transport	0.967296	Reference Set	lysosomal transport	0.517965
Test Set	regulation of blood circulation	0.967296	Reference Set	regulation of blood circulation	0.517965
Test Set	positive regulation of intracellular protein transport	0.967296	Reference Set	positive regulation of intracellular protein transport	0.517965
Test Set	NIK/NF-kappaB signaling	1.01336	Reference Set	NIK/NF-kappaB signaling	0.468791
Test Set	Sm-like protein family complex	1.1976	Reference Set	Sm-like protein family complex	0.28193
Test Set	negative regulation of cell migration	1.05942	Reference Set	negative regulation of cell migration	0.416339
Test Set	DNA-templated transcription, elongation	1.10548	Reference Set	DNA-templated transcription, elongation	0.367165
Test Set	protein-DNA complex assembly	0.921234	Reference Set	protein-DNA complex assembly	0.550747
Test Set	RNA export from nucleus	0.921234	Reference Set	RNA export from nucleus	0.550747
Test Set	negative regulation of secretion	0.967296	Reference Set	negative regulation of secretion	0.501574
Test Set	kinase regulator activity	0.921234	Reference Set	kinase regulator activity	0.547469
Test Set	leukocyte cell-cell adhesion	0.921234	Reference Set	leukocyte cell-cell adhesion	0.547469
Test Set	establishment of cell polarity	0.921234	Reference Set	establishment of cell polarity	0.544191
Test Set	kinetochore	0.967296	Reference Set	kinetochore	0.495017
Test Set	segmentation	0.921234	Reference Set	segmentation	0.540913
Test Set	cell-cell junction organization	1.05942	Reference Set	cell-cell junction organization	0.399948
Test Set	carbohydrate binding	1.01336	Reference Set	carbohydrate binding	0.43273
Test Set	regulation of JUN kinase activity	0.967296	Reference Set	regulation of JUN kinase activity	0.472069
Test Set	Golgi organization	0.875173	Reference Set	Golgi organization	0.560582
Test Set	regulation of signal transduction by p53 class mediator	0.921234	Reference Set	regulation of signal transduction by p53 class mediator	0.511408
Test Set	ear development	0.921234	Reference Set	ear development	0.511408
Test Set	protein stabilization	0.875173	Reference Set	protein stabilization	0.557304
Test Set	import into cell	0.921234	Reference Set	import into cell	0.50813
Test Set	Golgi-associated vesicle	0.921234	Reference Set	Golgi-associated vesicle	0.50813
Test Set	response to hexose	0.875173	Reference Set	response to hexose	0.554026
Test Set	tube formation	0.875173	Reference Set	tube formation	0.554026
Test Set	small nuclear ribonucleoprotein complex	1.15154	Reference Set	small nuclear ribonucleoprotein complex	0.275374
Test Set	histone acetyltransferase complex	1.05942	Reference Set	histone acetyltransferase complex	0.367165
Test Set	regulation of cytokine secretion	0.921234	Reference Set	regulation of cytokine secretion	0.504852
Test Set	axon extension	0.875173	Reference Set	axon extension	0.550747
Test Set	negative regulation of protein transport	0.875173	Reference Set	negative regulation of protein transport	0.550747
Test Set	negative regulation of cell projection organization	0.921234	Reference Set	negative regulation of cell projection organization	0.498295
Test Set	neuron apoptotic process	0.921234	Reference Set	neuron apoptotic process	0.498295
Test Set	antigen receptor-mediated signaling pathway	0.921234	Reference Set	antigen receptor-mediated signaling pathway	0.495017
Test Set	sensory perception of sound	0.921234	Reference Set	sensory perception of sound	0.488461
Test Set	regulation of RNA stability	0.875173	Reference Set	regulation of RNA stability	0.534356
Test Set	negative regulation of secretion by cell	0.921234	Reference Set	negative regulation of secretion by cell	0.481904
Test Set	protein targeting to membrane	1.10548	Reference Set	protein targeting to membrane	0.295043
Test Set	site of polarized growth	0.921234	Reference Set	site of polarized growth	0.478626
Test Set	negative regulation of canonical Wnt signaling pathway	1.01336	Reference Set	negative regulation of canonical Wnt signaling pathway	0.383556
Test Set	Rab GTPase binding	0.921234	Reference Set	Rab GTPase binding	0.475347
Test Set	mitotic cytokinesis	1.05942	Reference Set	mitotic cytokinesis	0.334382
Test Set	positive regulation of Wnt signaling pathway	0.921234	Reference Set	positive regulation of Wnt signaling pathway	0.472069
Test Set	negative regulation of neuron death	0.875173	Reference Set	negative regulation of neuron death	0.517965
Test Set	toll-like receptor signaling pathway	0.921234	Reference Set	toll-like receptor signaling pathway	0.468791
Test Set	ribonucleoprotein complex localization	0.875173	Reference Set	ribonucleoprotein complex localization	0.511408
Test Set	ribonucleoprotein complex export from nucleus	0.875173	Reference Set	ribonucleoprotein complex export from nucleus	0.511408
Test Set	negative regulation of defense response	1.01336	Reference Set	negative regulation of defense response	0.370443
Test Set	protein localization to endoplasmic reticulum	1.01336	Reference Set	protein localization to endoplasmic reticulum	0.370443
Test Set	positive regulation of protein ubiquitination	0.875173	Reference Set	positive regulation of protein ubiquitination	0.501574
Test Set	regulation of T cell activation	0.875173	Reference Set	regulation of T cell activation	0.501574
Test Set	post-Golgi vesicle-mediated transport	1.01336	Reference Set	post-Golgi vesicle-mediated transport	0.360608
Test Set	regulation of proteasomal ubiquitin-dependent protein catabolic process	0.967296	Reference Set	regulation of proteasomal ubiquitin-dependent protein catabolic process	0.406504
Test Set	extrinsic apoptotic signaling pathway	0.921234	Reference Set	extrinsic apoptotic signaling pathway	0.449121
Test Set	protein autoubiquitination	0.921234	Reference Set	protein autoubiquitination	0.449121
Test Set	regulation of endothelial cell migration	0.875173	Reference Set	regulation of endothelial cell migration	0.495017
Test Set	negative regulation of cytoskeleton organization	0.875173	Reference Set	negative regulation of cytoskeleton organization	0.488461
Test Set	regulation of protein localization to membrane	0.875173	Reference Set	regulation of protein localization to membrane	0.481904
Test Set	central nervous system neuron differentiation	0.921234	Reference Set	central nervous system neuron differentiation	0.43273
Test Set	regulation of I-kappaB kinase/NF-kappaB signaling	0.829111	Reference Set	regulation of I-kappaB kinase/NF-kappaB signaling	0.524521
Test Set	nuclear-transcribed mRNA catabolic process, nonsense-mediated decay	1.05942	Reference Set	nuclear-transcribed mRNA catabolic process, nonsense-mediated decay	0.291765
Test Set	cardiac muscle cell differentiation	0.921234	Reference Set	cardiac muscle cell differentiation	0.429452
Test Set	preribosome	0.921234	Reference Set	preribosome	0.429452
Test Set	regulation of heart contraction	0.875173	Reference Set	regulation of heart contraction	0.475347
Test Set	positive regulation of protein polymerization	0.875173	Reference Set	positive regulation of protein polymerization	0.475347
Test Set	spliceosomal snRNP complex	1.10548	Reference Set	spliceosomal snRNP complex	0.242591
Test Set	pigmentation	0.921234	Reference Set	pigmentation	0.422895
Test Set	mRNA transport	0.875173	Reference Set	mRNA transport	0.465513
Test Set	cell adhesion molecule binding	0.875173	Reference Set	cell adhesion molecule binding	0.465513
Test Set	growth cone	0.875173	Reference Set	growth cone	0.465513
Test Set	response to glucose	0.829111	Reference Set	response to glucose	0.511408
Test Set	lysosome organization	0.967296	Reference Set	lysosome organization	0.367165
Test Set	lytic vacuole organization	0.967296	Reference Set	lytic vacuole organization	0.367165
Test Set	organ growth	0.921234	Reference Set	organ growth	0.413061
Test Set	positive regulation of hemopoiesis	0.967296	Reference Set	positive regulation of hemopoiesis	0.363887
Test Set	regulation of cell cycle G1/S phase transition	0.875173	Reference Set	regulation of cell cycle G1/S phase transition	0.4524
Test Set	cullin-RING ubiquitin ligase complex	0.829111	Reference Set	cullin-RING ubiquitin ligase complex	0.495017
Test Set	positive regulation of transmembrane transport	0.829111	Reference Set	positive regulation of transmembrane transport	0.495017
Test Set	regulation of hormone secretion	0.875173	Reference Set	regulation of hormone secretion	0.445843
Test Set	antigen processing and presentation of peptide antigen	0.829111	Reference Set	antigen processing and presentation of peptide antigen	0.491739
Test Set	regulation of cell shape	0.967296	Reference Set	regulation of cell shape	0.350774
Test Set	regulation of cell division	0.967296	Reference Set	regulation of cell division	0.350774
Test Set	regulation of intrinsic apoptotic signaling pathway	0.921234	Reference Set	regulation of intrinsic apoptotic signaling pathway	0.396669
Test Set	positive regulation of cytosolic calcium ion concentration	0.875173	Reference Set	positive regulation of cytosolic calcium ion concentration	0.442565
Test Set	recycling endosome	0.921234	Reference Set	recycling endosome	0.383556
Test Set	endopeptidase complex	0.875173	Reference Set	endopeptidase complex	0.429452
Test Set	regulation of leukocyte cell-cell adhesion	0.829111	Reference Set	regulation of leukocyte cell-cell adhesion	0.475347
Test Set	hindbrain development	0.875173	Reference Set	hindbrain development	0.426174
Test Set	proteasome complex	0.875173	Reference Set	proteasome complex	0.426174
Test Set	I band	0.875173	Reference Set	I band	0.422895
Test Set	inositol lipid-mediated signaling	0.875173	Reference Set	inositol lipid-mediated signaling	0.422895
Test Set	establishment of planar polarity	0.829111	Reference Set	establishment of planar polarity	0.468791
Test Set	establishment of tissue polarity	0.829111	Reference Set	establishment of tissue polarity	0.468791
Test Set	insulin receptor signaling pathway	0.967296	Reference Set	insulin receptor signaling pathway	0.327826
Test Set	postsynaptic membrane	0.967296	Reference Set	postsynaptic membrane	0.327826
Test Set	cellular response to antibiotic	0.921234	Reference Set	cellular response to antibiotic	0.373721
Test Set	negative regulation of MAPK cascade	0.921234	Reference Set	negative regulation of MAPK cascade	0.367165
Test Set	ruffle	0.875173	Reference Set	ruffle	0.409782
Test Set	regulation of mitochondrion organization	0.829111	Reference Set	regulation of mitochondrion organization	0.455678
Test Set	phosphatidylinositol biosynthetic process	0.875173	Reference Set	phosphatidylinositol biosynthetic process	0.399948
Test Set	thiol-dependent ubiquitin-specific protease activity	0.875173	Reference Set	thiol-dependent ubiquitin-specific protease activity	0.393391
Test Set	positive regulation of JUN kinase activity	0.829111	Reference Set	positive regulation of JUN kinase activity	0.439287
Test Set	regulation of nucleocytoplasmic transport	0.783049	Reference Set	regulation of nucleocytoplasmic transport	0.481904
Test Set	vesicle-mediated transport to the plasma membrane	1.01336	Reference Set	vesicle-mediated transport to the plasma membrane	0.249148
Test Set	G protein-coupled receptor binding	0.921234	Reference Set	G protein-coupled receptor binding	0.340939
Test Set	positive regulation of cysteine-type endopeptidase activity involved in apoptotic process	0.829111	Reference Set	positive regulation of cysteine-type endopeptidase activity involved in apoptotic process	0.43273
Test Set	DNA-binding transcription activator activity, RNA polymerase II-specific	1.01336	Reference Set	DNA-binding transcription activator activity, RNA polymerase II-specific	0.245869
Test Set	DNA-binding transcription activator activity	1.01336	Reference Set	DNA-binding transcription activator activity	0.245869
Test Set	cellular response to metal ion	0.875173	Reference Set	cellular response to metal ion	0.383556
Test Set	transcription elongation from RNA polymerase II promoter	1.01336	Reference Set	transcription elongation from RNA polymerase II promoter	0.242591
Test Set	spermatid development	0.783049	Reference Set	spermatid development	0.472069
Test Set	cell-matrix adhesion	0.783049	Reference Set	cell-matrix adhesion	0.468791
Test Set	ERBB signaling pathway	0.875173	Reference Set	ERBB signaling pathway	0.373721
Test Set	signal transduction in response to DNA damage	0.829111	Reference Set	signal transduction in response to DNA damage	0.419617
Test Set	obsolete extracellular region part	0.875173	Reference Set	obsolete extracellular region part	0.370443
Test Set	inner ear development	0.829111	Reference Set	inner ear development	0.416339
Test Set	regulation of neuron apoptotic process	0.829111	Reference Set	regulation of neuron apoptotic process	0.413061
Test Set	cellular transition metal ion homeostasis	0.783049	Reference Set	cellular transition metal ion homeostasis	0.458956
Test Set	clathrin-coated vesicle	0.783049	Reference Set	clathrin-coated vesicle	0.458956
Test Set	antigen processing and presentation of exogenous antigen	0.783049	Reference Set	antigen processing and presentation of exogenous antigen	0.458956
Test Set	regulation of Ras protein signal transduction	0.783049	Reference Set	regulation of Ras protein signal transduction	0.455678
Test Set	T cell receptor signaling pathway	0.783049	Reference Set	T cell receptor signaling pathway	0.449121
Test Set	precatalytic spliceosome	1.01336	Reference Set	precatalytic spliceosome	0.216365
Test Set	positive regulation of viral process	0.921234	Reference Set	positive regulation of viral process	0.308156
Test Set	neuroblast proliferation	0.829111	Reference Set	neuroblast proliferation	0.399948
Test Set	bone development	0.783049	Reference Set	bone development	0.442565
Test Set	epithelial tube formation	0.783049	Reference Set	epithelial tube formation	0.442565
Test Set	N-acyltransferase activity	0.829111	Reference Set	N-acyltransferase activity	0.390113
Test Set	protein transport along microtubule	0.829111	Reference Set	protein transport along microtubule	0.386835
Test Set	microtubule-based protein transport	0.829111	Reference Set	microtubule-based protein transport	0.386835
Test Set	obsolete organelle part	0.829111	Reference Set	obsolete organelle part	0.386835
Test Set	positive regulation of protein binding	0.783049	Reference Set	positive regulation of protein binding	0.429452
Test Set	response to hydrogen peroxide	0.829111	Reference Set	response to hydrogen peroxide	0.380278
Test Set	neuron projection terminus	0.783049	Reference Set	neuron projection terminus	0.426174
Test Set	filopodium assembly	0.921234	Reference Set	filopodium assembly	0.285208
Test Set	embryonic epithelial tube formation	0.783049	Reference Set	embryonic epithelial tube formation	0.422895
Test Set	9+2 motile cilium	0.783049	Reference Set	9+2 motile cilium	0.419617
Test Set	blastocyst development	0.921234	Reference Set	blastocyst development	0.278652
Test Set	organelle membrane fusion	0.921234	Reference Set	organelle membrane fusion	0.278652
Test Set	transcription corepressor activity	0.783049	Reference Set	transcription corepressor activity	0.416339
Test Set	signal release from synapse	0.783049	Reference Set	signal release from synapse	0.409782
Test Set	positive regulation of canonical Wnt signaling pathway	0.783049	Reference Set	positive regulation of canonical Wnt signaling pathway	0.409782
Test Set	neurotransmitter secretion	0.783049	Reference Set	neurotransmitter secretion	0.409782
Test Set	autophagosome	0.783049	Reference Set	autophagosome	0.406504
Test Set	negative regulation of supramolecular fiber organization	0.783049	Reference Set	negative regulation of supramolecular fiber organization	0.403226
Test Set	U2-type precatalytic spliceosome	0.967296	Reference Set	U2-type precatalytic spliceosome	0.216365
Test Set	negative regulation of cellular protein localization	0.829111	Reference Set	negative regulation of cellular protein localization	0.354052
Test Set	antigen processing and presentation of exogenous peptide antigen	0.736988	Reference Set	antigen processing and presentation of exogenous peptide antigen	0.445843
Test Set	muscle cell proliferation	0.736988	Reference Set	muscle cell proliferation	0.445843
Test Set	vesicle fusion	0.921234	Reference Set	vesicle fusion	0.258982
Test Set	transporter complex	0.783049	Reference Set	transporter complex	0.393391
Test Set	organophosphate catabolic process	0.736988	Reference Set	organophosphate catabolic process	0.439287
Test Set	pallium development	0.783049	Reference Set	pallium development	0.390113
Test Set	regulation of cell-substrate adhesion	0.736988	Reference Set	regulation of cell-substrate adhesion	0.436008
Test Set	Golgi stack	0.921234	Reference Set	Golgi stack	0.245869
Test Set	regulation of calcium ion transport	0.829111	Reference Set	regulation of calcium ion transport	0.337661
Test Set	epidermal growth factor receptor signaling pathway	0.829111	Reference Set	epidermal growth factor receptor signaling pathway	0.337661
Test Set	mitotic spindle	0.783049	Reference Set	mitotic spindle	0.380278
Test Set	tumor necrosis factor receptor superfamily binding	0.736988	Reference Set	tumor necrosis factor receptor superfamily binding	0.426174
Test Set	protein kinase complex	0.875173	Reference Set	protein kinase complex	0.28193
Test Set	regulation of mRNA splicing, via spliceosome	0.967296	Reference Set	regulation of mRNA splicing, via spliceosome	0.186861
Test Set	9+0 non-motile cilium	0.783049	Reference Set	9+0 non-motile cilium	0.370443
Test Set	negative regulation of NF-kappaB transcription factor activity	0.783049	Reference Set	negative regulation of NF-kappaB transcription factor activity	0.370443
Test Set	ribosomal large subunit biogenesis	0.829111	Reference Set	ribosomal large subunit biogenesis	0.321269
Test Set	respiratory tube development	0.829111	Reference Set	respiratory tube development	0.321269
Test Set	regulation of epithelial cell differentiation	0.783049	Reference Set	regulation of epithelial cell differentiation	0.367165
Test Set	regulation of phosphatase activity	0.736988	Reference Set	regulation of phosphatase activity	0.413061
Test Set	nucleus organization	0.736988	Reference Set	nucleus organization	0.409782
Test Set	positive regulation of leukocyte cell-cell adhesion	0.736988	Reference Set	positive regulation of leukocyte cell-cell adhesion	0.409782
Test Set	photoreceptor cell cilium	0.783049	Reference Set	photoreceptor cell cilium	0.360608
Test Set	response to calcium ion	0.783049	Reference Set	response to calcium ion	0.360608
Test Set	activation of innate immune response	0.736988	Reference Set	activation of innate immune response	0.403226
Test Set	phosphatidylinositol-mediated signaling	0.736988	Reference Set	phosphatidylinositol-mediated signaling	0.403226
Test Set	regulation of extent of cell growth	0.736988	Reference Set	regulation of extent of cell growth	0.403226
Test Set	establishment of protein localization to endoplasmic reticulum	0.921234	Reference Set	establishment of protein localization to endoplasmic reticulum	0.216365
Test Set	regulation of embryonic development	0.875173	Reference Set	regulation of embryonic development	0.258982
Test Set	regulation of synaptic plasticity	0.783049	Reference Set	regulation of synaptic plasticity	0.350774
Test Set	regulation of lymphocyte differentiation	0.736988	Reference Set	regulation of lymphocyte differentiation	0.396669
Test Set	positive regulation of endocytosis	0.736988	Reference Set	positive regulation of endocytosis	0.393391
Test Set	neural tube formation	0.736988	Reference Set	neural tube formation	0.390113
Test Set	transmembrane transporter complex	0.736988	Reference Set	transmembrane transporter complex	0.386835
Test Set	iron ion binding	0.736988	Reference Set	iron ion binding	0.386835
Test Set	ERAD pathway	0.736988	Reference Set	ERAD pathway	0.383556
Test Set	regulation of G1/S transition of mitotic cell cycle	0.736988	Reference Set	regulation of G1/S transition of mitotic cell cycle	0.377
Test Set	adherens junction	0.736988	Reference Set	adherens junction	0.377
Test Set	N-acetyltransferase activity	0.736988	Reference Set	N-acetyltransferase activity	0.373721
Test Set	ciliary transition zone	0.783049	Reference Set	ciliary transition zone	0.321269
Test Set	intraciliary transport	0.736988	Reference Set	intraciliary transport	0.367165
Test Set	thioesterase binding	0.690926	Reference Set	thioesterase binding	0.413061
Test Set	centriole	0.736988	Reference Set	centriole	0.363887
Test Set	GDP binding	0.921234	Reference Set	GDP binding	0.177026
Test Set	regulation of extrinsic apoptotic signaling pathway	0.736988	Reference Set	regulation of extrinsic apoptotic signaling pathway	0.360608
Test Set	positive regulation of plasma membrane bounded cell projection assembly	0.690926	Reference Set	positive regulation of plasma membrane bounded cell projection assembly	0.403226
Test Set	positive regulation of ERK1 and ERK2 cascade	0.690926	Reference Set	positive regulation of ERK1 and ERK2 cascade	0.403226
Test Set	negative regulation of cell growth	0.783049	Reference Set	negative regulation of cell growth	0.308156
Test Set	intrinsic component of endoplasmic reticulum membrane	0.736988	Reference Set	intrinsic component of endoplasmic reticulum membrane	0.354052
Test Set	positive regulation of actin filament polymerization	0.736988	Reference Set	positive regulation of actin filament polymerization	0.354052
Test Set	cytosolic small ribosomal subunit	0.829111	Reference Set	cytosolic small ribosomal subunit	0.258982
Test Set	RNA phosphodiester bond hydrolysis	0.736988	Reference Set	RNA phosphodiester bond hydrolysis	0.344217
Test Set	negative regulation of protein-containing complex assembly	0.736988	Reference Set	negative regulation of protein-containing complex assembly	0.344217
Test Set	ovarian follicle cell development	0.690926	Reference Set	ovarian follicle cell development	0.386835
Test Set	protein-DNA complex	0.690926	Reference Set	protein-DNA complex	0.386835
Test Set	sperm motility	0.690926	Reference Set	sperm motility	0.383556
Test Set	positive regulation of small molecule metabolic process	0.829111	Reference Set	positive regulation of small molecule metabolic process	0.242591
Test Set	myeloid cell homeostasis	0.736988	Reference Set	myeloid cell homeostasis	0.334382
Test Set	flagellated sperm motility	0.690926	Reference Set	flagellated sperm motility	0.380278
Test Set	peptide N-acetyltransferase activity	0.736988	Reference Set	peptide N-acetyltransferase activity	0.327826
Test Set	ubiquitin-like protein binding	0.783049	Reference Set	ubiquitin-like protein binding	0.278652
Test Set	epidermal cell differentiation	0.690926	Reference Set	epidermal cell differentiation	0.370443
Test Set	positive regulation of leukocyte differentiation	0.736988	Reference Set	positive regulation of leukocyte differentiation	0.317991
Test Set	cell cortex region	0.736988	Reference Set	cell cortex region	0.317991
Test Set	ribosomal small subunit biogenesis	0.690926	Reference Set	ribosomal small subunit biogenesis	0.354052
Test Set	protein monoubiquitination	0.736988	Reference Set	protein monoubiquitination	0.304878
Test Set	protein tyrosine kinase binding	0.690926	Reference Set	protein tyrosine kinase binding	0.350774
Test Set	viral genome replication	0.690926	Reference Set	viral genome replication	0.347495
Test Set	retrograde transport, endosome to Golgi	0.736988	Reference Set	retrograde transport, endosome to Golgi	0.298322
Test Set	integral component of endoplasmic reticulum membrane	0.690926	Reference Set	integral component of endoplasmic reticulum membrane	0.344217
Test Set	regulation of multi-organism process	0.690926	Reference Set	regulation of multi-organism process	0.340939
Test Set	regulation of axon extension	0.690926	Reference Set	regulation of axon extension	0.337661
Test Set	histone H4 acetylation	0.690926	Reference Set	histone H4 acetylation	0.334382
Test Set	filopodium	0.690926	Reference Set	filopodium	0.331104
Test Set	tumor necrosis factor receptor binding	0.644864	Reference Set	tumor necrosis factor receptor binding	0.377
Test Set	transport vesicle membrane	0.644864	Reference Set	transport vesicle membrane	0.377
Test Set	positive regulation of proteasomal protein catabolic process	0.644864	Reference Set	positive regulation of proteasomal protein catabolic process	0.377
Test Set	Rab protein signal transduction	0.829111	Reference Set	Rab protein signal transduction	0.190139
Test Set	protein targeting to ER	0.829111	Reference Set	protein targeting to ER	0.186861
Test Set	positive regulation of T cell activation	0.644864	Reference Set	positive regulation of T cell activation	0.370443
Test Set	sensory perception of light stimulus	0.644864	Reference Set	sensory perception of light stimulus	0.370443
Test Set	ion channel complex	0.736988	Reference Set	ion channel complex	0.275374
Test Set	regulation of DNA binding	0.690926	Reference Set	regulation of DNA binding	0.321269
Test Set	negative regulation of immune response	0.644864	Reference Set	negative regulation of immune response	0.363887
Test Set	regulation of gliogenesis	0.644864	Reference Set	regulation of gliogenesis	0.363887
Test Set	protein depolymerization	0.644864	Reference Set	protein depolymerization	0.363887
Test Set	methyltransferase complex	0.690926	Reference Set	methyltransferase complex	0.314713
Test Set	cardiac chamber morphogenesis	0.644864	Reference Set	cardiac chamber morphogenesis	0.360608
Test Set	regulation of filopodium assembly	0.783049	Reference Set	regulation of filopodium assembly	0.219643
Test Set	lung development	0.736988	Reference Set	lung development	0.265539
Test Set	regulation of receptor-mediated endocytosis	0.736988	Reference Set	regulation of receptor-mediated endocytosis	0.265539
Test Set	sperm flagellum	0.690926	Reference Set	sperm flagellum	0.311435
Test Set	regulation of protein localization to cell periphery	0.644864	Reference Set	regulation of protein localization to cell periphery	0.35733
Test Set	positive regulation of type I interferon production	0.690926	Reference Set	positive regulation of type I interferon production	0.308156
Test Set	innate immune response-activating signal transduction	0.644864	Reference Set	innate immune response-activating signal transduction	0.354052
Test Set	regulation of NIK/NF-kappaB signaling	0.690926	Reference Set	regulation of NIK/NF-kappaB signaling	0.304878
Test Set	response to fibroblast growth factor	0.690926	Reference Set	response to fibroblast growth factor	0.304878
Test Set	nucleobase-containing compound kinase activity	0.690926	Reference Set	nucleobase-containing compound kinase activity	0.304878
Test Set	early endosome membrane	0.736988	Reference Set	early endosome membrane	0.255704
Test Set	regulation of cytokinesis	0.736988	Reference Set	regulation of cytokinesis	0.255704
Test Set	cellular response to fibroblast growth factor stimulus	0.690926	Reference Set	cellular response to fibroblast growth factor stimulus	0.3016
Test Set	autophagosome organization	0.690926	Reference Set	autophagosome organization	0.295043
Test Set	cortical cytoskeleton organization	0.783049	Reference Set	cortical cytoskeleton organization	0.199974
Test Set	innate immune response activating cell surface receptor signaling pathway	0.644864	Reference Set	innate immune response activating cell surface receptor signaling pathway	0.337661
Test Set	regulation of muscle cell differentiation	0.644864	Reference Set	regulation of muscle cell differentiation	0.337661
Test Set	embryonic heart tube development	0.644864	Reference Set	embryonic heart tube development	0.334382
Test Set	fibrillar center	0.690926	Reference Set	fibrillar center	0.285208
Test Set	establishment of protein localization to plasma membrane	0.783049	Reference Set	establishment of protein localization to plasma membrane	0.190139
Test Set	erythrocyte homeostasis	0.690926	Reference Set	erythrocyte homeostasis	0.28193
Test Set	autophagosome assembly	0.690926	Reference Set	autophagosome assembly	0.278652
Test Set	cotranslational protein targeting to membrane	0.829111	Reference Set	cotranslational protein targeting to membrane	0.137687
Test Set	histone H3 acetylation	0.783049	Reference Set	histone H3 acetylation	0.183582
Test Set	regulation of defense response to virus	0.690926	Reference Set	regulation of defense response to virus	0.275374
Test Set	regulation of DNA-templated transcription in response to stress	0.644864	Reference Set	regulation of DNA-templated transcription in response to stress	0.321269
Test Set	SRP-dependent cotranslational protein targeting to membrane	0.829111	Reference Set	SRP-dependent cotranslational protein targeting to membrane	0.134409
Test Set	positive regulation of mRNA metabolic process	0.644864	Reference Set	positive regulation of mRNA metabolic process	0.317991
Test Set	Z disc	0.644864	Reference Set	Z disc	0.317991
Test Set	cysteine-type endopeptidase activity	0.644864	Reference Set	cysteine-type endopeptidase activity	0.314713
Test Set	negative regulation of cell cycle G1/S phase transition	0.690926	Reference Set	negative regulation of cell cycle G1/S phase transition	0.265539
Test Set	regulation of transcription from RNA polymerase II promoter in response to stress	0.644864	Reference Set	regulation of transcription from RNA polymerase II promoter in response to stress	0.311435
Test Set	erythrocyte differentiation	0.690926	Reference Set	erythrocyte differentiation	0.258982
Test Set	regulation of organ growth	0.644864	Reference Set	regulation of organ growth	0.304878
Test Set	cardiac ventricle development	0.644864	Reference Set	cardiac ventricle development	0.304878
Test Set	phosphatidylinositol bisphosphate binding	0.690926	Reference Set	phosphatidylinositol bisphosphate binding	0.255704
Test Set	ficolin-1-rich granule	0.644864	Reference Set	ficolin-1-rich granule	0.298322
Test Set	ficolin-1-rich granule lumen	0.644864	Reference Set	ficolin-1-rich granule lumen	0.298322
Test Set	cortical cytoskeleton	0.644864	Reference Set	cortical cytoskeleton	0.298322
Test Set	regulation of protein-containing complex disassembly	0.598802	Reference Set	regulation of protein-containing complex disassembly	0.344217
Test Set	ephrin receptor signaling pathway	0.598802	Reference Set	ephrin receptor signaling pathway	0.344217
Test Set	regulation of leukocyte migration	0.644864	Reference Set	regulation of leukocyte migration	0.295043
Test Set	peptide-lysine-N-acetyltransferase activity	0.644864	Reference Set	peptide-lysine-N-acetyltransferase activity	0.291765
Test Set	nucleosome organization	0.598802	Reference Set	nucleosome organization	0.337661
Test Set	cell division site	0.736988	Reference Set	cell division site	0.196696
Test Set	regulation of centrosome cycle	0.598802	Reference Set	regulation of centrosome cycle	0.331104
Test Set	chromatin organization involved in regulation of transcription	0.598802	Reference Set	chromatin organization involved in regulation of transcription	0.331104
Test Set	positive regulation of ubiquitin-dependent protein catabolic process	0.598802	Reference Set	positive regulation of ubiquitin-dependent protein catabolic process	0.331104
Test Set	negative regulation of protein binding	0.598802	Reference Set	negative regulation of protein binding	0.331104
Test Set	regulation of muscle tissue development	0.598802	Reference Set	regulation of muscle tissue development	0.331104
Test Set	regulation of striated muscle tissue development	0.598802	Reference Set	regulation of striated muscle tissue development	0.327826
Test Set	regulation of muscle organ development	0.598802	Reference Set	regulation of muscle organ development	0.327826
Test Set	protease binding	0.598802	Reference Set	protease binding	0.327826
Test Set	vascular endothelial growth factor receptor signaling pathway	0.690926	Reference Set	vascular endothelial growth factor receptor signaling pathway	0.232756
Test Set	myosin binding	0.690926	Reference Set	myosin binding	0.229478
Test Set	vesicle budding from membrane	0.690926	Reference Set	vesicle budding from membrane	0.229478
Test Set	histone acetyltransferase activity	0.644864	Reference Set	histone acetyltransferase activity	0.275374
Test Set	fibroblast growth factor receptor signaling pathway	0.644864	Reference Set	fibroblast growth factor receptor signaling pathway	0.275374
Test Set	chromatin assembly	0.598802	Reference Set	chromatin assembly	0.321269
Test Set	ribosome assembly	0.644864	Reference Set	ribosome assembly	0.272095
Test Set	Fc-epsilon receptor signaling pathway	0.598802	Reference Set	Fc-epsilon receptor signaling pathway	0.317991
Test Set	spliceosomal complex assembly	0.736988	Reference Set	spliceosomal complex assembly	0.177026
Test Set	activation of JUN kinase activity	0.644864	Reference Set	activation of JUN kinase activity	0.268817
Test Set	regulation of ossification	0.598802	Reference Set	regulation of ossification	0.314713
Test Set	receptor tyrosine kinase binding	0.598802	Reference Set	receptor tyrosine kinase binding	0.314713
Test Set	regulation of viral life cycle	0.644864	Reference Set	regulation of viral life cycle	0.262261
Test Set	DNA damage response, signal transduction by p53 class mediator	0.598802	Reference Set	DNA damage response, signal transduction by p53 class mediator	0.308156
Test Set	regulation of nucleotide metabolic process	0.644864	Reference Set	regulation of nucleotide metabolic process	0.258982
Test Set	negative regulation of response to cytokine stimulus	0.644864	Reference Set	negative regulation of response to cytokine stimulus	0.258982
Test Set	regulation of ATP metabolic process	0.598802	Reference Set	regulation of ATP metabolic process	0.304878
Test Set	negative regulation of G1/S transition of mitotic cell cycle	0.644864	Reference Set	negative regulation of G1/S transition of mitotic cell cycle	0.255704
Test Set	regulation of regulated secretory pathway	0.644864	Reference Set	regulation of regulated secretory pathway	0.252426
Test Set	negative regulation of hemopoiesis	0.598802	Reference Set	negative regulation of hemopoiesis	0.298322
Test Set	regulation of interferon-beta production	0.644864	Reference Set	regulation of interferon-beta production	0.249148
Test Set	interferon-beta production	0.644864	Reference Set	interferon-beta production	0.249148
Test Set	negative regulation of response to biotic stimulus	0.598802	Reference Set	negative regulation of response to biotic stimulus	0.295043
Test Set	regulation of G protein-coupled receptor signaling pathway	0.644864	Reference Set	regulation of G protein-coupled receptor signaling pathway	0.245869
Test Set	determination of heart left/right asymmetry	0.598802	Reference Set	determination of heart left/right asymmetry	0.291765
Test Set	cation channel complex	0.644864	Reference Set	cation channel complex	0.242591
Test Set	feeding behavior	0.598802	Reference Set	feeding behavior	0.285208
Test Set	regulation of protein tyrosine kinase activity	0.598802	Reference Set	regulation of protein tyrosine kinase activity	0.28193
Test Set	regulation of protein localization to plasma membrane	0.598802	Reference Set	regulation of protein localization to plasma membrane	0.272095
Test Set	Golgi to plasma membrane transport	0.690926	Reference Set	Golgi to plasma membrane transport	0.173748
Test Set	regulation of ERBB signaling pathway	0.644864	Reference Set	regulation of ERBB signaling pathway	0.219643
Test Set	basal transcription machinery binding	0.644864	Reference Set	basal transcription machinery binding	0.219643
Test Set	basal RNA polymerase II transcription machinery binding	0.644864	Reference Set	basal RNA polymerase II transcription machinery binding	0.219643
Test Set	receptor signaling pathway via STAT	0.598802	Reference Set	receptor signaling pathway via STAT	0.265539
Test Set	ubiquitin-dependent ERAD pathway	0.552741	Reference Set	ubiquitin-dependent ERAD pathway	0.308156
Test Set	transcription-coupled nucleotide-excision repair	0.552741	Reference Set	transcription-coupled nucleotide-excision repair	0.308156
Test Set	regulation of non-canonical Wnt signaling pathway	0.644864	Reference Set	regulation of non-canonical Wnt signaling pathway	0.213087
Test Set	protein localization to cell junction	0.598802	Reference Set	protein localization to cell junction	0.258982
Test Set	synaptic vesicle exocytosis	0.598802	Reference Set	synaptic vesicle exocytosis	0.258982
Test Set	negative regulation of cytokine-mediated signaling pathway	0.598802	Reference Set	negative regulation of cytokine-mediated signaling pathway	0.255704
Test Set	nucleoside phosphate catabolic process	0.552741	Reference Set	nucleoside phosphate catabolic process	0.3016
Test Set	regulation of blood vessel endothelial cell migration	0.552741	Reference Set	regulation of blood vessel endothelial cell migration	0.3016
Test Set	Fc receptor mediated stimulatory signaling pathway	0.552741	Reference Set	Fc receptor mediated stimulatory signaling pathway	0.3016
Test Set	peptidase inhibitor activity	0.552741	Reference Set	peptidase inhibitor activity	0.3016
Test Set	regulation of epidermal growth factor receptor signaling pathway	0.644864	Reference Set	regulation of epidermal growth factor receptor signaling pathway	0.20653
Test Set	cell-cell junction assembly	0.644864	Reference Set	cell-cell junction assembly	0.20653
Test Set	presynaptic membrane	0.644864	Reference Set	presynaptic membrane	0.20653
Test Set	receptor signaling pathway via JAK-STAT	0.598802	Reference Set	receptor signaling pathway via JAK-STAT	0.252426
Test Set	cardiac septum development	0.552741	Reference Set	cardiac septum development	0.298322
Test Set	regulation of purine nucleotide metabolic process	0.598802	Reference Set	regulation of purine nucleotide metabolic process	0.249148
Test Set	sarcolemma	0.598802	Reference Set	sarcolemma	0.249148
Test Set	regulation of protein acetylation	0.644864	Reference Set	regulation of protein acetylation	0.199974
Test Set	positive regulation of angiogenesis	0.552741	Reference Set	positive regulation of angiogenesis	0.288487
Test Set	regulation of protein localization to nucleus	0.552741	Reference Set	regulation of protein localization to nucleus	0.288487
Test Set	regulation of carbohydrate catabolic process	0.644864	Reference Set	regulation of carbohydrate catabolic process	0.193417
Test Set	rRNA binding	0.552741	Reference Set	rRNA binding	0.285208
Test Set	positive regulation of lymphocyte differentiation	0.552741	Reference Set	positive regulation of lymphocyte differentiation	0.285208
Test Set	histone lysine methylation	0.552741	Reference Set	histone lysine methylation	0.285208
Test Set	regulation of cilium assembly	0.598802	Reference Set	regulation of cilium assembly	0.236035
Test Set	ear morphogenesis	0.552741	Reference Set	ear morphogenesis	0.28193
Test Set	peptidyl-tyrosine dephosphorylation	0.598802	Reference Set	peptidyl-tyrosine dephosphorylation	0.232756
Test Set	axonemal dynein complex assembly	0.552741	Reference Set	axonemal dynein complex assembly	0.278652
Test Set	protein serine/threonine phosphatase activity	0.644864	Reference Set	protein serine/threonine phosphatase activity	0.183582
Test Set	nucleotide catabolic process	0.552741	Reference Set	nucleotide catabolic process	0.268817
Test Set	alternative mRNA splicing, via spliceosome	0.690926	Reference Set	alternative mRNA splicing, via spliceosome	0.127852
Test Set	cortical actin cytoskeleton organization	0.644864	Reference Set	cortical actin cytoskeleton organization	0.170469
Test Set	mRNA 3'-UTR binding	0.598802	Reference Set	mRNA 3'-UTR binding	0.216365
Test Set	heart growth	0.552741	Reference Set	heart growth	0.262261
Test Set	H4 histone acetyltransferase complex	0.598802	Reference Set	H4 histone acetyltransferase complex	0.213087
Test Set	regulation of calcium ion transmembrane transport	0.598802	Reference Set	regulation of calcium ion transmembrane transport	0.213087
Test Set	cleavage furrow	0.690926	Reference Set	cleavage furrow	0.118017
Test Set	neutral lipid metabolic process	0.552741	Reference Set	neutral lipid metabolic process	0.252426
Test Set	myeloid leukocyte migration	0.552741	Reference Set	myeloid leukocyte migration	0.252426
Test Set	reproductive behavior	0.552741	Reference Set	reproductive behavior	0.245869
Test Set	organellar ribosome	0.552741	Reference Set	organellar ribosome	0.245869
Test Set	mitochondrial ribosome	0.552741	Reference Set	mitochondrial ribosome	0.245869
Test Set	acylglycerol metabolic process	0.552741	Reference Set	acylglycerol metabolic process	0.245869
Test Set	photoreceptor connecting cilium	0.598802	Reference Set	photoreceptor connecting cilium	0.196696
Test Set	vesicle targeting	0.598802	Reference Set	vesicle targeting	0.190139
Test Set	extrinsic component of cytoplasmic side of plasma membrane	0.598802	Reference Set	extrinsic component of cytoplasmic side of plasma membrane	0.190139
Test Set	cellular response to ketone	0.552741	Reference Set	cellular response to ketone	0.236035
Test Set	cellular response to hydrogen peroxide	0.552741	Reference Set	cellular response to hydrogen peroxide	0.232756
Test Set	regulation of T cell differentiation	0.552741	Reference Set	regulation of T cell differentiation	0.232756
Test Set	kidney epithelium development	0.552741	Reference Set	kidney epithelium development	0.229478
[truncated: 1,233 more rows]
