# Supplementary material for: Oogenesis and lipid metabolism in the deep-sea sponge Phakellia ventilabrum (Linnaeus, 1767)
Source: Sci Rep. 2022 Apr 15;12:6317. doi: 10.1038/s41598-022-10058-6 (PMC9012834; doi:10.1038/s41598-022-10058-6)
Supplement: Supplementary file 11 — Supplementary Table S7. [file 41598_2022_10058_MOESM11_ESM.xlsx]

## Sheet: Sheet1
category	gene names	abbreviation of genes
PL/ TG synthesis	acetyl-coenzyme A synthetase	acss1
PL/ TG synthesis	glycerol-3-phosphate acyltransferase 3	gpat3
PL/ TG synthesis	1-acyl-sn-glycerol-3-phosphate acyltransferase gamma	agpat3
PL/ TG synthesis	phosphatidate phosphatase PAP-1 LPIN1, LPIN3	lpin1, lpin3
PL/ TG synthesis	1-acylglycerol-3-phosphate O-acyltransferase	pnpla3
PL/ TG synthesis	diacylglycerol kinase delta	dgkd
PL/ TG synthesis	diacylglycerol kinase theta	dgkq
PL	phosphatidylcholine transfer protein	pctp
PL	ethanolamine-phosphate cytidylyltransferase,	pcy2
PL	alpha-1,6-mannosyl-glycoprotein 2-beta-N-acetylglucosaminyltransferase	mgat2
PL	ethanolamine kinase 1	etk1
PL	calcium-independent phospholipase A2	pla2g6
PL	Group XV phospholipase A2	pla2g15
PL	Phospholipase ABHD3	abhd3
lipoprotein formation	phosphatidylcholine-sterol acyltransferase	lcat
lipoprotein formation	low-density lipoprotein receptor-related protein	lrp
lipoprotein formation	low density lipoprotein receptor adapter protein 1	ldlrap1
lipoprotein formation	low-density lipoprotein receptor	ldlr
lipoprotein formation	apolipoprotein L3	apol3
FA elongation	acod long-chain-fatty-acid--CoA ligase	acsbg2
FA elongation	long-chain-fatty-acid--CoA ligase 5	acsl5
FA elongation	elongation of very long chain fatty acids protein 6	elov6
FA elongation	very-long-chain enoyl-CoA reductase	tecr
UFA synthesis	cytosolic acyl coenzyme A thioester hydrolase	acot7
UFA synthesis	NADH-cytochrome b5 reductase 1	cyb5r1
UFA synthesis	cytochrome b5 type B	cyb5b
UFA synthesis	acyl-CoA desaturase
FA degradation	acetyl-coenzyme A synthetase 2-like	acss1i
FA degradation	carnitine O-palmitoyltransferase 1	cpt1a
FA degradation	mitochondrial carnitine/acylcarnitine carrier protein	Slc25a20
FA degradation	acyl-CoA dehydrogenase family member 11	acad11
FA degradation	enoyl-CoA hydratase	echs1
FA degradation	hydroxyacyl-coenzyme A dehydrogenase	hadh
FA degradation	3-ketoacyl-CoA thiolase	acaa2
FA degradation	trifunctional enzyme subunit alpha, mitochondrial	hadha
FA degradation	cytochrome P450 4B1	cyp4b1
