# Supplementary material for: Oogenesis and lipid metabolism in the deep-sea sponge Phakellia ventilabrum (Linnaeus, 1767)
Source: Sci Rep. 2022 Apr 15;12:6317. doi: 10.1038/s41598-022-10058-6 (PMC9012834; doi:10.1038/s41598-022-10058-6)
Supplement: Supplementary file 12 — Supplementary Table S8. [file 41598_2022_10058_MOESM12_ESM.xlsx]

## Sheet: Vi_I_Vi_II_vs_NR
Enzyme	Pathway
ec:2.7.4.21 - kinase	Phosphatidylinositol signaling system
ec:6.1.1.14 - ligase	Aminoacyl-tRNA biosynthesis
ec:3.1.4.3 - C	Glycerophospholipid metabolism, Ether lipid metabolism, Inositol phosphate metabolism
ec:3.1.4.11 - phospholipase C	Phosphatidylinositol signaling system, Inositol phosphate metabolism
ec:6.3.4.4 - synthase	Purine metabolism, Alanine, aspartate and glutamate metabolism
ec:2.3.1.4 - N-acetyltransferase	Amino sugar and nucleotide sugar metabolism
ec:1.17.1.4 - dehydrogenase	Purine metabolism
ec:2.7.1.82 - kinase	Glycerophospholipid metabolism
ec:4.1.1.17 - decarboxylase	Arginine and proline metabolism, Glutathione metabolism
ec:3.1.1.3 - lipase	Glycerolipid metabolism
ec:4.2.1.17 - hydratase	Butanoate metabolism, beta-Alanine metabolism, Caprolactam degradation, Fatty acid elongation, Benzoate degradation, alpha-Linolenic acid metabolism, Phenylalanine metabolism, Carbon fixation pathways in prokaryotes, Fatty acid degradation
ec:4.1.1.45 - decarboxylase	Tryptophan metabolism
ec:4.6.1.2 - cyclase	Purine metabolism
ec:2.2.1.1 - glycolaldehydetransferase	Biosynthesis of ansamycins, Carbon fixation in photosynthetic organisms, Pentose phosphate pathway
ec:5.3.1.1 - isomerase	Carbon fixation in photosynthetic organisms, Glycolysis / Gluconeogenesis, Inositol phosphate metabolism, Fructose and mannose metabolism
ec:4.4.1.5 - lyase	Pyruvate metabolism
ec:6.1.1.6 - ligase	Aminoacyl-tRNA biosynthesis
ec:3.5.1.3 - alpha-keto acid-omega-amidase	Alanine, aspartate and glutamate metabolism
ec:2.8.2.23 - sulfate]-glucosamine 3-sulfotransferase 1	Glycosaminoglycan biosynthesis - heparan sulfate / heparin
ec:3.2.1.26 - invertase	Starch and sucrose metabolism, Galactose metabolism
ec:2.4.1.223 - 4-alpha-N-acetylglucosaminyltransferase	Glycosaminoglycan biosynthesis - heparan sulfate / heparin
ec:2.4.1.155 - 6-beta-N-acetylglucosaminyltransferase	N-Glycan biosynthesis
ec:3.1.6.1 - sulfatase	Sphingolipid metabolism, Steroid hormone biosynthesis
ec:2.7.4.8 - kinase	Purine metabolism
ec:4.2.1.11 - hydratase	Methane metabolism, Glycolysis / Gluconeogenesis
ec:3.5.4.9 - cyclohydrolase	Carbon fixation pathways in prokaryotes, One carbon pool by folate
ec:2.5.1.29 - diphosphate synthase	Terpenoid backbone biosynthesis
ec:6.3.4.3 - ligase	Carbon fixation pathways in prokaryotes, One carbon pool by folate
ec:2.2.1.2 - dihydroxyacetonetransferase	Pentose phosphate pathway
ec:2.5.1.18 - transferase	Metabolism of xenobiotics by cytochrome P450, Drug metabolism - cytochrome P450, Glutathione metabolism, Drug metabolism - other enzymes
ec:1.1.1.22 - 6-dehydrogenase	Pentose and glucuronate interconversions, Amino sugar and nucleotide sugar metabolism, Ascorbate and aldarate metabolism
ec:1.16.3.1 - ceruloplasmin	Porphyrin and chlorophyll metabolism
ec:2.5.1.1 - geranyl-diphosphate synthase	Terpenoid backbone biosynthesis
ec:1.3.1.2 - dehydrogenase (NADP+)	Pyrimidine metabolism, Pantothenate and CoA biosynthesis, beta-Alanine metabolism, Drug metabolism - other enzymes
ec:2.7.1.1 - hexokinase type IV glucokinase	Starch and sucrose metabolism, Streptomycin biosynthesis, Amino sugar and nucleotide sugar metabolism, Glycolysis / Gluconeogenesis, Galactose metabolism, Neomycin, kanamycin and gentamicin biosynthesis, Fructose and mannose metabolism
ec:2.6.1.44 - transaminase	Cysteine and methionine metabolism, Glycine, serine and threonine metabolism, Alanine, aspartate and glutamate metabolism
ec:1.2.1.3 - dehydrogenase (NAD+)	Glycolysis / Gluconeogenesis, Pyruvate metabolism, Chloroalkane and chloroalkene degradation, Limonene and pinene degradation, Histidine metabolism, Ascorbate and aldarate metabolism, Glycerolipid metabolism, Fatty acid degradation
ec:2.7.1.153 - 3-kinase	Phosphatidylinositol signaling system, Human papillomavirus infection, Inositol phosphate metabolism, Human immunodeficiency virus 1 infection, Human cytomegalovirus infection, mTOR signaling pathway, PI3K-Akt signaling pathway
ec:3.3.1.1 - S-adenosylhomocysteine synthase	Cysteine and methionine metabolism
ec:2.3.1.15 - 1-O-acyltransferase	Glycerophospholipid metabolism, Glycerolipid metabolism
ec:2.1.1.37 - (cytosine-5-)-methyltransferase	Cysteine and methionine metabolism
ec:2.1.4.1 - amidinotransferase	Arginine and proline metabolism, Glycine, serine and threonine metabolism
ec:1.14.16.4 - 5-monooxygenase	Tryptophan metabolism, Folate biosynthesis
ec:3.1.2.1 - hydrolase	Pyruvate metabolism
ec:3.1.2.4 - hydrolase	beta-Alanine metabolism, Propanoate metabolism, Valine, leucine and isoleucine degradation
ec:4.1.1.112 - decarboxylase	Pyruvate metabolism
ec:3.1.3.11 - hexose diphosphatase	Carbon fixation in photosynthetic organisms, Pentose phosphate pathway, Methane metabolism, Glycolysis / Gluconeogenesis, Fructose and mannose metabolism
ec:3.6.1.21 - diphosphatase	Starch and sucrose metabolism, Purine metabolism, Fructose and mannose metabolism
ec:1.3.5.1 - dehydrogenase	Butanoate metabolism, Carbon fixation pathways in prokaryotes, Oxidative phosphorylation, Citrate cycle (TCA cycle)
ec:3.6.1.12 - diphosphatase	Pyrimidine metabolism
ec:1.2.1.36 - dehydrogenase	Retinol metabolism
ec:3.1.2.2 - hydrolase	Biosynthesis of unsaturated fatty acids, Fatty acid elongation
ec:1.14.11.1 - dioxygenase	Lysine degradation
ec:5.5.1.4 - synthase	Streptomycin biosynthesis, Inositol phosphate metabolism
ec:2.7.11.13 - kinase C	Phosphatidylinositol signaling system
ec:2.3.1.176 - C-acyltransferase	Primary bile acid biosynthesis, Biosynthesis of unsaturated fatty acids
ec:7.1.2.1 - H+-exporting transporter	Oxidative phosphorylation
ec:1.2.1.18 - dehydrogenase (acetylating)	beta-Alanine metabolism, Inositol phosphate metabolism, Propanoate metabolism
ec:3.1.2.6 - hydrolase	Pyruvate metabolism
ec:2.4.1.1 - phosphorylase	Starch and sucrose metabolism
ec:3.1.5.1 - deoxy-GTPase	Purine metabolism
ec:1.13.11.5 - 1,2-dioxygenase	Styrene degradation, Tyrosine metabolism
ec:2.4.2.26 - xylosyltransferase	Glycosaminoglycan biosynthesis - heparan sulfate / heparin, Glycosaminoglycan biosynthesis - chondroitin sulfate / dermatan sulfate
ec:2.7.1.68 - 5-kinase	Phosphatidylinositol signaling system, Inositol phosphate metabolism
ec:1.1.1.8 - dehydrogenase (NAD+)	Glycerophospholipid metabolism
ec:1.1.1.38 - dehydrogenase (oxaloacetate-decarboxylating)	Pyruvate metabolism
ec:6.1.1.4 - ligase	Aminoacyl-tRNA biosynthesis
ec:1.4.1.2 - dehydrogenase	Nitrogen metabolism, Taurine and hypotaurine metabolism, Arginine biosynthesis, Alanine, aspartate and glutamate metabolism
ec:2.6.1.19 - transaminase	Butanoate metabolism, beta-Alanine metabolism, Propanoate metabolism, Alanine, aspartate and glutamate metabolism
ec:1.11.1.9 - peroxidase	Glutathione metabolism, Arachidonic acid metabolism
ec:1.1.1.94 - dehydrogenase [NAD(P)+]	Glycerophospholipid metabolism
ec:2.4.1.143 - 2-beta-N-acetylglucosaminyltransferase	N-Glycan biosynthesis, Various types of N-glycan biosynthesis
ec:1.2.4.1 - dehydrogenase (acetyl-transferring)	Glycolysis / Gluconeogenesis, Pyruvate metabolism, Citrate cycle (TCA cycle)
ec:2.7.1.137 - 3-kinase	Phosphatidylinositol signaling system, Inositol phosphate metabolism
ec:3.1.1.32 - A1	Glycerophospholipid metabolism, alpha-Linolenic acid metabolism
ec:2.7.1.154 - 3-kinase	Phosphatidylinositol signaling system, Inositol phosphate metabolism
ec:6.4.1.4 - carboxylase	Valine, leucine and isoleucine degradation
ec:1.2.1.12 - dehydrogenase (phosphorylating)	Carbon fixation in photosynthetic organisms, Glycolysis / Gluconeogenesis
ec:6.1.1.20 - ligase	Aminoacyl-tRNA biosynthesis
ec:3.5.4.16 - cyclohydrolase I	Folate biosynthesis
ec:6.1.1.11 - ligase	Aminoacyl-tRNA biosynthesis
ec:2.6.1.7 - transaminase	Tryptophan metabolism
ec:2.4.1.41 - N-acetylgalactosaminyltransferase	Mucin type O-glycan biosynthesis, Other types of O-glycan biosynthesis
ec:3.1.4.17 - phosphodiesterase	Purine metabolism
ec:2.7.4.3 - kinase	Thiamine metabolism, Purine metabolism
ec:3.5.1.14 - acid amidohydrolase	Arginine biosynthesis
ec:2.3.1.21 - O-palmitoyltransferase	Fatty acid degradation
ec:3.1.1.23 - lipase	Glycerolipid metabolism
ec:3.5.1.23 - acylsphingosine deacylase	Sphingolipid metabolism
ec:2.7.7.14 - cytidylyltransferase	Phosphonate and phosphinate metabolism, Glycerophospholipid metabolism
ec:6.1.1.18 - ligase	Aminoacyl-tRNA biosynthesis
ec:3.1.3.3 - phosphatase	Methane metabolism, Glycine, serine and threonine metabolism
ec:1.11.1.6 - equilase	Tryptophan metabolism, Glyoxylate and dicarboxylate metabolism
ec:3.5.2.17 - hydrolase	Purine metabolism
ec:2.3.1.9 - C-acetyltransferase	Terpenoid backbone biosynthesis, Tryptophan metabolism, Butanoate metabolism, Synthesis and degradation of ketone bodies, Carbon fixation pathways in prokaryotes, Pyruvate metabolism, Fatty acid degradation
ec:3.1.3.67 - 3-phosphatase	Phosphatidylinositol signaling system, Inositol phosphate metabolism
ec:6.2.1.1 - ligase	Methane metabolism, Carbon fixation pathways in prokaryotes, Glycolysis / Gluconeogenesis, Pyruvate metabolism, Glyoxylate and dicarboxylate metabolism, Propanoate metabolism
ec:4.4.1.1 - gamma-lyase	Cysteine and methionine metabolism, Selenocompound metabolism, Glycine, serine and threonine metabolism
ec:2.3.1.37 - synthase	Porphyrin and chlorophyll metabolism, Glycine, serine and threonine metabolism
ec:1.1.1.62 - 17-dehydrogenase	Steroid hormone biosynthesis
ec:2.1.1.2 - N-methyltransferase	Arginine and proline metabolism, Glycine, serine and threonine metabolism
ec:3.1.4.4 - D	Glycerophospholipid metabolism, Ether lipid metabolism
ec:1.17.4.1 - reductase	Pyrimidine metabolism, Glutathione metabolism, Drug metabolism - other enzymes, Purine metabolism
ec:3.2.1.20 - maltase	Starch and sucrose metabolism, Galactose metabolism
ec:1.5.1.6 - dehydrogenase	One carbon pool by folate
ec:2.7.11.24 - protein kinase	mTOR signaling pathway
ec:2.7.7.18 - adenylyltransferase	Nicotinate and nicotinamide metabolism
ec:1.1.1.41 - dehydrogenase (NAD+)	Citrate cycle (TCA cycle)
ec:2.3.1.29 - C-acetyltransferase	Glycine, serine and threonine metabolism
ec:3.1.1.5 - lecithinase B	Glycerophospholipid metabolism
ec:3.1.6.4 - chondroitin sulfatase	Glycosaminoglycan degradation
ec:1.4.1.3 - dehydrogenase [NAD(P)+]	Nitrogen metabolism, D-Glutamine and D-glutamate metabolism, Arginine biosynthesis, Alanine, aspartate and glutamate metabolism
ec:1.1.1.105 - dehydrogenase (NAD+)	Retinol metabolism
ec:1.14.19.1 - 9-desaturase	Biosynthesis of unsaturated fatty acids
ec:2.7.10.2 - protein-tyrosine kinase	T cell receptor signaling pathway
ec:4.3.1.3 - ammonia-lyase	Histidine metabolism
ec:1.6.99.3 - dehydrogenase	Oxidative phosphorylation
ec:1.1.1.44 - dehydrogenase (NADP+-dependent, decarboxylating)	Pentose phosphate pathway, Glutathione metabolism
ec:6.3.5.2 - synthase (glutamine-hydrolysing)	Drug metabolism - other enzymes, Purine metabolism
ec:2.7.1.107 - kinase (ATP)	Phosphatidylinositol signaling system, Glycerophospholipid metabolism, Glycerolipid metabolism
ec:5.3.99.5 - synthase	Arachidonic acid metabolism
ec:4.1.1.35 - decarboxylase	Amino sugar and nucleotide sugar metabolism
ec:3.2.1.46 - cerebroside galactosidase	Sphingolipid metabolism
ec:2.7.4.6 - kinase	Pyrimidine metabolism, Drug metabolism - other enzymes, Purine metabolism
ec:1.1.1.211 - dehydrogenase	Fatty acid degradation, Fatty acid elongation
ec:3.7.1.20 - hydrolase	Tyrosine metabolism
ec:3.6.1.9 - diphosphatase	Pyrimidine metabolism, Pantothenate and CoA biosynthesis, Starch and sucrose metabolism, Nicotinate and nicotinamide metabolism, Riboflavin metabolism, Purine metabolism
ec:1.3.1.38 - reductase (NADPH)	Fatty acid elongation
ec:1.1.1.102 - reductase	Sphingolipid metabolism
ec:5.3.1.9 - isomerase	Starch and sucrose metabolism, Pentose phosphate pathway, Amino sugar and nucleotide sugar metabolism, Glycolysis / Gluconeogenesis
ec:2.4.1.11 - synthase	Starch and sucrose metabolism
ec:1.14.15.6 - monooxygenase (side-chain-cleaving)	Steroid hormone biosynthesis
ec:6.2.1.5 - ligase (ADP-forming)	Carbon fixation pathways in prokaryotes, Propanoate metabolism, C5-Branched dibasic acid metabolism, Citrate cycle (TCA cycle)
ec:3.6.1.11 - metaphosphatase	Purine metabolism
ec:2.7.1.52 - fucokinase (phosphorylating)	Amino sugar and nucleotide sugar metabolism, Fructose and mannose metabolism
ec:1.1.5.3 - dehydrogenase	Glycerophospholipid metabolism
ec:1.1.1.205 - dehydrogenase	Drug metabolism - other enzymes, Purine metabolism
ec:4.3.2.9 - gamma-glutamyl-amino acid cyclotransferase	Glutathione metabolism
ec:2.7.1.73 - kinase	Purine metabolism
ec:1.13.99.1 - oxygenase	Ascorbate and aldarate metabolism, Inositol phosphate metabolism
ec:2.5.1.58 - farnesyltransferase	Terpenoid backbone biosynthesis
ec:1.11.1.7 - lactoperoxidase	Phenylpropanoid biosynthesis
ec:3.6.1.3 - adenylpyrophosphatase	Purine metabolism
ec:2.6.1.22 - transaminase	Valine, leucine and isoleucine degradation
ec:2.4.2.19 - diphosphorylase (carboxylating)	Nicotinate and nicotinamide metabolism
ec:4.2.1.47 - 4,6-dehydratase	Amino sugar and nucleotide sugar metabolism, Fructose and mannose metabolism
ec:1.1.1.184 - reductase (NADPH)	Metabolism of xenobiotics by cytochrome P450, Folate biosynthesis, Arachidonic acid metabolism
ec:1.5.1.34 - reductase	Folate biosynthesis
ec:2.7.1.4 - fructokinase (phosphorylating)	Starch and sucrose metabolism, Amino sugar and nucleotide sugar metabolism, Fructose and mannose metabolism
ec:3.1.2.22 - hydrolase	Fatty acid elongation
ec:1.14.11.2 - 4-dioxygenase	Arginine and proline metabolism
ec:1.1.1.21 - reductase	Pentose and glucuronate interconversions, Glycerolipid metabolism, Galactose metabolism, Folate biosynthesis, Fructose and mannose metabolism
ec:2.7.1.7 - mannokinase (phosphorylating)	Amino sugar and nucleotide sugar metabolism, Fructose and mannose metabolism
ec:1.3.1.1 - dehydrogenase (NAD+)	Pyrimidine metabolism, Pantothenate and CoA biosynthesis, beta-Alanine metabolism
ec:2.7.3.2 - kinase	Arginine and proline metabolism
ec:2.7.7.53 - adenylyltransferase	Purine metabolism
ec:3.1.1.4 - A2	Linoleic acid metabolism, Glycerophospholipid metabolism, Ether lipid metabolism, alpha-Linolenic acid metabolism, Arachidonic acid metabolism
ec:1.5.8.3 - dehydrogenase	Glycine, serine and threonine metabolism
ec:2.3.1.51 - O-acyltransferase	Glycerophospholipid metabolism, Glycerolipid metabolism
ec:5.3.3.2 - Delta-isomerase	Terpenoid backbone biosynthesis
ec:1.1.1.82 - dehydrogenase (NADP+)	Carbon fixation in photosynthetic organisms, Pyruvate metabolism
ec:2.7.1.40 - kinase	Glycolysis / Gluconeogenesis, Pyruvate metabolism, Purine metabolism
ec:6.4.1.3 - carboxylase	Carbon fixation pathways in prokaryotes, Glyoxylate and dicarboxylate metabolism, Propanoate metabolism, Valine, leucine and isoleucine degradation
ec:3.6.1.41 - (symmetrical)	Purine metabolism
ec:1.2.1.32 - dehydrogenase	Tryptophan metabolism
ec:4.4.1.17 - synthase	Porphyrin and chlorophyll metabolism
ec:5.3.1.22 - isomerase	Glyoxylate and dicarboxylate metabolism
ec:3.5.3.11 - agmatine ureohydrolase	Arginine and proline metabolism
ec:7.1.1.2 - reductase (H+-translocating)	Oxidative phosphorylation
ec:1.5.1.5 - dehydrogenase (NADP+)	Carbon fixation pathways in prokaryotes, One carbon pool by folate
ec:3.6.1.23 - diphosphatase	Pyrimidine metabolism, Drug metabolism - other enzymes
ec:5.4.2.8 - mannose phosphomutase	Amino sugar and nucleotide sugar metabolism, Fructose and mannose metabolism
ec:2.5.1.6 - adenosyltransferase	Cysteine and methionine metabolism
ec:3.7.1.3 - ec:3.7.1.3 kynureninase	Tryptophan metabolism
ec:3.1.4.35 - phosphodiesterase	Purine metabolism
ec:1.1.1.40 - dehydrogenase (oxaloacetate-decarboxylating) (NADP+)	Carbon fixation in photosynthetic organisms, Pyruvate metabolism
ec:6.2.1.4 - ligase (GDP-forming)	Propanoate metabolism, Citrate cycle (TCA cycle)
ec:2.3.1.50 - C-palmitoyltransferase	Sphingolipid metabolism
ec:1.2.1.59 - dehydrogenase (NAD(P)+) (phosphorylating)	Carbon fixation in photosynthetic organisms, Glycolysis / Gluconeogenesis
ec:4.2.3.3 - synthase	Propanoate metabolism
ec:3.6.1.17 - (asymmetrical)	Pyrimidine metabolism, Purine metabolism
ec:2.1.2.1 - hydroxymethyltransferase	Methane metabolism, Glyoxylate and dicarboxylate metabolism, Glycine, serine and threonine metabolism, One carbon pool by folate, Cyanoamino acid metabolism
ec:3.6.1.15 - phosphatase	Thiamine metabolism, Purine metabolism
ec:6.1.1.2 - ligase	Aminoacyl-tRNA biosynthesis
ec:2.7.1.140 - 5-kinase	Phosphatidylinositol signaling system, Inositol phosphate metabolism
ec:2.7.1.2 - glucokinase (phosphorylating)	Starch and sucrose metabolism, Streptomycin biosynthesis, Amino sugar and nucleotide sugar metabolism, Glycolysis / Gluconeogenesis, Galactose metabolism, Neomycin, kanamycin and gentamicin biosynthesis
ec:1.11.1.12 - glutathione peroxidase	Glutathione metabolism
ec:2.3.1.16 - C-acyltransferase	Ethylbenzene degradation, Biosynthesis of unsaturated fatty acids, alpha-Linolenic acid metabolism, Fatty acid degradation, Geraniol degradation, Fatty acid elongation, Valine, leucine and isoleucine degradation, Benzoate degradation
ec:1.2.1.27 - dehydrogenase (CoA-acylating)	Propanoate metabolism, Valine, leucine and isoleucine degradation
ec:6.2.1.3 - ligase	Fatty acid degradation, Fatty acid biosynthesis
ec:2.3.1.5 - N-acetyltransferase	Drug metabolism - other enzymes, Caffeine metabolism, Nitrotoluene degradation
ec:4.1.2.5 - aldolase	Glycine, serine and threonine metabolism
ec:2.7.4.14 - kinase	Pyrimidine metabolism, Drug metabolism - other enzymes
ec:6.2.1.17 - ligase	Propanoate metabolism
ec:1.1.1.35 - dehydrogenase	Tryptophan metabolism, Butanoate metabolism, Carbon fixation pathways in prokaryotes, Fatty acid degradation, Toluene degradation, Caprolactam degradation, Lysine degradation, Geraniol degradation, Fatty acid elongation
ec:3.5.4.5 - deaminase	Pyrimidine metabolism, Drug metabolism - other enzymes
ec:1.7.1.7 - reductase	Purine metabolism
ec:3.5.4.6 - deaminase	Purine metabolism
ec:6.1.1.21 - ligase	Aminoacyl-tRNA biosynthesis
ec:2.6.1.40 - transaminase	Valine, leucine and isoleucine degradation
ec:2.3.3.10 - synthase	Terpenoid backbone biosynthesis, Butanoate metabolism, Synthesis and degradation of ketone bodies, Valine, leucine and isoleucine degradation
ec:2.7.11.11 - protein kinase	mTOR signaling pathway
ec:3.6.1.13 - diphosphatase	Purine metabolism
ec:1.2.1.48 - dehydrogenase	Fatty acid degradation
ec:1.5.1.15 - dehydrogenase (NAD+)	One carbon pool by folate
ec:1.14.16.1 - 4-monooxygenase	Phenylalanine metabolism, Phenylalanine, tyrosine and tryptophan biosynthesis, Folate biosynthesis
ec:2.3.1.12 - acetyltransferase	Glycolysis / Gluconeogenesis, Pyruvate metabolism, Citrate cycle (TCA cycle)
ec:2.7.1.76 - kinase	Purine metabolism
ec:2.7.4.24 - kinase	Phosphatidylinositol signaling system
ec:2.7.1.127 - 3-kinase	Phosphatidylinositol signaling system, Inositol phosphate metabolism
ec:2.7.7.9 - uridylyltransferase	Starch and sucrose metabolism, Pentose and glucuronate interconversions, Amino sugar and nucleotide sugar metabolism, Glycerolipid metabolism, Galactose metabolism
ec:1.14.13.39 - synthase (NADPH)	Arginine and proline metabolism, Arginine biosynthesis
ec:1.1.1.37 - dehydrogenase	Cysteine and methionine metabolism, Carbon fixation in photosynthetic organisms, Methane metabolism, Carbon fixation pathways in prokaryotes, Pyruvate metabolism, Glyoxylate and dicarboxylate metabolism, Citrate cycle (TCA cycle)
ec:3.2.1.24 - alpha-D-mannosidase	Other glycan degradation
ec:3.1.3.16 - phosphatase	PD-L1 expression and PD-1 checkpoint pathway in cancer, Th1 and Th2 cell differentiation, T cell receptor signaling pathway
ec:2.5.1.10 - diphosphate synthase	Terpenoid backbone biosynthesis
ec:2.3.1.26 - O-acyltransferase	Steroid biosynthesis
ec:1.1.1.270 - 3-dehydrogenase	Steroid biosynthesis
ec:2.7.7.64 - uridylyltransferase	Pentose and glucuronate interconversions, Amino sugar and nucleotide sugar metabolism, Ascorbate and aldarate metabolism, Galactose metabolism
ec:4.4.1.13 - beta-lyase	Cysteine and methionine metabolism, Selenocompound metabolism
ec:1.1.1.49 - dehydrogenase (NADP+)	Pentose phosphate pathway, Glutathione metabolism
ec:1.3.8.6 - dehydrogenase (ETF)	Tryptophan metabolism, Fatty acid degradation, Lysine degradation, Benzoate degradation
ec:1.3.1.93 - enoyl-CoA reductase	Biosynthesis of unsaturated fatty acids, Fatty acid elongation
ec:1.14.17.1 - beta-monooxygenase	Tyrosine metabolism
ec:5.1.3.1 - 3-epimerase	Pentose and glucuronate interconversions, Carbon fixation in photosynthetic organisms, Pentose phosphate pathway
ec:3.2.1.113 - 1,2-alpha-mannosidase	N-Glycan biosynthesis, Various types of N-glycan biosynthesis
ec:3.6.1.6 - diphosphate phosphatase	Pyrimidine metabolism, Purine metabolism
ec:6.1.1.12 - ligase	Aminoacyl-tRNA biosynthesis
ec:4.2.1.74 - hydratase	Fatty acid degradation, Fatty acid elongation
ec:2.4.2.3 - phosphorylase	Pyrimidine metabolism, Drug metabolism - other enzymes
ec:1.3.3.6 - oxidase	Biosynthesis of unsaturated fatty acids, alpha-Linolenic acid metabolism, beta-Alanine metabolism, Fatty acid degradation, Propanoate metabolism
ec:3.1.3.64 - inositol-1,3-bisphosphate 3-phosphatase	Phosphatidylinositol signaling system, Inositol phosphate metabolism
ec:2.7.1.35 - kinase	Vitamin B6 metabolism
ec:1.17.3.2 - oxidase	Drug metabolism - other enzymes, Caffeine metabolism, Purine metabolism
ec:2.7.1.32 - kinase	Glycerophospholipid metabolism
ec:2.7.1.151 - multikinase	Phosphatidylinositol signaling system, Inositol phosphate metabolism
ec:3.2.1.22 - melibiase	Glycosphingolipid biosynthesis - globo and isoglobo series, Glycerolipid metabolism, Galactose metabolism, Sphingolipid metabolism
ec:1.2.4.2 - dehydrogenase (succinyl-transferring)	Tryptophan metabolism, Lysine degradation, Citrate cycle (TCA cycle)
ec:2.7.1.26 - kinase	Riboflavin metabolism
ec:1.13.11.27 - dioxygenase	Phenylalanine metabolism, Ubiquinone and other terpenoid-quinone biosynthesis, Tyrosine metabolism
ec:6.1.1.3 - ligase	Aminoacyl-tRNA biosynthesis
ec:1.1.1.2 - dehydrogenase (NADP+)	Pentose and glucuronate interconversions, Glycerolipid metabolism, Glycolysis / Gluconeogenesis, Caprolactam degradation
ec:4.1.1.32 - carboxykinase (GTP)	Glycolysis / Gluconeogenesis, Pyruvate metabolism, Citrate cycle (TCA cycle)
ec:4.2.1.107 - hydratase	Primary bile acid biosynthesis
ec:2.7.1.106 - synthase	Starch and sucrose metabolism
ec:3.1.1.1 - ali-esterase	Drug metabolism - other enzymes
ec:2.4.1.18 - branching enzyme	Starch and sucrose metabolism
ec:2.8.1.12 - synthase	Folate biosynthesis
ec:3.1.4.3 - C	Inositol phosphate metabolism, Ether lipid metabolism, Glycerophospholipid metabolism
ec:2.7.1.21 - kinase	Pyrimidine metabolism, Drug metabolism - other enzymes
ec:3.1.4.11 - phospholipase C	Inositol phosphate metabolism, Phosphatidylinositol signaling system
ec:6.3.4.4 - synthase	Alanine, aspartate and glutamate metabolism, Purine metabolism
ec:4.1.1.17 - decarboxylase	Glutathione metabolism, Arginine and proline metabolism
ec:3.1.1.3 - lipase	Glycerolipid metabolism
ec:4.2.1.17 - hydratase	Fatty acid elongation, Valine, leucine and isoleucine degradation, Phenylalanine metabolism, Geraniol degradation, beta-Alanine metabolism, Carbon fixation pathways in prokaryotes, Fatty acid degradation
ec:4.1.1.45 - decarboxylase	Tryptophan metabolism
ec:4.6.1.2 - cyclase	Purine metabolism
ec:2.2.1.1 - glycolaldehydetransferase	Biosynthesis of ansamycins, Pentose phosphate pathway, Carbon fixation in photosynthetic organisms
ec:3.1.3.66 - 4-phosphatase	Inositol phosphate metabolism, Phosphatidylinositol signaling system
ec:6.1.1.6 - ligase	Aminoacyl-tRNA biosynthesis
ec:3.5.1.3 - alpha-keto acid-omega-amidase	Alanine, aspartate and glutamate metabolism
ec:2.8.2.23 - sulfate]-glucosamine 3-sulfotransferase 1	Glycosaminoglycan biosynthesis - heparan sulfate / heparin
ec:3.1.6.1 - sulfatase	Steroid hormone biosynthesis, Sphingolipid metabolism
ec:2.7.4.8 - kinase	Purine metabolism
ec:5.4.99.2 - mutase	Valine, leucine and isoleucine degradation, Propanoate metabolism, Carbon fixation pathways in prokaryotes, Glyoxylate and dicarboxylate metabolism
ec:3.5.4.9 - cyclohydrolase	Carbon fixation pathways in prokaryotes, One carbon pool by folate
ec:3.1.3.27 - phosphatidylglycerol phosphate phosphatase	Glycerophospholipid metabolism
ec:2.7.1.6 - galactokinase (phosphorylating)	Galactose metabolism, Amino sugar and nucleotide sugar metabolism
ec:2.5.1.18 - transferase	Glutathione metabolism, Metabolism of xenobiotics by cytochrome P450, Drug metabolism - other enzymes, Drug metabolism - cytochrome P450
ec:1.1.1.22 - 6-dehydrogenase	Ascorbate and aldarate metabolism, Amino sugar and nucleotide sugar metabolism, Pentose and glucuronate interconversions
ec:1.16.3.1 - ceruloplasmin	Porphyrin and chlorophyll metabolism
ec:1.3.1.2 - dehydrogenase (NADP+)	Pyrimidine metabolism, beta-Alanine metabolism, Pantothenate and CoA biosynthesis, Drug metabolism - other enzymes
ec:2.7.1.1 - hexokinase type IV glucokinase	Starch and sucrose metabolism, Neomycin, kanamycin and gentamicin biosynthesis, Galactose metabolism, Glycolysis / Gluconeogenesis, Streptomycin biosynthesis, Amino sugar and nucleotide sugar metabolism, Fructose and mannose metabolism
ec:2.6.1.44 - transaminase	Alanine, aspartate and glutamate metabolism, Glycine, serine and threonine metabolism, Cysteine and methionine metabolism
ec:1.2.1.3 - dehydrogenase (NAD+)	Valine, leucine and isoleucine degradation, Pyruvate metabolism, Ascorbate and aldarate metabolism, Glycolysis / Gluconeogenesis, beta-Alanine metabolism, Fatty acid degradation, Arginine and proline metabolism, Histidine metabolism, Tryptophan metabolism, Glycerolipid metabolism
ec:2.7.1.153 - 3-kinase	Human immunodeficiency virus 1 infection, PI3K-Akt signaling pathway, Inositol phosphate metabolism, Human papillomavirus infection, mTOR signaling pathway, Human cytomegalovirus infection, Phosphatidylinositol signaling system
ec:2.3.1.57 - N-acetyltransferase	Arginine and proline metabolism
ec:2.3.1.15 - 1-O-acyltransferase	Glycerolipid metabolism, Glycerophospholipid metabolism
ec:2.1.1.37 - (cytosine-5-)-methyltransferase	Cysteine and methionine metabolism
ec:1.14.16.4 - 5-monooxygenase	Folate biosynthesis, Tryptophan metabolism
ec:3.1.2.4 - hydrolase	Valine, leucine and isoleucine degradation, Propanoate metabolism, beta-Alanine metabolism
ec:4.1.1.112 - decarboxylase	Pyruvate metabolism
ec:3.1.3.11 - hexose diphosphatase	Glycolysis / Gluconeogenesis, Pentose phosphate pathway, Carbon fixation in photosynthetic organisms, Methane metabolism, Fructose and mannose metabolism
ec:1.3.5.1 - dehydrogenase	Oxidative phosphorylation, Citrate cycle (TCA cycle), Carbon fixation pathways in prokaryotes, Butanoate metabolism
ec:1.2.1.36 - dehydrogenase	Retinol metabolism
ec:3.1.2.2 - hydrolase	Fatty acid elongation, Biosynthesis of unsaturated fatty acids
ec:2.6.1.42 - transaminase	Valine, leucine and isoleucine degradation, Glucosinolate biosynthesis, Pantothenate and CoA biosynthesis, Valine, leucine and isoleucine biosynthesis, Cysteine and methionine metabolism
ec:3.1.3.25 - phosphatase	Inositol phosphate metabolism, Streptomycin biosynthesis, Phosphatidylinositol signaling system
ec:2.7.11.13 - kinase C	Phosphatidylinositol signaling system
ec:2.3.1.176 - C-acyltransferase	Biosynthesis of unsaturated fatty acids, Primary bile acid biosynthesis
ec:1.2.99.8 - dehydrogenase (FAD-containing)	Pentose phosphate pathway
ec:3.1.2.6 - hydrolase	Pyruvate metabolism
ec:3.1.3.56 - 5-phosphatase	Inositol phosphate metabolism, Phosphatidylinositol signaling system
ec:2.4.1.1 - phosphorylase	Starch and sucrose metabolism
ec:3.1.5.1 - deoxy-GTPase	Purine metabolism
ec:1.13.11.5 - 1,2-dioxygenase	Styrene degradation, Tyrosine metabolism
ec:1.1.1.8 - dehydrogenase (NAD+)	Glycerophospholipid metabolism
ec:1.1.1.38 - dehydrogenase (oxaloacetate-decarboxylating)	Pyruvate metabolism
ec:1.11.1.9 - peroxidase	Arachidonic acid metabolism, Glutathione metabolism
ec:1.3.8.8 - acyl-CoA dehydrogenase	Fatty acid degradation
ec:1.1.1.94 - dehydrogenase [NAD(P)+]	Glycerophospholipid metabolism
ec:2.4.1.143 - 2-beta-N-acetylglucosaminyltransferase	Various types of N-glycan biosynthesis, N-Glycan biosynthesis
ec:1.2.4.1 - dehydrogenase (acetyl-transferring)	Citrate cycle (TCA cycle), Pyruvate metabolism, Glycolysis / Gluconeogenesis
ec:2.7.2.11 - 5-kinase	Arginine and proline metabolism, Carbapenem biosynthesis
ec:2.7.1.137 - 3-kinase	Inositol phosphate metabolism, Phosphatidylinositol signaling system
ec:3.1.1.32 - A1	alpha-Linolenic acid metabolism, Glycerophospholipid metabolism
ec:2.7.1.154 - 3-kinase	Inositol phosphate metabolism, Phosphatidylinositol signaling system
ec:5.4.2.2 - (alpha-D-glucose-1,6-bisphosphate-dependent)	Starch and sucrose metabolism, Purine metabolism, Galactose metabolism, Glycolysis / Gluconeogenesis, Streptomycin biosynthesis, Pentose phosphate pathway, Amino sugar and nucleotide sugar metabolism
ec:6.1.1.20 - ligase	Aminoacyl-tRNA biosynthesis
ec:3.5.4.16 - cyclohydrolase I	Folate biosynthesis
ec:6.1.1.11 - ligase	Aminoacyl-tRNA biosynthesis
ec:2.3.2.2 - glutamyl transpeptidase	Taurine and hypotaurine metabolism, Glutathione metabolism, Cyanoamino acid metabolism
ec:2.6.1.7 - transaminase	Tryptophan metabolism
ec:4.1.3.3 - lyase	Amino sugar and nucleotide sugar metabolism
ec:2.4.1.41 - N-acetylgalactosaminyltransferase	Mucin type O-glycan biosynthesis, Other types of O-glycan biosynthesis
ec:3.1.4.17 - phosphodiesterase	Purine metabolism
ec:2.7.4.3 - kinase	Purine metabolism, Thiamine metabolism
ec:3.5.1.14 - acid amidohydrolase	Arginine biosynthesis
ec:2.3.1.21 - O-palmitoyltransferase	Fatty acid degradation
ec:3.1.1.23 - lipase	Glycerolipid metabolism
ec:3.5.1.23 - acylsphingosine deacylase	Sphingolipid metabolism
ec:1.13.11.6 - 3,4-dioxygenase	Tryptophan metabolism
ec:2.7.7.14 - cytidylyltransferase	Phosphonate and phosphinate metabolism, Glycerophospholipid metabolism
ec:3.1.3.3 - phosphatase	Glycine, serine and threonine metabolism, Methane metabolism
ec:1.11.1.6 - equilase	Glyoxylate and dicarboxylate metabolism, Tryptophan metabolism
ec:3.5.2.17 - hydrolase	Purine metabolism
ec:6.2.1.1 - ligase	Pyruvate metabolism, Propanoate metabolism, Glycolysis / Gluconeogenesis, Carbon fixation pathways in prokaryotes, Methane metabolism, Glyoxylate and dicarboxylate metabolism
ec:2.3.1.37 - synthase	Porphyrin and chlorophyll metabolism, Glycine, serine and threonine metabolism
ec:1.1.1.62 - 17-dehydrogenase	Steroid hormone biosynthesis
ec:1.5.1.6 - dehydrogenase	One carbon pool by folate
ec:6.3.1.2 - synthetase	Alanine, aspartate and glutamate metabolism, Arginine biosynthesis, Nitrogen metabolism, Glyoxylate and dicarboxylate metabolism
ec:2.7.11.24 - protein kinase	mTOR signaling pathway
ec:1.1.1.41 - dehydrogenase (NAD+)	Citrate cycle (TCA cycle)
ec:2.3.1.24 - N-acyltransferase	Sphingolipid metabolism
ec:3.1.1.5 - lecithinase B	Glycerophospholipid metabolism
ec:1.4.1.3 - dehydrogenase [NAD(P)+]	Alanine, aspartate and glutamate metabolism, Arginine biosynthesis, Nitrogen metabolism, D-Glutamine and D-glutamate metabolism
ec:1.1.1.105 - dehydrogenase (NAD+)	Retinol metabolism
ec:2.8.1.8 - synthase	Lipoic acid metabolism
ec:2.7.10.2 - protein-tyrosine kinase	T cell receptor signaling pathway
ec:4.3.1.3 - ammonia-lyase	Histidine metabolism
ec:2.7.4.9 - kinase	Pyrimidine metabolism
ec:3.1.3.4 - phosphatase	Glycerolipid metabolism, Ether lipid metabolism, Glycerophospholipid metabolism, Sphingolipid metabolism
ec:1.6.99.3 - dehydrogenase	Oxidative phosphorylation
ec:6.3.5.2 - synthase (glutamine-hydrolysing)	Purine metabolism, Drug metabolism - other enzymes
ec:4.1.1.23 - decarboxylase	Pyrimidine metabolism
ec:3.5.1.25 - deacetylase	Galactose metabolism, Amino sugar and nucleotide sugar metabolism
ec:3.1.3.5 - uridine 5'-nucleotidase	Purine metabolism, Pyrimidine metabolism, Nicotinate and nicotinamide metabolism
ec:4.1.1.35 - decarboxylase	Amino sugar and nucleotide sugar metabolism
ec:2.7.4.6 - kinase	Purine metabolism, Pyrimidine metabolism, Drug metabolism - other enzymes
ec:1.1.1.211 - dehydrogenase	Fatty acid elongation, Fatty acid degradation
ec:1.5.1.2 - reductase	Arginine and proline metabolism
ec:3.7.1.20 - hydrolase	Tyrosine metabolism
ec:1.3.1.38 - reductase (NADPH)	Fatty acid elongation
ec:1.2.1.5 - dehydrogenase [NAD(P)+]	Phenylalanine metabolism, Glycolysis / Gluconeogenesis, Metabolism of xenobiotics by cytochrome P450, beta-Alanine metabolism, Histidine metabolism, Tyrosine metabolism, Drug metabolism - cytochrome P450
ec:2.4.1.11 - synthase	Starch and sucrose metabolism
ec:4.1.1.50 - decarboxylase	Arginine and proline metabolism, Cysteine and methionine metabolism
ec:1.14.15.6 - monooxygenase (side-chain-cleaving)	Steroid hormone biosynthesis
ec:6.2.1.5 - ligase (ADP-forming)	Citrate cycle (TCA cycle), Propanoate metabolism, Carbon fixation pathways in prokaryotes, C5-Branched dibasic acid metabolism
ec:3.6.1.11 - metaphosphatase	Purine metabolism
ec:1.1.5.3 - dehydrogenase	Glycerophospholipid metabolism
ec:2.6.1.5 - transaminase	Phenylalanine metabolism, Tropane, piperidine and pyridine alkaloid biosynthesis, Novobiocin biosynthesis, Isoquinoline alkaloid biosynthesis, Phenylalanine, tyrosine and tryptophan biosynthesis, Tyrosine metabolism, Ubiquinone and other terpenoid-quinone biosynthesis
ec:1.1.1.205 - dehydrogenase	Purine metabolism, Drug metabolism - other enzymes
ec:1.3.1.22 - 4-dehydrogenase (NADP+)	Steroid hormone biosynthesis, Brassinosteroid biosynthesis
ec:1.14.18.9 - monooxygenase	Steroid biosynthesis
ec:1.11.1.7 - lactoperoxidase	Phenylpropanoid biosynthesis
ec:3.6.1.3 - adenylpyrophosphatase	Purine metabolism
ec:2.5.1.15 - synthase	Folate biosynthesis
ec:3.1.3.2 - phosphatase	Riboflavin metabolism, Thiamine metabolism
ec:4.2.1.47 - 4,6-dehydratase	Amino sugar and nucleotide sugar metabolism, Fructose and mannose metabolism
ec:2.7.1.4 - fructokinase (phosphorylating)	Starch and sucrose metabolism, Amino sugar and nucleotide sugar metabolism, Fructose and mannose metabolism
ec:4.1.3.4 - lyase	Valine, leucine and isoleucine degradation, Geraniol degradation, Butanoate metabolism, Synthesis and degradation of ketone bodies
ec:3.1.2.22 - hydrolase	Fatty acid elongation
ec:1.1.1.21 - reductase	Glycerolipid metabolism, Folate biosynthesis, Galactose metabolism, Pentose and glucuronate interconversions, Fructose and mannose metabolism
ec:2.7.1.7 - mannokinase (phosphorylating)	Amino sugar and nucleotide sugar metabolism, Fructose and mannose metabolism
ec:1.3.1.1 - dehydrogenase (NAD+)	Pyrimidine metabolism, beta-Alanine metabolism, Pantothenate and CoA biosynthesis
ec:1.2.1.41 - dehydrogenase	Arginine and proline metabolism, Carbapenem biosynthesis
ec:2.7.7.53 - adenylyltransferase	Purine metabolism
ec:1.1.1.20 - reductase	Ascorbate and aldarate metabolism
ec:3.1.1.4 - A2	Linoleic acid metabolism, Arachidonic acid metabolism, Ether lipid metabolism, alpha-Linolenic acid metabolism, Glycerophospholipid metabolism
ec:3.2.1.49 - alpha-acetylgalactosaminidase	Glycosphingolipid biosynthesis - globo and isoglobo series
ec:2.3.1.51 - O-acyltransferase	Glycerolipid metabolism, Glycerophospholipid metabolism
ec:1.1.1.82 - dehydrogenase (NADP+)	Pyruvate metabolism, Carbon fixation in photosynthetic organisms
ec:2.4.2.10 - phosphoribosyltransferase	Pyrimidine metabolism, Drug metabolism - other enzymes
ec:4.4.1.17 - synthase	Porphyrin and chlorophyll metabolism
ec:1.14.14.25 - 24-hydroxylase	Primary bile acid biosynthesis
ec:7.1.1.2 - reductase (H+-translocating)	Oxidative phosphorylation
ec:1.5.1.5 - dehydrogenase (NADP+)	Carbon fixation pathways in prokaryotes, One carbon pool by folate
ec:2.7.4.22 - kinase	Pyrimidine metabolism
ec:3.1.4.35 - phosphodiesterase	Purine metabolism
ec:1.1.1.40 - dehydrogenase (oxaloacetate-decarboxylating) (NADP+)	Pyruvate metabolism, Carbon fixation in photosynthetic organisms
ec:6.2.1.4 - ligase (GDP-forming)	Citrate cycle (TCA cycle), Propanoate metabolism
ec:1.1.1.51 - 17)beta-hydroxysteroid dehydrogenase	Steroid hormone biosynthesis, Steroid degradation
ec:2.3.1.50 - C-palmitoyltransferase	Sphingolipid metabolism
ec:2.3.1.32 - N-acetyltransferase	Lysine degradation
ec:1.5.1.9 - dehydrogenase (NAD+, L-glutamate-forming)	Lysine degradation
ec:3.6.1.15 - phosphatase	Purine metabolism, Thiamine metabolism
ec:6.2.1.2 - acyl-CoA ligase	Butanoate metabolism
ec:6.1.1.2 - ligase	Aminoacyl-tRNA biosynthesis
ec:2.7.1.2 - glucokinase (phosphorylating)	Starch and sucrose metabolism, Neomycin, kanamycin and gentamicin biosynthesis, Galactose metabolism, Glycolysis / Gluconeogenesis, Streptomycin biosynthesis, Amino sugar and nucleotide sugar metabolism
ec:3.2.1.35 - hyaluronidase	Glycosaminoglycan degradation
ec:2.3.1.16 - C-acyltransferase	Fatty acid elongation, Valine, leucine and isoleucine degradation, Ethylbenzene degradation, Geraniol degradation, Biosynthesis of unsaturated fatty acids, alpha-Linolenic acid metabolism, Fatty acid degradation, Benzoate degradation
ec:2.6.1.51 - transaminase	Glycine, serine and threonine metabolism
ec:4.2.1.3 - hydratase	Citrate cycle (TCA cycle), Carbon fixation pathways in prokaryotes, Glyoxylate and dicarboxylate metabolism
ec:6.1.1.9 - ligase	Aminoacyl-tRNA biosynthesis
ec:2.3.1.5 - N-acetyltransferase	Nitrotoluene degradation, Drug metabolism - other enzymes, Caffeine metabolism
ec:6.1.1.10 - ligase	Selenocompound metabolism, Aminoacyl-tRNA biosynthesis
ec:3.2.1.31 - beta-glucuronide glucuronohydrolase glucuronidase	Porphyrin and chlorophyll metabolism, Flavone and flavonol biosynthesis, Glycosaminoglycan degradation, Pentose and glucuronate interconversions, Drug metabolism - other enzymes
ec:2.7.4.14 - kinase	Pyrimidine metabolism, Drug metabolism - other enzymes
ec:6.2.1.17 - ligase	Propanoate metabolism
ec:1.1.1.35 - dehydrogenase	Caprolactam degradation, Fatty acid elongation, Valine, leucine and isoleucine degradation, Geraniol degradation, Toluene degradation, Carbon fixation pathways in prokaryotes, Fatty acid degradation
ec:3.2.1.52 - hexosaminidase	Glycosphingolipid biosynthesis - ganglio series, Various types of N-glycan biosynthesis, Amino sugar and nucleotide sugar metabolism, Glycosaminoglycan degradation, Other glycan degradation, Glycosphingolipid biosynthesis - globo and isoglobo series
ec:1.7.1.7 - reductase	Purine metabolism
ec:2.8.1.7 - desulfurase	Thiamine metabolism
ec:1.3.99.5 - 4-dehydrogenase (acceptor)	Steroid degradation
ec:6.1.1.21 - ligase	Aminoacyl-tRNA biosynthesis
ec:2.6.1.40 - transaminase	Valine, leucine and isoleucine degradation
ec:2.3.3.10 - synthase	Valine, leucine and isoleucine degradation, Terpenoid backbone biosynthesis, Butanoate metabolism, Synthesis and degradation of ketone bodies
ec:3.5.4.4 - deaminase	Purine metabolism
ec:1.1.1.19 - reductase	Ascorbate and aldarate metabolism, Pentose and glucuronate interconversions
ec:2.7.11.11 - protein kinase	mTOR signaling pathway
ec:1.2.1.48 - dehydrogenase	Fatty acid degradation
ec:1.5.1.15 - dehydrogenase (NAD+)	One carbon pool by folate
ec:1.14.16.1 - 4-monooxygenase	Phenylalanine metabolism, Folate biosynthesis, Phenylalanine, tyrosine and tryptophan biosynthesis
ec:2.7.1.76 - kinase	Purine metabolism
ec:1.3.8.4 - dehydrogenase	Valine, leucine and isoleucine degradation
ec:2.1.1.114 - methyltransferase	Ubiquinone and other terpenoid-quinone biosynthesis
ec:1.14.13.39 - synthase (NADPH)	Arginine biosynthesis, Arginine and proline metabolism
ec:5.3.3.5 - Delta-isomerase	Steroid biosynthesis
ec:1.1.1.37 - dehydrogenase	Citrate cycle (TCA cycle), Pyruvate metabolism, Carbon fixation in photosynthetic organisms, Carbon fixation pathways in prokaryotes, Methane metabolism, Glyoxylate and dicarboxylate metabolism, Cysteine and methionine metabolism
ec:3.2.1.24 - alpha-D-mannosidase	Other glycan degradation
ec:3.1.3.16 - phosphatase	PD-L1 expression and PD-1 checkpoint pathway in cancer, T cell receptor signaling pathway, Th1 and Th2 cell differentiation
ec:1.8.1.4 - dehydrogenase	Valine, leucine and isoleucine degradation, Citrate cycle (TCA cycle), Pyruvate metabolism, Propanoate metabolism, Glycolysis / Gluconeogenesis, Glycine, serine and threonine metabolism, Tryptophan metabolism, Lysine degradation
ec:4.4.1.13 - beta-lyase	Selenocompound metabolism, Cysteine and methionine metabolism
ec:1.1.1.49 - dehydrogenase (NADP+)	Pentose phosphate pathway, Glutathione metabolism
ec:1.14.17.1 - beta-monooxygenase	Tyrosine metabolism
ec:5.1.3.1 - 3-epimerase	Pentose phosphate pathway, Carbon fixation in photosynthetic organisms, Pentose and glucuronate interconversions
ec:3.2.1.113 - 1,2-alpha-mannosidase	Various types of N-glycan biosynthesis, N-Glycan biosynthesis
ec:3.6.1.6 - diphosphate phosphatase	Purine metabolism, Pyrimidine metabolism
ec:2.4.99.18 - glycotransferase	Various types of N-glycan biosynthesis, N-Glycan biosynthesis
ec:4.2.1.74 - hydratase	Fatty acid elongation, Fatty acid degradation
ec:1.3.3.6 - oxidase	Propanoate metabolism, Biosynthesis of unsaturated fatty acids, beta-Alanine metabolism, alpha-Linolenic acid metabolism, Fatty acid degradation
ec:2.7.7.75 - adenylyltransferase	Folate biosynthesis
ec:3.1.3.64 - inositol-1,3-bisphosphate 3-phosphatase	Inositol phosphate metabolism, Phosphatidylinositol signaling system
ec:2.7.1.35 - kinase	Vitamin B6 metabolism
ec:1.8.1.9 - reductase	Selenocompound metabolism
ec:2.7.6.1 - diphosphokinase	Purine metabolism, Pentose phosphate pathway
ec:3.2.1.22 - melibiase	Glycerolipid metabolism, Galactose metabolism, Glycosphingolipid biosynthesis - globo and isoglobo series, Sphingolipid metabolism
ec:2.7.1.26 - kinase	Riboflavin metabolism
ec:1.8.1.7 - reductase	Glutathione metabolism
ec:6.1.1.3 - ligase	Aminoacyl-tRNA biosynthesis
ec:1.1.1.2 - dehydrogenase (NADP+)	Caprolactam degradation, Glycerolipid metabolism, Glycolysis / Gluconeogenesis, Pentose and glucuronate interconversions
ec:5.4.2.3 - mutase	Amino sugar and nucleotide sugar metabolism
ec:3.4.19.13 - gamma-glutamate hydrolase	Glutathione metabolism
ec:3.1.1.31 - phosphogluconolactonase	Pentose phosphate pathway
ec:4.1.1.32 - carboxykinase (GTP)	Citrate cycle (TCA cycle), Pyruvate metabolism, Glycolysis / Gluconeogenesis
ec:3.1.3.36 - 5-phosphatase	Inositol phosphate metabolism, Phosphatidylinositol signaling system
ec:4.2.1.107 - hydratase	Primary bile acid biosynthesis
ec:6.2.1.16 - ligase	Valine, leucine and isoleucine degradation, Butanoate metabolism
ec:2.7.1.106 - synthase	Starch and sucrose metabolism
ec:3.1.1.1 - ali-esterase	Drug metabolism - other enzymes
ec:5.3.1.6 - isomerase	Pentose phosphate pathway, Carbon fixation in photosynthetic organisms, Fructose and mannose metabolism
ec:2.10.1.1 - molybdotransferase	Folate biosynthesis
ec:1.14.14.1 - monooxygenase	Linoleic acid metabolism, Retinol metabolism, Aminobenzoate degradation, Arachidonic acid metabolism, Steroid hormone biosynthesis, Metabolism of xenobiotics by cytochrome P450, Fatty acid degradation, Drug metabolism - cytochrome P450, Tryptophan metabolism

## Sheet: NR_vs_Vi_I_Vi_II
Enzyme	Pathway	Pathway ID	#Enzs in Pathway	#Seqs in Pathway	Seqs
ec:1.17.99.3 - 24-hydroxylase	Primary bile acid biosynthesis	map00120	1	1	TRINITY_DN17598_c0_g1
ec:3.1.4.3 - C	Glycerophospholipid metabolism, Ether lipid metabolism, Inositol phosphate metabolism	map00564, map00565, map00562	2, 1, 3	2	TRINITY_DN61642_c0_g1, TRINITY_DN2133_c0_g2
ec:1.1.1.27 - dehydrogenase	Glycolysis / Gluconeogenesis, Pyruvate metabolism, Cysteine and methionine metabolism, Propanoate metabolism	map00010, map00620, map00270, map00640	2, 2, 3, 5	1	TRINITY_DN3644_c0_g1
ec:1.11.1.7 - lactoperoxidase	Phenylpropanoid biosynthesis	map00940	1	3	TRINITY_DN5374_c0_g1, TRINITY_DN2217_c0_g1, TRINITY_DN49047_c0_g1
ec:3.6.1.3 - adenylpyrophosphatase	Purine metabolism	map00230	9	83	TRINITY_DN44240_c0_g1, TRINITY_DN19372_c0_g2, TRINITY_DN69043_c0_g1, TRINITY_DN14331_c0_g1, TRINITY_DN16785_c0_g1, TRINITY_DN1417_c1_g1, TRINITY_DN51056_c0_g2, TRINITY_DN3655_c0_g1, TRINITY_DN5135_c0_g1, TRINITY_DN19889_c1_g1, TRINITY_DN2784_c0_g1, TRINITY_DN19214_c0_g2, TRINITY_DN902_c1_g1, TRINITY_DN6111_c3_g1, TRINITY_DN20141_c1_g1, TRINITY_DN42923_c0_g1, TRINITY_DN5328_c0_g1, TRINITY_DN10991_…
ec:3.1.4.11 - phospholipase C	Inositol phosphate metabolism, Phosphatidylinositol signaling system	map00562, map04070	3, 2	2	TRINITY_DN61642_c0_g1, TRINITY_DN2133_c0_g2
ec:2.4.1.38 - beta-1,4-galactosyltransferase	N-Glycan biosynthesis, Various types of N-glycan biosynthesis, Glycosaminoglycan biosynthesis - keratan sulfate	map00510, map00513, map00533	2, 2, 1	1	TRINITY_DN21111_c0_g1
ec:1.14.13.39 - synthase (NADPH)	Arginine and proline metabolism, Arginine biosynthesis	map00330, map00220	3, 3	1	TRINITY_DN76150_c0_g1
ec:1.17.1.4 - dehydrogenase	Purine metabolism	map00230	9	3	TRINITY_DN15771_c0_g1, TRINITY_DN5215_c0_g1, TRINITY_DN25218_c0_g1
ec:1.5.3.7 - oxidase	Lysine degradation	map00310	4	1	TRINITY_DN69636_c0_g1
ec:3.2.1.24 - alpha-D-mannosidase	Other glycan degradation	map00511	1	2	TRINITY_DN24919_c0_g1, TRINITY_DN15486_c1_g1
ec:4.6.1.2 - cyclase	Purine metabolism	map00230	9	2	TRINITY_DN13832_c1_g1, TRINITY_DN35927_c1_g1
ec:4.4.1.5 - lyase	Pyruvate metabolism	map00620	2	1	TRINITY_DN21967_c0_g1
ec:2.7.1.113 - kinase	Purine metabolism	map00230	9	1	TRINITY_DN959_c0_g2
ec:2.6.1.13 - aminotransferase	Arginine and proline metabolism	map00330	3	1	TRINITY_DN66931_c0_g5
ec:3.1.3.16 - phosphatase	Th1 and Th2 cell differentiation, PD-L1 expression and PD-1 checkpoint pathway in cancer, T cell receptor signaling pathway	map04658, map05235, map04660	1, 1, 1	17	TRINITY_DN4436_c0_g1, TRINITY_DN5758_c0_g1, TRINITY_DN15228_c0_g1, TRINITY_DN55840_c0_g1, TRINITY_DN15488_c0_g1, TRINITY_DN20543_c0_g1, TRINITY_DN15934_c0_g1, TRINITY_DN1696_c0_g1, TRINITY_DN20230_c0_g2, TRINITY_DN45511_c0_g1, TRINITY_DN7216_c0_g1, TRINITY_DN18351_c0_g1, TRINITY_DN22295_c0_g1, TRINITY_DN52415_c0_g1, TRINITY_DN10631_c0_g2, TRINITY_DN34435_c0_g1, TRINITY_DN10283_c0_g1
ec:1.1.3.15 - oxidase	Glyoxylate and dicarboxylate metabolism	map00630	3	1	TRINITY_DN3644_c0_g1
ec:1.1.1.21 - reductase	Fructose and mannose metabolism, Folate biosynthesis, Galactose metabolism, Glycerolipid metabolism, Pentose and glucuronate interconversions	map00051, map00790, map00052, map00561, map00040	1, 3, 1, 2, 3	1	TRINITY_DN25775_c0_g2
ec:2.8.2.33 - 4-sulfate 6-O-sulfotransferase	Glycosaminoglycan biosynthesis - chondroitin sulfate / dermatan sulfate	map00532	2	1	TRINITY_DN57765_c0_g1
ec:2.1.2.10 - S-aminomethyldihydrolipoylprotein:(6S)-tetrahydrofolate aminomethyltransferase (ammonia-forming)	One carbon pool by folate, Glycine, serine and threonine metabolism	map00670, map00260	2, 2	1	TRINITY_DN996_c0_g1
ec:3.1.4.17 - phosphodiesterase	Purine metabolism	map00230	9	1	TRINITY_DN3638_c0_g1
ec:3.5.1.14 - acid amidohydrolase	Arginine biosynthesis	map00220	3	2	TRINITY_DN16466_c1_g2, TRINITY_DN3764_c2_g1
ec:2.1.1.1 - N-methyltransferase	Nicotinate and nicotinamide metabolism	map00760	1	1	TRINITY_DN6717_c0_g2
ec:6.4.1.3 - carboxylase	Glyoxylate and dicarboxylate metabolism, Valine, leucine and isoleucine degradation, Carbon fixation pathways in prokaryotes, Propanoate metabolism	map00630, map00280, map00720, map00640	3, 3, 2, 5	1	TRINITY_DN66231_c0_g1
ec:1.14.17.1 - beta-monooxygenase	Tyrosine metabolism	map00350	3	2	TRINITY_DN3158_c1_g1, TRINITY_DN4053_c0_g1
ec:6.1.1.18 - ligase	Aminoacyl-tRNA biosynthesis	map00970	1	2	TRINITY_DN4927_c2_g1, TRINITY_DN8902_c0_g1
ec:3.6.1.6 - diphosphate phosphatase	Pyrimidine metabolism, Purine metabolism	map00240, map00230	1, 9	1	TRINITY_DN70982_c0_g2
ec:1.11.1.6 - equilase	Glyoxylate and dicarboxylate metabolism, Tryptophan metabolism	map00630, map00380	3, 4	3	TRINITY_DN5374_c0_g1, TRINITY_DN2217_c0_g1, TRINITY_DN49047_c0_g1
ec:4.1.2.27 - aldolase	Sphingolipid metabolism	map00600	1	2	TRINITY_DN1427_c1_g1, TRINITY_DN28604_c0_g2
ec:7.1.1.2 - reductase (H+-translocating)	Oxidative phosphorylation	map00190	2	1	TRINITY_DN172_c0_g1
ec:3.7.1.3 - ec:3.7.1.3 kynureninase	Tryptophan metabolism	map00380	4	2	TRINITY_DN31321_c1_g3, TRINITY_DN8357_c0_g1
ec:3.1.4.35 - phosphodiesterase	Purine metabolism	map00230	9	1	TRINITY_DN3638_c0_g1
ec:2.3.1.85 - synthase system	Fatty acid biosynthesis	map00061	1	1	TRINITY_DN32302_c0_g1
ec:1.3.3.6 - oxidase	Fatty acid degradation, alpha-Linolenic acid metabolism, Biosynthesis of unsaturated fatty acids, beta-Alanine metabolism, Propanoate metabolism	map00071, map00592, map01040, map00410, map00640	1, 1, 1, 4, 5	1	TRINITY_DN17598_c0_g1
ec:1.5.3.1 - oxidase	Glycine, serine and threonine metabolism	map00260	2	1	TRINITY_DN69636_c0_g1
ec:1.17.3.2 - oxidase	Drug metabolism - other enzymes, Purine metabolism, Caffeine metabolism	map00983, map00230, map00232	4, 9, 2	2	TRINITY_DN15771_c0_g1, TRINITY_DN25218_c0_g1
ec:1.1.1.153 - reductase (L-erythro-7,8-dihydrobiopterin forming)	Folate biosynthesis	map00790	3	1	TRINITY_DN31889_c0_g2
ec:1.4.1.3 - dehydrogenase [NAD(P)+]	Alanine, aspartate and glutamate metabolism, D-Glutamine and D-glutamate metabolism, Arginine biosynthesis, Nitrogen metabolism	map00250, map00471, map00220, map00910	2, 1, 3, 2	1	TRINITY_DN44213_c0_g1
ec:1.4.3.2 - oxidase	Phenylalanine metabolism, Alanine, aspartate and glutamate metabolism, Phenylalanine, tyrosine and tryptophan biosynthesis, Tryptophan metabolism, Valine, leucine and isoleucine degradation, Tyrosine metabolism, Isoquinoline alkaloid biosynthesis, Cysteine and methionine metabolism	map00360, map00250, map00400, map00380, map00280, map00350, map00950, map00270	2, 2, 1, 4, 3, 3, 1, 3	1	TRINITY_DN7352_c0_g2
ec:4.1.1.9 - decarboxylase	beta-Alanine metabolism, Propanoate metabolism	map00410, map00640	4, 5	1	TRINITY_DN32339_c0_g1
ec:2.3.3.8 - citrate synthase	Carbon fixation pathways in prokaryotes, Citrate cycle (TCA cycle)	map00720, map00020	2, 1	1	TRINITY_DN2187_c2_g1
ec:2.3.1.32 - N-acetyltransferase	Lysine degradation	map00310	4	1	TRINITY_DN30297_c0_g2
ec:1.14.16.4 - 5-monooxygenase	Folate biosynthesis, Tryptophan metabolism	map00790, map00380	3, 4	1	TRINITY_DN24961_c0_g4
ec:5.1.3.19 - 5-epimerase	Glycosaminoglycan biosynthesis - chondroitin sulfate / dermatan sulfate	map00532	2	1	TRINITY_DN17887_c0_g1
ec:1.5.1.9 - dehydrogenase (NAD+, L-glutamate-forming)	Lysine degradation	map00310	4	1	TRINITY_DN14998_c0_g2
ec:3.6.1.15 - phosphatase	Thiamine metabolism, Purine metabolism	map00730, map00230	1, 9	108	TRINITY_DN58586_c0_g1, TRINITY_DN69043_c0_g1, TRINITY_DN14331_c0_g1, TRINITY_DN16785_c0_g1, TRINITY_DN1417_c1_g1, TRINITY_DN3655_c0_g1, TRINITY_DN5135_c0_g1, TRINITY_DN19889_c1_g1, TRINITY_DN602_c0_g1, TRINITY_DN42923_c0_g1, TRINITY_DN10991_c0_g1, TRINITY_DN14230_c0_g1, TRINITY_DN95687_c0_g1, TRINITY_DN14059_c1_g6, TRINITY_DN22497_c0_g1, TRINITY_DN3136_c1_g1, TRINITY_DN8551_c0_g2, TRINITY_DN51505…
ec:1.14.99.1 - synthase	Arachidonic acid metabolism	map00590	1	1	TRINITY_DN6613_c5_g1
ec:3.1.2.4 - hydrolase	Valine, leucine and isoleucine degradation, beta-Alanine metabolism, Propanoate metabolism	map00280, map00410, map00640	3, 4, 5	1	TRINITY_DN11172_c0_g1
ec:2.7.8.11 - 3-phosphatidyltransferase	Glycerophospholipid metabolism, Inositol phosphate metabolism, Phosphatidylinositol signaling system	map00564, map00562, map04070	2, 3, 2	1	TRINITY_DN23521_c0_g1
ec:3.2.1.35 - hyaluronidase	Glycosaminoglycan degradation	map00531	3	1	TRINITY_DN3202_c0_g1
ec:5.4.99.7 - synthase	Steroid biosynthesis	map00100	1	1	TRINITY_DN11709_c0_g1
ec:1.13.11.27 - dioxygenase	Phenylalanine metabolism, Tyrosine metabolism, Ubiquinone and other terpenoid-quinone biosynthesis	map00360, map00350, map00130	2, 3, 1	1	TRINITY_DN21967_c0_g1
ec:2.1.1.13 - synthase	Selenocompound metabolism, One carbon pool by folate, Cysteine and methionine metabolism	map00450, map00670, map00270	1, 2, 3	1	TRINITY_DN17484_c0_g4
ec:6.3.2.11 - synthase	Histidine metabolism, Arginine and proline metabolism, beta-Alanine metabolism	map00340, map00330, map00410	2, 3, 4	1	TRINITY_DN3644_c0_g1
ec:1.6.99.3 - dehydrogenase	Oxidative phosphorylation	map00190	2	1	TRINITY_DN172_c0_g1
ec:1.14.11.1 - dioxygenase	Lysine degradation	map00310	4	1	TRINITY_DN4966_c1_g1
ec:1.1.1.2 - dehydrogenase (NADP+)	Caprolactam degradation, Glycolysis / Gluconeogenesis, Glycerolipid metabolism, Pentose and glucuronate interconversions	map00930, map00010, map00561, map00040	1, 2, 2, 3	1	TRINITY_DN25775_c0_g2
ec:2.3.1.5 - N-acetyltransferase	Nitrotoluene degradation, Drug metabolism - other enzymes, Caffeine metabolism	map00633, map00983, map00232	1, 4, 2	3	TRINITY_DN30297_c0_g2, TRINITY_DN25512_c0_g5, TRINITY_DN9548_c0_g1
ec:3.2.1.31 - beta-glucuronide glucuronohydrolase glucuronidase	Drug metabolism - other enzymes, Porphyrin and chlorophyll metabolism, Glycosaminoglycan degradation, Pentose and glucuronate interconversions, Flavone and flavonol biosynthesis	map00983, map00860, map00531, map00040, map00944	4, 1, 3, 3, 1	1	TRINITY_DN15338_c0_g1
ec:3.2.1.76 - alpha-L-iduronidase	Glycosaminoglycan degradation	map00531	3	1	TRINITY_DN4865_c0_g1
ec:3.2.1.114 - 1,3-1,6-alpha-mannosidase	N-Glycan biosynthesis, Various types of N-glycan biosynthesis	map00510, map00513	2, 2	1	TRINITY_DN24919_c0_g1
ec:1.7.2.1 - reductase (NO-forming)	Nitrogen metabolism	map00910	2	1	TRINITY_DN25218_c0_g1
ec:3.1.1.1 - ali-esterase	Drug metabolism - other enzymes	map00983	4	5	TRINITY_DN9978_c0_g1, TRINITY_DN25931_c0_g1, TRINITY_DN7628_c0_g2, TRINITY_DN16078_c0_g1, TRINITY_DN14037_c2_g1
ec:2.1.1.22 - N-methyltransferase	Histidine metabolism	map00340	2	1	TRINITY_DN21900_c0_g1
ec:5.1.1.18 - racemase	Glycine, serine and threonine metabolism	map00260	4	1	TRINITY_DN25297_c1_g1
ec:2.7.1.73 - kinase	Purine metabolism	map00230	7	1	TRINITY_DN45_c0_g1
ec:6.1.1.23 - ligase	Aminoacyl-tRNA biosynthesis	map00970	5	1	TRINITY_DN2556_c0_g1
ec:3.5.2.9 - (ATP-hydrolysing)	Glutathione metabolism	map00480	1	1	TRINITY_DN10235_c1_g1
ec:1.11.1.7 - lactoperoxidase	Phenylpropanoid biosynthesis	map00940	2	1	TRINITY_DN5374_c0_g1
ec:3.6.1.3 - adenylpyrophosphatase	Purine metabolism	map00230	7	1	TRINITY_DN2542_c2_g1
ec:3.1.4.12 - phosphodiesterase	Sphingolipid metabolism	map00600	2	1	TRINITY_DN11174_c0_g2
ec:5.1.1.10 - racemase	D-Arginine and D-ornithine metabolism, Cysteine and methionine metabolism, D-Glutamine and D-glutamate metabolism, Glycine, serine and threonine metabolism	map00472, map00270, map00471, map00260	1, 3, 1, 4	1	TRINITY_DN25297_c1_g1
ec:2.7.7.9 - uridylyltransferase	Pentose and glucuronate interconversions, Amino sugar and nucleotide sugar metabolism, Starch and sucrose metabolism, Galactose metabolism, Glycerolipid metabolism	map00040, map00520, map00500, map00052, map00561	5, 2, 2, 3, 3	1	TRINITY_DN5297_c0_g1
ec:1.17.1.4 - dehydrogenase	Purine metabolism	map00230	7	1	TRINITY_DN4143_c0_g5
ec:1.5.3.7 - oxidase	Lysine degradation	map00310	4	1	TRINITY_DN69636_c0_g1
ec:3.2.1.24 - alpha-D-mannosidase	Other glycan degradation	map00511	1	1	TRINITY_DN24919_c0_g1
ec:4.6.1.2 - cyclase	Purine metabolism	map00230	7	1	TRINITY_DN13832_c1_g1
ec:6.1.1.20 - ligase	Aminoacyl-tRNA biosynthesis	map00970	5	1	TRINITY_DN12030_c1_g1
ec:2.6.1.13 - aminotransferase	Arginine and proline metabolism	map00330	1	1	TRINITY_DN66931_c0_g5
ec:3.1.3.16 - phosphatase	PD-L1 expression and PD-1 checkpoint pathway in cancer, T cell receptor signaling pathway, Th1 and Th2 cell differentiation	map05235, map04660, map04658	1, 1, 1	1	TRINITY_DN408_c0_g1
ec:1.1.1.21 - reductase	Folate biosynthesis, Fructose and mannose metabolism, Pentose and glucuronate interconversions, Galactose metabolism, Glycerolipid metabolism	map00790, map00051, map00040, map00052, map00561	2, 1, 5, 3, 3	1	TRINITY_DN25775_c0_g2
ec:2.7.7.64 - uridylyltransferase	Pentose and glucuronate interconversions, Amino sugar and nucleotide sugar metabolism, Ascorbate and aldarate metabolism, Galactose metabolism	map00040, map00520, map00053, map00052	5, 2, 2, 3	1	TRINITY_DN5297_c0_g1
ec:2.1.2.10 - S-aminomethyldihydrolipoylprotein:(6S)-tetrahydrofolate aminomethyltransferase (ammonia-forming)	One carbon pool by folate, Glycine, serine and threonine metabolism	map00670, map00260	2, 4	1	TRINITY_DN996_c0_g1
ec:3.1.1.4 - A2	Arachidonic acid metabolism, Ether lipid metabolism, alpha-Linolenic acid metabolism, Glycerophospholipid metabolism, Linoleic acid metabolism	map00590, map00565, map00592, map00564, map00591	1, 1, 1, 1, 1	1	TRINITY_DN19082_c0_g1
ec:5.3.1.23 - isomerase	Cysteine and methionine metabolism	map00270	3	1	TRINITY_DN9243_c0_g1
ec:1.14.13.101 - N-oxygenase	Tropane, piperidine and pyridine alkaloid biosynthesis	map00960	1	1	TRINITY_DN3970_c1_g2
ec:3.5.1.23 - acylsphingosine deacylase	Sphingolipid metabolism	map00600	2	1	TRINITY_DN564_c0_g1
ec:1.14.17.1 - beta-monooxygenase	Tyrosine metabolism	map00350	1	1	TRINITY_DN3158_c1_g1
ec:6.1.1.18 - ligase	Aminoacyl-tRNA biosynthesis	map00970	5	1	TRINITY_DN8902_c0_g1
ec:1.11.1.6 - equilase	Tryptophan metabolism, Glyoxylate and dicarboxylate metabolism	map00380, map00630	3, 1	1	TRINITY_DN5374_c0_g1
ec:6.1.1.12 - ligase	Aminoacyl-tRNA biosynthesis	map00970	5	1	TRINITY_DN2556_c0_g1
ec:6.1.1.1 - ligase	Aminoacyl-tRNA biosynthesis	map00970	5	1	TRINITY_DN55551_c0_g3
ec:3.7.1.3 - ec:3.7.1.3 kynureninase	Tryptophan metabolism	map00380	3	1	TRINITY_DN31321_c1_g3
ec:2.3.1.85 - synthase system	Fatty acid biosynthesis	map00061	1	1	TRINITY_DN32302_c0_g1
ec:3.2.1.21 - gentiobiase	Cyanoamino acid metabolism, Phenylpropanoid biosynthesis, Starch and sucrose metabolism	map00460, map00940, map00500	1, 2, 2	1	TRINITY_DN896_c0_g1
ec:1.5.3.1 - oxidase	Glycine, serine and threonine metabolism	map00260	4	1	TRINITY_DN69636_c0_g1
ec:1.17.3.2 - oxidase	Drug metabolism - other enzymes, Caffeine metabolism, Purine metabolism	map00983, map00232, map00230	5, 2, 7	1	TRINITY_DN25218_c0_g1
ec:2.4.2.12 - phosphoribosyltransferase	Nicotinate and nicotinamide metabolism	map00760	1	1	TRINITY_DN23941_c0_g1
ec:2.3.3.8 - citrate synthase	Citrate cycle (TCA cycle), Carbon fixation pathways in prokaryotes	map00020, map00720	2, 1	1	TRINITY_DN2187_c2_g1
ec:2.8.3.5 - CoA-transferase	Valine, leucine and isoleucine degradation, Butanoate metabolism, Synthesis and degradation of ketone bodies	map00280, map00650, map00072	2, 1, 1	1	TRINITY_DN64881_c0_g1
ec:2.3.1.32 - N-acetyltransferase	Lysine degradation	map00310	4	1	TRINITY_DN30297_c0_g2
ec:1.14.16.4 - 5-monooxygenase	Folate biosynthesis, Tryptophan metabolism	map00790, map00380	2, 3	1	TRINITY_DN24961_c0_g4
ec:5.1.3.19 - 5-epimerase	Glycosaminoglycan biosynthesis - chondroitin sulfate / dermatan sulfate	map00532	2	1	TRINITY_DN17887_c0_g1
ec:1.5.1.9 - dehydrogenase (NAD+, L-glutamate-forming)	Lysine degradation	map00310	4	1	TRINITY_DN14998_c0_g2
ec:3.6.1.15 - phosphatase	Thiamine metabolism, Purine metabolism	map00730, map00230	1, 7	1	TRINITY_DN2542_c2_g1
ec:1.1.3.8 - oxidase	Ascorbate and aldarate metabolism	map00053	2	1	TRINITY_DN6500_c0_g2
ec:3.1.2.4 - hydrolase	Propanoate metabolism, Valine, leucine and isoleucine degradation, beta-Alanine metabolism	map00640, map00280, map00410	1, 2, 1	1	TRINITY_DN11172_c0_g1
ec:4.3.1.3 - ammonia-lyase	Histidine metabolism	map00340	2	1	TRINITY_DN7392_c0_g3
ec:5.4.99.7 - synthase	Steroid biosynthesis	map00100	1	1	TRINITY_DN91985_c0_g2
ec:1.18.1.2 - reductase	Photosynthesis	map00195	1	1	TRINITY_DN4744_c0_g1
ec:2.1.1.13 - synthase	Cysteine and methionine metabolism, Selenocompound metabolism, One carbon pool by folate	map00270, map00450, map00670	3, 1, 2	1	TRINITY_DN17484_c0_g4
ec:1.14.11.1 - dioxygenase	Lysine degradation	map00310	4	1	TRINITY_DN17621_c0_g1
ec:1.1.1.2 - dehydrogenase (NADP+)	Pentose and glucuronate interconversions, Glycolysis / Gluconeogenesis, Caprolactam degradation, Glycerolipid metabolism	map00040, map00010, map00930, map00561	5, 2, 1, 3	1	TRINITY_DN25775_c0_g2
ec:2.3.1.5 - N-acetyltransferase	Drug metabolism - other enzymes, Caffeine metabolism, Nitrotoluene degradation	map00983, map00232, map00633	5, 2, 1	1	TRINITY_DN30297_c0_g2
ec:3.2.1.31 - beta-glucuronide glucuronohydrolase glucuronidase	Flavone and flavonol biosynthesis, Glycosaminoglycan degradation, Pentose and glucuronate interconversions, Porphyrin and chlorophyll metabolism, Drug metabolism - other enzymes	map00944, map00531, map00040, map00860, map00983	1, 2, 5, 1, 5	1	TRINITY_DN15338_c0_g1
ec:3.2.1.76 - alpha-L-iduronidase	Glycosaminoglycan degradation	map00531	2	1	TRINITY_DN4865_c0_g1
ec:4.1.1.32 - carboxykinase (GTP)	Pyruvate metabolism, Glycolysis / Gluconeogenesis, Citrate cycle (TCA cycle)	map00620, map00010, map00020	1, 2, 2	1	TRINITY_DN45_c0_g1
ec:2.7.4.6 - kinase	Drug metabolism - other enzymes, Pyrimidine metabolism, Purine metabolism	map00983, map00240, map00230	5, 1, 7	1	TRINITY_DN45_c0_g1
ec:3.2.1.114 - 1,3-1,6-alpha-mannosidase	Various types of N-glycan biosynthesis, N-Glycan biosynthesis	map00513, map00510	1, 1	1	TRINITY_DN24919_c0_g1
ec:1.7.2.1 - reductase (NO-forming)	Nitrogen metabolism	map00910	1	1	TRINITY_DN25218_c0_g1
ec:3.1.1.1 - ali-esterase	Drug metabolism - other enzymes	map00983	5	1	TRINITY_DN21795_c0_g2
ec:2.4.2.26 - xylosyltransferase	Glycosaminoglycan biosynthesis - heparan sulfate / heparin, Glycosaminoglycan biosynthesis - chondroitin sulfate / dermatan sulfate	map00534, map00532	1, 2	1	TRINITY_DN4560_c0_g2
ec:2.1.1.22 - N-methyltransferase	Histidine metabolism	map00340	2	1	TRINITY_DN21900_c0_g1
