# Supplementary material for: Oogenesis and lipid metabolism in the deep-sea sponge Phakellia ventilabrum (Linnaeus, 1767)
Source: Sci Rep. 2022 Apr 15;12:6317. doi: 10.1038/s41598-022-10058-6 (PMC9012834; doi:10.1038/s41598-022-10058-6)
Supplement: Supplementary file 14 — Supplementary Table S9. [file 41598_2022_10058_MOESM14_ESM.xlsx]

## Sheet: A. material extracted
sampling location	specimens	status	dry weight (mg) for lipid extraction	dry weight (mg) for oxylipin extraction
Skorpeodden, Korsfjord, Norway (59° 58.8790'N, 05° 22.4371´E)	Specimen_ 1	Oogenesis	55.3	31.1
Langenuen, Norway (59° 58.8790'N, 05° 22.4371´E)	Specimen_ 2	Oogenesis	51.1	32
Langenuen, Norway	Specimen_ 3	Oogenesis	55	31.6
Skorpeodden, Korsfjord, Norway	Specimen_ 4*	Oogenesis	51.5	32.5
Langenuen, Norway	Specimen_ 5	Oogenesis	49.4	29.6
Langenuen, Norway	Specimen_ 6*	Oogenesis	51	31.2
Skorpeodden, Korsfjord, Norway	Specimen_ 7	non-reproductive	55.7	31.6
Skorpeodden, Korsfjord, Norway	Specimen_ 8*	non-reproductive	50.8	30
Skorpeodden, Korsfjord, Norway	Specimen_ 9*	non-reproductive	50.8	32
Krugglöbranten, Sweden (58° 53.10'N, 11° 06.04'E)	Specimen_ 10	Oogenesis	20	-
Krugglöbranten, Sweden	Specimen_ 11	Oogenesis	21.2	-
Krugglöbranten, Sweden	Specimen_ 12	non-reproductive	22.6	-
Krugglöbranten, Sweden	Specimen_ 13	non-reproductive	23.1	-

## Sheet: B. Gradient
time	Flow mL/min	%A	%B
0	0.275	99	1
1	0.275	88.5	11.5
2	0.275	78.7	21.3
3	0.275	69.9	30.1
4	0.275	61.7	38.3
5	0.275	54.3	45.7
6	0.275	47.7	52.3
7	0.275	41.7	58.3
8	0.275	36.3	63.7
9	0.275	31.5	68.5
10	0.275	27.3	72.7
11	0.275	23.6	76.4
12	0.275	20.4	79.6
13	0.275	17.6	82.4
14	0.275	15.3	84.7
15	0.275	13.4	86.6
16	0.275	11.8	88.2
17	0.275	10.5	89.5
18	0.275	9.5	90.5
20	0.275	7.7	92.3
20.1	0.275	0	100
23	0.275	0	100
23.1	0.275	99	1
